# Supplementary material for: Candidate genes for grape white rot resistance based on SMRT and Illumina sequencing
Source: BMC Plant Biol. 2019 Nov 15;19:501. doi: 10.1186/s12870-019-2119-x (PMC6858721; doi:10.1186/s12870-019-2119-x)
Supplement: Supplementary file 3 — Additional file 3: Data S1. Statistics of new isoform length and exon number. [file 12870_2019_2119_MOESM3_ESM.xlsx]

## Sheet: novel genes and_novel isoforms
Chr ID	Loci ID	Isoform ID	Strand	Exon
chr1	chr1.1	chr1.1.1	-	60863,61458;
chr1	chr1.10	chr1.10.1	-	362432,363579;
chr1	chr1.100	chr1.100.1	-	2553059,2553809;
chr1	chr1.1000	chr1.1000.1	+	16890564,16891659;
chr1	chr1.1005	chr1.1005.1	+	17140002,17140192;
chr1	chr1.1011	chr1.1011.1	+	17931459,17932072;
chr1	chr1.1013	chr1.1013.1	+	17966106,17966819;
chr1	chr1.1014	chr1.1014.1	+	18076718,18078602;
chr1	chr1.1016	chr1.1016.1	+	18131224,18132240;
chr1	chr1.1017	chr1.1017.1	+	18135791,18136663;
chr1	chr1.1022	chr1.1022.1	+	18321064,18322344;
chr1	chr1.103	chr1.103.1	-	2688193,2688579;
chr1	chr1.1030	chr1.1030.1	+	19017494,19018540;
chr1	chr1.1032	chr1.1032.1	+	19149952,19150506;
chr1	chr1.1038	chr1.1038.1	+	19398796,19400532;
chr1	chr1.1041	chr1.1041.1	+	19485137,19485653;
chr1	chr1.1044	chr1.1044.1	+	19502017,19504748;
chr1	chr1.1059	chr1.1059.1	+	19987482,19988144;
chr1	chr1.1060	chr1.1060.1	+	19993293,19994302;
chr1	chr1.1066	chr1.1066.1	+	20016249,20016825;
chr1	chr1.1071	chr1.1071.1	+	20062142,20062293;20064071,20064118;20064213,20064319;20065300,20065334;20065873,20066162;
chr1	chr1.1071	chr1.1071.2	+	20062274,20062474;20064071,20064118;20064213,20064319;20065300,20065334;20065873,20066168;
chr1	chr1.1071	chr1.1071.3	+	20062006,20062050;20062169,20062293;20064071,20064118;20064213,20064319;20065300,20065334;20065873,20066155;
chr1	chr1.1071	chr1.1071.4	+	20062026,20062052;20062169,20062293;20064071,20064118;20064213,20064319;20065300,20065334;20065873,20066145;
chr1	chr1.1082	chr1.1082.1	+	21043274,21043653;21045428,21045898;
chr1	chr1.1086	chr1.1086.1	+	21171164,21171590;21174552,21175077;
chr1	chr1.1087	chr1.1087.1	+	21225610,21226220;
chr1	chr1.1088	chr1.1088.1	+	21460079,21460461;21460994,21461420;
chr1	chr1.109	chr1.109.1	-	2924435,2926317;
chr1	chr1.1090	chr1.1090.1	+	21486942,21488768;
chr1	chr1.1090	chr1.1090.2	+	21486981,21487276;21487390,21488717;
chr1	chr1.1091	chr1.1091.1	+	21518530,21519813;
chr1	chr1.1092	chr1.1092.1	+	21524367,21524817;
chr1	chr1.1104	chr1.1104.1	+	21966555,21967105;
chr1	chr1.1112	chr1.1112.1	+	22244511,22245001;
chr1	chr1.1123	chr1.1123.1	+	22603766,22605250;
chr1	chr1.1127	chr1.1127.1	+	22643418,22644327;
chr1	chr1.1129	chr1.1129.1	+	22688437,22689529;
chr1	chr1.1136	chr1.1136.1	+	22781887,22782457;
chr1	chr1.115	chr1.115.1	-	3021105,3021677;
chr1	chr1.116	chr1.116.1	-	3024323,3025848;
chr1	chr1.118	chr1.118.1	-	3033593,3034727;
chr1	chr1.126	chr1.126.1	-	3112742,3113419;
chr1	chr1.126	chr1.126.2	-	3112742,3112919;3112955,3113419;
chr1	chr1.131	chr1.131.1	-	3217165,3218250;
chr1	chr1.137	chr1.137.1	-	3324889,3326091;
chr1	chr1.150	chr1.150.1	-	3457217,3459464;
chr1	chr1.151	chr1.151.1	-	3472216,3473093;
chr1	chr1.154	chr1.154.1	-	3559553,3560555;
chr1	chr1.157	chr1.157.1	-	3642698,3644250;
chr1	chr1.158	chr1.158.1	-	3652342,3652910;
chr1	chr1.159	chr1.159.1	-	3679132,3679737;
chr1	chr1.16	chr1.16.1	-	478867,479599;
chr1	chr1.163	chr1.163.1	-	3812010,3812726;3812952,3813028;3813165,3813654;
chr1	chr1.166	chr1.166.1	-	3880418,3881763;3881879,3881917;3882065,3882825;
chr1	chr1.171	chr1.171.1	-	3917372,3918182;
chr1	chr1.181	chr1.181.1	-	4167113,4167718;
chr1	chr1.182	chr1.182.1	-	4169107,4171325;
chr1	chr1.184	chr1.184.1	-	4191132,4191976;
chr1	chr1.185	chr1.185.1	-	4193642,4194321;
chr1	chr1.192	chr1.192.1	-	4440781,4441532;
chr1	chr1.196	chr1.196.1	-	4489026,4489678;
chr1	chr1.207	chr1.207.1	-	5025357,5026446;
chr1	chr1.208	chr1.208.1	-	5061293,5062123;
chr1	chr1.209	chr1.209.1	-	5102610,5103253;5103411,5103874;
chr1	chr1.218	chr1.218.1	-	5332687,5333523;
chr1	chr1.225	chr1.225.1	-	5537446,5538150;
chr1	chr1.226	chr1.226.1	-	5553035,5553467;
chr1	chr1.231	chr1.231.1	-	5703963,5705216;
chr1	chr1.246	chr1.246.1	-	6006366,6006633;6009076,6010242;
chr1	chr1.25	chr1.25.1	-	581360,582075;
chr1	chr1.255	chr1.255.1	-	6319527,6319720;6320135,6320175;6320685,6321270;6321366,6321503;6321605,6321761;6321872,6322356;6324777,6325409;
chr1	chr1.261	chr1.261.1	-	6690532,6691642;
chr1	chr1.265	chr1.265.1	-	6786799,6787376;
chr1	chr1.268	chr1.268.1	-	6901909,6902731;
chr1	chr1.278	chr1.278.1	-	7277658,7278303;
chr1	chr1.279	chr1.279.1	-	7280434,7281045;
chr1	chr1.284	chr1.284.1	-	7422561,7423258;
chr1	chr1.290	chr1.290.1	-	7627719,7629391;
chr1	chr1.297	chr1.297.1	-	7756626,7756945;7757029,7757151;7757419,7757520;7757732,7757960;7758136,7758183;7758388,7758483;7758698,7758820;7759390,7759825;
chr1	chr1.298	chr1.298.1	-	7836654,7837334;
chr1	chr1.306	chr1.306.1	-	7997019,7998240;
chr1	chr1.31	chr1.31.1	-	727848,728576;
chr1	chr1.310	chr1.310.1	-	8292595,8292849;8292937,8293251;8293341,8293518;
chr1	chr1.311	chr1.311.1	-	8344490,8344767;8344847,8344998;
chr1	chr1.311	chr1.311.2	-	8344509,8344767;8344985,8345161;8345251,8345447;
chr1	chr1.317	chr1.317.1	-	8895631,8897029;
chr1	chr1.328	chr1.328.1	-	9542263,9542896;
chr1	chr1.333	chr1.333.1	-	9705655,9706237;
chr1	chr1.335	chr1.335.1	-	9749638,9750602;
chr1	chr1.343	chr1.343.1	-	9916952,9917625;
chr1	chr1.345	chr1.345.1	-	9994595,9995135;
chr1	chr1.347	chr1.347.1	-	10062745,10062900;10064670,10064978;10066200,10066526;
chr1	chr1.365	chr1.365.1	-	10984691,10985325;
chr1	chr1.368	chr1.368.1	-	11232951,11233597;
chr1	chr1.371	chr1.371.1	-	11284970,11286515;
chr1	chr1.377	chr1.377.1	-	11440082,11440454;
chr1	chr1.378	chr1.378.1	-	11450605,11451594;
chr1	chr1.380	chr1.380.1	-	11491142,11491837;
chr1	chr1.385	chr1.385.1	-	11737841,11738680;
chr1	chr1.389	chr1.389.1	-	12042165,12043488;
chr1	chr1.390	chr1.390.1	-	12051048,12051709;
chr1	chr1.406	chr1.406.1	-	14217441,14217952;
chr1	chr1.413	chr1.413.1	-	15404442,15405613;
chr1	chr1.415	chr1.415.1	-	15949125,15949772;
chr1	chr1.417	chr1.417.1	-	16081929,16082885;
chr1	chr1.418	chr1.418.1	-	16155815,16156479;
chr1	chr1.419	chr1.419.1	-	16277371,16278271;
chr1	chr1.42	chr1.42.1	-	1081156,1082241;
chr1	chr1.421	chr1.421.1	-	16474216,16474371;16474464,16474646;16474851,16474940;16475129,16475216;16475296,16475376;16475470,16475515;16475598,16475882;
chr1	chr1.427	chr1.427.1	-	16702148,16702747;
chr1	chr1.429	chr1.429.1	-	16795578,16796320;
chr1	chr1.430	chr1.430.1	-	16864063,16864246;16867186,16867519;
chr1	chr1.430	chr1.430.2	-	16864064,16864246;16864363,16864399;16867186,16867530;
chr1	chr1.431	chr1.431.1	-	16879635,16879673;16883969,16884191;16889591,16889889;16893343,16893986;
chr1	chr1.433	chr1.433.1	-	16899686,16901206;
chr1	chr1.437	chr1.437.1	-	17220717,17221685;
chr1	chr1.449	chr1.449.1	-	18086131,18087904;
chr1	chr1.467	chr1.467.1	-	19473639,19474815;
chr1	chr1.47	chr1.47.1	-	1162514,1163308;
chr1	chr1.472	chr1.472.1	-	19602637,19604389;
chr1	chr1.472	chr1.472.2	-	19602637,19603234;19603324,19604389;
chr1	chr1.482	chr1.482.1	-	19894819,19895135;19895807,19896019;
chr1	chr1.484	chr1.484.1	-	20158968,20159009;20159126,20160074;
chr1	chr1.484	chr1.484.2	-	20158011,20158217;20158955,20159009;20159126,20160218;
chr1	chr1.486	chr1.486.1	-	20412370,20412581;20413318,20413372;20413722,20415018;
chr1	chr1.486	chr1.486.2	-	20488692,20488962;20489732,20489775;20489900,20490142;
chr1	chr1.486	chr1.486.3	-	20412069,20412134;20412416,20412581;20489732,20489786;20489900,20490776;
chr1	chr1.487	chr1.487.1	-	20426726,20427640;
chr1	chr1.494	chr1.494.1	-	20880706,20880974;20883213,20883569;
chr1	chr1.497	chr1.497.1	-	20998622,20999520;
chr1	chr1.498	chr1.498.1	-	20999642,21000455;
chr1	chr1.499	chr1.499.1	-	21001400,21002037;
chr1	chr1.510	chr1.510.1	-	21188124,21189642;
chr1	chr1.512	chr1.512.1	-	21212343,21212997;
chr1	chr1.513	chr1.513.1	-	21231973,21233160;
chr1	chr1.513	chr1.513.2	-	21234412,21235594;
chr1	chr1.513	chr1.513.3	-	21231850,21232309;21235067,21235715;
chr1	chr1.513	chr1.513.4	-	21231902,21232309;21232457,21232513;21235067,21235526;
chr1	chr1.515	chr1.515.1	-	21255120,21255547;
chr1	chr1.518	chr1.518.1	-	21442976,21443960;
chr1	chr1.52	chr1.52.1	-	1261106,1263210;
chr1	chr1.520	chr1.520.1	-	21505090,21506265;
chr1	chr1.522	chr1.522.1	-	21655226,21657691;
chr1	chr1.532	chr1.532.1	-	21966302,21967526;
chr1	chr1.533	chr1.533.1	-	22031024,22032174;22032251,22032537;
chr1	chr1.538	chr1.538.1	-	22225306,22227233;
chr1	chr1.543	chr1.543.1	-	22312869,22313262;22317494,22317763;
chr1	chr1.544	chr1.544.1	-	22386682,22387147;
chr1	chr1.545	chr1.545.1	-	22387922,22389139;
chr1	chr1.557	chr1.557.1	-	22777892,22779122;
chr1	chr1.56	chr1.56.1	-	1418262,1419304;
chr1	chr1.566	chr1.566.1	-	23012468,23013746;
chr1	chr1.578	chr1.578.1	+	501310,501733;501868,502242;502439,502533;502643,502686;502930,503077;503203,503341;503741,504044;504744,504872;
chr1	chr1.59	chr1.59.1	-	1454999,1455766;
chr1	chr1.597	chr1.597.1	+	800382,801182;
chr1	chr1.600	chr1.600.1	+	888627,889085;
chr1	chr1.604	chr1.604.1	+	946304,947100;948174,948756;
chr1	chr1.608	chr1.608.1	+	985738,986954;
chr1	chr1.61	chr1.61.1	-	1580134,1580850;
chr1	chr1.613	chr1.613.1	+	1241186,1241717;1242494,1242672;1242859,1243021;1243146,1244088;1244186,1244230;1244711,1244776;1244866,1244981;
chr1	chr1.615	chr1.615.1	+	1258635,1258662;1258777,1260126;
chr1	chr1.622	chr1.622.1	+	1424664,1425302;
chr1	chr1.628	chr1.628.1	+	1505199,1506386;
chr1	chr1.676	chr1.676.1	+	2597573,2599240;
chr1	chr1.689	chr1.689.1	+	2981223,2982373;2984011,2984157;2984256,2984392;2984508,2984777;2984913,2985050;2985356,2985729;2985882,2985910;
chr1	chr1.690	chr1.690.1	+	3027341,3028265;
chr1	chr1.698	chr1.698.1	+	3318102,3319126;
chr1	chr1.701	chr1.701.1	+	3401896,3403128;
chr1	chr1.706	chr1.706.1	+	3637081,3638192;
chr1	chr1.71	chr1.71.1	-	1742014,1742060;1743040,1745354;1745492,1746053;
chr1	chr1.710	chr1.710.1	+	3697618,3698457;
chr1	chr1.717	chr1.717.1	+	3805597,3806332;
chr1	chr1.722	chr1.722.1	+	3865537,3866895;
chr1	chr1.722	chr1.722.2	+	3865536,3865984;3866370,3866788;
chr1	chr1.722	chr1.722.3	+	3865868,3865984;3866119,3866254;3866370,3866764;
chr1	chr1.732	chr1.732.1	+	4099391,4100027;
chr1	chr1.743	chr1.743.1	+	4269455,4270539;
chr1	chr1.749	chr1.749.1	+	4416872,4418302;
chr1	chr1.751	chr1.751.1	+	4440787,4441917;
chr1	chr1.752	chr1.752.1	+	4445108,4446046;
chr1	chr1.756	chr1.756.1	+	4583337,4584159;
chr1	chr1.76	chr1.76.1	-	1878898,1879952;
chr1	chr1.761	chr1.761.1	+	4740020,4740253;4740518,4741654;
chr1	chr1.765	chr1.765.1	+	4854927,4855572;
chr1	chr1.783	chr1.783.1	+	5212090,5212510;
chr1	chr1.784	chr1.784.1	+	5223297,5224039;
chr1	chr1.786	chr1.786.1	+	5389516,5390269;
chr1	chr1.788	chr1.788.1	+	5553115,5553883;
chr1	chr1.791	chr1.791.1	+	5601540,5602788;
chr1	chr1.797	chr1.797.1	+	5849943,5850694;
chr1	chr1.799	chr1.799.1	+	6002663,6003125;
chr1	chr1.804	chr1.804.1	+	6069320,6070599;
chr1	chr1.812	chr1.812.1	+	6341300,6342084;
chr1	chr1.813	chr1.813.1	+	6403984,6404749;
chr1	chr1.817	chr1.817.1	+	6581078,6581721;
chr1	chr1.823	chr1.823.1	+	6707731,6708986;
chr1	chr1.831	chr1.831.1	+	6957670,6958220;
chr1	chr1.840	chr1.840.1	+	7206521,7207002;
chr1	chr1.849	chr1.849.1	+	7347017,7347273;7347602,7348009;
chr1	chr1.849	chr1.849.2	+	7346969,7347273;7383323,7383482;7383571,7384063;
chr1	chr1.853	chr1.853.1	+	7571590,7572110;
chr1	chr1.864	chr1.864.1	+	7792512,7793425;
chr1	chr1.868	chr1.868.1	+	7864213,7865094;
chr1	chr1.87	chr1.87.1	-	2187132,2188052;
chr1	chr1.872	chr1.872.1	+	8036759,8038514;
chr1	chr1.872	chr1.872.2	+	8036762,8037108;8037186,8038010;
chr1	chr1.877	chr1.877.1	+	8294002,8294265;8304767,8305205;
chr1	chr1.877	chr1.877.2	+	8297638,8297906;8304767,8305199;
chr1	chr1.877	chr1.877.3	+	8297722,8297906;8304742,8305205;
chr1	chr1.88	chr1.88.1	-	2252449,2253073;
chr1	chr1.882	chr1.882.1	+	8756147,8756757;
chr1	chr1.884	chr1.884.1	+	8788080,8788938;
chr1	chr1.886	chr1.886.1	+	8865044,8865670;
chr1	chr1.891	chr1.891.1	+	8957426,8958582;
chr1	chr1.892	chr1.892.1	+	8972623,8973245;
chr1	chr1.897	chr1.897.1	+	9168322,9168776;
chr1	chr1.907	chr1.907.1	+	9577604,9580406;
chr1	chr1.908	chr1.908.1	+	9601862,9602644;
chr1	chr1.911	chr1.911.1	+	9724655,9725492;
chr1	chr1.912	chr1.912.1	+	9785125,9787135;
chr1	chr1.913	chr1.913.1	+	9804270,9804874;
chr1	chr1.917	chr1.917.1	+	9946509,9947305;
chr1	chr1.92	chr1.92.1	-	2313460,2315046;
chr1	chr1.93	chr1.93.1	-	2424503,2424693;2424940,2425229;
chr1	chr1.937	chr1.937.1	+	10633953,10634468;10637713,10638149;
chr1	chr1.938	chr1.938.1	+	10639456,10640158;
chr1	chr1.941	chr1.941.1	+	10713395,10714395;
chr1	chr1.949	chr1.949.1	+	11273351,11275835;
chr1	chr1.951	chr1.951.1	+	11469866,11470639;11470853,11470984;
chr1	chr1.952	chr1.952.1	+	11478236,11479644;
chr1	chr1.956	chr1.956.1	+	11737891,11739218;
chr1	chr1.96	chr1.96.1	-	2481249,2481904;
chr1	chr1.961	chr1.961.1	+	12081550,12082393;
chr1	chr1.967	chr1.967.1	+	12220034,12221067;
chr1	chr1.973	chr1.973.1	+	13699805,13700383;
chr1	chr1.977	chr1.977.1	+	13929850,13930740;
chr1	chr1.983	chr1.983.1	+	15010547,15011292;
chr1	chr1.991	chr1.991.1	+	15932230,15932781;
chr1	chr1.992	chr1.992.1	+	16032318,16032930;
chr1	chr1.993	chr1.993.1	+	16083748,16084401;
chr1	chr1.998	chr1.998.1	+	16795709,16796532;
chr10	chr10.107	chr10.107.1	-	3009401,3010036;
chr10	chr10.109	chr10.109.1	-	3020888,3021407;
chr10	chr10.110	chr10.110.1	-	3038128,3038989;
chr10	chr10.122	chr10.122.1	-	4478253,4478559;4486063,4486670;
chr10	chr10.13	chr10.13.1	-	499393,500144;
chr10	chr10.131	chr10.131.1	-	4734596,4736511;
chr10	chr10.132	chr10.132.1	-	4747824,4748603;
chr10	chr10.134	chr10.134.1	-	4824587,4826969;4831941,4832129;4832258,4832349;4834677,4834736;4834828,4834897;4844124,4844327;4844752,4845370;
chr10	chr10.143	chr10.143.1	-	5109139,5110115;
chr10	chr10.15	chr10.15.1	-	509317,510023;
chr10	chr10.150	chr10.150.1	-	5307060,5309197;
chr10	chr10.16	chr10.16.1	-	581651,582343;
chr10	chr10.160	chr10.160.1	-	6240014,6240717;
chr10	chr10.163	chr10.163.1	-	6422370,6423105;
chr10	chr10.167	chr10.167.1	-	6655917,6657420;
chr10	chr10.168	chr10.168.1	-	6687938,6688774;
chr10	chr10.171	chr10.171.1	-	6752328,6753100;
chr10	chr10.18	chr10.18.1	-	633427,633466;634237,634614;634734,634794;635054,635148;635234,635346;635551,635719;635819,635858;636017,636081;637044,637157;637354,637418;637588,637744;637848,637967;638296,638384;638482,638829;
chr10	chr10.182	chr10.182.1	-	7850182,7850887;7852961,7853030;7853575,7854801;7855115,7855899;
chr10	chr10.185	chr10.185.1	-	8257266,8258016;
chr10	chr10.186	chr10.186.1	-	8258458,8259130;
chr10	chr10.187	chr10.187.1	-	8266851,8267314;
chr10	chr10.188	chr10.188.1	-	8267573,8268461;
chr10	chr10.190	chr10.190.1	-	8510028,8510507;8511681,8511747;8511829,8511856;
chr10	chr10.191	chr10.191.1	-	8811896,8812507;
chr10	chr10.192	chr10.192.1	-	8833947,8835184;
chr10	chr10.196	chr10.196.1	-	9868789,9869574;
chr10	chr10.201	chr10.201.1	-	10169768,10171351;
chr10	chr10.202	chr10.202.1	-	10179176,10180327;
chr10	chr10.205	chr10.205.1	-	10488879,10489436;
chr10	chr10.21	chr10.21.1	-	704667,705024;
chr10	chr10.214	chr10.214.1	-	11359741,11361176;
chr10	chr10.22	chr10.22.1	-	726985,728533;
chr10	chr10.220	chr10.220.1	-	11556086,11556527;11556579,11557988;
chr10	chr10.221	chr10.221.1	-	11560344,11561053;
chr10	chr10.222	chr10.222.1	-	11568966,11569565;
chr10	chr10.227	chr10.227.1	-	12157079,12158093;
chr10	chr10.23	chr10.23.1	-	731406,732947;
chr10	chr10.234	chr10.234.1	-	12971844,12972307;
chr10	chr10.242	chr10.242.1	-	14439439,14440037;
chr10	chr10.246	chr10.246.1	-	15105406,15106295;
chr10	chr10.252	chr10.252.1	-	16432309,16433108;
chr10	chr10.253	chr10.253.1	-	16607650,16608864;16608960,16609065;16609663,16609868;16610050,16610562;
chr10	chr10.256	chr10.256.1	-	17127598,17128544;17135747,17136554;
chr10	chr10.256	chr10.256.2	-	17127044,17127482;17128041,17128544;17135747,17136602;
chr10	chr10.257	chr10.257.1	-	17239143,17239774;
chr10	chr10.257	chr10.257.2	-	17235325,17235949;17239308,17239772;
chr10	chr10.261	chr10.261.1	-	17525705,17526684;
chr10	chr10.263	chr10.263.1	-	17571901,17572831;
chr10	chr10.264	chr10.264.1	-	17574747,17575885;
chr10	chr10.270	chr10.270.1	+	191992,192526;
chr10	chr10.276	chr10.276.1	+	254258,254584;254809,255104;
chr10	chr10.283	chr10.283.1	+	354190,354947;355477,355646;356163,356283;
chr10	chr10.295	chr10.295.1	+	510740,511500;
chr10	chr10.296	chr10.296.1	+	528798,529699;
chr10	chr10.299	chr10.299.1	+	740382,740906;744137,745067;
chr10	chr10.301	chr10.301.1	+	836550,837229;838492,838610;839432,840010;840820,840897;
chr10	chr10.308	chr10.308.1	+	1059625,1060094;
chr10	chr10.312	chr10.312.1	+	1184076,1184176;1184217,1184941;
chr10	chr10.314	chr10.314.1	+	1221842,1222011;1222335,1222671;
chr10	chr10.317	chr10.317.1	+	1253021,1253282;1254131,1254750;
chr10	chr10.321	chr10.321.1	+	1335707,1337298;
chr10	chr10.325	chr10.325.1	+	1429984,1431433;
chr10	chr10.327	chr10.327.1	+	1465483,1465778;1466885,1467168;1467293,1467370;1470070,1470245;
chr10	chr10.327	chr10.327.2	+	1465485,1465778;1466885,1467168;1467293,1467370;1470070,1470209;1470322,1470528;
chr10	chr10.331	chr10.331.1	+	1667071,1667877;
chr10	chr10.332	chr10.332.1	+	1675681,1676617;
chr10	chr10.333	chr10.333.1	+	1676743,1677324;
chr10	chr10.340	chr10.340.1	+	1825894,1826581;
chr10	chr10.343	chr10.343.1	+	1888223,1889467;
chr10	chr10.344	chr10.344.1	+	2026795,2027463;
chr10	chr10.345	chr10.345.1	+	2036776,2039073;
chr10	chr10.350	chr10.350.1	+	2134589,2135763;
chr10	chr10.36	chr10.36.1	-	1058522,1060178;
chr10	chr10.374	chr10.374.1	+	2974655,2975555;
chr10	chr10.376	chr10.376.1	+	3070044,3071010;
chr10	chr10.378	chr10.378.1	+	3110199,3111391;
chr10	chr10.381	chr10.381.1	+	3230607,3231958;3232353,3233029;
chr10	chr10.381	chr10.381.2	+	3229229,3229675;3230827,3231958;3232353,3233029;
chr10	chr10.388	chr10.388.1	+	3452621,3453952;
chr10	chr10.394	chr10.394.1	+	3634190,3634965;
chr10	chr10.399	chr10.399.1	+	3844253,3845483;
chr10	chr10.405	chr10.405.1	+	4011764,4012483;
chr10	chr10.408	chr10.408.1	+	4608640,4608927;4609270,4610116;
chr10	chr10.408	chr10.408.2	+	4612389,4612710;4612889,4613391;
chr10	chr10.408	chr10.408.3	+	4608760,4608927;4609270,4610390;4610494,4610715;
chr10	chr10.408	chr10.408.4	+	4608930,4610390;4610494,4610592;4612889,4613347;
chr10	chr10.408	chr10.408.5	+	4608649,4608927;4609270,4610390;4610494,4610592;4612889,4613329;
chr10	chr10.408	chr10.408.6	+	4608645,4608927;4609270,4610390;4610494,4610592;4612895,4612960;4613038,4613393;
chr10	chr10.408	chr10.408.7	+	4608651,4608927;4609270,4610390;4610494,4610592;4612889,4612960;4613038,4613305;
chr10	chr10.41	chr10.41.1	-	1146515,1148178;
chr10	chr10.411	chr10.411.1	+	4702754,4704981;
chr10	chr10.42	chr10.42.1	-	1160845,1161432;
chr10	chr10.422	chr10.422.1	+	5002617,5003099;
chr10	chr10.426	chr10.426.1	+	5163567,5164209;
chr10	chr10.431	chr10.431.1	+	5482328,5485272;
chr10	chr10.441	chr10.441.1	+	6296507,6297694;
chr10	chr10.442	chr10.442.1	+	6302231,6302861;
chr10	chr10.452	chr10.452.1	+	6647011,6648589;
chr10	chr10.453	chr10.453.1	+	6666580,6667661;
chr10	chr10.455	chr10.455.1	+	6694422,6695204;6695495,6696097;6696513,6696620;6697151,6697247;
chr10	chr10.456	chr10.456.1	+	6698233,6698859;
chr10	chr10.458	chr10.458.1	+	6726417,6726984;
chr10	chr10.460	chr10.460.1	+	6774656,6775307;
chr10	chr10.463	chr10.463.1	+	6851257,6852121;
chr10	chr10.476	chr10.476.1	+	7549268,7549933;
chr10	chr10.479	chr10.479.1	+	7583543,7585622;
chr10	chr10.482	chr10.482.1	+	7600112,7600967;
chr10	chr10.483	chr10.483.1	+	7606888,7607479;
chr10	chr10.484	chr10.484.1	+	7636033,7636657;
chr10	chr10.486	chr10.486.1	+	7767223,7768305;
chr10	chr10.487	chr10.487.1	+	7809319,7811878;
chr10	chr10.490	chr10.490.1	+	7941578,7942850;
chr10	chr10.495	chr10.495.1	+	8198721,8199637;
chr10	chr10.500	chr10.500.1	+	8353361,8353771;
chr10	chr10.502	chr10.502.1	+	8434504,8436917;
chr10	chr10.509	chr10.509.1	+	8854618,8855593;
chr10	chr10.51	chr10.51.1	-	1318118,1319119;
chr10	chr10.510	chr10.510.1	+	8878098,8879193;
chr10	chr10.512	chr10.512.1	+	8958282,8958883;
chr10	chr10.513	chr10.513.1	+	8969817,8970532;
chr10	chr10.515	chr10.515.1	+	9017971,9019142;
chr10	chr10.531	chr10.531.1	+	11865133,11866452;
chr10	chr10.535	chr10.535.1	+	12612835,12613602;
chr10	chr10.539	chr10.539.1	+	13477545,13478344;
chr10	chr10.541	chr10.541.1	+	13704528,13704909;13705002,13707590;
chr10	chr10.546	chr10.546.1	+	14642081,14642828;
chr10	chr10.555	chr10.555.1	+	16488122,16490154;
chr10	chr10.556	chr10.556.1	+	16572208,16573730;
chr10	chr10.559	chr10.559.1	+	16611577,16612022;16613814,16614959;
chr10	chr10.560	chr10.560.1	+	16616162,16617468;
chr10	chr10.564	chr10.564.1	+	17155670,17156308;
chr10	chr10.565	chr10.565.1	+	17158359,17159644;
chr10	chr10.579	chr10.579.1	+	18044583,18045637;
chr10	chr10.579	chr10.579.2	+	18044887,18045434;18045985,18046238;
chr10	chr10.579	chr10.579.3	+	18044940,18045434;18052007,18052313;
chr10	chr10.580	chr10.580.1	+	18047356,18047914;
chr10	chr10.6	chr10.6.1	-	249230,250515;
chr10	chr10.63	chr10.63.1	-	1499864,1500540;
chr10	chr10.71	chr10.71.1	-	1666767,1667745;
chr10	chr10.8	chr10.8.1	-	340775,341440;341719,341944;342071,342293;342980,343193;344288,344599;
chr10	chr10.87	chr10.87.1	-	2377719,2378070;2378148,2378357;2382670,2382818;2382896,2383172;2400823,2401160;
chr10	chr10.88	chr10.88.1	-	2384360,2385386;
chr10	chr10.89	chr10.89.1	-	2398613,2399330;
chr10	chr10.89	chr10.89.2	-	2398654,2398890;2399896,2400076;
chr10	chr10.95	chr10.95.1	-	2517594,2518311;
chr10	chr10.97	chr10.97.1	-	2532067,2534577;
chr10	chr10.97	chr10.97.2	-	2530445,2531210;2533871,2534582;
chr10	chr10.97	chr10.97.3	-	2530445,2531210;2533855,2534581;
chr10	chr10.97	chr10.97.4	-	2530523,2531210;2533871,2534112;2534229,2534582;
chr10_random	chr10_random.10	chr10_random.10.1	-	224496,226008;
chr10_random	chr10_random.14	chr10_random.14.1	-	302938,304135;
chr10_random	chr10_random.24	chr10_random.24.1	+	279920,280682;
chr10_random	chr10_random.25	chr10_random.25.1	+	301598,304114;
chr11	chr11.10	chr11.10.1	-	495755,497895;
chr11	chr11.107	chr11.107.1	-	2456800,2458153;
chr11	chr11.109	chr11.109.1	-	2487181,2488404;
chr11	chr11.114	chr11.114.1	-	2618973,2620250;
chr11	chr11.119	chr11.119.1	-	2729459,2730921;
chr11	chr11.127	chr11.127.1	-	2822247,2823397;
chr11	chr11.132	chr11.132.1	-	2887241,2889303;
chr11	chr11.146	chr11.146.1	-	3340474,3341266;
chr11	chr11.148	chr11.148.1	-	3439032,3440915;
chr11	chr11.156	chr11.156.1	-	3880630,3882210;
chr11	chr11.163	chr11.163.1	-	3977266,3978051;
chr11	chr11.164	chr11.164.1	-	3988140,3989080;
chr11	chr11.166	chr11.166.1	-	4015103,4016092;4016193,4016493;4016584,4016725;
chr11	chr11.168	chr11.168.1	-	4071860,4072871;
chr11	chr11.170	chr11.170.1	-	4109620,4109823;4111970,4112682;
chr11	chr11.177	chr11.177.1	-	4385182,4385679;
chr11	chr11.181	chr11.181.1	-	4500665,4500711;4500810,4502648;
chr11	chr11.189	chr11.189.1	-	4782182,4782764;
chr11	chr11.19	chr11.19.1	-	682026,683151;
chr11	chr11.199	chr11.199.1	-	4979082,4980160;
chr11	chr11.212	chr11.212.1	-	5498951,5500573;
chr11	chr11.223	chr11.223.1	-	5922081,5922638;
chr11	chr11.224	chr11.224.1	-	5927990,5928807;
chr11	chr11.236	chr11.236.1	-	6362137,6362788;
chr11	chr11.243	chr11.243.1	-	6501945,6502518;
chr11	chr11.244	chr11.244.1	-	6509944,6510517;
chr11	chr11.245	chr11.245.1	-	6532147,6532873;
chr11	chr11.245	chr11.245.2	-	6532142,6532532;6532596,6532727;
chr11	chr11.245	chr11.245.3	-	6532146,6532496;6532596,6532727;
chr11	chr11.245	chr11.245.4	-	6532146,6532442;6532533,6532730;
chr11	chr11.245	chr11.245.5	-	6532147,6532460;6532515,6532727;
chr11	chr11.245	chr11.245.6	-	6532147,6532442;6532587,6532729;
chr11	chr11.245	chr11.245.7	-	6532150,6532478;6532596,6532730;
chr11	chr11.245	chr11.245.8	-	6532155,6532496;6532614,6532730;
chr11	chr11.249	chr11.249.1	-	6640640,6641236;
chr11	chr11.251	chr11.251.1	-	6912912,6914700;6914829,6914890;
chr11	chr11.253	chr11.253.1	-	7061742,7062603;7062829,7062994;7068204,7068234;
chr11	chr11.254	chr11.254.1	-	7104251,7104928;
chr11	chr11.258	chr11.258.1	-	7204017,7205109;
chr11	chr11.264	chr11.264.1	-	7440839,7441375;
chr11	chr11.267	chr11.267.1	-	7476239,7476859;7477943,7478035;
chr11	chr11.270	chr11.270.1	-	7527387,7527580;7527688,7528347;
chr11	chr11.271	chr11.271.1	-	7528637,7529266;7529606,7529697;
chr11	chr11.273	chr11.273.1	-	7553975,7554400;
chr11	chr11.282	chr11.282.1	-	7768438,7769504;
chr11	chr11.286	chr11.286.1	-	7968798,7971160;
chr11	chr11.287	chr11.287.1	-	7976188,7976853;
chr11	chr11.290	chr11.290.1	-	8087683,8088241;8088547,8088781;
chr11	chr11.294	chr11.294.1	-	8250626,8251028;
chr11	chr11.295	chr11.295.1	-	8266523,8267191;
chr11	chr11.3	chr11.3.1	-	307497,309145;
chr11	chr11.303	chr11.303.1	-	9423402,9424459;
chr11	chr11.309	chr11.309.1	-	9936226,9936768;
chr11	chr11.310	chr11.310.1	-	9937917,9939247;
chr11	chr11.312	chr11.312.1	-	9965751,9966516;
chr11	chr11.313	chr11.313.1	-	9992657,9994254;
chr11	chr11.314	chr11.314.1	-	12248775,12250478;
chr11	chr11.320	chr11.320.1	-	13609012,13609962;
chr11	chr11.322	chr11.322.1	-	13681709,13682414;
chr11	chr11.323	chr11.323.1	-	13791091,13792617;13793207,13793507;13793597,13795383;
chr11	chr11.328	chr11.328.1	-	14459446,14460584;
chr11	chr11.329	chr11.329.1	-	14506103,14506493;14508344,14508632;
chr11	chr11.329	chr11.329.2	-	14506104,14506493;14508344,14508427;14508584,14508634;
chr11	chr11.333	chr11.333.1	-	14756392,14757886;
chr11	chr11.334	chr11.334.1	-	14870813,14871492;
chr11	chr11.336	chr11.336.1	-	14942237,14943423;
chr11	chr11.337	chr11.337.1	-	14951622,14952861;
chr11	chr11.339	chr11.339.1	-	15187059,15187507;
chr11	chr11.340	chr11.340.1	-	15189168,15189477;15189657,15189925;15190019,15190224;
chr11	chr11.341	chr11.341.1	-	15302868,15304004;
chr11	chr11.342	chr11.342.1	-	15329182,15329998;
chr11	chr11.351	chr11.351.1	-	16085440,16086084;16098730,16098851;16099560,16099668;
chr11	chr11.351	chr11.351.2	-	16084990,16085073;16085195,16086069;16098730,16098851;16099560,16099698;
chr11	chr11.356	chr11.356.1	-	16695203,16697250;
chr11	chr11.362	chr11.362.1	-	16926502,16926885;16927871,16928129;16930690,16930838;16930920,16931162;16931329,16931523;16932354,16932879;
chr11	chr11.369	chr11.369.1	-	17257917,17258297;
chr11	chr11.37	chr11.37.1	-	967288,968377;
chr11	chr11.37	chr11.37.2	-	967269,968004;968077,968169;
chr11	chr11.37	chr11.37.3	-	967288,967487;967635,968169;
chr11	chr11.37	chr11.37.4	-	967288,967941;968093,968169;
chr11	chr11.373	chr11.373.1	-	17532019,17532442;17538936,17539030;
chr11	chr11.375	chr11.375.1	-	17635216,17635984;
chr11	chr11.39	chr11.39.1	-	981691,981763;982732,983048;983437,983625;983721,983804;984744,984803;985434,985478;986582,986781;987327,987806;988281,988407;988532,988729;988911,989000;991092,991154;991675,991749;991888,991938;993328,993405;994112,994246;995042,995149;996103,996168;996527,996699;1008442,1008468;
chr11	chr11.401	chr11.401.1	-	18621637,18622675;
chr11	chr11.404	chr11.404.1	-	18780362,18781203;
chr11	chr11.404	chr11.404.2	-	18780369,18780947;18798942,18799190;
chr11	chr11.404	chr11.404.3	-	18780420,18780893;18798888,18799198;
chr11	chr11.405	chr11.405.1	-	18798420,18798778;
chr11	chr11.406	chr11.406.1	-	18868780,18869524;
chr11	chr11.408	chr11.408.1	-	18896069,18897038;
chr11	chr11.421	chr11.421.1	-	19358860,19359674;
chr11	chr11.422	chr11.422.1	-	19389768,19390658;
chr11	chr11.424	chr11.424.1	-	19620974,19621702;19621787,19622422;
chr11	chr11.428	chr11.428.1	+	37734,38421;
chr11	chr11.431	chr11.431.1	+	170458,171202;
chr11	chr11.437	chr11.437.1	+	336902,337274;337356,337955;338271,339257;
chr11	chr11.439	chr11.439.1	+	384774,385353;
chr11	chr11.443	chr11.443.1	+	428607,429179;
chr11	chr11.444	chr11.444.1	+	430826,432589;
chr11	chr11.445	chr11.445.1	+	432942,433607;
chr11	chr11.450	chr11.450.1	+	571037,571823;
chr11	chr11.450	chr11.450.2	+	571135,571407;571552,571821;
chr11	chr11.450	chr11.450.3	+	571141,571315;571420,571853;
chr11	chr11.451	chr11.451.1	+	583469,584243;
chr11	chr11.455	chr11.455.1	+	654754,655493;
chr11	chr11.457	chr11.457.1	+	668984,669648;670124,670297;672201,672286;672746,672865;673768,673798;673888,673963;674068,674155;674265,674326;674396,674472;674727,674829;675176,675237;676237,676398;
chr11	chr11.457	chr11.457.2	+	669108,669648;670124,670297;672201,672283;672746,672865;673768,673798;673888,673963;674068,674155;674265,674326;674396,674472;674727,674829;675176,675237;676237,676398;
chr11	chr11.46	chr11.46.1	-	1115135,1115870;
chr11	chr11.464	chr11.464.1	+	785758,786448;
chr11	chr11.474	chr11.474.1	+	963072,965297;
chr11	chr11.475	chr11.475.1	+	977438,978427;
chr11	chr11.485	chr11.485.1	+	1215980,1216820;
chr11	chr11.486	chr11.486.1	+	1218075,1218598;
chr11	chr11.511	chr11.511.1	+	1812615,1813349;
chr11	chr11.518	chr11.518.1	+	1885013,1885807;
chr11	chr11.524	chr11.524.1	+	1978750,1980533;
chr11	chr11.53	chr11.53.1	-	1388987,1390479;
chr11	chr11.534	chr11.534.1	+	2144127,2144194;2144270,2144407;2144561,2144873;
chr11	chr11.534	chr11.534.2	+	2144125,2144194;2144275,2144407;2144561,2144848;
chr11	chr11.537	chr11.537.1	+	2236031,2236643;
chr11	chr11.538	chr11.538.1	+	2239094,2239717;
chr11	chr11.539	chr11.539.1	+	2270750,2270815;2271225,2271496;2271629,2271756;2271888,2272122;2275371,2275559;2275697,2275986;2276073,2276247;2276369,2276611;2277131,2277207;2277351,2277739;
chr11	chr11.548	chr11.548.1	+	2397266,2399171;2399862,2400310;
chr11	chr11.556	chr11.556.1	+	2551260,2552004;
chr11	chr11.559	chr11.559.1	+	2570666,2571302;
chr11	chr11.560	chr11.560.1	+	2641168,2641744;2641857,2642752;
chr11	chr11.568	chr11.568.1	+	2867803,2868226;2869036,2869095;2869892,2869939;2870032,2870120;2872564,2872612;2872827,2872896;2873137,2873234;2873365,2873421;2873626,2873709;
chr11	chr11.57	chr11.57.1	-	1436782,1437677;
chr11	chr11.576	chr11.576.1	+	2997657,2999229;
chr11	chr11.58	chr11.58.1	-	1459909,1461853;
chr11	chr11.582	chr11.582.1	+	3099344,3100609;
chr11	chr11.589	chr11.589.1	+	3203355,3204181;
chr11	chr11.590	chr11.590.1	+	3236365,3237011;3237091,3237156;3237242,3237746;3237832,3238050;3238486,3238788;3238880,3239039;3240780,3240861;3240952,3241029;3241765,3241872;3242093,3242287;3243053,3243235;3243337,3243818;
chr11	chr11.594	chr11.594.1	+	3286678,3287455;
chr11	chr11.594	chr11.594.2	+	3286425,3286501;3286795,3287321;
chr11	chr11.594	chr11.594.3	+	3286643,3287092;3287513,3287834;
chr11	chr11.594	chr11.594.4	+	3286469,3286501;3286795,3287092;3287513,3287817;
chr11	chr11.597	chr11.597.1	+	3325529,3326182;
chr11	chr11.603	chr11.603.1	+	3512495,3513289;
chr11	chr11.606	chr11.606.1	+	3528941,3529636;
chr11	chr11.613	chr11.613.1	+	3640781,3641690;
chr11	chr11.617	chr11.617.1	+	3691016,3692265;
chr11	chr11.628	chr11.628.1	+	3969858,3971398;
chr11	chr11.632	chr11.632.1	+	3993098,3993622;
chr11	chr11.635	chr11.635.1	+	4071891,4072632;
chr11	chr11.635	chr11.635.2	+	4072035,4072315;4072670,4073030;
chr11	chr11.635	chr11.635.3	+	4072038,4072489;4072670,4073026;
chr11	chr11.635	chr11.635.4	+	4072035,4072489;4072670,4072865;4073036,4073198;
chr11	chr11.656	chr11.656.1	+	4401431,4402177;
chr11	chr11.67	chr11.67.1	-	1612635,1613433;
chr11	chr11.670	chr11.670.1	+	4817622,4818413;
chr11	chr11.674	chr11.674.1	+	4859205,4861584;
chr11	chr11.674	chr11.674.2	+	4859764,4860162;4861006,4861552;
chr11	chr11.678	chr11.678.1	+	5246595,5247813;
chr11	chr11.678	chr11.678.2	+	5247839,5248786;
chr11	chr11.678	chr11.678.3	+	5246604,5246979;5247123,5247813;
chr11	chr11.678	chr11.678.4	+	5246595,5246979;5247123,5247185;5248552,5248848;
chr11	chr11.681	chr11.681.1	+	5286220,5287654;
chr11	chr11.683	chr11.683.1	+	5355356,5356872;
chr11	chr11.684	chr11.684.1	+	5369162,5369463;5370081,5370905;
chr11	chr11.686	chr11.686.1	+	5385617,5388542;
chr11	chr11.687	chr11.687.1	+	5410699,5411325;
chr11	chr11.688	chr11.688.1	+	5505509,5506270;
chr11	chr11.693	chr11.693.1	+	6085014,6086299;
chr11	chr11.694	chr11.694.1	+	6092582,6093660;
chr11	chr11.696	chr11.696.1	+	6178316,6179683;
chr11	chr11.699	chr11.699.1	+	6237655,6238827;
chr11	chr11.702	chr11.702.1	+	6362694,6363937;
chr11	chr11.710	chr11.710.1	+	6567100,6567798;
chr11	chr11.712	chr11.712.1	+	6583226,6584410;
chr11	chr11.713	chr11.713.1	+	6584736,6585799;
chr11	chr11.72	chr11.72.1	-	1727615,1728806;
chr11	chr11.720	chr11.720.1	+	6811448,6812348;
chr11	chr11.721	chr11.721.1	+	6873296,6874399;
chr11	chr11.729	chr11.729.1	+	7528692,7529226;
chr11	chr11.733	chr11.733.1	+	7821992,7823009;
chr11	chr11.739	chr11.739.1	+	7928360,7929074;
chr11	chr11.746	chr11.746.1	+	8303128,8304626;8304717,8304959;8305065,8305415;8305525,8305612;8306503,8306597;8309222,8309413;8309625,8309720;8311112,8311183;8312733,8313114;
chr11	chr11.748	chr11.748.1	+	8361998,8362957;
chr11	chr11.749	chr11.749.1	+	8428182,8429819;
chr11	chr11.749	chr11.749.2	+	8428183,8429161;8429319,8429762;
chr11	chr11.753	chr11.753.1	+	8614244,8614290;8616597,8618761;
chr11	chr11.763	chr11.763.1	+	9431819,9432931;
chr11	chr11.764	chr11.764.1	+	9443760,9444374;
chr11	chr11.774	chr11.774.1	+	10453774,10454392;
chr11	chr11.776	chr11.776.1	+	10608693,10610200;
chr11	chr11.781	chr11.781.1	+	12633739,12634653;
chr11	chr11.790	chr11.790.1	+	14183751,14184141;14186271,14186671;
chr11	chr11.795	chr11.795.1	+	14868857,14870377;14873117,14874113;
chr11	chr11.797	chr11.797.1	+	15035810,15037033;
chr11	chr11.797	chr11.797.2	+	15035900,15036410;15036525,15037033;
chr11	chr11.797	chr11.797.3	+	15035901,15037187;15039451,15039647;
chr11	chr11.798	chr11.798.1	+	15055704,15056504;
chr11	chr11.799	chr11.799.1	+	15060013,15060632;15061664,15061842;15061955,15062008;15063910,15064531;15066296,15066401;15066506,15066695;
chr11	chr11.800	chr11.800.1	+	15104317,15104678;15107031,15107131;15109442,15109881;
chr11	chr11.801	chr11.801.1	+	15125321,15126581;
chr11	chr11.803	chr11.803.1	+	15173139,15173720;
chr11	chr11.805	chr11.805.1	+	15183584,15184180;
chr11	chr11.810	chr11.810.1	+	15961599,15962311;
chr11	chr11.813	chr11.813.1	+	16564497,16565394;
chr11	chr11.822	chr11.822.1	+	17311301,17311755;
chr11	chr11.83	chr11.83.1	-	1974165,1975301;
chr11	chr11.831	chr11.831.1	+	17837332,17837893;
chr11	chr11.833	chr11.833.1	+	17937018,17938662;
chr11	chr11.834	chr11.834.1	+	17947512,17948601;17948831,17949200;
chr11	chr11.842	chr11.842.1	+	18265017,18265914;
chr11	chr11.843	chr11.843.1	+	18287238,18287725;
chr11	chr11.847	chr11.847.1	+	18511451,18512167;
chr11	chr11.858	chr11.858.1	+	19030845,19031781;
chr11	chr11.859	chr11.859.1	+	19034128,19035003;19035724,19035958;19036617,19036820;19036901,19037061;19037166,19037659;19043919,19043977;19044758,19044833;19046989,19047113;19047204,19047267;
chr11	chr11.862	chr11.862.1	+	19194287,19195007;
chr11	chr11.864	chr11.864.1	+	19296240,19297009;
chr11	chr11.866	chr11.866.1	+	19453627,19455185;
chr11	chr11.869	chr11.869.1	+	19510932,19511481;
chr11	chr11.870	chr11.870.1	+	19532400,19533142;
chr11	chr11.876	chr11.876.1	+	19740426,19741569;
chr11	chr11.877	chr11.877.1	+	19750891,19751326;
chr11	chr11.878	chr11.878.1	+	19763748,19764283;
chr11_random	chr11_random.6	chr11_random.6.1	-	275304,275937;276118,277069;
chr12	chr12.102	chr12.102.1	-	4435092,4436305;
chr12	chr12.105	chr12.105.1	-	4516176,4517699;
chr12	chr12.106	chr12.106.1	-	4570603,4571880;
chr12	chr12.107	chr12.107.1	-	4571769,4574059;
chr12	chr12.110	chr12.110.1	-	4614822,4615752;
chr12	chr12.113	chr12.113.1	-	4673584,4674745;
chr12	chr12.122	chr12.122.1	-	5079456,5079620;5080603,5080702;5081939,5082019;5082138,5082242;5082687,5082875;5083884,5084212;
chr12	chr12.126	chr12.126.1	-	5138733,5141402;
chr12	chr12.126	chr12.126.2	-	5138754,5139287;5139508,5141310;
chr12	chr12.128	chr12.128.1	-	5169988,5170641;
chr12	chr12.129	chr12.129.1	-	5198104,5198224;5219863,5220414;
chr12	chr12.13	chr12.13.1	-	664483,666066;
chr12	chr12.130	chr12.130.1	-	5275015,5275194;5275395,5275536;
chr12	chr12.138	chr12.138.1	-	5487153,5488241;
chr12	chr12.143	chr12.143.1	-	5691801,5692643;
chr12	chr12.144	chr12.144.1	-	5886909,5887425;
chr12	chr12.159	chr12.159.1	-	6260524,6261441;
chr12	chr12.163	chr12.163.1	-	6403113,6404514;
chr12	chr12.165	chr12.165.1	-	6488175,6489102;
chr12	chr12.172	chr12.172.1	-	6607777,6609337;
chr12	chr12.175	chr12.175.1	-	6700859,6701151;6702518,6702846;
chr12	chr12.177	chr12.177.1	-	6766748,6767805;
chr12	chr12.178	chr12.178.1	-	6806925,6809166;
chr12	chr12.185	chr12.185.1	-	6928558,6929255;
chr12	chr12.196	chr12.196.1	-	7296364,7297078;
chr12	chr12.198	chr12.198.1	-	7370962,7371783;
chr12	chr12.204	chr12.204.1	-	7564967,7565627;7568889,7569406;
chr12	chr12.204	chr12.204.2	-	7565192,7565627;7568889,7569268;7569343,7569384;
chr12	chr12.205	chr12.205.1	-	7566796,7567451;
chr12	chr12.206	chr12.206.1	-	7768804,7769504;
chr12	chr12.206	chr12.206.2	-	7768720,7769053;7769184,7769385;
chr12	chr12.213	chr12.213.1	-	8344722,8346608;
chr12	chr12.216	chr12.216.1	-	8690458,8690873;
chr12	chr12.220	chr12.220.1	-	8937490,8938969;
chr12	chr12.225	chr12.225.1	-	9033264,9034427;
chr12	chr12.240	chr12.240.1	-	9690443,9692445;
chr12	chr12.241	chr12.241.1	-	9696481,9696704;9696789,9696970;9697412,9697584;9697718,9697822;9697951,9698043;9698168,9698257;9698343,9698456;
chr12	chr12.241	chr12.241.2	-	9695195,9695572;9696542,9696704;9696789,9696970;9697412,9697584;9697718,9697822;9697951,9698043;9698168,9698257;9698343,9698447;
chr12	chr12.257	chr12.257.1	-	11474443,11474807;11476824,11477114;
chr12	chr12.260	chr12.260.1	-	12595159,12597251;
chr12	chr12.261	chr12.261.1	-	13111988,13113011;
chr12	chr12.264	chr12.264.1	-	13373888,13374151;13374307,13374360;13374441,13374613;
chr12	chr12.269	chr12.269.1	-	13894193,13895814;
chr12	chr12.270	chr12.270.1	-	13908166,13909151;
chr12	chr12.273	chr12.273.1	-	14069222,14069946;
chr12	chr12.277	chr12.277.1	-	14254041,14255182;
chr12	chr12.278	chr12.278.1	-	14261542,14261803;14266473,14268160;
chr12	chr12.287	chr12.287.1	-	15417059,15418326;
chr12	chr12.287	chr12.287.2	-	15441701,15443027;
chr12	chr12.287	chr12.287.3	-	15461920,15463572;
chr12	chr12.287	chr12.287.4	-	15417051,15417172;15441562,15443027;
chr12	chr12.287	chr12.287.5	-	15462049,15462248;15463283,15463567;
chr12	chr12.287	chr12.287.6	-	15417002,15418227;15442609,15442652;15463196,15463572;
chr12	chr12.287	chr12.287.7	-	15417093,15418264;15442646,15442935;15463479,15463502;
chr12	chr12.289	chr12.289.1	-	15534495,15536217;
chr12	chr12.292	chr12.292.1	-	16009238,16010084;
chr12	chr12.292	chr12.292.2	-	16006464,16007185;16009960,16010051;
chr12	chr12.3	chr12.3.1	-	164595,164941;166014,166212;
chr12	chr12.303	chr12.303.1	-	17358767,17359694;
chr12	chr12.308	chr12.308.1	-	18352469,18353238;
chr12	chr12.310	chr12.310.1	-	18434926,18436175;
chr12	chr12.313	chr12.313.1	-	18847371,18848226;
chr12	chr12.314	chr12.314.1	-	18997796,18997974;
chr12	chr12.323	chr12.323.1	-	19694579,19696251;
chr12	chr12.326	chr12.326.1	-	20057753,20058383;
chr12	chr12.346	chr12.346.1	-	20849866,20852232;
chr12	chr12.347	chr12.347.1	-	20893752,20894543;
chr12	chr12.35	chr12.35.1	-	1701055,1701463;1703550,1703840;1704838,1705086;1706715,1706839;1711415,1711513;1712993,1713767;
chr12	chr12.353	chr12.353.1	-	21027426,21027902;
chr12	chr12.353	chr12.353.2	-	21021099,21021417;21021635,21021744;21022164,21022230;21027713,21027914;
chr12	chr12.353	chr12.353.3	-	21021110,21021417;21021635,21021744;21022164,21022230;21022991,21023241;
chr12	chr12.353	chr12.353.4	-	21021133,21021417;21021635,21021744;21022164,21022230;21022703,21023241;21027713,21027937;
chr12	chr12.359	chr12.359.1	-	21314021,21315266;
chr12	chr12.360	chr12.360.1	-	21382189,21382532;
chr12	chr12.362	chr12.362.1	-	21600003,21600575;
chr12	chr12.37	chr12.37.1	-	1730317,1730993;
chr12	chr12.370	chr12.370.1	-	22113623,22114558;
chr12	chr12.374	chr12.374.1	-	22285532,22285990;
chr12	chr12.383	chr12.383.1	-	22600404,22602533;
chr12	chr12.385	chr12.385.1	-	22606958,22607758;
chr12	chr12.387	chr12.387.1	-	22663246,22664710;
chr12	chr12.390	chr12.390.1	+	98437,98793;
chr12	chr12.392	chr12.392.1	+	148714,150198;
chr12	chr12.392	chr12.392.2	+	148617,148734;148976,150201;
chr12	chr12.392	chr12.392.3	+	148719,148824;148976,150201;
chr12	chr12.400	chr12.400.1	+	838508,839643;
chr12	chr12.408	chr12.408.1	+	1241791,1242765;
chr12	chr12.415	chr12.415.1	+	1627294,1627787;
chr12	chr12.416	chr12.416.1	+	1632731,1633170;
chr12	chr12.431	chr12.431.1	+	2070214,2070712;
chr12	chr12.432	chr12.432.1	+	2091632,2092494;
chr12	chr12.439	chr12.439.1	+	2319441,2321856;
chr12	chr12.439	chr12.439.2	+	2319469,2320461;2320630,2321855;
chr12	chr12.440	chr12.440.1	+	2325165,2328090;
chr12	chr12.447	chr12.447.1	+	2445237,2445840;
chr12	chr12.452	chr12.452.1	+	2727461,2727877;
chr12	chr12.453	chr12.453.1	+	2752606,2753798;
chr12	chr12.454	chr12.454.1	+	2834354,2835998;
chr12	chr12.455	chr12.455.1	+	2839285,2840143;
chr12	chr12.457	chr12.457.1	+	2867877,2868806;
chr12	chr12.458	chr12.458.1	+	2907245,2908304;
chr12	chr12.458	chr12.458.2	+	2907206,2908095;2915020,2915411;
chr12	chr12.458	chr12.458.3	+	2907206,2908095;2908715,2908777;2915020,2915844;
chr12	chr12.463	chr12.463.1	+	3018632,3019190;3019492,3019598;3019680,3019884;3020040,3020373;3020457,3020638;3020733,3020928;3021634,3022779;
chr12	chr12.47	chr12.47.1	-	2036863,2037959;
chr12	chr12.474	chr12.474.1	+	3431200,3432166;
chr12	chr12.477	chr12.477.1	+	3752959,3754434;
chr12	chr12.478	chr12.478.1	+	3781740,3782853;
chr12	chr12.478	chr12.478.2	+	3781737,3781974;3782123,3782701;
chr12	chr12.48	chr12.48.1	-	2185469,2186081;
chr12	chr12.481	chr12.481.1	+	3891865,3892928;
chr12	chr12.487	chr12.487.1	+	4027651,4030927;
chr12	chr12.491	chr12.491.1	+	4278666,4279853;
chr12	chr12.495	chr12.495.1	+	4435496,4436465;
chr12	chr12.497	chr12.497.1	+	4453059,4454527;
chr12	chr12.5	chr12.5.1	-	211705,212566;
chr12	chr12.500	chr12.500.1	+	4652558,4653734;
chr12	chr12.508	chr12.508.1	+	4914951,4916357;
chr12	chr12.515	chr12.515.1	+	5134297,5134816;5135856,5135920;
chr12	chr12.517	chr12.517.1	+	5171241,5171741;
chr12	chr12.536	chr12.536.1	+	5973215,5974458;
chr12	chr12.537	chr12.537.1	+	5975020,5975975;
chr12	chr12.538	chr12.538.1	+	6030015,6031555;
chr12	chr12.54	chr12.54.1	-	2431220,2431722;
chr12	chr12.54	chr12.54.2	-	2426088,2426763;2431349,2431722;
chr12	chr12.547	chr12.547.1	+	6279372,6280431;
chr12	chr12.567	chr12.567.1	+	6804692,6806510;
chr12	chr12.571	chr12.571.1	+	6902897,6903496;
chr12	chr12.585	chr12.585.1	+	7357753,7358256;7358696,7358858;7358939,7359016;7359168,7359230;7360808,7361048;
chr12	chr12.587	chr12.587.1	+	7489404,7493327;
chr12	chr12.59	chr12.59.1	-	2662907,2664552;
chr12	chr12.593	chr12.593.1	+	7731722,7732493;
chr12	chr12.599	chr12.599.1	+	8082593,8083156;
chr12	chr12.604	chr12.604.1	+	8209321,8209368;8234858,8236355;
chr12	chr12.605	chr12.605.1	+	8333553,8334441;
chr12	chr12.609	chr12.609.1	+	8469645,8471932;
chr12	chr12.613	chr12.613.1	+	8771752,8772544;
chr12	chr12.618	chr12.618.1	+	8785060,8785626;
chr12	chr12.623	chr12.623.1	+	8865235,8866102;
chr12	chr12.624	chr12.624.1	+	8868758,8870860;
chr12	chr12.626	chr12.626.1	+	8939649,8940587;8942137,8942526;
chr12	chr12.631	chr12.631.1	+	9123659,9125083;
chr12	chr12.633	chr12.633.1	+	9188223,9188907;
chr12	chr12.636	chr12.636.1	+	9239629,9240088;9240410,9240623;9240933,9243642;
chr12	chr12.637	chr12.637.1	+	9255668,9259074;
chr12	chr12.638	chr12.638.1	+	9260965,9261615;9261715,9262183;9262429,9262832;
chr12	chr12.639	chr12.639.1	+	9264208,9265013;
chr12	chr12.644	chr12.644.1	+	9348859,9351073;
chr12	chr12.644	chr12.644.2	+	9348772,9349181;9364166,9364271;9364345,9364487;
chr12	chr12.645	chr12.645.1	+	9367741,9368576;
chr12	chr12.648	chr12.648.1	+	9646101,9647242;
chr12	chr12.664	chr12.664.1	+	10163437,10164245;
chr12	chr12.670	chr12.670.1	+	11478015,11478039;11481437,11482764;
chr12	chr12.673	chr12.673.1	+	12882350,12883864;
chr12	chr12.676	chr12.676.1	+	12989339,12990844;
chr12	chr12.683	chr12.683.1	+	13298068,13298831;
chr12	chr12.687	chr12.687.1	+	13617206,13617929;
chr12	chr12.698	chr12.698.1	+	14754251,14755904;
chr12	chr12.700	chr12.700.1	+	14864492,14865315;
chr12	chr12.701	chr12.701.1	+	15003525,15003945;
chr12	chr12.705	chr12.705.1	+	15705497,15706307;
chr12	chr12.706	chr12.706.1	+	16003882,16004146;16005432,16009490;
chr12	chr12.709	chr12.709.1	+	16839201,16839693;
chr12	chr12.717	chr12.717.1	+	17188909,17189497;
chr12	chr12.718	chr12.718.1	+	17193044,17193779;
chr12	chr12.719	chr12.719.1	+	17287383,17287884;17288040,17288543;17289311,17289360;17289766,17290172;
chr12	chr12.720	chr12.720.1	+	17323966,17324001;17324131,17324194;17324693,17325302;
chr12	chr12.725	chr12.725.1	+	17891390,17892177;
chr12	chr12.727	chr12.727.1	+	17937486,17938398;
chr12	chr12.738	chr12.738.1	+	18532794,18534017;18534094,18535325;
chr12	chr12.738	chr12.738.2	+	18534447,18535134;18535193,18535293;
chr12	chr12.741	chr12.741.1	+	18621630,18622699;
chr12	chr12.744	chr12.744.1	+	18724615,18725515;
chr12	chr12.748	chr12.748.1	+	19501667,19502195;
chr12	chr12.750	chr12.750.1	+	19585475,19586256;
chr12	chr12.751	chr12.751.1	+	19639005,19640769;
chr12	chr12.752	chr12.752.1	+	19647970,19649570;
chr12	chr12.752	chr12.752.2	+	19647968,19649575;19649711,19649834;
chr12	chr12.752	chr12.752.3	+	19647966,19649574;19649666,19649856;
chr12	chr12.760	chr12.760.1	+	20307037,20308057;
chr12	chr12.761	chr12.761.1	+	20319126,20320747;
chr12	chr12.763	chr12.763.1	+	20566917,20567443;
chr12	chr12.766	chr12.766.1	+	20804027,20804661;
chr12	chr12.767	chr12.767.1	+	20829714,20831485;
chr12	chr12.775	chr12.775.1	+	21135686,21135911;21140488,21140946;
chr12	chr12.779	chr12.779.1	+	21483108,21483164;21485432,21485799;
chr12	chr12.781	chr12.781.1	+	21802562,21803809;
chr12	chr12.787	chr12.787.1	+	22158549,22159410;
chr12	chr12.79	chr12.79.1	-	3704366,3704747;3707262,3707921;
chr12	chr12.793	chr12.793.1	+	22400383,22401033;
chr12	chr12.80	chr12.80.1	-	3705251,3705942;
chr12	chr12.81	chr12.81.1	-	3787471,3788384;
chr12	chr12.85	chr12.85.1	-	3940824,3941536;
chr12	chr12.9	chr12.9.1	-	487292,488006;
chr12	chr12.90	chr12.90.1	-	4071041,4072515;
chr12	chr12.95	chr12.95.1	-	4173588,4173655;4174753,4175254;4175703,4176074;4176439,4176998;
chr12_random	chr12_random.15	chr12_random.15.1	+	465791,466385;469297,470392;470497,471036;471135,471678;
chr12_random	chr12_random.16	chr12_random.16.1	+	489547,490616;
chr12_random	chr12_random.17	chr12_random.17.1	+	664462,664661;680794,681381;
chr12_random	chr12_random.21	chr12_random.21.1	+	1171290,1172777;
chr12_random	chr12_random.5	chr12_random.5.1	-	161199,162194;
chr12_random	chr12_random.6	chr12_random.6.1	-	189182,189865;
chr12_random	chr12_random.7	chr12_random.7.1	-	203601,204974;
chr12_random	chr12_random.8	chr12_random.8.1	-	309244,310077;
chr13	chr13.11	chr13.11.1	-	270331,271047;
chr13	chr13.110	chr13.110.1	-	2607773,2609632;
chr13	chr13.112	chr13.112.1	-	2624712,2625242;
chr13	chr13.124	chr13.124.1	-	2740299,2741043;
chr13	chr13.131	chr13.131.1	-	2887758,2888017;2888148,2888280;2888782,2888866;
chr13	chr13.135	chr13.135.1	-	3015362,3017596;
chr13	chr13.135	chr13.135.2	-	3014647,3014913;3015594,3017516;
chr13	chr13.138	chr13.138.1	-	3066106,3067435;
chr13	chr13.147	chr13.147.1	-	3360665,3362453;
chr13	chr13.152	chr13.152.1	-	3467770,3468675;
chr13	chr13.155	chr13.155.1	-	3511432,3512291;
chr13	chr13.17	chr13.17.1	-	372503,373681;
chr13	chr13.176	chr13.176.1	-	4112685,4113547;
chr13	chr13.177	chr13.177.1	-	4145292,4146577;4146683,4147204;
chr13	chr13.180	chr13.180.1	-	4183421,4184575;4184705,4185263;
chr13	chr13.180	chr13.180.2	-	4183582,4183761;4217118,4217930;4218056,4218467;
chr13	chr13.187	chr13.187.1	-	4347138,4347428;
chr13	chr13.191	chr13.191.1	-	4425022,4425726;
chr13	chr13.196	chr13.196.1	-	4553152,4553654;
chr13	chr13.198	chr13.198.1	-	4654930,4655433;
chr13	chr13.203	chr13.203.1	-	4831262,4832565;
chr13	chr13.208	chr13.208.1	-	5153668,5155081;
chr13	chr13.209	chr13.209.1	-	5168650,5169429;
chr13	chr13.213	chr13.213.1	-	5370413,5371285;
chr13	chr13.215	chr13.215.1	-	5391194,5391922;
chr13	chr13.224	chr13.224.1	-	5594495,5594778;5598088,5598534;
chr13	chr13.233	chr13.233.1	-	5800121,5800970;
chr13	chr13.236	chr13.236.1	-	5985932,5986988;
chr13	chr13.248	chr13.248.1	-	6632162,6633070;
chr13	chr13.252	chr13.252.1	-	6835555,6836103;
chr13	chr13.262	chr13.262.1	-	7242077,7243759;
chr13	chr13.264	chr13.264.1	-	7349080,7350192;
chr13	chr13.267	chr13.267.1	-	7685087,7685937;
chr13	chr13.270	chr13.270.1	-	8147737,8148301;
chr13	chr13.288	chr13.288.1	-	9930319,9931039;
chr13	chr13.291	chr13.291.1	-	10265952,10266686;
chr13	chr13.291	chr13.291.2	-	10258280,10258506;10263680,10264915;10266488,10266704;
chr13	chr13.30	chr13.30.1	-	767964,768785;
chr13	chr13.302	chr13.302.1	-	11911503,11914328;
chr13	chr13.303	chr13.303.1	-	12037709,12038414;
chr13	chr13.304	chr13.304.1	-	12043387,12043812;
chr13	chr13.31	chr13.31.1	-	770728,771039;771165,771248;
chr13	chr13.312	chr13.312.1	-	14441306,14441391;14441514,14441704;14442142,14442307;14442405,14442546;14442654,14442930;14443075,14443273;14443519,14444080;
chr13	chr13.316	chr13.316.1	-	14597899,14599259;
chr13	chr13.319	chr13.319.1	-	14679487,14680345;
chr13	chr13.321	chr13.321.1	-	14701697,14702185;14702296,14702428;14702588,14702711;14703402,14703458;14703563,14703659;14704182,14704389;14706653,14706713;14706916,14707290;
chr13	chr13.322	chr13.322.1	-	14713072,14714419;
chr13	chr13.326	chr13.326.1	-	14948360,14949541;
chr13	chr13.330	chr13.330.1	-	15212266,15213031;
chr13	chr13.331	chr13.331.1	-	15217852,15218436;
chr13	chr13.332	chr13.332.1	-	15226709,15227745;
chr13	chr13.340	chr13.340.1	-	15633883,15634336;
chr13	chr13.341	chr13.341.1	-	15661413,15661999;
chr13	chr13.343	chr13.343.1	-	15708367,15709499;
chr13	chr13.344	chr13.344.1	-	15723259,15723845;
chr13	chr13.345	chr13.345.1	-	15732546,15733424;
chr13	chr13.347	chr13.347.1	-	15977449,15978172;
chr13	chr13.348	chr13.348.1	-	15980089,15980989;
chr13	chr13.349	chr13.349.1	-	15994506,15995372;
chr13	chr13.351	chr13.351.1	-	16155063,16156082;
chr13	chr13.358	chr13.358.1	-	17965724,17966328;
chr13	chr13.359	chr13.359.1	-	17995991,17999232;
chr13	chr13.360	chr13.360.1	-	18003563,18004764;
chr13	chr13.367	chr13.367.1	-	18420832,18422510;
chr13	chr13.368	chr13.368.1	-	18423685,18424343;18424557,18424717;
chr13	chr13.374	chr13.374.1	-	19099587,19100251;
chr13	chr13.379	chr13.379.1	-	19564067,19565261;
chr13	chr13.38	chr13.38.1	-	925598,927088;
chr13	chr13.383	chr13.383.1	-	19676537,19677292;
chr13	chr13.384	chr13.384.1	-	19711739,19713035;
chr13	chr13.387	chr13.387.1	-	19899283,19899709;
chr13	chr13.390	chr13.390.1	-	20032643,20035427;
chr13	chr13.396	chr13.396.1	-	20450739,20450949;20451049,20451259;20451340,20451481;
chr13	chr13.399	chr13.399.1	-	20590262,20590639;20590743,20590861;20591280,20591426;
chr13	chr13.4	chr13.4.1	-	112345,113019;
chr13	chr13.406	chr13.406.1	-	21088162,21088654;
chr13	chr13.408	chr13.408.1	-	21192506,21193589;
chr13	chr13.411	chr13.411.1	-	21344721,21347591;
chr13	chr13.411	chr13.411.2	-	21344721,21344921;21345121,21347142;
chr13	chr13.415	chr13.415.1	-	21370830,21371347;21371453,21371559;21371687,21371795;
chr13	chr13.415	chr13.415.2	-	21371016,21371347;21371453,21371559;21371687,21371778;21371873,21371949;21372079,21372150;21372259,21372705;
chr13	chr13.429	chr13.429.1	-	21835699,21836515;
chr13	chr13.430	chr13.430.1	-	21838921,21839208;21840266,21840573;
chr13	chr13.435	chr13.435.1	-	22075611,22076278;22077239,22077736;22078390,22078622;
chr13	chr13.445	chr13.445.1	-	22966570,22967481;
chr13	chr13.446	chr13.446.1	-	22980572,22981115;
chr13	chr13.447	chr13.447.1	-	22988583,22989047;
chr13	chr13.451	chr13.451.1	-	23126973,23128488;
chr13	chr13.459	chr13.459.1	-	23303817,23305513;
chr13	chr13.460	chr13.460.1	-	23348991,23349528;
chr13	chr13.464	chr13.464.1	-	23824490,23825148;
chr13	chr13.467	chr13.467.1	-	23880370,23881453;
chr13	chr13.470	chr13.470.1	-	23992860,23992964;23993052,23993241;23993329,23993485;23994443,23994562;23994651,23994769;23994891,23994974;23995957,23996069;23996169,23996398;23996484,23997278;23997381,23997431;23998079,23998264;23998442,23998931;
chr13	chr13.471	chr13.471.1	-	24009446,24010450;
chr13	chr13.480	chr13.480.1	-	24210686,24211441;24211964,24212130;24212684,24212761;24212910,24212978;24213504,24213836;
chr13	chr13.491	chr13.491.1	+	64309,65259;
chr13	chr13.496	chr13.496.1	+	189523,189923;
chr13	chr13.506	chr13.506.1	+	393645,394963;
chr13	chr13.517	chr13.517.1	+	678226,679503;
chr13	chr13.522	chr13.522.1	+	768169,769202;
chr13	chr13.534	chr13.534.1	+	1087395,1087996;
chr13	chr13.550	chr13.550.1	+	1411273,1411974;
chr13	chr13.561	chr13.561.1	+	1631779,1632437;
chr13	chr13.564	chr13.564.1	+	1667844,1668424;
chr13	chr13.573	chr13.573.1	+	1822333,1822792;
chr13	chr13.576	chr13.576.1	+	1845176,1848172;
chr13	chr13.578	chr13.578.1	+	1881616,1882454;
chr13	chr13.582	chr13.582.1	+	1979126,1981025;
chr13	chr13.583	chr13.583.1	+	1981585,1983928;
chr13	chr13.586	chr13.586.1	+	2042371,2043164;
chr13	chr13.586	chr13.586.2	+	2042360,2042461;2043583,2044173;
chr13	chr13.59	chr13.59.1	-	1316891,1317727;
chr13	chr13.591	chr13.591.1	+	2242137,2242531;2242703,2242853;
chr13	chr13.598	chr13.598.1	+	2413791,2415155;
chr13	chr13.601	chr13.601.1	+	2437943,2438349;2438529,2438605;2444146,2444601;
chr13	chr13.601	chr13.601.2	+	2438233,2438349;2438529,2438605;2441251,2441293;2442555,2442677;2444146,2444279;
chr13	chr13.601	chr13.601.3	+	2437943,2438349;2438529,2438605;2441251,2441293;2442555,2442677;2443445,2443569;2444139,2444294;
chr13	chr13.601	chr13.601.4	+	2438090,2438349;2438529,2438605;2442555,2442677;2442950,2443071;2443445,2443569;2444139,2444387;
chr13	chr13.604	chr13.604.1	+	2500570,2501437;
chr13	chr13.607	chr13.607.1	+	2603122,2603560;
chr13	chr13.610	chr13.610.1	+	2690895,2690984;2693060,2693618;
chr13	chr13.614	chr13.614.1	+	2780047,2780290;2780391,2780473;2782117,2782195;2782892,2782986;2783155,2783287;2783433,2783517;2783877,2784000;2784102,2784177;2784593,2784654;
chr13	chr13.616	chr13.616.1	+	2803319,2803697;
chr13	chr13.620	chr13.620.1	+	2909226,2910276;
chr13	chr13.621	chr13.621.1	+	2927049,2927165;2927533,2928597;
chr13	chr13.622	chr13.622.1	+	2967468,2968569;
chr13	chr13.622	chr13.622.2	+	2967388,2967419;2967590,2968587;
chr13	chr13.623	chr13.623.1	+	2975944,2975963;2976113,2977091;
chr13	chr13.629	chr13.629.1	+	3116840,3118362;
chr13	chr13.63	chr13.63.1	-	1440017,1440784;
chr13	chr13.633	chr13.633.1	+	3158324,3159028;
chr13	chr13.635	chr13.635.1	+	3227773,3228604;
chr13	chr13.637	chr13.637.1	+	3239979,3240623;
chr13	chr13.648	chr13.648.1	+	3639952,3641566;
chr13	chr13.65	chr13.65.1	-	1453909,1454927;
chr13	chr13.661	chr13.661.1	+	4003312,4003950;
chr13	chr13.663	chr13.663.1	+	4034059,4034534;
chr13	chr13.669	chr13.669.1	+	4198559,4199434;
chr13	chr13.670	chr13.670.1	+	4217690,4218857;
chr13	chr13.672	chr13.672.1	+	4249928,4250815;
chr13	chr13.673	chr13.673.1	+	4265033,4265396;4265807,4266092;
chr13	chr13.674	chr13.674.1	+	4277112,4278469;
chr13	chr13.683	chr13.683.1	+	4483048,4484210;
chr13	chr13.685	chr13.685.1	+	4524707,4525822;
chr13	chr13.686	chr13.686.1	+	4601171,4601944;
chr13	chr13.688	chr13.688.1	+	4695191,4695872;
chr13	chr13.689	chr13.689.1	+	4703238,4704837;
chr13	chr13.697	chr13.697.1	+	4841004,4841903;4843085,4843389;4845067,4845159;4846703,4847069;
chr13	chr13.71	chr13.71.1	-	1667695,1668579;
chr13	chr13.71	chr13.71.2	-	1667751,1668272;1668462,1668887;
chr13	chr13.712	chr13.712.1	+	5365491,5366154;
chr13	chr13.719	chr13.719.1	+	5603433,5604236;
chr13	chr13.723	chr13.723.1	+	5744400,5744614;5744715,5745619;5746135,5747269;5747801,5748014;
chr13	chr13.735	chr13.735.1	+	6104913,6106332;
chr13	chr13.736	chr13.736.1	+	6197998,6198602;
chr13	chr13.736	chr13.736.2	+	6197931,6198484;6198517,6198614;
chr13	chr13.741	chr13.741.1	+	6374256,6375118;
chr13	chr13.744	chr13.744.1	+	6516935,6517620;
chr13	chr13.75	chr13.75.1	-	1750784,1751427;
chr13	chr13.756	chr13.756.1	+	7263849,7264878;
chr13	chr13.769	chr13.769.1	+	7779805,7781662;
chr13	chr13.770	chr13.770.1	+	7783084,7783542;
chr13	chr13.772	chr13.772.1	+	7885798,7886943;
chr13	chr13.774	chr13.774.1	+	7978955,7980012;
chr13	chr13.786	chr13.786.1	+	9261344,9261787;
chr13	chr13.79	chr13.79.1	-	1876558,1877598;
chr13	chr13.793	chr13.793.1	+	11123496,11124526;
chr13	chr13.794	chr13.794.1	+	11135029,11136434;
chr13	chr13.794	chr13.794.2	+	11134967,11135540;11137900,11138585;
chr13	chr13.800	chr13.800.1	+	11621339,11622328;
chr13	chr13.804	chr13.804.1	+	12870603,12872073;
chr13	chr13.808	chr13.808.1	+	13528262,13528459;13532773,13533009;
chr13	chr13.809	chr13.809.1	+	13528543,13528992;
chr13	chr13.819	chr13.819.1	+	15164988,15166227;
chr13	chr13.822	chr13.822.1	+	15461627,15462667;15464192,15465070;
chr13	chr13.827	chr13.827.1	+	16062040,16063211;
chr13	chr13.829	chr13.829.1	+	16517307,16520615;
chr13	chr13.830	chr13.830.1	+	16626588,16627716;16635353,16635552;
chr13	chr13.831	chr13.831.1	+	16644271,16645457;16651835,16652264;
chr13	chr13.839	chr13.839.1	+	18289020,18289520;
chr13	chr13.840	chr13.840.1	+	18508238,18509531;18513788,18514094;
chr13	chr13.852	chr13.852.1	+	19551453,19551480;19555619,19556435;19556581,19556756;19558998,19559593;19565864,19565948;19566060,19566081;
chr13	chr13.854	chr13.854.1	+	19651825,19652444;
chr13	chr13.856	chr13.856.1	+	19831903,19832611;
chr13	chr13.858	chr13.858.1	+	19912720,19913350;
chr13	chr13.859	chr13.859.1	+	19945909,19947731;
chr13	chr13.865	chr13.865.1	+	20340621,20340640;20340894,20341028;20343578,20343680;20343816,20344357;
chr13	chr13.865	chr13.865.2	+	20340766,20341028;20341190,20341264;20343578,20343680;20343816,20344220;
chr13	chr13.865	chr13.865.3	+	20339508,20340032;20340200,20340640;20340894,20341028;20341150,20341264;20343578,20343680;20343816,20344356;
chr13	chr13.866	chr13.866.1	+	20367123,20367683;
chr13	chr13.873	chr13.873.1	+	20978627,20979775;
chr13	chr13.875	chr13.875.1	+	21042051,21043165;
chr13	chr13.877	chr13.877.1	+	21164246,21164608;
chr13	chr13.880	chr13.880.1	+	21203472,21205209;
chr13	chr13.885	chr13.885.1	+	21493029,21493783;
chr13	chr13.886	chr13.886.1	+	21505059,21505811;
chr13	chr13.887	chr13.887.1	+	21554706,21555629;
chr13	chr13.890	chr13.890.1	+	21832520,21832551;21832884,21833255;21833803,21834042;21834272,21834774;
chr13	chr13.895	chr13.895.1	+	22060183,22060934;
chr13	chr13.897	chr13.897.1	+	22297211,22297848;
chr13	chr13.903	chr13.903.1	+	22561658,22562195;22567607,22567839;
chr13	chr13.905	chr13.905.1	+	22658683,22659972;
chr13	chr13.906	chr13.906.1	+	22669584,22669790;22669885,22669997;22670083,22670151;22670471,22670884;
chr13	chr13.906	chr13.906.2	+	22668487,22668774;22668915,22668990;22669067,22669231;22669700,22669790;22669885,22669997;22670083,22670151;22670471,22670954;
chr13	chr13.912	chr13.912.1	+	22887626,22888075;
chr13	chr13.914	chr13.914.1	+	23057372,23057381;23058134,23058768;
chr13	chr13.914	chr13.914.2	+	23056494,23056616;23056821,23056923;23057038,23057198;23057302,23057381;23059416,23059686;
chr13	chr13.915	chr13.915.1	+	23069049,23070273;
chr13	chr13.917	chr13.917.1	+	23093845,23094293;
chr13	chr13.923	chr13.923.1	+	23265508,23265890;23265984,23266165;23266833,23266939;23267689,23267999;
chr13	chr13.925	chr13.925.1	+	23321565,23321980;
chr13	chr13.926	chr13.926.1	+	23342762,23343246;
chr13	chr13.926	chr13.926.2	+	23323599,23323631;23340820,23341172;23343151,23343232;
chr13	chr13.927	chr13.927.1	+	23328199,23328797;
chr13	chr13.928	chr13.928.1	+	23344966,23345435;
chr13	chr13.929	chr13.929.1	+	23347704,23348098;
chr13	chr13.934	chr13.934.1	+	23879116,23879757;
chr13	chr13.935	chr13.935.1	+	23884153,23885173;23887714,23888069;
chr13	chr13.935	chr13.935.2	+	23884155,23885173;23887679,23887940;
chr13	chr13.935	chr13.935.3	+	23884153,23884427;23884485,23885173;23887714,23887955;
chr13	chr13.936	chr13.936.1	+	23888670,23889658;
chr13	chr13.938	chr13.938.1	+	23940095,23940849;
chr13	chr13.941	chr13.941.1	+	23983236,23983732;
chr13	chr13.943	chr13.943.1	+	24011712,24013102;
chr13	chr13.943	chr13.943.2	+	23994188,23994209;24011719,24013103;
chr13	chr13.945	chr13.945.1	+	24004860,24005512;
chr13	chr13.949	chr13.949.1	+	24060703,24062168;
chr13	chr13.951	chr13.951.1	+	24110218,24111809;
chr13	chr13.951	chr13.951.2	+	24111135,24111737;24147488,24147563;
chr13	chr13.952	chr13.952.1	+	24215039,24216866;
chr13	chr13.953	chr13.953.1	+	24265244,24265368;24265427,24266111;
chr13	chr13.96	chr13.96.1	-	2386950,2387881;
chr13_random	chr13_random.11	chr13_random.11.1	-	1121423,1121943;
chr13_random	chr13_random.14	chr13_random.14.1	-	1335218,1336062;
chr13_random	chr13_random.15	chr13_random.15.1	-	1409171,1410455;
chr13_random	chr13_random.20	chr13_random.20.1	-	1626132,1626967;
chr13_random	chr13_random.21	chr13_random.21.1	-	1636665,1638263;
chr13_random	chr13_random.24	chr13_random.24.1	-	1831877,1832565;
chr13_random	chr13_random.34	chr13_random.34.1	-	2821976,2822851;
chr13_random	chr13_random.35	chr13_random.35.1	-	2869637,2870134;
chr13_random	chr13_random.37	chr13_random.37.1	-	2893281,2893779;
chr13_random	chr13_random.49	chr13_random.49.1	+	1069831,1071532;
chr13_random	chr13_random.54	chr13_random.54.1	+	1410002,1410724;
chr13_random	chr13_random.56	chr13_random.56.1	+	1617054,1618538;
chr13_random	chr13_random.57	chr13_random.57.1	+	1738160,1738597;1750464,1750625;1753527,1753673;1753800,1754083;
chr13_random	chr13_random.6	chr13_random.6.1	-	709328,709467;709748,710273;710415,710514;710909,711235;711315,711422;
chr13_random	chr13_random.62	chr13_random.62.1	+	2349011,2349734;
chr13_random	chr13_random.63	chr13_random.63.1	+	2354656,2355864;
chr13_random	chr13_random.65	chr13_random.65.1	+	2429752,2431036;
chr13_random	chr13_random.70	chr13_random.70.1	+	2746977,2747150;2749251,2750348;
chr13_random	chr13_random.70	chr13_random.70.2	+	2747028,2747150;2749251,2749407;2749523,2750250;
chr13_random	chr13_random.72	chr13_random.72.1	+	2819003,2820757;
chr13_random	chr13_random.73	chr13_random.73.1	+	2820730,2821302;
chr13_random	chr13_random.76	chr13_random.76.1	+	3170436,3170787;3171686,3172065;
chr14	chr14.1000	chr14.1000.1	+	24534944,24536340;
chr14	chr14.1002	chr14.1002.1	+	24545165,24545659;24545731,24545827;24546368,24546437;24546505,24546595;24547903,24548022;24550538,24550637;24550730,24550858;24551258,24551360;24552984,24553057;24553163,24553248;24553461,24553522;24553622,24553709;24554253,24554478;24554828,24554970;
chr14	chr14.1013	chr14.1013.1	+	24922305,24923281;
chr14	chr14.1020	chr14.1020.1	+	25043806,25044720;
chr14	chr14.1020	chr14.1020.2	+	25043828,25044444;25050251,25050517;
chr14	chr14.1032	chr14.1032.1	+	25396273,25396447;25396546,25397860;
chr14	chr14.1041	chr14.1041.1	+	25600604,25601442;
chr14	chr14.1044	chr14.1044.1	+	25633235,25634349;
chr14	chr14.1045	chr14.1045.1	+	25656228,25656261;25658189,25659607;
chr14	chr14.1051	chr14.1051.1	+	25910361,25911177;
chr14	chr14.106	chr14.106.1	-	3432217,3432908;
chr14	chr14.1063	chr14.1063.1	+	26261259,26262338;
chr14	chr14.107	chr14.107.1	-	3693762,3695707;
chr14	chr14.1072	chr14.1072.1	+	26474506,26474714;26474914,26475135;26475548,26476282;
chr14	chr14.1080	chr14.1080.1	+	26778191,26779920;
chr14	chr14.1080	chr14.1080.2	+	26778256,26779793;26782726,26782882;
chr14	chr14.1080	chr14.1080.3	+	26778267,26778646;26778842,26779900;
chr14	chr14.1080	chr14.1080.4	+	26779048,26779793;26784625,26784986;
chr14	chr14.1083	chr14.1083.1	+	26838199,26838840;
chr14	chr14.1087	chr14.1087.1	+	26887038,26887662;26888568,26888726;26888831,26890229;
chr14	chr14.1111	chr14.1111.1	+	27598742,27599475;
chr14	chr14.1117	chr14.1117.1	+	27701446,27701911;
chr14	chr14.1120	chr14.1120.1	+	27761047,27761721;
chr14	chr14.1129	chr14.1129.1	+	27896902,27897250;27902206,27902768;
chr14	chr14.1133	chr14.1133.1	+	27981009,27981544;
chr14	chr14.1149	chr14.1149.1	+	28160756,28162067;
chr14	chr14.1150	chr14.1150.1	+	28168219,28170163;
chr14	chr14.1152	chr14.1152.1	+	28180394,28180958;28181361,28181421;28182653,28182724;28182873,28182922;28185847,28185959;28186865,28186993;
chr14	chr14.1161	chr14.1161.1	+	28466396,28468467;
chr14	chr14.117	chr14.117.1	-	4335953,4336235;4337087,4337164;4349234,4349398;4349489,4349553;4349688,4349727;4351353,4351691;4353606,4353813;
chr14	chr14.1187	chr14.1187.1	+	29257398,29258003;
chr14	chr14.1191	chr14.1191.1	+	29337520,29339150;
chr14	chr14.1207	chr14.1207.1	+	29753062,29753332;29754727,29754800;29756323,29756671;
chr14	chr14.1218	chr14.1218.1	+	29959672,29959917;29960038,29960104;29962108,29962343;29962631,29963459;29964544,29966256;
chr14	chr14.128	chr14.128.1	-	4840997,4841578;
chr14	chr14.132	chr14.132.1	-	4934198,4934933;
chr14	chr14.134	chr14.134.1	-	4974459,4975342;
chr14	chr14.135	chr14.135.1	-	5070649,5072101;5072362,5072441;5072545,5072969;
chr14	chr14.135	chr14.135.2	-	5071561,5071912;5072012,5072101;5072362,5072476;5072545,5072956;
chr14	chr14.135	chr14.135.3	-	5070066,5070293;5070395,5070488;5070796,5071912;5072012,5072101;5072362,5072441;5072545,5072658;5072855,5072991;
chr14	chr14.136	chr14.136.1	-	5100428,5101165;
chr14	chr14.137	chr14.137.1	-	5194763,5195365;
chr14	chr14.141	chr14.141.1	-	5371939,5372701;
chr14	chr14.142	chr14.142.1	-	5372851,5373155;5374120,5374207;5380216,5380276;
chr14	chr14.143	chr14.143.1	-	5392667,5393285;
chr14	chr14.144	chr14.144.1	-	5438545,5438881;5442861,5443125;
chr14	chr14.145	chr14.145.1	-	5439523,5440579;
chr14	chr14.146	chr14.146.1	-	5631882,5632505;
chr14	chr14.150	chr14.150.1	-	5749545,5750250;
chr14	chr14.155	chr14.155.1	-	5841337,5842325;
chr14	chr14.156	chr14.156.1	-	5855785,5856779;
chr14	chr14.159	chr14.159.1	-	5937548,5938841;
chr14	chr14.162	chr14.162.1	-	6111072,6111516;6112396,6112476;
chr14	chr14.162	chr14.162.2	-	6111098,6111516;6139777,6139978;6140090,6140214;6140754,6140834;
chr14	chr14.163	chr14.163.1	-	6164430,6165455;
chr14	chr14.168	chr14.168.1	-	6365319,6366163;
chr14	chr14.170	chr14.170.1	-	6390990,6391470;
chr14	chr14.176	chr14.176.1	-	6608876,6609830;
chr14	chr14.179	chr14.179.1	-	6701233,6701922;
chr14	chr14.182	chr14.182.1	-	6802150,6802936;
chr14	chr14.185	chr14.185.1	-	6927736,6928357;
chr14	chr14.186	chr14.186.1	-	6970106,6971284;
chr14	chr14.194	chr14.194.1	-	7462181,7462571;
chr14	chr14.199	chr14.199.1	-	7639178,7640595;
chr14	chr14.201	chr14.201.1	-	7744293,7745256;
chr14	chr14.210	chr14.210.1	-	8317754,8318303;
chr14	chr14.213	chr14.213.1	-	8700333,8701114;
chr14	chr14.217	chr14.217.1	-	9064203,9065885;
chr14	chr14.219	chr14.219.1	-	9224275,9224396;9239311,9239381;9239436,9239705;
chr14	chr14.222	chr14.222.1	-	9394476,9395064;
chr14	chr14.223	chr14.223.1	-	9580065,9580315;9580634,9580867;
chr14	chr14.225	chr14.225.1	-	9870371,9870930;
chr14	chr14.226	chr14.226.1	-	9874947,9876677;
chr14	chr14.228	chr14.228.1	-	9926036,9926992;
chr14	chr14.231	chr14.231.1	-	10098791,10099418;
chr14	chr14.238	chr14.238.1	-	10918152,10918556;10932963,10933205;10933586,10933691;10933808,10933907;10950338,10950443;10950704,10950794;10951530,10951671;10952163,10952310;10952426,10952535;10954699,10954855;10955376,10955501;10955588,10955737;10956117,10956554;
chr14	chr14.239	chr14.239.1	-	10948607,10949685;10949758,10949910;
chr14	chr14.241	chr14.241.1	-	11295453,11296436;
chr14	chr14.242	chr14.242.1	-	11297396,11298629;
chr14	chr14.246	chr14.246.1	-	11384713,11385264;
chr14	chr14.249	chr14.249.1	-	11442349,11443395;
chr14	chr14.253	chr14.253.1	-	12546315,12546769;
chr14	chr14.256	chr14.256.1	-	12752238,12752692;
chr14	chr14.257	chr14.257.1	-	12781136,12781974;
chr14	chr14.260	chr14.260.1	-	12821254,12822054;
chr14	chr14.261	chr14.261.1	-	12950140,12950604;
chr14	chr14.264	chr14.264.1	-	13326036,13326783;
chr14	chr14.271	chr14.271.1	-	14719105,14722217;
chr14	chr14.272	chr14.272.1	-	14740178,14740824;
chr14	chr14.273	chr14.273.1	-	14756674,14758868;
chr14	chr14.274	chr14.274.1	-	14779966,14781203;14781297,14781372;14781478,14781608;14781691,14782619;
chr14	chr14.279	chr14.279.1	-	15713303,15714589;
chr14	chr14.281	chr14.281.1	-	16062641,16063315;
chr14	chr14.286	chr14.286.1	-	17307536,17308178;
chr14	chr14.287	chr14.287.1	-	17311690,17313438;
chr14	chr14.287	chr14.287.2	-	17312433,17312843;17312933,17313433;
chr14	chr14.290	chr14.290.1	-	17859033,17859787;
chr14	chr14.298	chr14.298.1	-	18615813,18616415;
chr14	chr14.299	chr14.299.1	-	18627957,18628497;
chr14	chr14.303	chr14.303.1	-	19046570,19048783;
chr14	chr14.306	chr14.306.1	-	19703431,19704031;
chr14	chr14.307	chr14.307.1	-	19710101,19710729;
chr14	chr14.308	chr14.308.1	-	19751106,19751686;
chr14	chr14.309	chr14.309.1	-	20056431,20057216;
chr14	chr14.309	chr14.309.2	-	20056488,20056510;20056535,20057216;
chr14	chr14.317	chr14.317.1	-	20842479,20843494;
chr14	chr14.322	chr14.322.1	-	21109573,21110620;
chr14	chr14.336	chr14.336.1	-	21893538,21894505;
chr14	chr14.344	chr14.344.1	-	22270244,22271525;
chr14	chr14.354	chr14.354.1	-	22543766,22544378;
chr14	chr14.360	chr14.360.1	-	22854925,22856379;
chr14	chr14.360	chr14.360.2	-	22852222,22852736;22855186,22856398;
chr14	chr14.365	chr14.365.1	-	22915160,22916506;
chr14	chr14.371	chr14.371.1	-	23191937,23192641;
chr14	chr14.373	chr14.373.1	-	23226979,23227520;23228429,23228622;
chr14	chr14.373	chr14.373.2	-	23224151,23224546;23224638,23224832;23226444,23227386;
chr14	chr14.374	chr14.374.1	-	23250999,23251243;23253416,23253967;
chr14	chr14.374	chr14.374.2	-	23250965,23252223;23253416,23253555;23253895,23253964;
chr14	chr14.374	chr14.374.3	-	23250865,23251243;23251366,23252223;23253416,23253555;23253895,23253967;
chr14	chr14.38	chr14.38.1	-	1025579,1026123;
chr14	chr14.383	chr14.383.1	-	23618549,23619683;
chr14	chr14.384	chr14.384.1	-	23631514,23634416;
chr14	chr14.385	chr14.385.1	-	23635638,23636302;
chr14	chr14.386	chr14.386.1	-	23647420,23650414;
chr14	chr14.387	chr14.387.1	-	23656738,23658589;
chr14	chr14.388	chr14.388.1	-	23689732,23690133;
chr14	chr14.389	chr14.389.1	-	23691300,23692364;
chr14	chr14.390	chr14.390.1	-	23692918,23693634;
chr14	chr14.391	chr14.391.1	-	23710296,23713305;
chr14	chr14.392	chr14.392.1	-	23730889,23731559;
chr14	chr14.393	chr14.393.1	-	23807935,23808577;
chr14	chr14.394	chr14.394.1	-	23814656,23815480;
chr14	chr14.395	chr14.395.1	-	23858723,23859512;
chr14	chr14.405	chr14.405.1	-	24247037,24247737;
chr14	chr14.41	chr14.41.1	-	1116658,1117972;
chr14	chr14.419	chr14.419.1	-	24602216,24602869;
chr14	chr14.425	chr14.425.1	-	24673250,24674285;
chr14	chr14.435	chr14.435.1	-	24948106,24948966;
chr14	chr14.443	chr14.443.1	-	25085970,25087333;
chr14	chr14.445	chr14.445.1	-	25130489,25130549;25130723,25130778;25131253,25131411;25131740,25131844;25132201,25132307;25137597,25137718;25138975,25139083;25141048,25141417;25141623,25141736;25144789,25144874;25145514,25145623;25145848,25146099;
chr14	chr14.456	chr14.456.1	-	25396660,25397742;
chr14	chr14.456	chr14.456.2	-	25396284,25396447;25396546,25397899;
chr14	chr14.459	chr14.459.1	-	25554127,25554869;
chr14	chr14.46	chr14.46.1	-	1175357,1176228;
chr14	chr14.462	chr14.462.1	-	25633121,25634152;
chr14	chr14.468	chr14.468.1	-	25710922,25711469;25712313,25712678;
chr14	chr14.471	chr14.471.1	-	25740226,25742255;
chr14	chr14.471	chr14.471.2	-	25740024,25741836;25742680,25742938;
chr14	chr14.471	chr14.471.3	-	25739997,25741836;25742302,25742371;25742680,25742938;
chr14	chr14.472	chr14.472.1	-	25777329,25777916;
chr14	chr14.472	chr14.472.2	-	25777322,25777754;25777835,25777961;
chr14	chr14.473	chr14.473.1	-	25782274,25783048;
chr14	chr14.475	chr14.475.1	-	25807415,25808057;
chr14	chr14.477	chr14.477.1	-	25975257,25976309;
chr14	chr14.480	chr14.480.1	-	25994138,25995112;
chr14	chr14.481	chr14.481.1	-	26015030,26015722;
chr14	chr14.493	chr14.493.1	-	26231547,26232184;26235321,26235449;
chr14	chr14.493	chr14.493.2	-	26230534,26230884;26231767,26232184;26235321,26235371;
chr14	chr14.493	chr14.493.3	-	26230541,26230889;26231767,26232184;26235321,26235447;
chr14	chr14.495	chr14.495.1	-	26249655,26250474;
chr14	chr14.503	chr14.503.1	-	26393211,26396003;26396674,26396924;
chr14	chr14.534	chr14.534.1	-	27087971,27088689;
chr14	chr14.553	chr14.553.1	-	27537083,27537155;27537596,27537783;27540188,27540258;27541346,27541465;27543402,27543520;27543889,27543970;27544108,27544418;
chr14	chr14.558	chr14.558.1	-	27686723,27687682;
chr14	chr14.56	chr14.56.1	-	1466767,1467716;
chr14	chr14.561	chr14.561.1	-	27757192,27759029;27759163,27759341;
chr14	chr14.569	chr14.569.1	-	27958905,27959321;
chr14	chr14.57	chr14.57.1	-	1472029,1472679;
chr14	chr14.57	chr14.57.2	-	1493161,1493947;
chr14	chr14.57	chr14.57.3	-	1472029,1472071;1493201,1493944;
chr14	chr14.57	chr14.57.4	-	1493152,1493554;1493710,1493944;
chr14	chr14.570	chr14.570.1	-	27963229,27964128;
chr14	chr14.571	chr14.571.1	-	27970209,27972112;
chr14	chr14.579	chr14.579.1	-	28191636,28192274;
chr14	chr14.58	chr14.58.1	-	1501657,1502581;
chr14	chr14.582	chr14.582.1	-	28213347,28214573;
chr14	chr14.603	chr14.603.1	-	28833220,28833714;28833986,28834241;28840149,28841562;
chr14	chr14.606	chr14.606.1	-	28886325,28888546;
chr14	chr14.615	chr14.615.1	-	29219406,29219583;29220060,29220594;
chr14	chr14.619	chr14.619.1	-	29293922,29294719;
chr14	chr14.630	chr14.630.1	-	29686974,29687492;
chr14	chr14.632	chr14.632.1	-	29751925,29752661;
chr14	chr14.634	chr14.634.1	-	29794601,29796092;
chr14	chr14.643	chr14.643.1	-	29944989,29945717;
chr14	chr14.644	chr14.644.1	-	29945677,29946734;
chr14	chr14.647	chr14.647.1	-	30021231,30021909;
chr14	chr14.652	chr14.652.1	-	30059628,30060511;
chr14	chr14.657	chr14.657.1	-	30239692,30240179;
chr14	chr14.658	chr14.658.1	+	6316,6484;7566,8221;
chr14	chr14.659	chr14.659.1	+	27808,29043;
chr14	chr14.670	chr14.670.1	+	364709,365994;367651,367900;
chr14	chr14.671	chr14.671.1	+	369645,369831;369943,370295;
chr14	chr14.672	chr14.672.1	+	371614,372823;
chr14	chr14.680	chr14.680.1	+	574688,575356;
chr14	chr14.681	chr14.681.1	+	580042,581588;
chr14	chr14.683	chr14.683.1	+	602215,603029;
chr14	chr14.688	chr14.688.1	+	730769,731437;
chr14	chr14.703	chr14.703.1	+	1099948,1100910;
chr14	chr14.712	chr14.712.1	+	1432173,1433857;
chr14	chr14.713	chr14.713.1	+	1435882,1436546;
chr14	chr14.716	chr14.716.1	+	1603729,1604276;
chr14	chr14.721	chr14.721.1	+	1685368,1687424;
chr14	chr14.725	chr14.725.1	+	1777577,1778481;
chr14	chr14.730	chr14.730.1	+	1833510,1833821;
chr14	chr14.734	chr14.734.1	+	1936943,1937503;
chr14	chr14.74	chr14.74.1	-	1785420,1785676;1785798,1785913;1786392,1786481;1787165,1787229;1791360,1791521;1793999,1794077;1794229,1794306;1796027,1796101;1796181,1796216;1796437,1796855;
chr14	chr14.746	chr14.746.1	+	2883272,2884771;
chr14	chr14.750	chr14.750.1	+	2916840,2917654;
chr14	chr14.750	chr14.750.2	+	2919312,2920198;
chr14	chr14.750	chr14.750.3	+	2916849,2916940;2919094,2919921;2920519,2920993;
chr14	chr14.750	chr14.750.4	+	2916819,2916940;2919099,2919921;2920519,2920767;
chr14	chr14.753	chr14.753.1	+	2957875,2959633;
chr14	chr14.759	chr14.759.1	+	3036915,3037831;
chr14	chr14.761	chr14.761.1	+	3216328,3217230;
chr14	chr14.770	chr14.770.1	+	3657762,3658390;
chr14	chr14.774	chr14.774.1	+	4295272,4296832;4297843,4298123;
chr14	chr14.775	chr14.775.1	+	4310502,4310905;
chr14	chr14.775	chr14.775.2	+	4310505,4310785;4311054,4311422;
chr14	chr14.778	chr14.778.1	+	4344138,4344561;
chr14	chr14.780	chr14.780.1	+	4731552,4732147;4733250,4733410;4734922,4735238;
chr14	chr14.781	chr14.781.1	+	4827624,4828034;
chr14	chr14.786	chr14.786.1	+	5372684,5373389;
chr14	chr14.791	chr14.791.1	+	6007646,6008397;
chr14	chr14.796	chr14.796.1	+	6291445,6292901;
chr14	chr14.797	chr14.797.1	+	6329147,6330010;
chr14	chr14.798	chr14.798.1	+	6341628,6342460;
chr14	chr14.799	chr14.799.1	+	6371780,6373390;
chr14	chr14.802	chr14.802.1	+	6594658,6595613;6596098,6596341;
chr14	chr14.804	chr14.804.1	+	6640740,6642784;
chr14	chr14.805	chr14.805.1	+	6645159,6646465;
chr14	chr14.813	chr14.813.1	+	6805798,6807308;
chr14	chr14.815	chr14.815.1	+	7137282,7137990;
chr14	chr14.815	chr14.815.2	+	7137289,7137584;7139488,7140091;
chr14	chr14.826	chr14.826.1	+	7642928,7644661;
chr14	chr14.827	chr14.827.1	+	7686137,7686837;
chr14	chr14.828	chr14.828.1	+	7829424,7829992;
chr14	chr14.829	chr14.829.1	+	8052662,8054035;
chr14	chr14.841	chr14.841.1	+	10040047,10040748;
chr14	chr14.842	chr14.842.1	+	10097838,10098108;10102162,10102285;10102389,10102674;10103306,10103443;10103529,10103666;10103930,10104037;10109845,10110008;10110649,10110834;10111183,10111303;10112116,10112477;
chr14	chr14.848	chr14.848.1	+	10300466,10301412;
chr14	chr14.852	chr14.852.1	+	11293451,11293988;
chr14	chr14.853	chr14.853.1	+	11333339,11336729;
chr14	chr14.855	chr14.855.1	+	11575970,11576251;11576696,11578466;
chr14	chr14.855	chr14.855.2	+	11575968,11576251;11576696,11578700;11583327,11584050;
chr14	chr14.856	chr14.856.1	+	12265704,12266169;
chr14	chr14.857	chr14.857.1	+	12368771,12369841;12369930,12370011;12370152,12370517;
chr14	chr14.857	chr14.857.2	+	12366196,12366383;12369782,12369841;12369930,12370038;12370152,12370486;
chr14	chr14.858	chr14.858.1	+	12458435,12460398;
chr14	chr14.860	chr14.860.1	+	12566985,12568407;
chr14	chr14.863	chr14.863.1	+	13076409,13077660;
chr14	chr14.864	chr14.864.1	+	13455871,13456468;
chr14	chr14.865	chr14.865.1	+	13463111,13463312;13463943,13464868;
chr14	chr14.869	chr14.869.1	+	14044593,14045129;
chr14	chr14.872	chr14.872.1	+	15729752,15732078;
chr14	chr14.873	chr14.873.1	+	15732166,15733219;
chr14	chr14.879	chr14.879.1	+	17405462,17407269;
chr14	chr14.881	chr14.881.1	+	17429396,17430065;
chr14	chr14.882	chr14.882.1	+	17664238,17664714;17667946,17669082;
chr14	chr14.888	chr14.888.1	+	18051837,18052491;
chr14	chr14.889	chr14.889.1	+	18093353,18094468;
chr14	chr14.898	chr14.898.1	+	19496002,19496536;
chr14	chr14.900	chr14.900.1	+	19578944,19580115;
chr14	chr14.902	chr14.902.1	+	19592925,19593431;
chr14	chr14.904	chr14.904.1	+	19637747,19639032;
chr14	chr14.905	chr14.905.1	+	19671453,19672374;
chr14	chr14.906	chr14.906.1	+	20064981,20065596;
chr14	chr14.911	chr14.911.1	+	20213287,20213755;
chr14	chr14.914	chr14.914.1	+	20323780,20324275;
chr14	chr14.914	chr14.914.2	+	20360562,20361197;
chr14	chr14.914	chr14.914.3	+	20323777,20323942;20360728,20361061;
chr14	chr14.918	chr14.918.1	+	20502069,20502677;
chr14	chr14.919	chr14.919.1	+	20514451,20515072;
chr14	chr14.920	chr14.920.1	+	20526511,20527124;
chr14	chr14.921	chr14.921.1	+	20616694,20617662;20621727,20621750;20621864,20623084;
chr14	chr14.922	chr14.922.1	+	20624072,20624402;20629053,20629687;20630696,20631991;
chr14	chr14.926	chr14.926.1	+	20979085,20979925;
chr14	chr14.927	chr14.927.1	+	20980792,20982747;
chr14	chr14.939	chr14.939.1	+	21882720,21882751;21888350,21888565;21889126,21889209;21889295,21889565;21889711,21889964;21896407,21896616;21899910,21900266;
chr14	chr14.94	chr14.94.1	-	2954200,2954882;
chr14	chr14.943	chr14.943.1	+	22179050,22179951;
chr14	chr14.945	chr14.945.1	+	22465553,22466167;
chr14	chr14.946	chr14.946.1	+	22467839,22468620;
chr14	chr14.952	chr14.952.1	+	22671526,22672176;
chr14	chr14.955	chr14.955.1	+	22678833,22679392;
chr14	chr14.957	chr14.957.1	+	22737406,22737923;
chr14	chr14.966	chr14.966.1	+	23118783,23119458;
chr14	chr14.966	chr14.966.2	+	23120722,23121562;
chr14	chr14.966	chr14.966.3	+	23118783,23118875;23120893,23121464;
chr14	chr14.969	chr14.969.1	+	23127568,23129077;
chr14	chr14.975	chr14.975.1	+	23571531,23572701;
chr14	chr14.976	chr14.976.1	+	23596035,23597172;
chr14	chr14.980	chr14.980.1	+	23866980,23867537;
chr14	chr14.985	chr14.985.1	+	24062512,24063670;
chr14	chr14.986	chr14.986.1	+	24069943,24070538;24071536,24071662;
chr14	chr14.994	chr14.994.1	+	24376083,24377316;
chr14	chr14.996	chr14.996.1	+	24475393,24477215;
chr15	chr15.1	chr15.1.1	-	100861,103239;
chr15	chr15.100	chr15.100.1	-	13644595,13644884;
chr15	chr15.103	chr15.103.1	-	13804848,13805647;
chr15	chr15.104	chr15.104.1	-	13814673,13816361;
chr15	chr15.110	chr15.110.1	-	14473626,14475687;
chr15	chr15.119	chr15.119.1	-	14642820,14644115;
chr15	chr15.119	chr15.119.2	-	14642820,14643267;14643349,14643802;
chr15	chr15.119	chr15.119.3	-	14642852,14643113;14643307,14643799;
chr15	chr15.119	chr15.119.4	-	14642872,14643626;14643763,14643869;
chr15	chr15.12	chr15.12.1	-	1640234,1640344;1642909,1643614;1644318,1645148;
chr15	chr15.120	chr15.120.1	-	14681011,14682582;
chr15	chr15.121	chr15.121.1	-	14760037,14760505;
chr15	chr15.123	chr15.123.1	-	14788170,14789075;
chr15	chr15.131	chr15.131.1	-	15004398,15005827;
chr15	chr15.132	chr15.132.1	-	15034176,15034392;15035220,15035633;15037668,15037735;15041390,15041521;15042389,15042550;15042887,15043549;
chr15	chr15.141	chr15.141.1	-	15223404,15224549;
chr15	chr15.152	chr15.152.1	-	15635666,15636391;15636698,15637024;15640736,15641323;
chr15	chr15.154	chr15.154.1	-	15690144,15691323;
chr15	chr15.154	chr15.154.2	-	15688633,15689379;15690425,15691327;
chr15	chr15.16	chr15.16.1	-	2431147,2432134;
chr15	chr15.166	chr15.166.1	-	15995796,15996719;
chr15	chr15.166	chr15.166.2	-	15995796,15996495;15996621,15996726;
chr15	chr15.17	chr15.17.1	-	2868139,2869735;
chr15	chr15.170	chr15.170.1	-	16133166,16133911;16134003,16134120;16134224,16134910;16135172,16135273;16135381,16135593;16136724,16136898;16137010,16137380;16137887,16138715;
chr15	chr15.171	chr15.171.1	-	16152042,16152238;16153990,16154241;16154367,16154459;16154934,16154993;16155097,16155369;16155521,16155595;16155780,16155836;16155916,16156056;16156671,16156721;16156813,16156908;16157016,16157099;16157395,16157497;16157582,16158056;
chr15	chr15.173	chr15.173.1	-	16195682,16196611;
chr15	chr15.177	chr15.177.1	-	16218726,16219506;
chr15	chr15.180	chr15.180.1	-	16295333,16295888;
chr15	chr15.183	chr15.183.1	-	16445750,16446817;
chr15	chr15.185	chr15.185.1	-	16537961,16538628;
chr15	chr15.19	chr15.19.1	-	3214426,3214869;3216247,3216434;
chr15	chr15.19	chr15.19.2	-	3214390,3214697;3216482,3216708;3216853,3216936;
chr15	chr15.204	chr15.204.1	-	16970694,16971495;
chr15	chr15.205	chr15.205.1	-	16976512,16978907;
chr15	chr15.206	chr15.206.1	-	16989510,16990508;
chr15	chr15.207	chr15.207.1	-	16997416,16998775;
chr15	chr15.207	chr15.207.2	-	16996744,16997122;16998186,16998274;16998357,16998463;
chr15	chr15.207	chr15.207.3	-	16996498,16996983;16997059,16997122;16998186,16998274;16998357,16998443;16998645,16998768;
chr15	chr15.214	chr15.214.1	-	17231167,17232160;
chr15	chr15.217	chr15.217.1	-	17295106,17295816;17295913,17296000;17297794,17297875;
chr15	chr15.217	chr15.217.2	-	17295140,17295390;17295475,17295816;17295913,17297817;
chr15	chr15.23	chr15.23.1	-	3678070,3678632;
chr15	chr15.233	chr15.233.1	-	18048115,18048772;
chr15	chr15.234	chr15.234.1	-	18108283,18108422;18112276,18112364;18112472,18113123;
chr15	chr15.238	chr15.238.1	-	18168004,18168573;
chr15	chr15.243	chr15.243.1	-	18325148,18325424;18325831,18326517;
chr15	chr15.246	chr15.246.1	-	18381831,18383050;
chr15	chr15.249	chr15.249.1	-	18398498,18399244;
chr15	chr15.249	chr15.249.2	-	18396936,18397331;18397735,18398564;18399031,18399177;
chr15	chr15.25	chr15.25.1	-	5087591,5088925;
chr15	chr15.253	chr15.253.1	-	18446598,18447639;
chr15	chr15.257	chr15.257.1	-	18494319,18495592;
chr15	chr15.26	chr15.26.1	-	5177929,5178744;
chr15	chr15.268	chr15.268.1	-	18621356,18622362;
chr15	chr15.272	chr15.272.1	-	18654233,18654891;
chr15	chr15.275	chr15.275.1	-	18703285,18703992;
chr15	chr15.28	chr15.28.1	-	5423691,5424407;
chr15	chr15.280	chr15.280.1	-	18807966,18808904;
chr15	chr15.289	chr15.289.1	-	18933607,18934098;
chr15	chr15.29	chr15.29.1	-	5435296,5436375;
chr15	chr15.295	chr15.295.1	-	19052571,19053280;
chr15	chr15.30	chr15.30.1	-	5727543,5728455;
chr15	chr15.302	chr15.302.1	-	19186157,19187378;
chr15	chr15.302	chr15.302.2	-	19184422,19185654;19186639,19187338;
chr15	chr15.31	chr15.31.1	-	5733939,5734742;
chr15	chr15.311	chr15.311.1	-	19420014,19420668;
chr15	chr15.321	chr15.321.1	-	19801250,19801940;
chr15	chr15.324	chr15.324.1	-	20043833,20044867;
chr15	chr15.324	chr15.324.2	-	20043134,20043412;20044408,20044614;
chr15	chr15.33	chr15.33.1	-	5759598,5760385;
chr15	chr15.336	chr15.336.1	+	1,400;
chr15	chr15.338	chr15.338.1	+	238762,239300;
chr15	chr15.339	chr15.339.1	+	295758,296988;
chr15	chr15.35	chr15.35.1	-	5768864,5769526;
chr15	chr15.351	chr15.351.1	+	1687758,1689075;
chr15	chr15.356	chr15.356.1	+	2723486,2724483;
chr15	chr15.36	chr15.36.1	-	5849251,5849814;
chr15	chr15.360	chr15.360.1	+	4459891,4460724;
chr15	chr15.361	chr15.361.1	+	4460597,4461649;
chr15	chr15.362	chr15.362.1	+	4530081,4531976;
chr15	chr15.362	chr15.362.2	+	4530139,4532134;4533721,4533915;
chr15	chr15.364	chr15.364.1	+	5272305,5273103;
chr15	chr15.366	chr15.366.1	+	5504409,5505447;
chr15	chr15.367	chr15.367.1	+	5543331,5543863;
chr15	chr15.368	chr15.368.1	+	5574097,5574557;
chr15	chr15.369	chr15.369.1	+	5586513,5587648;
chr15	chr15.373	chr15.373.1	+	6009982,6010267;
chr15	chr15.376	chr15.376.1	+	6380674,6381289;
chr15	chr15.381	chr15.381.1	+	6618359,6619500;
chr15	chr15.384	chr15.384.1	+	7086793,7087418;
chr15	chr15.385	chr15.385.1	+	7274171,7274903;
chr15	chr15.386	chr15.386.1	+	7337485,7338092;
chr15	chr15.390	chr15.390.1	+	8400550,8401702;
chr15	chr15.391	chr15.391.1	+	8404332,8405217;
chr15	chr15.401	chr15.401.1	+	9748479,9748914;
chr15	chr15.406	chr15.406.1	+	9987520,9988300;
chr15	chr15.409	chr15.409.1	+	10162187,10163698;
chr15	chr15.41	chr15.41.1	-	9753834,9754386;
chr15	chr15.410	chr15.410.1	+	10194184,10194888;
chr15	chr15.42	chr15.42.1	-	9790571,9791040;9797224,9797727;
chr15	chr15.421	chr15.421.1	+	11570104,11572282;
chr15	chr15.426	chr15.426.1	+	11894492,11895224;
chr15	chr15.43	chr15.43.1	-	9804867,9805459;9808899,9809058;
chr15	chr15.432	chr15.432.1	+	12274664,12276262;
chr15	chr15.438	chr15.438.1	+	12768546,12768915;
chr15	chr15.438	chr15.438.2	+	12768550,12768772;12770473,12771435;
chr15	chr15.443	chr15.443.1	+	13184587,13184990;
chr15	chr15.446	chr15.446.1	+	13408526,13408944;
chr15	chr15.448	chr15.448.1	+	13635629,13636895;
chr15	chr15.45	chr15.45.1	-	10046309,10047277;
chr15	chr15.453	chr15.453.1	+	13955947,13956352;
chr15	chr15.454	chr15.454.1	+	14080975,14081381;
chr15	chr15.457	chr15.457.1	+	14346663,14347018;14348247,14348665;
chr15	chr15.47	chr15.47.1	-	10076205,10077943;
chr15	chr15.477	chr15.477.1	+	14953888,14954871;
chr15	chr15.479	chr15.479.1	+	15004679,15005804;
chr15	chr15.48	chr15.48.1	-	10082154,10082698;
chr15	chr15.481	chr15.481.1	+	15044843,15045764;
chr15	chr15.484	chr15.484.1	+	15203542,15204177;
chr15	chr15.486	chr15.486.1	+	15213632,15214526;
chr15	chr15.495	chr15.495.1	+	15439245,15439737;
chr15	chr15.499	chr15.499.1	+	15690428,15691405;
chr15	chr15.500	chr15.500.1	+	15691551,15692173;
chr15	chr15.501	chr15.501.1	+	15693315,15694702;
chr15	chr15.505	chr15.505.1	+	15906711,15906989;15907074,15908176;15908283,15908571;
chr15	chr15.505	chr15.505.2	+	15906710,15906989;15907074,15907274;15907832,15908176;15908283,15908567;15908806,15909443;
chr15	chr15.507	chr15.507.1	+	15946888,15948533;
chr15	chr15.517	chr15.517.1	+	16103395,16104074;
chr15	chr15.526	chr15.526.1	+	16372377,16373120;
chr15	chr15.527	chr15.527.1	+	16402067,16403465;
chr15	chr15.535	chr15.535.1	+	16473324,16473471;16473818,16474411;
chr15	chr15.538	chr15.538.1	+	16541212,16542064;
chr15	chr15.539	chr15.539.1	+	16543959,16544619;
chr15	chr15.55	chr15.55.1	-	10804045,10804289;10807617,10807734;
chr15	chr15.552	chr15.552.1	+	16907880,16909155;
chr15	chr15.557	chr15.557.1	+	17114183,17114777;17115375,17115476;17115582,17115891;
chr15	chr15.56	chr15.56.1	-	10850746,10852074;
chr15	chr15.56	chr15.56.2	-	10850783,10851249;10851851,10852287;
chr15	chr15.567	chr15.567.1	+	17228590,17229035;
chr15	chr15.574	chr15.574.1	+	17292103,17292804;
chr15	chr15.575	chr15.575.1	+	17313374,17313739;17315025,17318063;
chr15	chr15.587	chr15.587.1	+	17835783,17837324;
chr15	chr15.599	chr15.599.1	+	18332714,18333725;
chr15	chr15.603	chr15.603.1	+	18398176,18398747;
chr15	chr15.608	chr15.608.1	+	18511207,18511577;18511672,18512292;
chr15	chr15.609	chr15.609.1	+	18525206,18525868;18526541,18526619;18526712,18526864;18526963,18527126;18527655,18527843;18528029,18528238;18528589,18529071;18529721,18529927;18530014,18530331;18530481,18530652;18531901,18531951;18532512,18532621;18534480,18534566;18534745,18535204;
chr15	chr15.616	chr15.616.1	+	18829545,18830146;18830344,18830799;18831822,18831962;
chr15	chr15.617	chr15.617.1	+	18837933,18838014;18838833,18839644;
chr15	chr15.631	chr15.631.1	+	19169043,19169981;
chr15	chr15.634	chr15.634.1	+	19286984,19287955;
chr15	chr15.64	chr15.64.1	-	11288605,11289877;11289956,11290340;
chr15	chr15.642	chr15.642.1	+	19542327,19543124;
chr15	chr15.649	chr15.649.1	+	19846486,19848449;
chr15	chr15.654	chr15.654.1	+	20072259,20072340;20072428,20072509;20072620,20073161;
chr15	chr15.7	chr15.7.1	-	499184,499731;
chr15	chr15.74	chr15.74.1	-	12247412,12248361;
chr15	chr15.8	chr15.8.1	-	582185,585798;
chr15	chr15.8	chr15.8.2	-	581369,581608;581694,581750;582288,585798;
chr15	chr15.8	chr15.8.3	-	581318,581608;581694,581750;582288,583031;583554,583969;
chr15	chr15.81	chr15.81.1	-	12900875,12901958;
chr15	chr15.89	chr15.89.1	-	13354467,13355111;
chr15	chr15.90	chr15.90.1	-	13376134,13376347;13376444,13376576;13376976,13377056;13377320,13377478;13377735,13377811;
chr16	chr16.100	chr16.100.1	-	10575815,10576332;
chr16	chr16.102	chr16.102.1	-	10585727,10586360;
chr16	chr16.103	chr16.103.1	-	10593956,10594507;
chr16	chr16.108	chr16.108.1	-	11494594,11495675;
chr16	chr16.112	chr16.112.1	-	11901135,11901941;
chr16	chr16.114	chr16.114.1	-	11988459,11988889;11990166,11990712;
chr16	chr16.117	chr16.117.1	-	12207536,12207866;
chr16	chr16.120	chr16.120.1	-	12414117,12415027;12417293,12417353;
chr16	chr16.124	chr16.124.1	-	12542621,12543365;
chr16	chr16.127	chr16.127.1	-	13316223,13317126;
chr16	chr16.13	chr16.13.1	-	506051,506614;
chr16	chr16.132	chr16.132.1	-	13726009,13726560;
chr16	chr16.143	chr16.143.1	-	14453226,14453840;
chr16	chr16.144	chr16.144.1	-	14576811,14577194;14582647,14582818;
chr16	chr16.148	chr16.148.1	-	14892673,14893488;
chr16	chr16.150	chr16.150.1	-	15019395,15020061;
chr16	chr16.151	chr16.151.1	-	15030271,15030886;
chr16	chr16.152	chr16.152.1	-	15031597,15032646;
chr16	chr16.155	chr16.155.1	-	15639327,15640112;
chr16	chr16.159	chr16.159.1	-	15747052,15747970;
chr16	chr16.171	chr16.171.1	-	16286745,16287924;16290729,16290781;
chr16	chr16.172	chr16.172.1	-	16289327,16290492;
chr16	chr16.173	chr16.173.1	-	16323597,16324187;
chr16	chr16.190	chr16.190.1	-	17050312,17050494;17050769,17050860;17050950,17051372;
chr16	chr16.191	chr16.191.1	-	17170349,17170562;17187334,17187845;
chr16	chr16.191	chr16.191.2	-	17170382,17170562;17170670,17171211;
chr16	chr16.191	chr16.191.3	-	17187048,17187226;17187334,17187795;
chr16	chr16.192	chr16.192.1	-	17180544,17181399;
chr16	chr16.193	chr16.193.1	-	17206449,17207819;
chr16	chr16.197	chr16.197.1	-	17315626,17316309;17317178,17317232;17319681,17319901;
chr16	chr16.199	chr16.199.1	-	17389532,17390611;
chr16	chr16.206	chr16.206.1	-	17690242,17690395;17691451,17691682;17691869,17691948;17692332,17692485;17694270,17694348;17698069,17698153;17698756,17698802;17699097,17699353;
chr16	chr16.212	chr16.212.1	-	17759210,17759941;
chr16	chr16.215	chr16.215.1	-	17795605,17796733;
chr16	chr16.215	chr16.215.2	-	17795471,17795540;17795569,17796713;
chr16	chr16.217	chr16.217.1	-	17813349,17813386;17813499,17813576;17813666,17813842;17816244,17816312;17816472,17816928;
chr16	chr16.220	chr16.220.1	-	17872033,17874494;
chr16	chr16.230	chr16.230.1	-	18165621,18166753;
chr16	chr16.230	chr16.230.2	-	18165632,18166379;18178759,18179131;
chr16	chr16.230	chr16.230.3	-	18165654,18166572;18178951,18179133;
chr16	chr16.230	chr16.230.4	-	18165658,18166202;18178581,18179131;
chr16	chr16.230	chr16.230.5	-	18165662,18166541;18178920,18179131;
chr16	chr16.230	chr16.230.6	-	18165806,18166586;18178969,18179134;
chr16	chr16.231	chr16.231.1	-	18258409,18259277;
chr16	chr16.234	chr16.234.1	-	18409167,18412118;
chr16	chr16.236	chr16.236.1	-	18520470,18522181;
chr16	chr16.239	chr16.239.1	-	18585136,18586819;
chr16	chr16.240	chr16.240.1	-	18629554,18632218;
chr16	chr16.240	chr16.240.2	-	18630760,18631002;18631488,18632200;
chr16	chr16.240	chr16.240.3	-	18629469,18630858;18630976,18631002;18631488,18632200;
chr16	chr16.241	chr16.241.1	-	18703416,18704159;
chr16	chr16.249	chr16.249.1	-	18978834,18980156;
chr16	chr16.250	chr16.250.1	-	19077894,19078368;19078447,19078565;19078776,19078860;19078993,19079128;19079487,19079521;
chr16	chr16.254	chr16.254.1	-	19202362,19203069;19204494,19204958;
chr16	chr16.275	chr16.275.1	-	19741543,19742300;
chr16	chr16.276	chr16.276.1	-	19772710,19774004;19774514,19774534;19775035,19775088;19775505,19775528;19775669,19775716;19775801,19776287;
chr16	chr16.277	chr16.277.1	-	19913764,19914707;
chr16	chr16.277	chr16.277.2	-	19911020,19912117;19912739,19912765;19913959,19914706;
chr16	chr16.278	chr16.278.1	-	19987244,19988421;19988534,19988560;19989801,19990540;
chr16	chr16.279	chr16.279.1	-	20007925,20008649;
chr16	chr16.280	chr16.280.1	-	20099415,20100676;
chr16	chr16.281	chr16.281.1	-	20273906,20274858;
chr16	chr16.281	chr16.281.2	-	20273905,20274604;20275372,20275395;
chr16	chr16.282	chr16.282.1	-	20428149,20428706;
chr16	chr16.283	chr16.283.1	-	20492238,20493443;
chr16	chr16.285	chr16.285.1	-	20623445,20624684;
chr16	chr16.285	chr16.285.2	-	20623421,20623796;20623953,20624763;
chr16	chr16.294	chr16.294.1	-	20837405,20838055;
chr16	chr16.297	chr16.297.1	-	20981959,20983117;
chr16	chr16.298	chr16.298.1	-	20983798,20984248;
chr16	chr16.301	chr16.301.1	-	21003857,21004511;
chr16	chr16.304	chr16.304.1	-	21020018,21020545;
chr16	chr16.310	chr16.310.1	-	21098166,21098631;
chr16	chr16.32	chr16.32.1	-	1802214,1804680;
chr16	chr16.324	chr16.324.1	-	21363876,21364838;
chr16	chr16.327	chr16.327.1	-	21403406,21404756;
chr16	chr16.33	chr16.33.1	-	1805737,1807257;
chr16	chr16.331	chr16.331.1	-	21525372,21526869;
chr16	chr16.340	chr16.340.1	-	21663664,21664688;
chr16	chr16.341	chr16.341.1	-	21707317,21708121;
chr16	chr16.346	chr16.346.1	-	21836501,21836726;21836800,21836922;21838765,21838851;21839038,21839142;21839326,21839487;21841101,21841136;21841237,21841308;21841731,21842011;21842197,21842664;
chr16	chr16.353	chr16.353.1	+	33119,33884;
chr16	chr16.365	chr16.365.1	+	311208,312490;
chr16	chr16.366	chr16.366.1	+	314817,315508;
chr16	chr16.367	chr16.367.1	+	321267,322565;
chr16	chr16.372	chr16.372.1	+	376831,377701;
chr16	chr16.373	chr16.373.1	+	380239,381433;
chr16	chr16.394	chr16.394.1	+	1275209,1276240;
chr16	chr16.395	chr16.395.1	+	1291185,1291537;1291984,1292324;1292433,1292624;1292910,1293067;1293569,1293722;
chr16	chr16.399	chr16.399.1	+	1769227,1769790;1770527,1770627;1770725,1770882;1771537,1771611;1772303,1772442;1773357,1773450;1773795,1774072;
chr16	chr16.405	chr16.405.1	+	2074786,2075085;2075571,2075725;2077164,2077524;
chr16	chr16.409	chr16.409.1	+	2195872,2196345;
chr16	chr16.413	chr16.413.1	+	2295050,2295907;
chr16	chr16.42	chr16.42.1	-	2297155,2299515;
chr16	chr16.423	chr16.423.1	+	2738205,2738654;
chr16	chr16.427	chr16.427.1	+	2958892,2958949;2960947,2961230;2961828,2962173;
chr16	chr16.43	chr16.43.1	-	2350758,2351693;
chr16	chr16.430	chr16.430.1	+	3591095,3591260;3591376,3591704;
chr16	chr16.431	chr16.431.1	+	3622413,3623119;
chr16	chr16.437	chr16.437.1	+	4516593,4517165;
chr16	chr16.438	chr16.438.1	+	4518120,4519555;
chr16	chr16.439	chr16.439.1	+	4519903,4519938;4520067,4520159;4521712,4521828;4521913,4522642;
chr16	chr16.445	chr16.445.1	+	5480615,5480758;
chr16	chr16.445	chr16.445.2	+	5495859,5496681;
chr16	chr16.445	chr16.445.3	+	5526264,5526855;
chr16	chr16.445	chr16.445.4	+	5544871,5545716;
chr16	chr16.445	chr16.445.5	+	5564403,5565265;
chr16	chr16.445	chr16.445.6	+	5480045,5480687;5496535,5496629;
chr16	chr16.445	chr16.445.7	+	5544871,5545381;5564876,5565175;
chr16	chr16.445	chr16.445.8	+	5544871,5545396;5564887,5565089;
chr16	chr16.445	chr16.445.9	+	5544871,5545363;5564858,5565177;
chr16	chr16.445	chr16.445.10	+	5495859,5495902;5526188,5526309;5545025,5545381;5564876,5565175;
chr16	chr16.453	chr16.453.1	+	6915997,6916279;6916423,6916683;
chr16	chr16.455	chr16.455.1	+	7325236,7327092;
chr16	chr16.458	chr16.458.1	+	8318950,8319629;
chr16	chr16.46	chr16.46.1	-	2530240,2530801;2531153,2531244;2531357,2531384;
chr16	chr16.461	chr16.461.1	+	8364499,8365461;
chr16	chr16.471	chr16.471.1	+	10007759,10008800;
chr16	chr16.474	chr16.474.1	+	10740180,10740637;10740842,10741002;
chr16	chr16.478	chr16.478.1	+	11538044,11539271;
chr16	chr16.481	chr16.481.1	+	11828979,11830040;
chr16	chr16.486	chr16.486.1	+	12473063,12474090;
chr16	chr16.486	chr16.486.2	+	12473042,12473102;12473228,12473855;
chr16	chr16.49	chr16.49.1	-	2754878,2756535;
chr16	chr16.496	chr16.496.1	+	14005560,14006294;
chr16	chr16.498	chr16.498.1	+	14167206,14167595;
chr16	chr16.500	chr16.500.1	+	14215480,14216275;
chr16	chr16.503	chr16.503.1	+	14530357,14532250;
chr16	chr16.514	chr16.514.1	+	15374804,15376228;
chr16	chr16.515	chr16.515.1	+	15620776,15621587;
chr16	chr16.520	chr16.520.1	+	15728868,15729506;15729624,15730031;15730713,15731009;15731108,15731989;
chr16	chr16.520	chr16.520.2	+	15728876,15729539;15729624,15730031;15730713,15731009;15731108,15732049;15732699,15732875;
chr16	chr16.520	chr16.520.3	+	15728882,15729506;15729624,15730031;15730713,15731009;15731108,15732049;15732699,15732866;
chr16	chr16.523	chr16.523.1	+	15779856,15781163;
chr16	chr16.524	chr16.524.1	+	15786013,15786689;
chr16	chr16.525	chr16.525.1	+	15801696,15802834;
chr16	chr16.53	chr16.53.1	-	2969490,2970096;
chr16	chr16.534	chr16.534.1	+	16166704,16168159;
chr16	chr16.537	chr16.537.1	+	16335644,16335874;16336233,16338717;
chr16	chr16.537	chr16.537.2	+	16335625,16335874;16336233,16336820;16336992,16337581;
chr16	chr16.538	chr16.538.1	+	16398162,16400056;
chr16	chr16.538	chr16.538.2	+	16398162,16398411;16398770,16400141;
chr16	chr16.540	chr16.540.1	+	16717911,16718680;
chr16	chr16.540	chr16.540.2	+	16718023,16718582;16721019,16721069;16725891,16726117;
chr16	chr16.542	chr16.542.1	+	16790729,16791271;
chr16	chr16.542	chr16.542.2	+	16790782,16791145;16793039,16793717;
chr16	chr16.542	chr16.542.3	+	16791525,16791769;16793039,16793598;
chr16	chr16.548	chr16.548.1	+	16997532,16998227;
chr16	chr16.55	chr16.55.1	-	3002584,3003855;
chr16	chr16.56	chr16.56.1	-	3006802,3007648;
chr16	chr16.57	chr16.57.1	-	3022033,3022472;3023068,3023164;
chr16	chr16.570	chr16.570.1	+	17839220,17839401;
chr16	chr16.571	chr16.571.1	+	17872764,17875186;
chr16	chr16.575	chr16.575.1	+	17997132,17998546;
chr16	chr16.580	chr16.580.1	+	18144176,18147724;
chr16	chr16.581	chr16.581.1	+	18258663,18259391;
chr16	chr16.582	chr16.582.1	+	18302919,18303949;
chr16	chr16.582	chr16.582.2	+	18264772,18264802;18269586,18269719;18303014,18303837;
chr16	chr16.590	chr16.590.1	+	18520749,18522256;
chr16	chr16.591	chr16.591.1	+	18525639,18527402;
chr16	chr16.592	chr16.592.1	+	18545616,18546410;
chr16	chr16.594	chr16.594.1	+	18643722,18644333;
chr16	chr16.596	chr16.596.1	+	18721631,18722521;
chr16	chr16.600	chr16.600.1	+	18965497,18965972;18966133,18966276;
chr16	chr16.600	chr16.600.2	+	18965513,18965790;18965891,18966191;
chr16	chr16.608	chr16.608.1	+	19361027,19361681;
chr16	chr16.618	chr16.618.1	+	19745958,19746082;19746472,19746501;19746623,19747860;
chr16	chr16.619	chr16.619.1	+	20044159,20045079;
chr16	chr16.619	chr16.619.2	+	20009156,20010066;20010252,20010439;20010613,20010672;20010774,20010797;20011286,20011634;20044212,20044453;
chr16	chr16.619	chr16.619.3	+	20009158,20010066;20010252,20010308;20010404,20010439;20010613,20010672;20010774,20010797;20011286,20011788;20011909,20012809;
chr16	chr16.620	chr16.620.1	+	20061937,20063083;
chr16	chr16.621	chr16.621.1	+	20259225,20259793;
chr16	chr16.622	chr16.622.1	+	20274098,20274574;
chr16	chr16.623	chr16.623.1	+	20369329,20370236;
chr16	chr16.624	chr16.624.1	+	20479936,20480658;20481829,20481855;20481967,20483142;
chr16	chr16.625	chr16.625.1	+	20558736,20558761;20558873,20560052;
chr16	chr16.632	chr16.632.1	+	20741799,20742867;
chr16	chr16.634	chr16.634.1	+	20833208,20833674;
chr16	chr16.635	chr16.635.1	+	20841216,20841966;20842222,20842254;20842361,20842390;20842637,20844093;
chr16	chr16.637	chr16.637.1	+	21026860,21027523;
chr16	chr16.637	chr16.637.2	+	21026860,21027279;21027587,21027911;
chr16	chr16.64	chr16.64.1	-	3150525,3151247;
chr16	chr16.652	chr16.652.1	+	21338409,21339102;
chr16	chr16.661	chr16.661.1	+	21495123,21496190;21496388,21496502;21496587,21496776;21496872,21497006;21497088,21497185;21497294,21497466;21498014,21498396;21498672,21498722;
chr16	chr16.667	chr16.667.1	+	21594618,21595197;
chr16	chr16.669	chr16.669.1	+	21629226,21632017;
chr16	chr16.672	chr16.672.1	+	21724236,21724941;
chr16	chr16.687	chr16.687.1	+	21929214,21930495;
chr16	chr16.69	chr16.69.1	-	5134764,5135452;
chr16	chr16.7	chr16.7.1	-	198308,199503;
chr16	chr16.72	chr16.72.1	-	5695159,5695473;5697510,5697557;5697646,5697693;5701569,5701640;5701770,5701925;5702046,5702149;5702617,5702985;
chr16	chr16.76	chr16.76.1	-	6402077,6403019;
chr16	chr16.77	chr16.77.1	-	6417280,6418976;
chr16	chr16.80	chr16.80.1	-	6666611,6667761;
chr16	chr16.86	chr16.86.1	-	7118050,7119014;
chr16	chr16.89	chr16.89.1	-	8248497,8249098;
chr16	chr16.90	chr16.90.1	-	8317948,8319648;
chr16	chr16.93	chr16.93.1	-	9619971,9620866;
chr16	chr16.94	chr16.94.1	-	9638518,9639185;
chr16	chr16.98	chr16.98.1	-	10160325,10161191;
chr16	chr16.98	chr16.98.2	-	10160523,10160836;10160861,10161311;
chr16_random	chr16_random.2	chr16_random.2.1	+	78799,79526;
chr16_random	chr16_random.3	chr16_random.3.1	+	223321,224047;
chr16_random	chr16_random.5	chr16_random.5.1	+	725770,726449;726797,726823;726941,728205;
chr17	chr17.100	chr17.100.1	-	3059124,3059539;3059625,3059754;
chr17	chr17.104	chr17.104.1	-	3138796,3139386;
chr17	chr17.108	chr17.108.1	-	3239766,3240848;
chr17	chr17.124	chr17.124.1	-	3681553,3682194;3682417,3683462;
chr17	chr17.126	chr17.126.1	-	3716882,3718493;3718663,3718874;3719019,3719192;
chr17	chr17.133	chr17.133.1	-	4009834,4011990;
chr17	chr17.140	chr17.140.1	-	4401314,4402626;
chr17	chr17.141	chr17.141.1	-	4429669,4432043;
chr17	chr17.150	chr17.150.1	-	4556955,4557516;
chr17	chr17.156	chr17.156.1	-	4652786,4654080;
chr17	chr17.157	chr17.157.1	-	4664145,4665225;
chr17	chr17.163	chr17.163.1	-	4940031,4941346;
chr17	chr17.164	chr17.164.1	-	4959338,4959778;4960540,4960723;4961310,4961447;4962456,4962626;4962704,4962807;4963194,4963261;4967614,4967780;4968822,4968891;4971341,4971495;4973816,4973921;4974250,4974337;4974420,4974563;4975124,4975559;
chr17	chr17.170	chr17.170.1	-	5277072,5277799;
chr17	chr17.174	chr17.174.1	-	5411030,5414015;
chr17	chr17.176	chr17.176.1	-	5470638,5471926;5473094,5473148;
chr17	chr17.181	chr17.181.1	-	5587236,5587528;5590834,5590939;5591637,5591710;5591800,5591954;
chr17	chr17.185	chr17.185.1	-	5680252,5681344;
chr17	chr17.186	chr17.186.1	-	5729649,5730285;
chr17	chr17.186	chr17.186.2	-	5719537,5719911;5729860,5730348;
chr17	chr17.193	chr17.193.1	-	5883075,5884106;
chr17	chr17.201	chr17.201.1	-	6059535,6059942;
chr17	chr17.203	chr17.203.1	-	6081044,6082398;
chr17	chr17.204	chr17.204.1	-	6124000,6124650;
chr17	chr17.205	chr17.205.1	-	6125505,6126484;
chr17	chr17.21	chr17.21.1	-	398852,399451;
chr17	chr17.21	chr17.21.2	-	398884,399195;399289,399481;
chr17	chr17.214	chr17.214.1	-	6376559,6377981;
chr17	chr17.219	chr17.219.1	-	6433983,6434597;
chr17	chr17.220	chr17.220.1	-	6498707,6499609;
chr17	chr17.230	chr17.230.1	-	6784451,6785184;
chr17	chr17.247	chr17.247.1	-	7299073,7299779;
chr17	chr17.257	chr17.257.1	-	7759843,7760501;
chr17	chr17.259	chr17.259.1	-	7816867,7817566;
chr17	chr17.260	chr17.260.1	-	7853564,7854506;7854713,7855516;
chr17	chr17.263	chr17.263.1	-	7949499,7950586;
chr17	chr17.264	chr17.264.1	-	7953490,7955207;
chr17	chr17.266	chr17.266.1	-	8068199,8069323;
chr17	chr17.267	chr17.267.1	-	8071973,8072868;
chr17	chr17.271	chr17.271.1	-	8412238,8412631;8422333,8422522;
chr17	chr17.279	chr17.279.1	-	8645538,8646156;
chr17	chr17.28	chr17.28.1	-	599823,600400;600979,601065;601302,601570;602284,602472;
chr17	chr17.291	chr17.291.1	-	8998309,8998712;
chr17	chr17.292	chr17.292.1	-	9113090,9114137;
chr17	chr17.304	chr17.304.1	-	9741348,9741815;
chr17	chr17.309	chr17.309.1	-	9903754,9904504;
chr17	chr17.320	chr17.320.1	-	10210080,10211369;
chr17	chr17.337	chr17.337.1	-	10882809,10883647;
chr17	chr17.341	chr17.341.1	-	10976637,10977864;
chr17	chr17.343	chr17.343.1	-	11011752,11013311;
chr17	chr17.345	chr17.345.1	-	11035305,11035871;
chr17	chr17.349	chr17.349.1	-	11203435,11204250;
chr17	chr17.350	chr17.350.1	-	11302669,11303304;
chr17	chr17.352	chr17.352.1	-	11410597,11411346;
chr17	chr17.355	chr17.355.1	-	11635497,11636949;
chr17	chr17.355	chr17.355.2	-	11635479,11636021;11636625,11637067;
chr17	chr17.355	chr17.355.3	-	11635489,11635847;11636625,11636949;
chr17	chr17.355	chr17.355.4	-	11635495,11636411;11636625,11636780;
chr17	chr17.355	chr17.355.5	-	11635497,11636056;11636625,11636854;
chr17	chr17.355	chr17.355.6	-	11635482,11635835;11635926,11636021;11636625,11636949;
chr17	chr17.355	chr17.355.7	-	11635484,11636021;11636625,11636742;11636909,11636949;
chr17	chr17.355	chr17.355.8	-	11635495,11636021;11636625,11636824;11636920,11636949;
chr17	chr17.355	chr17.355.9	-	11635537,11636021;11636625,11636675;11636730,11636949;
chr17	chr17.367	chr17.367.1	-	12697435,12698022;
chr17	chr17.369	chr17.369.1	-	13302474,13303308;
chr17	chr17.374	chr17.374.1	-	13898863,13900298;
chr17	chr17.375	chr17.375.1	-	13925064,13925668;
chr17	chr17.377	chr17.377.1	-	14023057,14023761;
chr17	chr17.380	chr17.380.1	-	14710057,14710755;
chr17	chr17.390	chr17.390.1	-	16403199,16403878;
chr17	chr17.391	chr17.391.1	-	16421554,16422076;
chr17	chr17.392	chr17.392.1	-	16428666,16429302;
chr17	chr17.394	chr17.394.1	-	16532141,16533671;
chr17	chr17.395	chr17.395.1	-	16565560,16566156;
chr17	chr17.396	chr17.396.1	-	16596321,16597043;
chr17	chr17.397	chr17.397.1	-	16617216,16619600;
chr17	chr17.398	chr17.398.1	-	16630457,16631582;
chr17	chr17.4	chr17.4.1	-	65597,66412;67021,68067;
chr17	chr17.402	chr17.402.1	-	16996940,16998351;
chr17	chr17.407	chr17.407.1	+	79885,80032;80125,80247;80322,80417;85401,86163;
chr17	chr17.418	chr17.418.1	+	338048,338476;339183,339290;339459,339625;339734,339860;340940,341101;341522,341685;341786,341879;341992,342116;342204,342349;342551,342639;343099,343164;343281,343541;
chr17	chr17.419	chr17.419.1	+	344953,345572;346402,346474;346992,347084;350186,350287;351829,351965;352101,352218;352721,352841;353123,353470;
chr17	chr17.428	chr17.428.1	+	582120,582319;582541,582671;582865,584128;584862,584927;585474,586272;
chr17	chr17.430	chr17.430.1	+	675169,676015;
chr17	chr17.436	chr17.436.1	+	885284,885674;890827,891633;
chr17	chr17.439	chr17.439.1	+	960645,961235;
chr17	chr17.439	chr17.439.2	+	960516,960727;960811,960876;961789,962322;962387,963642;
chr17	chr17.439	chr17.439.3	+	960731,960876;961424,961603;961789,962322;962387,963765;
chr17	chr17.439	chr17.439.4	+	960451,960727;960811,960876;961424,961603;961789,962322;962387,962968;
chr17	chr17.450	chr17.450.1	+	1104520,1105218;
chr17	chr17.452	chr17.452.1	+	1201593,1202081;1202494,1202963;1203246,1203694;1203779,1203876;1203961,1204056;1204878,1204991;1205537,1205662;1206537,1206629;1206741,1206806;1207601,1207681;1207811,1207993;1208657,1208734;1208814,1209005;1209410,1209466;1210277,1210400;1210717,1210945;1211686,1211833;
chr17	chr17.460	chr17.460.1	+	1373141,1374245;
chr17	chr17.461	chr17.461.1	+	1376245,1376610;
chr17	chr17.462	chr17.462.1	+	1376903,1377575;
chr17	chr17.466	chr17.466.1	+	1487850,1488256;1488485,1488682;1488789,1488842;1488952,1489026;1489143,1489271;1490090,1490177;1490311,1490417;1490484,1490532;1490735,1490838;1490941,1490980;1491204,1491307;
chr17	chr17.472	chr17.472.1	+	1643204,1644050;
chr17	chr17.473	chr17.473.1	+	1691219,1691736;
chr17	chr17.479	chr17.479.1	+	1888362,1890122;
chr17	chr17.480	chr17.480.1	+	1899055,1899744;
chr17	chr17.483	chr17.483.1	+	1930146,1930545;
chr17	chr17.486	chr17.486.1	+	2122554,2124131;
chr17	chr17.499	chr17.499.1	+	2534847,2535625;
chr17	chr17.515	chr17.515.1	+	3125488,3126682;
chr17	chr17.515	chr17.515.2	+	3125559,3125939;3126040,3126494;
chr17	chr17.515	chr17.515.3	+	3125593,3125939;3126118,3126683;
chr17	chr17.515	chr17.515.4	+	3125548,3125939;3126118,3126230;3126457,3126682;
chr17	chr17.518	chr17.518.1	+	3141191,3142408;
chr17	chr17.518	chr17.518.2	+	3141245,3141388;3141588,3142307;
chr17	chr17.520	chr17.520.1	+	3158438,3159141;
chr17	chr17.525	chr17.525.1	+	3340271,3341618;
chr17	chr17.535	chr17.535.1	+	3693217,3693880;
chr17	chr17.537	chr17.537.1	+	3709085,3709742;
chr17	chr17.538	chr17.538.1	+	3730577,3731148;
chr17	chr17.539	chr17.539.1	+	3747984,3749120;
chr17	chr17.539	chr17.539.2	+	3747984,3748333;3748553,3748919;
chr17	chr17.545	chr17.545.1	+	3785759,3787321;
chr17	chr17.546	chr17.546.1	+	3795627,3796096;
chr17	chr17.551	chr17.551.1	+	4037775,4039654;
chr17	chr17.552	chr17.552.1	+	4053135,4055042;
chr17	chr17.555	chr17.555.1	+	4149512,4149567;4153202,4154089;
chr17	chr17.555	chr17.555.2	+	4148835,4149015;4149129,4149366;4149452,4149567;4153794,4154087;
chr17	chr17.557	chr17.557.1	+	4184727,4185234;
chr17	chr17.561	chr17.561.1	+	4474722,4475618;
chr17	chr17.561	chr17.561.2	+	4474718,4475223;4475348,4475572;
chr17	chr17.567	chr17.567.1	+	4716234,4718854;
chr17	chr17.567	chr17.567.2	+	4716211,4717051;4718206,4718767;
chr17	chr17.567	chr17.567.3	+	4717687,4718098;4718206,4718787;
chr17	chr17.567	chr17.567.4	+	4716232,4716290;4716962,4717051;4718206,4718790;
chr17	chr17.567	chr17.567.5	+	4716232,4716271;4716952,4717038;4718206,4718881;
chr17	chr17.567	chr17.567.6	+	4716994,4717041;4717953,4718098;4718206,4718786;
chr17	chr17.575	chr17.575.1	+	4923179,4923770;
chr17	chr17.583	chr17.583.1	+	5231996,5232040;5232148,5232270;5233101,5233354;
chr17	chr17.589	chr17.589.1	+	5522966,5523915;
chr17	chr17.589	chr17.589.2	+	5523131,5523392;5523492,5523884;
chr17	chr17.593	chr17.593.1	+	5585224,5585802;5585963,5586758;
chr17	chr17.593	chr17.593.2	+	5585168,5585725;5586368,5586733;
chr17	chr17.603	chr17.603.1	+	5771382,5771863;5787789,5789237;
chr17	chr17.608	chr17.608.1	+	5961030,5961679;
chr17	chr17.61	chr17.61.1	-	1326535,1327728;
chr17	chr17.627	chr17.627.1	+	6631673,6633944;
chr17	chr17.636	chr17.636.1	+	6877008,6877578;
chr17	chr17.638	chr17.638.1	+	6896440,6898251;
chr17	chr17.645	chr17.645.1	+	7076069,7076675;
chr17	chr17.647	chr17.647.1	+	7120170,7120870;
chr17	chr17.650	chr17.650.1	+	7167762,7168433;
chr17	chr17.661	chr17.661.1	+	7525155,7526724;
chr17	chr17.669	chr17.669.1	+	7778147,7778961;
chr17	chr17.670	chr17.670.1	+	7783206,7784162;7784266,7784897;
chr17	chr17.681	chr17.681.1	+	8224284,8224696;8227114,8227173;8227283,8227351;8227779,8228544;8228665,8228937;
chr17	chr17.683	chr17.683.1	+	8264977,8267121;
chr17	chr17.683	chr17.683.2	+	8264977,8266151;8266256,8267302;
chr17	chr17.683	chr17.683.3	+	8264977,8265330;8265414,8266151;8266256,8267220;
chr17	chr17.688	chr17.688.1	+	8457219,8458296;
chr17	chr17.69	chr17.69.1	-	1721541,1722272;1722430,1722655;1722738,1723194;1726709,1726794;
chr17	chr17.692	chr17.692.1	+	8702403,8704412;
chr17	chr17.706	chr17.706.1	+	8953113,8953476;
chr17	chr17.707	chr17.707.1	+	8963666,8964470;
chr17	chr17.708	chr17.708.1	+	8974145,8974551;
chr17	chr17.709	chr17.709.1	+	8995705,8996268;
chr17	chr17.712	chr17.712.1	+	9075789,9078061;
chr17	chr17.720	chr17.720.1	+	9440813,9441422;
chr17	chr17.722	chr17.722.1	+	9575016,9576266;
chr17	chr17.73	chr17.73.1	-	1846460,1847157;
chr17	chr17.734	chr17.734.1	+	10041190,10041861;
chr17	chr17.740	chr17.740.1	+	10373532,10374272;
chr17	chr17.745	chr17.745.1	+	10601065,10603351;
chr17	chr17.746	chr17.746.1	+	10671176,10671809;
chr17	chr17.748	chr17.748.1	+	10749588,10751772;
chr17	chr17.759	chr17.759.1	+	11349842,11351604;
chr17	chr17.759	chr17.759.2	+	11349791,11350780;11350910,11351860;
chr17	chr17.787	chr17.787.1	+	13224459,13225205;
chr17	chr17.793	chr17.793.1	+	14072713,14073836;
chr17	chr17.798	chr17.798.1	+	14702335,14703575;14719841,14719971;14720519,14720774;
chr17	chr17.8	chr17.8.1	-	119017,119695;
chr17	chr17.806	chr17.806.1	+	16140227,16141713;
chr17	chr17.84	chr17.84.1	-	2305247,2306435;
chr17	chr17.92	chr17.92.1	-	2608747,2609897;
chr17	chr17.94	chr17.94.1	-	2705588,2706567;
chr17	chr17.94	chr17.94.2	-	2721128,2722152;
chr17	chr17.94	chr17.94.3	-	2721037,2721705;2721787,2722155;
chr17	chr17.94	chr17.94.4	-	2705572,2705853;2721414,2721705;2721787,2722036;
chr17	chr17.94	chr17.94.5	-	2705588,2706145;2706218,2706588;2722158,2722202;
chr17	chr17.97	chr17.97.1	-	2807053,2809013;
chr17_random	chr17_random.8	chr17_random.8.1	+	754288,755010;
chr18	chr18.100	chr18.100.1	-	2237211,2238204;
chr18	chr18.1003	chr18.1003.1	+	8481354,8483337;
chr18	chr18.1004	chr18.1004.1	+	8500950,8502377;
chr18	chr18.1008	chr18.1008.1	+	8547408,8547764;8549037,8549094;
chr18	chr18.1019	chr18.1019.1	+	8772012,8772575;
chr18	chr18.1021	chr18.1021.1	+	8803507,8805256;
chr18	chr18.1028	chr18.1028.1	+	8902331,8902932;
chr18	chr18.1029	chr18.1029.1	+	8907704,8908228;
chr18	chr18.1030	chr18.1030.1	+	8933069,8933655;
chr18	chr18.1031	chr18.1031.1	+	8941787,8942489;
chr18	chr18.1032	chr18.1032.1	+	8944685,8945245;
chr18	chr18.1033	chr18.1033.1	+	8984799,8985318;
chr18	chr18.1034	chr18.1034.1	+	8989829,8990306;
chr18	chr18.1035	chr18.1035.1	+	9012636,9013286;9013392,9013588;9013810,9014048;9014473,9014520;
chr18	chr18.1050	chr18.1050.1	+	9571972,9572380;9573254,9573414;9573505,9573582;9573679,9573770;9574945,9575003;9575132,9575218;9575492,9575588;9575702,9575886;9575975,9576034;9576127,9576202;9576352,9576452;9576911,9577087;9577180,9577626;
chr18	chr18.1051	chr18.1051.1	+	9603165,9603611;9603854,9603921;9604055,9604141;9604272,9604340;9604441,9604509;9605410,9606418;
chr18	chr18.1052	chr18.1052.1	+	9625279,9626070;
chr18	chr18.1058	chr18.1058.1	+	9757629,9758020;
chr18	chr18.1063	chr18.1063.1	+	9865539,9866503;9866670,9867714;
chr18	chr18.1066	chr18.1066.1	+	9911452,9913464;
chr18	chr18.1072	chr18.1072.1	+	10084219,10084938;
chr18	chr18.1078	chr18.1078.1	+	10274190,10274634;
chr18	chr18.1086	chr18.1086.1	+	10655725,10656810;
chr18	chr18.1091	chr18.1091.1	+	10749861,10751678;
chr18	chr18.1091	chr18.1091.2	+	10749803,10750508;10750808,10751658;
chr18	chr18.1093	chr18.1093.1	+	10785074,10786128;
chr18	chr18.1105	chr18.1105.1	+	10961525,10962884;
chr18	chr18.1108	chr18.1108.1	+	11137582,11139144;
chr18	chr18.1110	chr18.1110.1	+	11154043,11154580;
chr18	chr18.1111	chr18.1111.1	+	11169588,11169986;11170166,11170264;11170348,11170539;11171651,11171788;11171881,11171967;11172071,11172157;11172301,11172462;11172653,11172789;11173503,11173622;11173950,11174102;
chr18	chr18.1113	chr18.1113.1	+	11307768,11309159;
chr18	chr18.1120	chr18.1120.1	+	11516693,11517525;
chr18	chr18.1125	chr18.1125.1	+	11591017,11591461;11591625,11591834;
chr18	chr18.1134	chr18.1134.1	+	11886357,11887210;
chr18	chr18.1137	chr18.1137.1	+	11913104,11913840;
chr18	chr18.1140	chr18.1140.1	+	11922542,11923855;11923931,11923987;
chr18	chr18.1145	chr18.1145.1	+	12058294,12058937;
chr18	chr18.1147	chr18.1147.1	+	12128591,12128730;12130840,12131000;12133786,12133820;12133922,12133990;12134220,12134546;12134672,12135491;
chr18	chr18.1158	chr18.1158.1	+	12388758,12390522;
chr18	chr18.1158	chr18.1158.2	+	12396659,12397858;
chr18	chr18.1158	chr18.1158.3	+	12389725,12390915;12397511,12397856;
chr18	chr18.1168	chr18.1168.1	+	12698076,12699493;
chr18	chr18.1173	chr18.1173.1	+	12797984,12798692;12798772,12799844;
chr18	chr18.1180	chr18.1180.1	+	12978232,12979175;12979905,12980243;
chr18	chr18.1184	chr18.1184.1	+	13042682,13043431;
chr18	chr18.1185	chr18.1185.1	+	13231182,13232437;
chr18	chr18.1197	chr18.1197.1	+	13801654,13802170;
chr18	chr18.1201	chr18.1201.1	+	13860255,13861054;
chr18	chr18.1211	chr18.1211.1	+	16215340,16216482;
chr18	chr18.1216	chr18.1216.1	+	17378591,17379420;
chr18	chr18.1217	chr18.1217.1	+	17389838,17391851;
chr18	chr18.1219	chr18.1219.1	+	17501296,17502421;
chr18	chr18.1220	chr18.1220.1	+	17678075,17678173;17678481,17679070;
chr18	chr18.1221	chr18.1221.1	+	17843999,17844164;17844435,17845050;
chr18	chr18.1226	chr18.1226.1	+	18815539,18815951;
chr18	chr18.1230	chr18.1230.1	+	19133038,19133545;
chr18	chr18.1240	chr18.1240.1	+	20129540,20130747;
chr18	chr18.1242	chr18.1242.1	+	20174800,20175548;
chr18	chr18.1244	chr18.1244.1	+	20208103,20209841;20210635,20210700;
chr18	chr18.1246	chr18.1246.1	+	20264221,20266612;
chr18	chr18.1249	chr18.1249.1	+	20663906,20664046;20665070,20666383;
chr18	chr18.1256	chr18.1256.1	+	23143163,23144103;
chr18	chr18.1256	chr18.1256.2	+	23143194,23143773;23144191,23144352;
chr18	chr18.1256	chr18.1256.3	+	23143276,23143773;23148709,23149231;
chr18	chr18.1259	chr18.1259.1	+	23330532,23331318;
chr18	chr18.1260	chr18.1260.1	+	23333765,23334181;
chr18	chr18.1266	chr18.1266.1	+	23608688,23610109;
chr18	chr18.1272	chr18.1272.1	+	24334762,24335166;
chr18	chr18.1276	chr18.1276.1	+	24403858,24404556;
chr18	chr18.1277	chr18.1277.1	+	24423235,24423841;
chr18	chr18.1281	chr18.1281.1	+	24725760,24726360;
chr18	chr18.1282	chr18.1282.1	+	24789507,24789970;
chr18	chr18.1288	chr18.1288.1	+	25252416,25252938;
chr18	chr18.1289	chr18.1289.1	+	25327232,25327892;
chr18	chr18.1290	chr18.1290.1	+	25334495,25336082;
chr18	chr18.1296	chr18.1296.1	+	25896434,25897224;
chr18	chr18.1298	chr18.1298.1	+	25937004,25937989;
chr18	chr18.1300	chr18.1300.1	+	26557632,26558215;
chr18	chr18.1301	chr18.1301.1	+	26803984,26805050;
chr18	chr18.1301	chr18.1301.2	+	26808366,26809997;
[truncated: 2,560 more rows]

## Sheet: known genes and_novel isoforms
Chr ID	Loci ID	Isoform ID	Strand	Exon
chr1	chr1.1001	chr1.1001.1	+	16894955,16897154;
chr1	chr1.1003	chr1.1003.1	+	16974302,16974427;16976738,16977019;16978785,16978919;16980417,16980473;16984016,16984150;16986981,16987386;
chr1	chr1.1009	chr1.1009.1	+	17880864,17881864;
chr1	chr1.101	chr1.101.1	-	2632924,2633255;2633337,2633540;2635202,2635517;
chr1	chr1.101	chr1.101.2	-	2634880,2635439;2635527,2635667;2635778,2635981;
chr1	chr1.1010	chr1.1010.1	+	17914302,17915066;17916016,17916112;
chr1	chr1.1010	chr1.1010.2	+	17914397,17915066;17916016,17916115;17920567,17921274;
chr1	chr1.1010	chr1.1010.3	+	17928975,17929112;17929210,17929288;17930255,17930752;
chr1	chr1.1010	chr1.1010.4	+	17913959,17915066;17916016,17916115;17920567,17920623;17921897,17922449;
chr1	chr1.1010	chr1.1010.5	+	17913994,17915066;17916016,17916115;17920567,17920623;17921897,17922014;17924497,17924579;17928701,17928762;17928892,17928988;17930255,17930400;
chr1	chr1.1010	chr1.1010.6	+	17914008,17914067;17914174,17915066;17916016,17916115;17920567,17920623;17921897,17922014;17924497,17924579;17928701,17928762;17928892,17928988;17930255,17930593;
chr1	chr1.1010	chr1.1010.7	+	17914012,17914067;17914780,17915066;17916016,17916115;17920567,17920623;17921897,17922014;17924491,17924579;17928701,17928762;17928892,17928988;17930255,17930636;
chr1	chr1.1010	chr1.1010.8	+	17914571,17915084;17916016,17916115;17920567,17920623;17921847,17922014;17924497,17924579;17928701,17928762;17928892,17928988;17930255,17930354;17933101,17933179;
chr1	chr1.1012	chr1.1012.1	+	17947440,17948131;17949632,17950405;
chr1	chr1.1015	chr1.1015.1	+	18125563,18125676;18128121,18129358;
chr1	chr1.1015	chr1.1015.2	+	18125557,18125676;18128121,18128215;18128857,18129356;
chr1	chr1.1018	chr1.1018.1	+	18163305,18163373;18163834,18163963;18164401,18164991;18165577,18166308;
chr1	chr1.1018	chr1.1018.2	+	18163335,18163574;18163876,18163963;18164401,18164991;18165577,18165856;
chr1	chr1.1019	chr1.1019.1	+	18179569,18179738;18181322,18181432;18181621,18184021;
chr1	chr1.102	chr1.102.1	-	2651559,2652259;2653848,2654137;2654271,2654553;2654890,2655568;2666013,2666049;2666181,2666288;
chr1	chr1.1020	chr1.1020.1	+	18205826,18207436;
chr1	chr1.1020	chr1.1020.2	+	18207097,18208580;18223088,18223312;18234922,18236417;
chr1	chr1.1021	chr1.1021.1	+	18308598,18309013;18309780,18309903;18310039,18310737;
chr1	chr1.1021	chr1.1021.2	+	18308542,18309013;18309780,18309903;18310039,18310213;18310995,18311157;18315432,18315555;18315663,18315728;18318280,18318534;18319766,18320356;
chr1	chr1.1021	chr1.1021.3	+	18308461,18308543;18308690,18309013;18309780,18309903;18310039,18310203;18310280,18310380;18310995,18311157;18315432,18315555;18315663,18315728;18318280,18318534;18319766,18320357;
chr1	chr1.1024	chr1.1024.1	+	18520517,18522749;
chr1	chr1.1025	chr1.1025.1	+	18632493,18632698;18638968,18639143;18639244,18639435;18639546,18639711;18639828,18640438;
chr1	chr1.1028	chr1.1028.1	+	18972142,18972285;18972429,18972587;18984421,18984498;18984607,18984743;18985782,18986000;18986426,18986821;
chr1	chr1.1029	chr1.1029.1	+	19016164,19016501;
chr1	chr1.1029	chr1.1029.2	+	19016549,19016758;19017032,19017428;19019047,19020441;
chr1	chr1.1029	chr1.1029.3	+	19016025,19016384;19016531,19016754;19017032,19017428;19019047,19020448;
chr1	chr1.1031	chr1.1031.1	+	19086972,19087379;19101121,19101179;19102772,19102836;19106700,19106834;19111358,19111406;19117767,19117879;19117971,19118042;19118322,19118432;19118742,19118923;19123951,19124235;19124339,19124427;19124578,19124978;19126782,19126886;19126999,19127136;19127843,19128009;19128626,19128981;
chr1	chr1.1033	chr1.1033.1	+	19198743,19198939;19199033,19199204;19199354,19199420;19199534,19199768;19199873,19200582;
chr1	chr1.1036	chr1.1036.2	+	19233554,19233848;19234376,19234513;19236407,19236493;19236635,19236682;19240959,19241109;19241264,19241551;
chr1	chr1.1036	chr1.1036.3	+	19233635,19233848;19234376,19234513;19236386,19236493;19236635,19236682;19240959,19241098;19241264,19241488;
chr1	chr1.1039	chr1.1039.1	+	19466246,19466575;19466672,19466808;19467788,19467899;
chr1	chr1.1039	chr1.1039.2	+	19466232,19466575;19466672,19466808;19467788,19468140;19473345,19473441;19473536,19473823;19473938,19475296;
chr1	chr1.1039	chr1.1039.3	+	19466184,19466270;19466339,19466575;19466672,19466808;19467788,19468140;19473345,19473441;19473536,19473823;19473938,19475167;
chr1	chr1.104	chr1.104.1	-	2698014,2698354;2698449,2698924;
chr1	chr1.1040	chr1.1040.1	+	19479610,19480158;
chr1	chr1.1040	chr1.1040.2	+	19479610,19481174;19482802,19483547;
chr1	chr1.1042	chr1.1042.1	+	19492351,19493497;
chr1	chr1.1042	chr1.1042.2	+	19487523,19488177;19488329,19488388;19493010,19493623;
chr1	chr1.1042	chr1.1042.4	+	19487555,19487649;19488121,19488177;19488329,19488388;19493010,19493467;
chr1	chr1.1043	chr1.1043.1	+	19500066,19500777;19501866,19501904;19507742,19507888;19508065,19508289;19508921,19509428;
chr1	chr1.1045	chr1.1045.1	+	19526360,19526458;19526640,19527536;19527630,19529053;19529139,19529930;19530018,19530182;19530447,19530741;19530894,19531414;19531490,19531553;19531641,19531880;19532049,19532531;
chr1	chr1.1046	chr1.1046.1	+	19543963,19544021;19544125,19544343;19544445,19544560;19544664,19544763;19545065,19545211;19545303,19545363;19545460,19545557;19545687,19545829;19545914,19545997;19546097,19546707;
chr1	chr1.1046	chr1.1046.2	+	19543808,19543915;19544218,19544343;19544445,19544560;19544664,19544763;19545065,19545211;19545303,19545363;19545460,19545557;19545687,19545829;19545914,19545997;19546097,19546186;19546382,19546692;
chr1	chr1.1046	chr1.1046.3	+	19543963,19544021;19544125,19544157;19544243,19544343;19544445,19544560;19544664,19544763;19545065,19545211;19545303,19545363;19545460,19545557;19545687,19545829;19545914,19546186;19546382,19546697;
chr1	chr1.1046	chr1.1046.4	+	19543966,19544021;19544125,19544157;19544243,19544343;19544445,19544763;19545065,19545211;19545303,19545363;19545460,19545557;19545687,19545829;19545914,19545997;19546097,19546186;19546382,19546692;
chr1	chr1.1046	chr1.1046.5	+	19543808,19543915;19544125,19544157;19544243,19544343;19544445,19544560;19544664,19544763;19545065,19545211;19545303,19545363;19545460,19545557;19545687,19545829;19545914,19545997;19546097,19546186;19546382,19546705;
chr1	chr1.1046	chr1.1046.6	+	19543968,19544021;19544125,19544157;19544243,19544343;19544445,19544560;19544664,19544763;19545065,19545211;19545303,19545363;19545460,19545557;19545687,19545829;19545914,19545997;19546097,19546186;19546382,19546797;
chr1	chr1.1046	chr1.1046.7	+	19543848,19543868;19543988,19544021;19544125,19544157;19544243,19544343;19544445,19544560;19544664,19544763;19545065,19545211;19545303,19545363;19545460,19545557;19545687,19545829;19545914,19545997;19546097,19546186;19546382,19546707;
chr1	chr1.1047	chr1.1047.1	+	19549668,19549929;19557008,19557093;19557583,19558154;
chr1	chr1.1047	chr1.1047.2	+	19549887,19549929;19556985,19557093;19557583,19558154;
chr1	chr1.1048	chr1.1048.1	+	19565561,19565728;19568658,19569535;
chr1	chr1.1048	chr1.1048.2	+	19565592,19566873;19567750,19569559;
chr1	chr1.1048	chr1.1048.3	+	19565540,19565673;19566155,19566873;19567750,19569489;
chr1	chr1.105	chr1.105.1	-	2717626,2719213;
chr1	chr1.1051	chr1.1051.1	+	19653477,19654100;19654729,19655345;19658681,19658833;19660378,19660494;19660593,19660697;19662351,19662416;19662537,19662601;19662684,19662885;19663041,19663172;19663282,19663775;
chr1	chr1.1052	chr1.1052.1	+	19685500,19686452;
chr1	chr1.1052	chr1.1052.2	+	19685499,19686537;19686830,19688773;
chr1	chr1.1052	chr1.1052.3	+	19685374,19685808;19686450,19686537;19686830,19686930;19688105,19688404;
chr1	chr1.1052	chr1.1052.4	+	19685504,19685771;19686450,19686537;19686830,19686930;19688105,19688324;
chr1	chr1.1053	chr1.1053.1	+	19723362,19723623;19724779,19724921;19725344,19725397;19726054,19726266;19726347,19726441;19726530,19727281;19727396,19727489;19728059,19728141;19728378,19728738;
chr1	chr1.1054	chr1.1054.2	+	19768945,19770008;19770241,19770430;19770541,19770686;19770776,19770843;19770945,19771047;19771186,19771249;19772468,19772539;19776668,19778139;
chr1	chr1.1055	chr1.1055.1	+	19852441,19852853;19853177,19853420;19853555,19853779;19854890,19855063;19855649,19855846;19855941,19856054;19856212,19856572;
chr1	chr1.1056	chr1.1056.1	+	19914166,19914518;19914631,19914919;
chr1	chr1.1057	chr1.1057.1	+	19942746,19942861;19943765,19943887;19944019,19944148;19946874,19946980;19947976,19948110;19948195,19948298;19949173,19949273;19949375,19949739;
chr1	chr1.1057	chr1.1057.3	+	19942804,19942850;19943765,19943887;19944019,19944148;19946874,19946980;19947976,19948110;19948195,19948298;19949173,19949273;19949375,19949688;
chr1	chr1.1057	chr1.1057.4	+	19942787,19942861;19943765,19943887;19944019,19944148;19946874,19946980;19947976,19948110;19948195,19948298;19949173,19949273;19949375,19949533;19949817,19950324;
chr1	chr1.1058	chr1.1058.1	+	19954780,19955323;19956758,19957737;
chr1	chr1.106	chr1.106.1	-	2789833,2790720;
chr1	chr1.106	chr1.106.2	-	2786210,2786403;2787596,2787963;2788085,2788203;2789583,2789741;2789876,2790001;2790322,2790415;2790496,2790818;
chr1	chr1.106	chr1.106.4	-	2786137,2786403;2787596,2787686;2787772,2787963;2788085,2788203;2789583,2789672;2789876,2790001;2790322,2790415;2790496,2790667;
chr1	chr1.106	chr1.106.5	-	2786140,2786403;2787596,2787686;2787772,2787814;2788085,2788203;2789583,2789741;2789876,2790001;2790322,2790415;2790496,2790511;
chr1	chr1.106	chr1.106.6	-	2786167,2786403;2787596,2787686;2787772,2787963;2788085,2788203;2789583,2789746;2789876,2790001;2790322,2790415;2790496,2790791;
chr1	chr1.1061	chr1.1061.1	+	19997128,19997854;
chr1	chr1.1061	chr1.1061.2	+	20003309,20003921;
chr1	chr1.1061	chr1.1061.3	+	20010391,20010933;
chr1	chr1.1061	chr1.1061.4	+	19997225,19997800;20003900,20003914;
chr1	chr1.1061	chr1.1061.5	+	20003309,20003887;20010897,20010949;
chr1	chr1.1062	chr1.1062.1	+	20000210,20000947;
chr1	chr1.1067	chr1.1067.1	+	20019269,20019851;
chr1	chr1.1067	chr1.1067.2	+	20019269,20019739;20022194,20022299;20025427,20025463;
chr1	chr1.1068	chr1.1068.1	+	20028962,20029474;
chr1	chr1.1069	chr1.1069.1	+	20036376,20037036;
chr1	chr1.1069	chr1.1069.2	+	20039831,20040477;
chr1	chr1.1069	chr1.1069.3	+	20036376,20036415;20039881,20040435;
chr1	chr1.107	chr1.107.2	-	2791864,2792222;2794212,2794273;2794486,2794652;2794738,2794999;2795350,2795517;2796345,2796552;
chr1	chr1.1070	chr1.1070.1	+	20057101,20057702;
chr1	chr1.1072	chr1.1072.1	+	20078654,20078828;20080620,20081458;
chr1	chr1.1073	chr1.1073.1	+	20592661,20593000;20593797,20594162;
chr1	chr1.1075	chr1.1075.1	+	20693094,20694214;
chr1	chr1.1076	chr1.1076.1	+	20746205,20746675;20747813,20748109;20748197,20748291;20749363,20750239;
chr1	chr1.1076	chr1.1076.2	+	20745969,20746675;20747813,20747923;20748197,20748272;20748664,20748682;20749363,20750188;
chr1	chr1.1076	chr1.1076.3	+	20746001,20746675;20747813,20748109;20748197,20748272;20748664,20748682;20749363,20750268;
chr1	chr1.1077	chr1.1077.1	+	20870400,20870635;20873382,20873491;20874269,20874337;20874555,20874685;20874796,20874850;20875148,20875268;20875460,20875507;20875730,20875824;20876038,20876507;
chr1	chr1.1079	chr1.1079.1	+	20941690,20943009;
chr1	chr1.1079	chr1.1079.2	+	20940826,20940890;20941001,20941219;20942432,20943187;
chr1	chr1.108	chr1.108.1	-	2904506,2906090;2906188,2906329;
chr1	chr1.108	chr1.108.2	-	2898784,2899008;2899442,2899533;2899621,2899693;2900331,2900392;2900492,2900536;2901764,2901811;2901891,2901927;2902069,2902157;2903873,2903920;2904026,2904085;2906022,2906090;2906188,2906365;
chr1	chr1.108	chr1.108.3	-	2898685,2899008;2899442,2899533;2899621,2899693;2900331,2900392;2900492,2900536;2900623,2900691;2901764,2901811;2901891,2901927;2902069,2902157;2903873,2903920;2904026,2904085;2906022,2906090;2906188,2906365;
chr1	chr1.108	chr1.108.4	-	2898723,2899008;2899442,2899533;2899621,2899693;2900331,2900392;2900492,2900536;2900623,2900691;2901752,2901811;2901891,2901927;2902069,2902157;2903873,2903920;2904026,2904085;2906022,2906090;2906188,2906365;
chr1	chr1.108	chr1.108.5	-	2898783,2899008;2899442,2899533;2899621,2899693;2900331,2900392;2900492,2900536;2900623,2900691;2901764,2901811;2901891,2901927;2902069,2902157;2903873,2903920;2904026,2904045;2906022,2906090;2906188,2906364;
chr1	chr1.1080	chr1.1080.1	+	20998472,20999707;
chr1	chr1.1080	chr1.1080.2	+	20997849,20998129;20998390,20998552;20998670,20999732;
chr1	chr1.1081	chr1.1081.1	+	21026770,21026984;21027692,21027980;
chr1	chr1.1081	chr1.1081.3	+	21012646,21012977;21013980,21014083;21020748,21020861;21025500,21025583;21026236,21026333;21026447,21026624;
chr1	chr1.1083	chr1.1083.1	+	21055728,21055790;21056662,21056707;21058098,21059003;
chr1	chr1.1083	chr1.1083.2	+	21060632,21060869;21061280,21061350;21061737,21061782;21061889,21061998;21062176,21062547;
chr1	chr1.1083	chr1.1083.3	+	21055705,21055790;21056662,21056707;21058098,21058213;21060599,21060869;21061280,21061350;21061737,21061771;
chr1	chr1.1083	chr1.1083.4	+	21055710,21055790;21056662,21056707;21060599,21060869;21061280,21061998;21062176,21062200;21062275,21062551;
chr1	chr1.1083	chr1.1083.5	+	21058106,21058213;21060599,21060777;21061314,21061350;21061737,21061782;21061889,21061998;21062176,21062200;21062275,21062426;21062700,21063088;
chr1	chr1.1083	chr1.1083.10	+	21055723,21055790;21056662,21056707;21058098,21058273;21060599,21060869;21061280,21061350;21061737,21061782;21061889,21061998;21062176,21062200;21062275,21062548;
chr1	chr1.1083	chr1.1083.11	+	21055731,21055790;21056662,21056707;21060599,21060869;21061280,21061350;21061737,21061782;21061889,21061998;21062176,21062200;21062275,21062426;21062700,21063061;
chr1	chr1.1083	chr1.1083.6	+	21055712,21055790;21056662,21056707;21058098,21058213;21060599,21060869;21061280,21061350;21061737,21061782;21061889,21061998;21062176,21062200;21062283,21062548;
chr1	chr1.1083	chr1.1083.7	+	21055712,21055790;21056662,21056707;21058098,21058213;21060599,21060869;21061271,21061350;21061737,21061782;21061889,21061998;21062176,21062200;21062275,21062562;
chr1	chr1.1083	chr1.1083.8	+	21055712,21055790;21056662,21056707;21060599,21060869;21061271,21061350;21061737,21061782;21061889,21061998;21062176,21062200;21062275,21062426;21062700,21063090;
chr1	chr1.1083	chr1.1083.9	+	21055715,21055790;21056662,21056707;21058098,21058213;21060599,21060869;21061280,21061350;21061737,21061782;21061889,21061998;21062176,21062200;21062275,21062563;
chr1	chr1.1083	chr1.1083.12	+	21055709,21055790;21056662,21056707;21058098,21058213;21060599,21060869;21061280,21061350;21061737,21061782;21061889,21061998;21062176,21062200;21062275,21062426;21062700,21063109;
chr1	chr1.1084	chr1.1084.1	+	21087878,21088152;21093947,21095482;
chr1	chr1.1085	chr1.1085.1	+	21160405,21162033;
chr1	chr1.1085	chr1.1085.2	+	21160478,21160930;21161059,21162025;
chr1	chr1.1085	chr1.1085.3	+	21157250,21157261;21157587,21157756;21157972,21158513;
chr1	chr1.1085	chr1.1085.4	+	21159651,21160930;21161059,21161429;21161521,21161939;
chr1	chr1.1085	chr1.1085.5	+	21155425,21156533;21156980,21157261;21157587,21157756;21157972,21158184;21158541,21158727;21158820,21158871;21159006,21159235;21159357,21159455;21159795,21160930;21161059,21161429;21161521,21162036;
chr1	chr1.1089	chr1.1089.1	+	21478889,21479669;
chr1	chr1.1089	chr1.1089.2	+	21478134,21478168;21479581,21479732;21479860,21479919;21481334,21481558;21481650,21481791;21482045,21482259;21482455,21482581;21483411,21483426;21483527,21483634;21483744,21483798;21483891,21484037;21484320,21484398;21484491,21484782;
chr1	chr1.1089	chr1.1089.3	+	21478982,21479732;21479860,21479919;21481334,21481558;21481650,21481791;21482045,21482095;21482168,21482259;21482455,21482581;21483411,21483426;21483527,21483634;21483744,21483798;21483891,21484037;21484320,21484398;21484491,21484782;
chr1	chr1.1089	chr1.1089.5	+	21477872,21478018;21478123,21478168;21479581,21479725;21479860,21479919;21481334,21481558;21481650,21481791;21482045,21482095;21482168,21482259;21482455,21482581;21483411,21483426;21483527,21483634;21483744,21483798;21483891,21484037;21484320,21484398;21484491,21484781;
chr1	chr1.1093	chr1.1093.1	+	21605126,21605297;21605458,21605567;21605668,21605775;21605877,21605936;21607420,21607481;21609039,21609354;21610004,21610278;
chr1	chr1.1093	chr1.1093.2	+	21602174,21602224;21602644,21602741;21604659,21604742;21604889,21605022;21605127,21605297;21605458,21605567;21605668,21605775;21605877,21605936;21609039,21609354;21610004,21610317;
chr1	chr1.1095	chr1.1095.1	+	21626927,21627846;21627997,21628144;21628246,21628301;21628400,21628460;21628543,21629988;21630602,21631174;21631265,21631411;21631501,21631769;21631875,21631986;21632077,21632334;21632713,21632759;21632831,21633524;
chr1	chr1.1096	chr1.1096.1	+	21636796,21637260;21638138,21638158;21647511,21647792;
chr1	chr1.1097	chr1.1097.1	+	21696154,21697013;
chr1	chr1.1097	chr1.1097.2	+	21696153,21697316;21697832,21698053;21698419,21698589;21698873,21699207;
chr1	chr1.1098	chr1.1098.1	+	21715963,21716299;
chr1	chr1.110	chr1.110.1	-	2928962,2929277;2929692,2929925;2930401,2930630;
chr1	chr1.1101	chr1.1101.1	+	21872652,21872858;21872962,21873154;21875140,21875225;21875308,21875439;21875546,21875710;21875838,21876273;
chr1	chr1.1106	chr1.1106.1	+	22058527,22060534;
chr1	chr1.1107	chr1.1107.1	+	22067041,22067414;22068016,22068221;22069027,22071013;22071203,22071971;
chr1	chr1.1107	chr1.1107.2	+	22067009,22067414;22068016,22068221;22069027,22069216;22070622,22071013;22071203,22072107;
chr1	chr1.1107	chr1.1107.3	+	22067041,22067233;22068016,22068221;22069027,22069216;22070622,22071013;22071203,22072044;
chr1	chr1.1108	chr1.1108.2	+	22080348,22080944;22083042,22083451;
chr1	chr1.1109	chr1.1109.1	+	22097593,22098936;
chr1	chr1.1109	chr1.1109.2	+	22097454,22097996;22098087,22099094;
chr1	chr1.1109	chr1.1109.3	+	22097588,22097996;22098087,22098364;22098457,22100023;
chr1	chr1.111	chr1.111.1	-	2967665,2968171;2968310,2968376;2968475,2968614;2969225,2969317;2969884,2970066;2970411,2970515;2971787,2971867;2971993,2972134;2972438,2972517;2977425,2977537;2977782,2978028;2978950,2979362;2979932,2980026;
chr1	chr1.1110	chr1.1110.1	+	22123393,22126524;
chr1	chr1.1110	chr1.1110.2	+	22123392,22123458;22123658,22123707;22123825,22123899;22125577,22125657;22125757,22125783;22125890,22125952;22126087,22126173;22127886,22128011;22128879,22129012;22129103,22129175;22129313,22129378;22130073,22130111;22130243,22130367;22130456,22130570;22131101,22131603;
chr1	chr1.1110	chr1.1110.3	+	22123357,22123458;22123658,22123707;22123825,22123899;22125577,22125657;22125757,22125783;22125890,22125952;22126087,22126173;22127886,22128011;22128879,22129012;22129103,22129175;22129313,22129378;22130073,22130111;22130243,22130570;22131101,22131208;22131335,22131591;
chr1	chr1.1110	chr1.1110.4	+	22123334,22123458;22123658,22123707;22123825,22123899;22125577,22125657;22125757,22125783;22125890,22125952;22126087,22126173;22127886,22128011;22128879,22129012;22129103,22129175;22129313,22129378;22130073,22130111;22130243,22130367;22130456,22130570;22131101,22131208;22131335,22131836;
chr1	chr1.1110	chr1.1110.5	+	22123334,22123458;22123658,22123707;22123825,22123899;22125577,22125657;22125757,22125783;22125890,22125952;22126087,22126173;22127886,22128011;22128879,22129012;22129103,22129175;22129313,22129378;22130073,22130111;22130243,22130367;22130456,22130570;22131101,22131208;22131339,22131593;
chr1	chr1.1110	chr1.1110.6	+	22123334,22123573;22123658,22123707;22123825,22123899;22125577,22125657;22125757,22125783;22125890,22125952;22126087,22126173;22127886,22128011;22128879,22129012;22129103,22129175;22129313,22129378;22130073,22130111;22130243,22130367;22130456,22130570;22131101,22131208;22131335,22131791;
chr1	chr1.1110	chr1.1110.7	+	22123357,22123458;22123658,22123707;22123825,22123899;22125577,22125657;22125757,22125783;22125890,22125952;22126087,22126173;22127886,22128011;22128879,22129012;22129103,22129175;22129313,22129378;22130073,22130111;22130243,22130367;22130456,22130570;22131101,22131208;22131293,22131701;
chr1	chr1.1111	chr1.1111.1	+	22195789,22196306;
chr1	chr1.1111	chr1.1111.2	+	22193044,22193354;22194099,22195128;22196026,22196290;
chr1	chr1.1111	chr1.1111.3	+	22192129,22192148;22193301,22193354;22194093,22195128;22196026,22196298;
chr1	chr1.1111	chr1.1111.4	+	22185848,22186403;22187006,22187078;22188709,22188783;22189219,22189280;22189383,22189451;22191517,22191535;
chr1	chr1.1113	chr1.1113.1	+	22262790,22262819;22268103,22268436;22269061,22269637;
chr1	chr1.1114	chr1.1114.1	+	22328089,22329318;
chr1	chr1.1114	chr1.1114.2	+	22328150,22328582;22328671,22328749;22328836,22328953;22329039,22329096;22330670,22330975;
chr1	chr1.1114	chr1.1114.3	+	22328169,22328301;22328396,22328582;22328671,22328749;22328836,22328953;22329039,22329309;
chr1	chr1.1115	chr1.1115.1	+	22452017,22452483;22454910,22455619;
chr1	chr1.1117	chr1.1117.1	+	22510729,22510863;22511454,22511512;22511707,22511752;22517752,22518078;22518266,22518699;22518784,22518942;22519150,22519266;22519355,22519503;22519800,22519897;22519988,22520404;22520951,22521602;22522696,22522780;22522954,22523022;22523443,22523622;22523879,22524773;
chr1	chr1.1118	chr1.1118.1	+	22547155,22547235;22559732,22559845;22559949,22560400;22561297,22561900;
chr1	chr1.1118	chr1.1118.2	+	22547154,22547235;22551850,22552342;22559732,22559845;22559949,22560400;22561297,22561991;
chr1	chr1.1119	chr1.1119.1	+	22567737,22568384;
chr1	chr1.1119	chr1.1119.2	+	22569171,22570515;
chr1	chr1.1119	chr1.1119.4	+	22568929,22569093;22569659,22570465;
chr1	chr1.112	chr1.112.1	-	2981225,2982373;2984011,2984157;2984256,2984392;2984508,2985050;2985356,2985729;2985882,2985902;
chr1	chr1.112	chr1.112.2	-	2981226,2982373;2984011,2984157;2984256,2984392;2984476,2985050;2985356,2985729;2985882,2985909;
chr1	chr1.112	chr1.112.3	-	2981225,2982373;2984011,2984157;2984256,2984392;2984508,2984777;2984913,2985050;2985356,2985729;2985882,2985952;
chr1	chr1.1120	chr1.1120.1	+	22579776,22580016;22582951,22584031;22584782,22584880;22584976,22585237;
chr1	chr1.1120	chr1.1120.3	+	22579794,22580016;22582951,22583314;22583516,22583661;22583961,22584031;22584782,22584880;22584976,22585401;
chr1	chr1.1121	chr1.1121.1	+	22596663,22596977;22598542,22600324;
chr1	chr1.1121	chr1.1121.2	+	22596664,22596977;22598542,22598924;22599004,22599121;22599605,22599799;22599904,22600128;22600636,22600695;22600774,22600854;22600969,22601374;22601768,22602221;
chr1	chr1.1124	chr1.1124.1	+	22621663,22621888;22622643,22623031;22624390,22624631;22625313,22626105;
chr1	chr1.1125	chr1.1125.1	+	22628998,22629242;22630555,22630726;22630947,22630996;22631382,22631682;22632701,22633159;22633294,22633790;
chr1	chr1.1126	chr1.1126.1	+	22634728,22635080;22635203,22635478;
chr1	chr1.1126	chr1.1126.2	+	22635285,22635337;22635868,22635953;22636059,22636109;22636518,22636598;22636688,22636732;22637581,22637741;22637824,22637964;22638407,22638766;
chr1	chr1.1126	chr1.1126.3	+	22634728,22634893;22635008,22635080;22635203,22635337;22635868,22635953;22636059,22636109;22636518,22636598;22636688,22637741;22637824,22637964;22638407,22638786;
chr1	chr1.1126	chr1.1126.4	+	22634743,22634893;22635008,22635080;22635203,22635337;22635868,22635953;22636059,22636109;22636518,22636598;22636688,22636732;22637658,22637741;22637824,22637964;22638407,22638780;
chr1	chr1.1126	chr1.1126.5	+	22634738,22634893;22635008,22635080;22635203,22635337;22635868,22635953;22636059,22636109;22636518,22636598;22636688,22636732;22637042,22637097;22637666,22637741;22637824,22637976;22638407,22638785;
chr1	chr1.1126	chr1.1126.6	+	22634728,22634893;22635008,22635080;22635203,22635337;22635868,22635953;22636059,22636109;22636518,22636598;22636688,22636732;22637042,22637097;22637666,22637741;22637824,22637964;22638407,22638791;
chr1	chr1.1126	chr1.1126.7	+	22634728,22634893;22635008,22635080;22635203,22635337;22635868,22635953;22636059,22636109;22636518,22636598;22636688,22636732;22637042,22637097;22637658,22637741;22637824,22637964;22638407,22638785;
chr1	chr1.1126	chr1.1126.8	+	22634728,22634893;22635008,22635080;22635203,22635337;22635868,22635953;22636052,22636109;22636518,22636598;22636688,22636732;22637042,22637097;22637581,22637741;22637824,22637964;22638407,22638786;
chr1	chr1.1126	chr1.1126.9	+	22634728,22634893;22635008,22635080;22635203,22635337;22635868,22635953;22636059,22636109;22636518,22636598;22636688,22636732;22637042,22637097;22637581,22637741;22637824,22637964;22638407,22638791;
chr1	chr1.1128	chr1.1128.1	+	22671220,22671476;22671747,22672710;22672867,22673882;
chr1	chr1.1128	chr1.1128.2	+	22672274,22672710;22672867,22672954;22673040,22673870;
chr1	chr1.113	chr1.113.1	-	3010837,3011384;
chr1	chr1.113	chr1.113.2	-	3007991,3008582;3011055,3011430;
chr1	chr1.113	chr1.113.4	-	3007989,3008582;3009380,3009526;3009694,3009731;3010012,3010105;3011055,3011465;
chr1	chr1.113	chr1.113.5	-	3007993,3008582;3009458,3009593;3009694,3009736;3010012,3010105;3011055,3011415;
chr1	chr1.1130	chr1.1130.1	+	22715180,22715237;22715322,22715983;
chr1	chr1.1130	chr1.1130.2	+	22715362,22715541;22715627,22715952;
chr1	chr1.1130	chr1.1130.3	+	22715177,22715237;22715322,22715423;22715513,22715541;22715627,22716000;
chr1	chr1.1131	chr1.1131.2	+	22724622,22725220;22726524,22726638;22726734,22726817;22727638,22727787;22728152,22728635;
chr1	chr1.1132	chr1.1132.1	+	22732913,22734078;
chr1	chr1.1132	chr1.1132.2	+	22732879,22733025;22733343,22734668;22734759,22735056;22735130,22736893;
chr1	chr1.1133	chr1.1133.1	+	22750988,22752216;
chr1	chr1.1134	chr1.1134.1	+	22768984,22770619;
chr1	chr1.1134	chr1.1134.2	+	22768929,22769043;22769127,22769196;22772099,22773228;22773351,22773422;22773529,22773645;22773752,22774169;
chr1	chr1.1134	chr1.1134.4	+	22768832,22768866;22768961,22769043;22769127,22769196;22772099,22773228;22773358,22773422;22773529,22773645;22773752,22774120;
chr1	chr1.1138	chr1.1138.1	+	22826429,22826463;22826568,22826761;22826879,22826979;22827138,22827331;22828141,22828712;
chr1	chr1.1139	chr1.1139.1	+	22842549,22842723;22842819,22842898;22843009,22843385;22843538,22844885;
chr1	chr1.114	chr1.114.1	-	3014287,3015241;3015333,3015455;3015554,3015725;3015837,3015940;3016019,3016403;
chr1	chr1.114	chr1.114.2	-	3014277,3015153;3015205,3015241;3015333,3015455;3015554,3015725;3015837,3015940;3016019,3016341;
chr1	chr1.1140	chr1.1140.1	+	22861933,22863758;
chr1	chr1.1142	chr1.1142.1	+	22941184,22941435;22952886,22953266;
chr1	chr1.1142	chr1.1142.2	+	22941177,22941336;22959618,22959727;22959803,22960159;
chr1	chr1.1142	chr1.1142.3	+	22941184,22941435;22952886,22952977;22955656,22955806;22958608,22958735;22958913,22959337;22959521,22960292;
chr1	chr1.1142	chr1.1142.4	+	22941178,22941435;22952886,22952977;22955656,22955806;22958608,22958735;22958913,22959071;22959152,22959337;22959521,22960303;
chr1	chr1.1143	chr1.1143.2	+	22958956,22959071;22959152,22959337;22959521,22959727;22963521,22963612;22972504,22972902;
chr1	chr1.117	chr1.117.1	-	3030588,3031093;3031250,3031324;3031531,3031694;3031837,3031951;3032056,3032347;3032651,3032807;3035648,3035720;3036811,3036879;3037117,3037316;3037913,3038094;3038191,3038547;
chr1	chr1.119	chr1.119.1	-	3039936,3040616;
chr1	chr1.119	chr1.119.2	-	3038713,3039530;3040093,3040616;
chr1	chr1.120	chr1.120.1	-	3044568,3045864;
chr1	chr1.120	chr1.120.2	-	3044375,3044819;3045415,3045496;3045594,3045836;
chr1	chr1.124	chr1.124.2	-	3084092,3084645;3085056,3085134;3085213,3085322;3085403,3085450;3085631,3085699;3085775,3085918;3086942,3087122;3087263,3087322;3087449,3087528;3088379,3088459;3090814,3090975;3092586,3092708;
chr1	chr1.125	chr1.125.1	-	3100194,3101700;
chr1	chr1.125	chr1.125.2	-	3100256,3100791;3100906,3101592;
chr1	chr1.127	chr1.127.1	-	3116709,3117575;
chr1	chr1.129	chr1.129.1	-	3179988,3180383;3180622,3180767;3180943,3181518;3185676,3185754;
chr1	chr1.13	chr1.13.1	-	441048,445536;
chr1	chr1.13	chr1.13.2	-	441905,442036;442113,443155;
chr1	chr1.130	chr1.130.1	-	3210280,3211076;3211184,3211383;
chr1	chr1.133	chr1.133.1	-	3235482,3236983;
chr1	chr1.133	chr1.133.2	-	3235393,3236125;3236445,3236508;3236614,3237784;
chr1	chr1.133	chr1.133.3	-	3235349,3236125;3236445,3236508;3236614,3236800;3237536,3237784;
chr1	chr1.134	chr1.134.1	-	3246899,3247283;3248156,3248307;3249135,3249635;
chr1	chr1.135	chr1.135.1	-	3268527,3269033;3269129,3269261;3269948,3270092;
chr1	chr1.135	chr1.135.2	-	3265519,3266212;3266982,3267394;3268930,3269033;3269129,3269261;3269948,3270081;
chr1	chr1.135	chr1.135.3	-	3265635,3266212;3266982,3267394;3268930,3269033;3269129,3269833;3269948,3270007;
chr1	chr1.135	chr1.135.5	-	3265548,3266212;3266982,3267157;3267218,3267394;3268930,3269033;3269129,3269261;3269948,3270013;
chr1	chr1.136	chr1.136.1	-	3271113,3271522;3271640,3271738;3273141,3273278;3274922,3275052;3275177,3275329;
chr1	chr1.136	chr1.136.2	-	3273153,3273278;3274922,3275052;3275177,3275323;3276950,3277079;3277490,3277519;3277634,3278010;
chr1	chr1.138	chr1.138.1	-	3332405,3332661;3332775,3332893;3332985,3333707;
chr1	chr1.138	chr1.138.3	-	3332399,3332661;3332775,3332893;3332985,3333076;3333370,3333679;
chr1	chr1.138	chr1.138.4	-	3332400,3332661;3332775,3332893;3332985,3333076;3333464,3333656;
chr1	chr1.139	chr1.139.1	-	3356613,3358055;
chr1	chr1.139	chr1.139.2	-	3356461,3357422;3357820,3358049;
chr1	chr1.139	chr1.139.3	-	3356472,3356738;3357331,3357422;3357820,3358049;
chr1	chr1.139	chr1.139.4	-	3356461,3357090;3357331,3357422;3357820,3358052;
chr1	chr1.139	chr1.139.5	-	3356541,3356738;3356972,3357422;3357820,3358054;
chr1	chr1.139	chr1.139.8	-	3339037,3339233;3339467,3339585;3339826,3339994;3357500,3357818;
chr1	chr1.14	chr1.14.1	-	460626,463714;
chr1	chr1.14	chr1.14.2	-	458989,459970;461471,461898;462464,463510;
chr1	chr1.140	chr1.140.1	-	3341894,3342331;3353665,3353947;
chr1	chr1.140	chr1.140.2	-	3342033,3342331;3353002,3353102;3353665,3354004;
chr1	chr1.141	chr1.141.1	-	3359412,3359846;3365027,3365293;
chr1	chr1.143	chr1.143.1	-	3391263,3391328;3391450,3391511;3393052,3393147;3394473,3394572;3394845,3394916;3395173,3395223;3395602,3395875;
chr1	chr1.143	chr1.143.2	-	3379869,3380163;3382098,3382227;3382322,3382411;3382518,3382623;3382705,3382805;3383165,3383260;3383334,3383433;3383539,3383675;3383782,3383913;3386900,3386998;3387086,3387283;3387817,3387903;3387976,3388066;3390203,3390258;3390370,3390522;3391045,3391134;3391227,3391511;3393052,3393147;3394473,3394572;3394845,3395223;3395602,3395661;
chr1	chr1.146	chr1.146.1	-	3429295,3430115;3430660,3430713;3430813,3430961;3431066,3431174;3431261,3431350;3435971,3436021;3436169,3436273;3436352,3436463;3436536,3436618;3440379,3440502;3441044,3441252;3441441,3441548;
chr1	chr1.148	chr1.148.1	-	3447234,3447387;3447593,3448491;3448904,3448935;3449263,3450160;
chr1	chr1.15	chr1.15.1	-	464586,464970;466517,466826;467445,467570;467660,467865;468823,468955;469910,469991;470745,470874;471146,471232;
chr1	chr1.152	chr1.152.1	-	3548790,3550022;3550946,3550981;
chr1	chr1.153	chr1.153.1	-	3557188,3558460;3559412,3559447;3597546,3598332;
chr1	chr1.155	chr1.155.1	-	3595262,3596139;
chr1	chr1.156	chr1.156.1	-	3628752,3629924;3630068,3630316;3631038,3631073;3637083,3637919;
chr1	chr1.156	chr1.156.2	-	3606524,3606573;3628910,3629924;3630068,3630316;3631038,3631073;3637083,3637171;
chr1	chr1.160	chr1.160.1	-	3705257,3705566;3705792,3705845;3705936,3705996;3707269,3707338;3708626,3708710;3708791,3708985;
chr1	chr1.161	chr1.161.1	-	3730779,3731189;3731296,3731553;
chr1	chr1.161	chr1.161.2	-	3730677,3731189;3731296,3731396;3731486,3731656;3734737,3734911;3735044,3735144;3736827,3736929;3737118,3737909;3741587,3741984;
chr1	chr1.161	chr1.161.3	-	3730677,3731189;3731296,3731396;3731486,3731656;3734737,3734911;3735044,3735144;3736827,3736929;3737118,3737909;3741313,3741390;3741587,3741921;
chr1	chr1.161	chr1.161.4	-	3730678,3731189;3731296,3731396;3731486,3731656;3734737,3734911;3735044,3735144;3736827,3736929;3737113,3737909;3741313,3741390;3741587,3741991;
chr1	chr1.161	chr1.161.5	-	3730685,3730886;3730987,3731189;3731296,3731396;3731486,3731656;3734737,3734911;3735044,3735144;3736827,3736929;3737113,3737909;3741313,3741390;3741587,3741846;
chr1	chr1.164	chr1.164.1	-	3877709,3879923;
chr1	chr1.164	chr1.164.3	-	3875301,3876495;3876580,3876603;3879117,3879861;
chr1	chr1.167	chr1.167.1	-	3891850,3892998;
chr1	chr1.167	chr1.167.2	-	3887271,3888175;3889586,3889746;
chr1	chr1.167	chr1.167.3	-	3887273,3888563;3888660,3888843;3888924,3889705;
chr1	chr1.168	chr1.168.1	-	3898603,3898877;3898996,3899069;3899560,3900390;3900480,3900644;3902259,3902338;3902431,3902861;
chr1	chr1.168	chr1.168.2	-	3898604,3898877;3898996,3899069;3899560,3900390;3900480,3900644;3902431,3902760;3902850,3902912;3903001,3903114;3904712,3904827;
chr1	chr1.172	chr1.172.1	-	3998949,3999147;3999736,4002282;
chr1	chr1.176	chr1.176.1	-	4091422,4092682;4093952,4094060;
chr1	chr1.176	chr1.176.2	-	4091458,4093308;4093919,4094060;
chr1	chr1.176	chr1.176.3	-	4091381,4092713;4093409,4093496;4093952,4094060;
chr1	chr1.176	chr1.176.4	-	4091422,4092682;4093409,4093496;4093952,4094060;
chr1	chr1.177	chr1.177.1	-	4104703,4105563;
chr1	chr1.178	chr1.178.1	-	4141192,4142117;
chr1	chr1.178	chr1.178.2	-	4138956,4139472;4139552,4139698;4140640,4140666;
chr1	chr1.18	chr1.18.1	-	503604,504834;
chr1	chr1.18	chr1.18.2	-	503604,504044;504744,504881;
chr1	chr1.18	chr1.18.3	-	501314,501733;501868,502242;502439,502533;502643,503077;503741,504044;504744,504882;
chr1	chr1.18	chr1.18.4	-	501301,501733;501868,502242;502439,502533;502643,502686;502930,503077;503741,504044;504744,504907;
chr1	chr1.180	chr1.180.1	-	4158567,4158823;4159149,4159327;4160338,4160522;4160891,4161052;
chr1	chr1.180	chr1.180.2	-	4156339,4157056;4157222,4157543;4158061,4158132;4158246,4158282;4158388,4158446;4158539,4158823;4159149,4159327;4160338,4160522;4160891,4161194;
chr1	chr1.183	chr1.183.1	-	4174610,4176171;4176636,4176730;
chr1	chr1.186	chr1.186.1	-	4195450,4195875;4196650,4196734;4196855,4197067;4197793,4198013;4200268,4200399;4200851,4201373;
chr1	chr1.186	chr1.186.2	-	4195079,4195875;4196650,4196734;4196855,4197067;4197793,4198013;4200268,4200399;4200851,4201127;4201489,4201690;4202731,4202863;4203173,4203323;4203437,4203627;4204227,4204543;
chr1	chr1.186	chr1.186.3	-	4195079,4195875;4196650,4196734;4196855,4197067;4197793,4198013;4200268,4200399;4200851,4201127;4201252,4201690;4202731,4202863;4203173,4203323;4203437,4203627;4204227,4204665;
chr1	chr1.190	chr1.190.1	-	4389262,4389661;4391736,4391803;4392532,4392708;4393362,4393514;4393616,4393699;4394282,4394364;4394458,4394521;4394606,4394739;4395040,4395178;4397980,4398068;
chr1	chr1.191	chr1.191.1	-	4423801,4424459;4424527,4425122;
chr1	chr1.191	chr1.191.2	-	4423802,4425241;4430665,4430690;
chr1	chr1.193	chr1.193.1	-	4451351,4451469;4451685,4452353;4454292,4454374;4454472,4454632;
chr1	chr1.193	chr1.193.2	-	4447522,4448393;4450062,4450172;4450559,4450630;4450734,4450830;4450908,4451000;4451079,4451125;4451248,4451469;4451685,4452353;4454292,4454325;
chr1	chr1.194	chr1.194.1	-	4474895,4475759;
chr1	chr1.194	chr1.194.2	-	4475515,4475630;4475735,4475811;4475937,4476094;4476487,4476572;4476661,4477525;
chr1	chr1.195	chr1.195.1	-	4487978,4488793;
chr1	chr1.195	chr1.195.2	-	4488159,4488610;4490432,4490797;4491113,4491332;
chr1	chr1.198	chr1.198.1	-	4641940,4642138;4644673,4644823;4646179,4646273;4648914,4649236;
chr1	chr1.198	chr1.198.2	-	4641988,4642133;4644673,4644823;4646179,4646273;4648914,4649230;
chr1	chr1.198	chr1.198.3	-	4638258,4638650;4640186,4640253;4640345,4640461;4641081,4641201;4641308,4641383;4641793,4642133;4644673,4644823;4646179,4646273;4648914,4649214;
chr1	chr1.198	chr1.198.4	-	4638265,4638650;4640186,4640253;4640345,4640461;4641155,4641201;4641308,4641383;4641793,4641892;4642042,4642133;4644673,4644823;4646179,4646273;4648914,4649167;
chr1	chr1.20	chr1.20.1	-	523834,524622;
chr1	chr1.20	chr1.20.2	-	523993,524522;525237,525273;525367,525775;
chr1	chr1.20	chr1.20.3	-	523832,524522;525237,525273;525367,525609;525774,525910;
chr1	chr1.200	chr1.200.2	-	4689769,4690275;4691051,4691164;4692056,4692194;4692288,4692366;4692483,4692535;4692688,4692960;4694209,4694375;
chr1	chr1.201	chr1.201.1	-	4855569,4856321;
chr1	chr1.202	chr1.202.1	-	4866836,4868163;
chr1	chr1.202	chr1.202.2	-	4866645,4867283;4867397,4868145;
chr1	chr1.203	chr1.203.1	-	4895043,4897328;
chr1	chr1.204	chr1.204.1	-	4909076,4909141;4909255,4909464;4910136,4910360;4910526,4910599;4910702,4910886;4911422,4911460;
chr1	chr1.204	chr1.204.2	-	4904275,4904601;4907436,4907546;4908449,4908538;4909076,4909141;4909255,4909464;4910136,4910360;4910526,4910599;4910702,4910886;4911422,4911651;
chr1	chr1.205	chr1.205.1	-	4919462,4919743;4919822,4919911;4919991,4920162;
chr1	chr1.205	chr1.205.2	-	4919076,4919348;4919442,4919743;4919822,4919911;4919991,4920143;
chr1	chr1.205	chr1.205.4	-	4919074,4919348;4919442,4919509;4919676,4919743;4919822,4919911;4919991,4920164;
chr1	chr1.206	chr1.206.1	-	5015817,5016704;5017237,5018198;
chr1	chr1.21	chr1.21.2	-	544504,544696;544796,544896;544980,545079;545773,545889;545972,546049;546208,546703;546861,546973;547303,547398;547906,548026;548114,548192;548331,548396;548949,549020;549261,549724;
chr1	chr1.210	chr1.210.1	-	5117880,5118826;5121424,5121805;
chr1	chr1.210	chr1.210.2	-	5118478,5118826;5118929,5119300;5121424,5121865;
chr1	chr1.210	chr1.210.3	-	5118478,5118826;5118929,5119109;5119189,5119300;5121424,5121873;
chr1	chr1.212	chr1.212.1	-	5284038,5284465;5285162,5285219;5285709,5286033;5286155,5286245;5286335,5287133;5287910,5288144;
chr1	chr1.212	chr1.212.2	-	5284089,5284465;5285162,5285219;5285709,5286033;5286155,5286245;5286335,5287133;5287898,5288192;
chr1	chr1.212	chr1.212.4	-	5284037,5284465;5285162,5285219;5285709,5286033;5286155,5286245;5286335,5286627;5286961,5287133;5287898,5288251;
chr1	chr1.212	chr1.212.5	-	5284129,5284465;5285162,5285219;5285709,5285773;5285852,5286033;5286155,5286245;5286335,5286627;5286961,5287133;5287898,5288143;
chr1	chr1.212	chr1.212.6	-	5284165,5284465;5285162,5285219;5285709,5286033;5286155,5286245;5286335,5286627;5286961,5286988;5287047,5287133;5287910,5288156;
chr1	chr1.213	chr1.213.1	-	5296392,5296862;5300011,5301036;
chr1	chr1.213	chr1.213.2	-	5295147,5295573;5296584,5296862;5300011,5301020;
chr1	chr1.214	chr1.214.1	-	5302984,5304417;
chr1	chr1.214	chr1.214.2	-	5301756,5302528;5303258,5304528;
chr1	chr1.216	chr1.216.1	-	5322007,5323222;
chr1	chr1.216	chr1.216.2	-	5320684,5321104;5321216,5321362;5322354,5323174;
chr1	chr1.217	chr1.217.1	-	5326490,5326883;5326983,5327108;5328240,5328334;5333794,5333879;5333975,5334067;5334191,5334412;
chr1	chr1.219	chr1.219.1	-	5345015,5345820;5345896,5346767;5349913,5350069;
chr1	chr1.219	chr1.219.2	-	5345041,5345335;5345694,5345820;5345896,5346021;5349913,5350067;
chr1	chr1.219	chr1.219.3	-	5345181,5345561;5345694,5345820;5345896,5346021;5346628,5346663;
chr1	chr1.219	chr1.219.5	-	5344924,5345335;5345694,5345781;5345896,5346021;5346628,5346767;5349913,5350063;
chr1	chr1.219	chr1.219.6	-	5345063,5345335;5345472,5345593;5345694,5345820;5345896,5346021;5346628,5346767;5349913,5350067;
chr1	chr1.22	chr1.22.1	-	550264,550674;551833,551933;552091,552190;553274,553390;553471,553548;553803,553915;554121,554216;554353,554473;554561,554639;554744,554809;555334,555405;555543,555896;
chr1	chr1.221	chr1.221.1	-	5399517,5401646;
chr1	chr1.222	chr1.222.1	-	5414443,5414596;5414741,5414852;5415695,5415997;5417195,5417263;5420473,5420601;5420720,5420881;5421960,5422080;5422253,5422368;5422561,5422626;5424398,5424479;5424589,5424680;5424805,5424912;5425095,5425181;5425808,5425878;
chr1	chr1.223	chr1.223.1	-	5437047,5438880;
chr1	chr1.223	chr1.223.2	-	5436975,5437305;5439673,5440001;5445760,5445978;5446556,5446913;5448049,5448254;5448493,5448904;5449013,5449260;5449802,5450014;5450094,5450550;
chr1	chr1.224	chr1.224.1	-	5492028,5493022;
chr1	chr1.224	chr1.224.2	-	5486150,5486660;5488412,5488567;5488657,5488789;5489425,5489544;5492445,5493147;
chr1	chr1.227	chr1.227.1	-	5581290,5583204;5585071,5585381;
chr1	chr1.227	chr1.227.2	-	5581355,5582367;5583104,5583204;5585071,5585370;
chr1	chr1.229	chr1.229.4	-	5672894,5673365;5673807,5674460;5674640,5674748;
chr1	chr1.23	chr1.23.1	-	563192,563641;563734,563783;564067,564215;564304,564413;564526,564613;565057,565363;566564,566728;
chr1	chr1.230	chr1.230.1	-	5705484,5705856;5705932,5706207;
chr1	chr1.230	chr1.230.2	-	5701343,5702266;5702349,5702583;5702710,5702893;5703449,5703523;5703647,5703851;5705602,5705843;5705932,5706202;
chr1	chr1.232	chr1.232.1	-	5722726,5723367;5724031,5724304;5724395,5727012;
chr1	chr1.233	chr1.233.1	-	5758831,5759354;5760123,5760237;5760340,5760425;5761041,5761273;
chr1	chr1.235	chr1.235.1	-	5781898,5782576;5782721,5782798;5782962,5782980;5783110,5783172;5784927,5784956;
chr1	chr1.235	chr1.235.2	-	5781899,5782397;5782472,5782576;5782721,5782798;5782962,5782980;5783110,5783179;
chr1	chr1.235	chr1.235.4	-	5781899,5782397;5782472,5782576;5782721,5782798;5782962,5782980;5783110,5783172;5784332,5784455;5784927,5784954;
chr1	chr1.236	chr1.236.1	-	5786218,5786533;5787286,5787366;5787480,5787515;5788406,5788561;5789407,5789865;5790040,5790090;
chr1	chr1.236	chr1.236.2	-	5786211,5786533;5787286,5787515;5788406,5788561;5789407,5789865;5790040,5790135;5795288,5795397;5795645,5795828;5796139,5796232;5797184,5797737;
chr1	chr1.236	chr1.236.3	-	5786188,5786533;5787286,5787515;5788406,5788561;5789407,5789865;5790040,5790135;5795288,5795545;5795645,5795828;5796139,5796232;5797184,5797596;
chr1	chr1.236	chr1.236.4	-	5786189,5786341;5786503,5786533;5787286,5787515;5788406,5788561;5789407,5789865;5790040,5790135;5795288,5795397;5795645,5795828;5796139,5796232;5797184,5797592;
chr1	chr1.237	chr1.237.1	-	5816699,5818511;
chr1	chr1.237	chr1.237.2	-	5820639,5821552;
chr1	chr1.237	chr1.237.3	-	5816683,5817451;5819593,5819668;5819762,5819865;5821377,5821456;
chr1	chr1.237	chr1.237.4	-	5816703,5817451;5819593,5819668;5819762,5819865;5820218,5820301;5821377,5821521;
chr1	chr1.237	chr1.237.6	-	5816794,5817451;5819034,5819117;5819593,5819668;5819762,5819865;5820218,5820301;5821377,5821435;5821530,5821599;
chr1	chr1.238	chr1.238.1	-	5829349,5829985;5830093,5830248;5831155,5831424;5831753,5831912;
chr1	chr1.239	chr1.239.1	-	5836379,5836894;5837172,5837240;5838467,5838589;5838681,5838778;5839613,5840014;5841895,5841968;5842130,5842218;5843986,5844089;5844470,5844621;5845438,5846117;
chr1	chr1.239	chr1.239.2	-	5836199,5836894;5837172,5837240;5838467,5838589;5838681,5838778;5839613,5839780;5839864,5840014;5841895,5841968;5842130,5842214;5843986,5844089;5844470,5844621;5845438,5846212;
chr1	chr1.239	chr1.239.3	-	5836429,5836894;5837172,5837240;5838467,5838589;5838681,5838778;5839613,5839780;5839864,5840014;5841895,5841968;5842130,5842218;5843986,5844089;5844470,5844621;5845438,5846142;
chr1	chr1.239	chr1.239.4	-	5836370,5836894;5837172,5837240;5838467,5838589;5838681,5838778;5839613,5839780;5839864,5840014;5841303,5841373;5841895,5841968;5842130,5842218;5843986,5844089;5844470,5844621;5845438,5846185;
chr1	chr1.24	chr1.24.1	-	573654,573841;573937,574818;574929,575421;577732,577803;578326,578397;578873,579020;579110,579288;
chr1	chr1.24	chr1.24.2	-	573651,573841;573937,574008;574557,574818;574929,575249;575350,575421;577732,577803;578326,578397;578873,579020;579110,579279;
chr1	chr1.24	chr1.24.3	-	573584,573841;573937,574008;574557,574628;574747,574818;574929,575249;575350,575421;577732,577803;578326,578397;578873,579020;579110,579319;
chr1	chr1.24	chr1.24.4	-	573653,573841;573937,574008;574557,574628;574747,574818;574929,575009;575106,575249;575350,575421;577732,577803;578326,578397;578873,579286;
chr1	chr1.24	chr1.24.5	-	573653,573841;573937,574008;574557,574628;574747,574818;574929,575009;575106,575279;575350,575421;577732,577803;578326,578397;578873,579330;
chr1	chr1.240	chr1.240.1	-	5847848,5850456;
chr1	chr1.240	chr1.240.2	-	5847720,5847762;5847799,5850432;
chr1	chr1.243	chr1.243.1	-	5940575,5942396;
chr1	chr1.243	chr1.243.2	-	5940640,5940855;5941633,5942189;
chr1	chr1.244	chr1.244.1	-	5948455,5949229;5950696,5953187;
chr1	chr1.245	chr1.245.1	-	5989558,5990205;5990817,5990924;
chr1	chr1.247	chr1.247.1	-	6048696,6049013;6051512,6051647;6059481,6059580;6059905,6060015;6060092,6060129;6060261,6060331;6061068,6061234;6061341,6061498;
chr1	chr1.247	chr1.247.2	-	6048740,6049013;6051512,6051647;6059481,6059580;6059905,6060015;6060092,6060129;6060261,6060331;6061068,6061234;6061311,6061660;
chr1	chr1.247	chr1.247.3	-	6048802,6049013;6051512,6051647;6059481,6059580;6059905,6060015;6060092,6060129;6060261,6060331;6061068,6061234;6061450,6061531;
chr1	chr1.248	chr1.248.1	-	6083479,6083827;6083901,6084021;
chr1	chr1.248	chr1.248.2	-	6083482,6083827;6083901,6083974;6085796,6085916;
chr1	chr1.248	chr1.248.3	-	6083424,6083827;6083901,6083968;6084051,6084090;6084595,6084610;6084879,6085035;6085780,6086050;
chr1	chr1.248	chr1.248.5	-	6083428,6083827;6083901,6083968;6084051,6084179;6084276,6084379;6084503,6084610;6084879,6085035;6085780,6086052;
chr1	chr1.248	chr1.248.6	-	6083458,6083827;6083901,6083968;6084051,6084179;6084366,6084403;6084503,6084610;6084879,6085035;6085780,6086106;
chr1	chr1.249	chr1.249.1	-	6088526,6089015;6089622,6089711;6089793,6090008;6093578,6093796;6093966,6094111;6096051,6096179;
chr1	chr1.250	chr1.250.1	-	6173583,6174814;6175974,6176102;
chr1	chr1.250	chr1.250.2	-	6173593,6174814;6175978,6176108;
chr1	chr1.251	chr1.251.1	-	6227030,6228222;
chr1	chr1.252	chr1.252.1	-	6248926,6249256;6250277,6250456;6251521,6251764;6251870,6252206;
chr1	chr1.253	chr1.253.1	-	6262448,6263915;
chr1	chr1.253	chr1.253.3	-	6262448,6263473;6263588,6263915;
chr1	chr1.253	chr1.253.5	-	6261930,6262363;6262874,6263473;6263588,6263915;
chr1	chr1.253	chr1.253.6	-	6261953,6262363;6262874,6263053;6263230,6263917;
chr1	chr1.253	chr1.253.7	-	6270607,6271027;6271514,6271693;6271869,6272112;6272205,6272516;
chr1	chr1.253	chr1.253.8	-	6261740,6261899;6262003,6262363;6262874,6263053;6263230,6263473;6263588,6263917;
chr1	chr1.254	chr1.254.1	-	6274426,6274808;6275367,6275546;6275655,6275898;6275987,6276476;
chr1	chr1.256	chr1.256.1	-	6391827,6392916;6393238,6393607;6393692,6394505;6395266,6395316;6395402,6395644;6396929,6397151;6397462,6397617;
chr1	chr1.256	chr1.256.2	-	6391829,6392916;6393238,6393607;6393692,6393744;6394245,6394505;6395266,6395316;6395402,6395644;6396929,6397151;6397462,6397617;
chr1	chr1.259	chr1.259.1	-	6433345,6433953;6434041,6434093;6434186,6434439;6434546,6434760;6434934,6435134;6435555,6435759;6435844,6436008;
chr1	chr1.26	chr1.26.1	-	628702,631186;
chr1	chr1.26	chr1.26.2	-	632923,633575;
chr1	chr1.26	chr1.26.3	-	628683,629137;630928,631313;631693,631836;633024,633599;
chr1	chr1.263	chr1.263.1	-	6772841,6773416;6777996,6779002;
chr1	chr1.263	chr1.263.2	-	6777692,6780109;6780938,6781081;
chr1	chr1.264	chr1.264.1	-	6809251,6809956;6810034,6810128;
chr1	chr1.264	chr1.264.2	-	6782553,6783231;6784780,6784878;6784981,6785099;6801404,6801514;6804771,6804890;6805033,6805082;
chr1	chr1.264	chr1.264.3	-	6782745,6783231;6784780,6784878;6784981,6785106;6801404,6801514;6804771,6804890;6805033,6805125;6808245,6808391;6809497,6810305;
chr1	chr1.264	chr1.264.4	-	6782655,6783231;6784780,6784878;6784981,6785106;6801404,6801514;6804771,6804890;6805033,6805125;6808245,6808391;6809497,6809956;6810034,6810436;
chr1	chr1.266	chr1.266.1	-	6840591,6840613;6841064,6841199;6841289,6841413;6841505,6841681;6842044,6842452;
chr1	chr1.266	chr1.266.2	-	6831418,6831754;6832052,6832159;6833863,6833997;6834137,6834850;6835000,6835101;6835328,6835381;6835465,6835539;6835668,6835727;6835805,6835900;6840319,6840372;6840464,6840613;6841064,6841199;6841289,6841413;6841505,6841681;6842044,6842579;
chr1	chr1.267	chr1.267.1	-	6875314,6876147;
chr1	chr1.27	chr1.27.1	-	649020,649193;649353,649553;649679,649865;649994,650070;650604,650840;651085,651213;651322,651474;651600,651823;
chr1	chr1.27	chr1.27.2	-	650781,650840;651085,651213;651322,651474;651600,651986;652070,652187;652268,652539;652645,652920;653060,653236;653341,653442;653549,653778;654144,654427;
chr1	chr1.270	chr1.270.1	-	6957330,6957996;
chr1	chr1.270	chr1.270.2	-	6955237,6955917;6956004,6956772;6957558,6957996;
chr1	chr1.272	chr1.272.1	-	7005587,7006395;7006473,7007375;
chr1	chr1.273	chr1.273.1	-	7022522,7023236;7023705,7024645;
chr1	chr1.273	chr1.273.2	-	7027686,7028340;7029193,7030199;
chr1	chr1.273	chr1.273.3	-	7040595,7041314;7041760,7042700;
chr1	chr1.273	chr1.273.4	-	7022521,7023236;7023705,7024505;7029994,7030128;
chr1	chr1.273	chr1.273.5	-	7022522,7022818;7040897,7041314;7041760,7042700;
chr1	chr1.273	chr1.273.6	-	7022524,7023236;7023705,7024259;7029748,7030128;
chr1	chr1.273	chr1.273.7	-	7022545,7022616;7027716,7028340;7029193,7030124;
chr1	chr1.274	chr1.274.1	-	7072875,7073566;7073697,7073821;7075163,7075213;7087250,7087287;
chr1	chr1.275	chr1.275.1	-	7112588,7112857;7112950,7113014;7113315,7113673;
chr1	chr1.276	chr1.276.1	-	7179120,7179991;7187507,7187695;7188000,7188199;
chr1	chr1.276	chr1.276.2	-	7179121,7179991;7187507,7187705;7188000,7188199;
chr1	chr1.277	chr1.277.1	-	7245757,7247507;
chr1	chr1.28	chr1.28.1	-	667794,668242;668810,668918;669299,669401;669580,669614;669702,669925;670020,670135;670214,670469;670551,670638;670710,670781;670994,671069;671254,671312;671768,671834;673370,673542;
chr1	chr1.282	chr1.282.1	-	7389544,7390006;
chr1	chr1.283	chr1.283.1	-	7390067,7391067;
chr1	chr1.285	chr1.285.1	-	7501520,7502209;
chr1	chr1.286	chr1.286.1	-	7520988,7521319;7521540,7521638;7523400,7523782;
chr1	chr1.29	chr1.29.1	-	698001,698205;698872,699289;
chr1	chr1.29	chr1.29.2	-	705413,705809;706031,706166;706281,706558;
chr1	chr1.29	chr1.29.3	-	697881,698205;698872,699077;699899,700031;701121,701425;
chr1	chr1.29	chr1.29.4	-	702066,702162;705569,705809;706031,706166;706281,707157;707499,707621;
chr1	chr1.291	chr1.291.1	-	7629126,7630678;
chr1	chr1.291	chr1.291.2	-	7631855,7631999;7632138,7632299;7632442,7632618;7634545,7635279;
chr1	chr1.291	chr1.291.3	-	7631855,7631999;7632138,7632299;7632442,7632618;7634545,7634650;7635210,7635279;
chr1	chr1.291	chr1.291.4	-	7629396,7629811;7629936,7630052;7630146,7630603;7630706,7630801;7631191,7631272;7631386,7631500;7631603,7631654;7631919,7631999;7632138,7632299;7632442,7632618;7634545,7634650;7635210,7635279;
chr1	chr1.291	chr1.291.5	-	7629278,7629811;7629936,7630052;7630146,7630262;7630502,7630603;7630706,7630801;7631191,7631272;7631386,7631500;7631603,7631654;7631919,7631999;7632138,7632299;7632442,7632618;7634545,7634650;7635210,7635279;
chr1	chr1.292	chr1.292.2	-	7662378,7662506;7663594,7663821;7664170,7664203;7664341,7664692;7665443,7665539;
chr1	chr1.292	chr1.292.3	-	7681985,7682113;7683202,7683429;7683777,7683810;7684051,7684299;7685049,7685127;
chr1	chr1.293	chr1.293.1	-	7670143,7670740;7671286,7671430;7671625,7671752;7672502,7672726;7674453,7674580;7674829,7675504;
chr1	chr1.294	chr1.294.1	-	7694320,7695564;
chr1	chr1.296	chr1.296.1	-	7713366,7713649;7713729,7713791;7716946,7717015;7717120,7717234;7717355,7717494;7717646,7717712;7717899,7717982;7718088,7718415;
chr1	chr1.299	chr1.299.2	-	7871360,7871924;7872554,7872697;7872998,7873120;7873622,7873777;7873867,7873908;7875816,7875911;
chr1	chr1.30	chr1.30.1	-	710539,713083;714024,714113;
chr1	chr1.300	chr1.300.1	-	7893953,7894749;7894909,7895388;7895510,7895989;7896245,7896426;
chr1	chr1.301	chr1.301.1	-	7926170,7926934;
chr1	chr1.301	chr1.301.2	-	7932200,7932904;
chr1	chr1.301	chr1.301.3	-	7926171,7926616;7930999,7931351;7931511,7931583;
chr1	chr1.301	chr1.301.4	-	7926174,7926565;7930934,7931351;7931511,7931699;
chr1	chr1.301	chr1.301.5	-	7926176,7926748;7931118,7931351;7931511,7931656;
chr1	chr1.301	chr1.301.6	-	7926280,7926759;7931129,7931351;7931511,7931775;
chr1	chr1.301	chr1.301.10	-	7930371,7931351;7931511,7931990;7932094,7932573;7932775,7932904;
chr1	chr1.301	chr1.301.7	-	7926181,7926616;7930985,7931351;7931511,7931990;7932094,7932712;
chr1	chr1.301	chr1.301.8	-	7926172,7926816;7931185,7931351;7931511,7931990;7932094,7932278;
chr1	chr1.301	chr1.301.9	-	7926179,7926918;7931511,7931990;7932094,7932573;7932775,7932902;
chr1	chr1.301	chr1.301.11	-	7926109,7926616;7930985,7931351;7931511,7931990;7932094,7932573;7932775,7932902;
chr1	chr1.301	chr1.301.12	-	7926171,7926918;7931288,7931351;7931511,7931990;7932094,7932573;7932775,7932904;
chr1	chr1.301	chr1.301.13	-	7926175,7926770;7931149,7931351;7931511,7931990;7932094,7932573;7932775,7932902;
chr1	chr1.301	chr1.301.14	-	7926177,7926253;7930622,7931351;7931511,7931990;7932094,7932573;7932775,7932904;
chr1	chr1.301	chr1.301.15	-	7926179,7926840;7931210,7931351;7931511,7931990;7932094,7932573;7932775,7932904;
chr1	chr1.301	chr1.301.16	-	7926181,7926232;7930597,7931351;7931511,7931990;7932094,7932573;7932775,7932902;
chr1	chr1.301	chr1.301.17	-	7926181,7926605;7930975,7931351;7931511,7931990;7932094,7932573;7932775,7932904;
chr1	chr1.301	chr1.301.18	-	7926282,7926642;7931012,7931351;7931511,7931990;7932094,7932573;7932775,7932904;
chr1	chr1.301	chr1.301.19	-	7930544,7931351;7931511,7931990;7932094,7932425;7932516,7932573;7932775,7932904;
chr1	chr1.302	chr1.302.1	-	7943105,7943987;7944115,7944594;7944707,7945186;7945485,7945644;
chr1	chr1.305	chr1.305.2	-	7999545,8001439;8001857,8002047;
chr1	chr1.305	chr1.305.3	-	7992906,7993273;7999049,7999195;8001857,8002097;
chr1	chr1.307	chr1.307.1	-	8046015,8047147;
chr1	chr1.307	chr1.307.2	-	8042051,8042245;8042365,8042427;8043601,8043690;8043905,8044199;8044340,8044392;8044728,8044893;8046798,8047054;
chr1	chr1.307	chr1.307.3	-	8038380,8038780;8042171,8042245;8042365,8042427;8043601,8043690;8043905,8044199;8044340,8044392;8044728,8044893;8046798,8046904;
chr1	chr1.307	chr1.307.4	-	8038391,8038780;8039467,8039519;8040508,8040570;8042171,8042245;8042365,8042427;8043601,8043690;8043905,8044199;8044340,8044392;8046798,8046916;
chr1	chr1.307	chr1.307.5	-	8038386,8038780;8039467,8039519;8040508,8040570;8042171,8042245;8042365,8042427;8043601,8043690;8043905,8044236;8044340,8044392;8044728,8044893;8046798,8047082;
chr1	chr1.307	chr1.307.6	-	8038391,8039519;8040508,8040570;8042171,8042245;8042365,8042427;8043601,8043690;8043905,8044236;8044340,8044392;8044728,8044893;8045001,8045074;8046798,8046904;
chr1	chr1.307	chr1.307.7	-	8038393,8038780;8039467,8039519;8040508,8040570;8042171,8042245;8042365,8042427;8043601,8043690;8043905,8044199;8044340,8044392;8044821,8044893;8046798,8046906;
chr1	chr1.307	chr1.307.8	-	8038397,8038780;8039467,8039519;8040508,8040570;8042171,8042245;8042365,8042427;8043601,8043690;8043905,8044199;8044340,8044392;8044728,8044893;8046798,8046904;
chr1	chr1.308	chr1.308.1	-	8083893,8084267;8084432,8084579;8085835,8085996;
chr1	chr1.308	chr1.308.2	-	8083893,8084267;8084432,8084509;8085717,8085997;
chr1	chr1.308	chr1.308.3	-	8083835,8084267;8084432,8084591;8084931,8085254;8085595,8085996;
chr1	chr1.309	chr1.309.1	-	8176543,8176792;8176872,8176958;8181606,8181692;8182374,8182541;
chr1	chr1.309	chr1.309.2	-	8176574,8176792;8176872,8176958;8179251,8179286;8179386,8180172;
chr1	chr1.309	chr1.309.3	-	8176544,8176792;8176872,8176958;8179251,8179286;8179386,8179494;8179666,8179757;8181606,8181692;8182374,8182581;
chr1	chr1.312	chr1.312.1	-	8788110,8788371;8788452,8788851;8789617,8790195;
chr1	chr1.313	chr1.313.1	-	8809317,8810249;
chr1	chr1.313	chr1.313.2	-	8807088,8808109;8809668,8810248;
chr1	chr1.315	chr1.315.1	-	8860715,8862610;
chr1	chr1.315	chr1.315.2	-	8860775,8861247;8861335,8861396;8861494,8861631;8861904,8862041;8862131,8862304;8862975,8863064;8863804,8864033;8864112,8864265;8864389,8864531;8864678,8865600;
chr1	chr1.315	chr1.315.4	-	8860640,8860699;8860731,8861247;8861335,8861396;8861494,8861631;8861904,8862041;8862131,8862304;8862975,8863064;8863804,8864033;8864112,8864265;8864389,8864531;8864678,8864812;8865315,8865596;
chr1	chr1.316	chr1.316.1	-	8867554,8868041;8872442,8872517;8872760,8872862;8873190,8873260;8873350,8874242;8874966,8875103;8875338,8875403;8876687,8876781;
chr1	chr1.318	chr1.318.1	-	8915158,8916843;
chr1	chr1.318	chr1.318.2	-	8907439,8907740;8910181,8910269;8916589,8916696;8916785,8916824;
chr1	chr1.318	chr1.318.3	-	8907428,8907777;8908241,8908354;8909368,8909608;8910181,8910269;8916589,8916696;8916785,8916824;
chr1	chr1.319	chr1.319.1	-	9010887,9011498;9014781,9015092;
chr1	chr1.319	chr1.319.2	-	9014978,9015432;9017658,9017918;
chr1	chr1.319	chr1.319.3	-	8992667,8993208;8994534,8994638;8995173,8995348;8995432,8996358;
chr1	chr1.32	chr1.32.1	-	729072,730001;
chr1	chr1.32	chr1.32.2	-	728574,728823;729564,730001;
chr1	chr1.32	chr1.32.3	-	729224,729445;729825,730001;
chr1	chr1.320	chr1.320.1	-	9035145,9036038;9036382,9036470;9036551,9036763;9037150,9037319;
chr1	chr1.322	chr1.322.1	-	9353622,9354465;
chr1	chr1.322	chr1.322.2	-	9345690,9346852;9353785,9354459;
chr1	chr1.323	chr1.323.1	-	9410202,9410408;9410519,9410585;9410825,9410869;9411208,9411360;9412225,9412552;9421249,9421699;
chr1	chr1.323	chr1.323.2	-	9410146,9410408;9410519,9410585;9410825,9410876;9411208,9411360;9412225,9412552;9421249,9421709;9421791,9421913;9422091,9422378;9423370,9423716;
chr1	chr1.325	chr1.325.1	-	9457300,9457986;9458143,9458207;9458296,9458347;9459998,9460105;9468406,9468549;9468625,9468717;9469026,9469101;9473154,9473172;9474199,9474357;9475869,9476240;9476534,9476592;
chr1	chr1.325	chr1.325.2	-	9457365,9457986;9458143,9458207;9458296,9458347;9459998,9460105;9468406,9468549;9468625,9468717;9469026,9469118;9473089,9473172;9474199,9474357;9475869,9476240;9476534,9476644;
chr1	chr1.327	chr1.327.2	-	9518211,9518535;9519030,9519067;9519180,9519353;
chr1	chr1.327	chr1.327.3	-	9518242,9518413;9518491,9518552;9518919,9519067;9519180,9519514;
chr1	chr1.329	chr1.329.1	-	9543088,9543521;9555251,9555331;9555423,9555582;9555690,9555870;
chr1	chr1.329	chr1.329.2	-	9542962,9543266;9543398,9543521;9555251,9555331;9555423,9555582;9555690,9555810;
chr1	chr1.33	chr1.33.1	-	763107,765668;
chr1	chr1.332	chr1.332.1	-	9697763,9698211;9698359,9698723;9698837,9698985;9699109,9699217;9699315,9699538;
chr1	chr1.332	chr1.332.2	-	9697756,9698155;9698935,9698985;9699109,9699217;9699315,9699404;9700865,9700915;9708000,9708069;
chr1	chr1.332	chr1.332.3	-	9698045,9698576;9698670,9698723;9698837,9698985;9699109,9699217;9699315,9699404;9700865,9700915;9708000,9708104;9708192,9708303;9708455,9708488;
chr1	chr1.332	chr1.332.4	-	9697638,9698211;9698359,9698576;9698670,9698723;9698837,9698985;9699109,9699217;9699315,9699404;9700865,9700915;9708000,9708104;9708192,9708303;9708455,9708537;9708731,9708854;9711241,9711581;
chr1	chr1.332	chr1.332.5	-	9697642,9698211;9698359,9698576;9698670,9698723;9698837,9698985;9699109,9699217;9699315,9699404;9700865,9700915;9708000,9708104;9708192,9708303;9708455,9708537;9708731,9708854;9711241,9711399;9711633,9711852;
chr1	chr1.334	chr1.334.1	-	9730787,9731053;9732175,9732237;9732599,9732679;9733375,9733508;
chr1	chr1.334	chr1.334.2	-	9733250,9733934;9734037,9734086;9734538,9734677;9735122,9735278;
chr1	chr1.334	chr1.334.3	-	9730792,9731053;9732175,9732237;9732599,9732679;9733396,9733934;9734037,9734086;9734538,9734677;9735122,9735417;
chr1	chr1.338	chr1.338.1	-	9816650,9818361;
chr1	chr1.338	chr1.338.2	-	9810645,9811001;9811092,9811232;9817944,9818361;
chr1	chr1.338	chr1.338.4	-	9806461,9806871;9806958,9807158;9808451,9808543;9810144,9810386;9810636,9811001;9811092,9811232;9814004,9814094;9817944,9818320;
chr1	chr1.338	chr1.338.5	-	9806443,9806871;9806958,9807158;9808451,9808543;9810144,9810386;9810636,9811001;9811092,9811232;9813894,9813923;9814004,9814094;9817944,9818309;
chr1	chr1.339	chr1.339.1	-	9833737,9834471;9834570,9834683;9834784,9834855;9835123,9835294;9845880,9846867;9847202,9847302;9847382,9847428;9866441,9866752;9866844,9867039;
chr1	chr1.34	chr1.34.1	-	770042,772502;773144,773957;774151,774502;
chr1	chr1.34	chr1.34.2	-	770042,772502;773144,773957;774151,774386;779039,779333;
chr1	chr1.341	chr1.341.1	-	9902406,9904278;
chr1	chr1.342	chr1.342.2	-	9913373,9913700;9914840,9914905;9915057,9915110;9915418,9915489;9915593,9915688;9921571,9921648;9922446,9922534;9924165,9924244;9924333,9925181;
chr1	chr1.342	chr1.342.3	-	9913383,9913700;9914840,9914905;9915057,9915110;9915418,9915489;9915593,9915688;9921571,9921648;9924165,9924244;9924333,9924558;9924845,9925133;
chr1	chr1.344	chr1.344.1	-	9947383,9947751;9948455,9948590;
chr1	chr1.344	chr1.344.2	-	9949025,9949150;9949267,9949419;9949542,9949680;9949768,9949868;9949978,9950622;9951858,9951949;9952103,9952401;
chr1	chr1.344	chr1.344.3	-	9947488,9947810;9948455,9948636;9948804,9948915;9948990,9949150;9949267,9949419;9949542,9949680;9949768,9949868;9949978,9950622;9951858,9951949;9952103,9952226;
chr1	chr1.346	chr1.346.1	-	9999044,9999412;10001275,10001345;10001527,10001711;10002577,10002650;10002752,10002851;10003415,10003581;10003674,10003788;
chr1	chr1.348	chr1.348.1	-	10074706,10075416;
chr1	chr1.348	chr1.348.2	-	10067890,10068251;10068358,10068509;
chr1	chr1.348	chr1.348.3	-	10067712,10068197;10069909,10069943;10073103,10073217;10074935,10075383;
chr1	chr1.348	chr1.348.4	-	10067810,10068549;10069674,10069751;10069835,10069943;10073103,10073217;10074935,10075397;
chr1	chr1.348	chr1.348.5	-	10067964,10068257;10068358,10068549;10069674,10069943;10073103,10073217;10074935,10074950;
chr1	chr1.348	chr1.348.6	-	10067560,10068257;10068358,10068549;10069674,10069751;10069835,10069916;10073136,10073217;10074935,10075420;
chr1	chr1.348	chr1.348.8	-	10067810,10068257;10068358,10068549;10069674,10069751;10069835,10069919;10073126,10073217;10074935,10075366;
chr1	chr1.348	chr1.348.10	-	10067991,10068257;10068358,10068549;10069674,10069751;10069835,10069943;10073103,10073217;10074935,10075039;10075109,10075388;
chr1	chr1.348	chr1.348.9	-	10067811,10068257;10068358,10068409;10068474,10068549;10069674,10069751;10069835,10069943;10073103,10073217;10074935,10075388;
chr1	chr1.349	chr1.349.1	-	10146362,10146654;10147806,10147877;10147971,10148039;10148267,10148332;10149137,10149293;
chr1	chr1.349	chr1.349.3	-	10146335,10146654;10147806,10147877;10147971,10148039;10148267,10148332;10148563,10148757;10149176,10149324;
chr1	chr1.35	chr1.35.1	-	930325,930662;930734,930865;931136,931309;931389,931490;931579,931683;932652,932826;939788,939852;940819,941142;941510,941633;941749,941838;942403,942534;942723,943426;
chr1	chr1.350	chr1.350.1	-	10281082,10281978;10282603,10282791;
chr1	chr1.350	chr1.350.2	-	10281076,10281978;10282603,10282718;10282816,10282891;10282986,10283687;
chr1	chr1.352	chr1.352.1	-	10394166,10396459;
chr1	chr1.353	chr1.353.1	-	10422217,10423407;
chr1	chr1.354	chr1.354.1	-	10433547,10434365;10434445,10434519;10449032,10449222;10449304,10450092;
chr1	chr1.355	chr1.355.1	-	10491204,10491497;10492104,10492569;
chr1	chr1.357	chr1.357.1	-	10588228,10588729;10588825,10588923;10589282,10589352;10589458,10589589;10589890,10590063;10590725,10590883;10591269,10591421;10591507,10591734;
chr1	chr1.357	chr1.357.2	-	10588255,10588729;10588825,10588920;10589266,10589352;10589458,10589589;10589890,10590063;10590725,10590883;10591269,10591421;10591507,10591731;
chr1	chr1.357	chr1.357.3	-	10588296,10588729;10588825,10588923;10589266,10589352;10589458,10589589;10589890,10590063;10590725,10590883;10591269,10591421;10591507,10591731;
chr1	chr1.358	chr1.358.2	-	10593310,10593744;10593965,10594165;
chr1	chr1.358	chr1.358.3	-	10593224,10593298;10593382,10593750;10593965,10594369;
chr1	chr1.36	chr1.36.1	-	960933,962141;
chr1	chr1.360	chr1.360.1	-	10692901,10693541;
chr1	chr1.360	chr1.360.2	-	10690721,10691654;10693405,10693541;
chr1	chr1.360	chr1.360.3	-	10686745,10686996;10687711,10687774;10687862,10687957;
chr1	chr1.360	chr1.360.4	-	10687291,10687774;10687862,10687917;10688026,10688105;10688258,10688322;10688436,10688637;10689418,10690700;
chr1	chr1.360	chr1.360.5	-	10683537,10683918;10687711,10687774;10687862,10687917;10688026,10688105;10688258,10688322;10688436,10688637;10689418,10690455;
chr1	chr1.360	chr1.360.6	-	10683563,10683918;10687711,10687774;10687862,10687917;10688026,10688105;10688258,10688322;10688485,10688637;10689418,10690044;
chr1	chr1.360	chr1.360.7	-	10687300,10687774;10687882,10687917;10688026,10688105;10688258,10688322;10688436,10688637;10689418,10690076;10690271,10690492;
chr1	chr1.360	chr1.360.8	-	10687302,10687774;10687862,10687917;10688026,10688105;10688258,10688322;10688436,10688637;10689418,10689873;10690271,10690389;
chr1	chr1.360	chr1.360.9	-	10687615,10687774;10687882,10687917;10688026,10688105;10688258,10688322;10688436,10688637;10689418,10689873;10693405,10693541;
chr1	chr1.360	chr1.360.10	-	10683536,10683918;10687711,10687774;10687862,10687917;10688026,10688105;10688258,10688322;10688436,10688637;10689418,10690086;10690271,10690534;
chr1	chr1.360	chr1.360.11	-	10683609,10683918;10687711,10687774;10687862,10687917;10688026,10688105;10688258,10688322;10688436,10688637;10689418,10689873;10690271,10690701;
chr1	chr1.360	chr1.360.13	-	10683552,10683918;10687711,10687774;10687882,10687917;10688026,10688105;10688258,10688322;10688436,10688637;10689418,10690076;10690271,10690503;
chr1	chr1.360	chr1.360.14	-	10683610,10683918;10687711,10687774;10687882,10687917;10688026,10688105;10688258,10688322;10688436,10688637;10689418,10690086;10690271,10690706;
chr1	chr1.360	chr1.360.15	-	10683657,10683918;10687711,10687774;10687862,10687917;10688026,10688105;10688258,10688322;10688436,10688637;10689418,10690161;10690271,10690474;
chr1	chr1.360	chr1.360.16	-	10683530,10683918;10687711,10687774;10687862,10687917;10688026,10688105;10688258,10688322;10688436,10688637;10689418,10690076;10690271,10690367;10691368,10691654;10693405,10693536;
chr1	chr1.360	chr1.360.17	-	10683546,10683918;10687711,10687774;10687862,10687917;10688026,10688105;10688258,10688322;10688436,10688637;10689418,10689873;10690271,10690367;10691368,10691654;10693405,10693541;
chr1	chr1.360	chr1.360.18	-	10683700,10683918;10687711,10687774;10687862,10687917;10688026,10688105;10688258,10688322;10688436,10688637;10689418,10689873;10690271,10690371;10691368,10691654;10693405,10693541;
chr1	chr1.361	chr1.361.1	-	10782078,10782354;10782820,10782974;10784509,10784630;10785754,10785969;10786079,10786228;10786630,10786892;
chr1	chr1.361	chr1.361.3	-	10782057,10782354;10782820,10782974;10783942,10784105;10784509,10784630;10785754,10785969;10786079,10786228;10786929,10787026;
chr1	chr1.362	chr1.362.1	-	10818345,10818789;10818909,10819018;
chr1	chr1.362	chr1.362.2	-	10815101,10815812;10816367,10816575;10816767,10816853;10817244,10817354;10818722,10818789;10818909,10819018;
chr1	chr1.362	chr1.362.3	-	10815146,10815812;10816367,10816396;10816451,10816575;10816767,10816853;10817244,10817354;10818722,10818789;10818909,10819020;
chr1	chr1.362	chr1.362.4	-	10815281,10815812;10816367,10816383;10816451,10816575;10816767,10816853;10817244,10817354;10818722,10818789;10818909,10819019;
chr1	chr1.362	chr1.362.5	-	10815295,10815663;10815777,10815812;10816367,10816575;10816767,10816853;10817244,10817354;10818722,10818789;10818909,10819019;
chr1	chr1.363	chr1.363.1	-	10866842,10868559;
chr1	chr1.363	chr1.363.2	-	10863880,10864494;10865319,10865384;10865924,10866001;10867329,10867361;10868591,10868665;10869159,10869248;10870847,10870948;10878048,10878118;10878301,10878382;10879511,10879588;10879973,10880034;10880128,10880267;
chr1	chr1.364	chr1.364.1	-	10912828,10913463;
chr1	chr1.364	chr1.364.2	-	10908538,10909147;10909928,10910030;10910418,10910524;10912264,10912396;10912946,10913034;10913538,10913700;10914982,10915037;10915172,10915508;
chr1	chr1.366	chr1.366.1	-	11013939,11014311;11014416,11014527;11014615,11014667;11014797,11014990;11015078,11015321;11015415,11015548;11015734,11016232;
chr1	chr1.367	chr1.367.1	-	11226013,11226438;11227319,11227507;11229011,11229077;
chr1	chr1.369	chr1.369.2	-	11234410,11235156;11235821,11235944;11236062,11236198;11237031,11237166;11237252,11237592;11238962,11239125;
chr1	chr1.369	chr1.369.3	-	11234464,11235156;11235821,11235944;11236062,11236198;11237031,11237166;11237252,11237641;11238962,11239261;
chr1	chr1.369	chr1.369.4	-	11234546,11235156;11235821,11235944;11236062,11236198;11237031,11237166;11237252,11237598;11238771,11238856;11238962,11239187;
chr1	chr1.369	chr1.369.5	-	11234615,11235156;11235821,11235944;11236062,11236198;11237031,11237166;11237252,11237414;11237479,11237598;11238962,11239180;
chr1	chr1.37	chr1.37.1	-	984749,986906;
chr1	chr1.37	chr1.37.2	-	984847,985196;985327,986911;
chr1	chr1.370	chr1.370.1	-	11257574,11258337;11262226,11262305;11262547,11262764;11262845,11262987;11263386,11263534;11263760,11263944;11264030,11264209;11264306,11264361;11264628,11264700;11264807,11264863;
chr1	chr1.372	chr1.372.1	-	11305015,11305508;11306160,11306423;
chr1	chr1.372	chr1.372.2	-	11305030,11305582;11306160,11306536;11306653,11306936;
chr1	chr1.373	chr1.373.1	-	11322183,11322880;
chr1	chr1.373	chr1.373.2	-	11312682,11313134;11313863,11313906;11314012,11314075;11314185,11314421;11314620,11314695;
chr1	chr1.373	chr1.373.3	-	11312685,11313906;11314012,11314075;11314185,11314737;11314899,11315255;11316305,11316375;
chr1	chr1.374	chr1.374.1	-	11323610,11324397;11324518,11324631;11330955,11331033;11331957,11332092;11332244,11332395;
chr1	chr1.374	chr1.374.2	-	11323674,11324397;11324518,11324631;11330955,11331033;11331957,11332108;11332244,11332355;
chr1	chr1.374	chr1.374.3	-	11323689,11324397;11324518,11324631;11330955,11331033;11331957,11332130;11332244,11332395;
chr1	chr1.376	chr1.376.1	-	11448801,11448987;11449072,11449154;11450018,11450057;11452029,11452118;11452221,11452293;11455158,11455306;11455391,11455558;
chr1	chr1.376	chr1.376.3	-	11415075,11415628;11448921,11448987;11449072,11449154;11450018,11450057;11452029,11452118;11452221,11452293;11455158,11455306;11455391,11455504;11455685,11455811;
chr1	chr1.376	chr1.376.4	-	11416223,11416723;11448921,11448987;11449072,11449154;11450018,11450057;11452029,11452118;11452221,11452293;11455158,11455306;11455391,11455504;11455685,11455848;
chr1	chr1.379	chr1.379.1	-	11494132,11496571;
chr1	chr1.379	chr1.379.2	-	11494128,11495335;11496494,11496571;
chr1	chr1.381	chr1.381.1	-	11599950,11600324;11600786,11601029;11601261,11601383;11601616,11601713;
chr1	chr1.382	chr1.382.1	-	11610024,11611469;
chr1	chr1.383	chr1.383.1	-	11714604,11714877;11715327,11715420;11715987,11716060;11717199,11717271;11717399,11717474;11717653,11717736;11719340,11719422;11720454,11720570;11720924,11721072;
chr1	chr1.384	chr1.384.1	-	11722310,11722561;11723323,11723423;11724332,11724510;11724630,11724886;11725002,11725213;11726791,11727140;11728658,11728765;11729263,11729516;11730034,11730191;
chr1	chr1.386	chr1.386.1	-	11826148,11827019;
chr1	chr1.388	chr1.388.1	-	11986706,11987172;11987266,11987480;11987573,11987980;11988711,11989694;11989764,11990335;11990431,11990836;
chr1	chr1.39	chr1.39.1	-	1002407,1003221;1003313,1003421;1004155,1004285;1004382,1004490;1004987,1005111;
chr1	chr1.391	chr1.391.1	-	12067921,12068239;
chr1	chr1.391	chr1.391.2	-	12070318,12070809;
chr1	chr1.391	chr1.391.3	-	12066299,12066413;12066545,12066716;12066997,12067086;12067474,12067560;12068162,12068239;
chr1	chr1.391	chr1.391.4	-	12066129,12066716;12066997,12067560;12068162,12068318;12068542,12068609;12069192,12069263;12070063,12070336;12070725,12070808;
chr1	chr1.391	chr1.391.5	-	12066396,12066716;12066997,12067086;12067474,12067560;12068162,12068318;12068542,12069263;12070063,12070336;12070725,12070809;
chr1	chr1.391	chr1.391.6	-	12066275,12066716;12066997,12067086;12067474,12067560;12068162,12068318;12068542,12068609;12069192,12069263;12070063,12070336;12070725,12070973;
chr1	chr1.391	chr1.391.7	-	12066128,12066716;12067001,12067086;12067474,12067560;12068162,12068318;12068542,12068609;12069192,12069263;12070063,12070336;12070725,12070807;
chr1	chr1.391	chr1.391.8	-	12066281,12066716;12066997,12067086;12067474,12067560;12068162,12068318;12068542,12068609;12069192,12069263;12070063,12070336;12070464,12070736;
chr1	chr1.391	chr1.391.9	-	12066286,12066716;12066997,12067086;12067474,12067560;12068162,12068229;12068542,12068609;12069192,12069263;12070063,12070336;12070725,12070915;
chr1	chr1.392	chr1.392.1	-	12090898,12092282;
chr1	chr1.394	chr1.394.1	-	12288165,12288861;
chr1	chr1.394	chr1.394.2	-	12284477,12285870;12288534,12289164;
chr1	chr1.396	chr1.396.1	-	12396910,12397305;12397392,12397455;12398628,12398678;12398816,12398863;12398956,12399018;12399362,12399530;12402696,12402787;
chr1	chr1.396	chr1.396.2	-	12396949,12397305;12397392,12397455;12398628,12398678;12398816,12398863;12398956,12399018;12399362,12399530;12401420,12401543;12402696,12402765;
chr1	chr1.398	chr1.398.1	-	12441998,12442922;12443021,12443267;
chr1	chr1.399	chr1.399.1	-	12552251,12552445;12552535,12552603;12553987,12554178;12554704,12554785;12554935,12555023;12555191,12555310;12555907,12555989;12556129,12556211;
chr1	chr1.40	chr1.40.1	-	1062980,1063547;1064234,1064373;1064532,1064639;1066180,1066246;1066404,1066562;1067851,1067996;1068750,1068839;1069885,1070399;
chr1	chr1.400	chr1.400.2	-	12601037,12601290;12601721,12602273;
chr1	chr1.400	chr1.400.3	-	12594393,12594626;12600950,12601298;12601721,12602230;
chr1	chr1.403	chr1.403.1	-	13979410,13980014;13980093,13980433;
chr1	chr1.403	chr1.403.2	-	13976915,13977145;13979805,13980014;13980093,13980374;
chr1	chr1.404	chr1.404.1	-	14009605,14010570;
chr1	chr1.404	chr1.404.2	-	14007459,14008039;14008469,14008873;14009254,14009376;14009572,14009783;14009900,14010567;
chr1	chr1.404	chr1.404.3	-	14007489,14008039;14008469,14009376;14009572,14009783;14009900,14009933;14010078,14010566;
chr1	chr1.405	chr1.405.1	-	14045581,14045817;14045980,14046545;
chr1	chr1.405	chr1.405.2	-	14045846,14047400;14050745,14050831;
chr1	chr1.409	chr1.409.1	-	14853901,14854280;14854390,14854483;14855833,14855983;14856072,14856468;14856974,14857483;14858648,14858763;14858902,14859067;
chr1	chr1.41	chr1.41.1	-	1071703,1072823;1072921,1073075;1074707,1075131;1076173,1076299;1077101,1077201;1078052,1078373;
chr1	chr1.41	chr1.41.2	-	1071720,1072823;1072921,1073102;1074707,1075131;1076173,1076299;1077101,1077201;1078052,1078343;
chr1	chr1.41	chr1.41.4	-	1071704,1072097;1072738,1072823;1072921,1073075;1074707,1075131;1076173,1076299;1077101,1077201;1078052,1078364;
chr1	chr1.412	chr1.412.1	-	15406770,15408415;15409024,15409114;15426361,15426438;
chr1	chr1.412	chr1.412.2	-	15386734,15387285;15387939,15388068;15392504,15392599;15392704,15392773;15408331,15408415;15409024,15409114;15426361,15426511;
chr1	chr1.412	chr1.412.3	-	15387009,15387285;15387939,15388068;15390602,15391014;15392504,15392599;15392704,15392773;15408331,15408415;15409024,15409114;15426361,15426511;
chr1	chr1.414	chr1.414.1	-	15605792,15606288;15618817,15619126;
chr1	chr1.414	chr1.414.2	-	15586856,15587070;15587605,15587715;15587873,15587914;15587995,15588045;15588143,15588193;15589363,15589420;15599313,15599398;15599473,15599662;15606220,15606288;15618817,15619178;
chr1	chr1.416	chr1.416.2	-	15951741,15952003;15952138,15952641;
chr1	chr1.420	chr1.420.1	-	16283298,16283652;16283749,16284091;
chr1	chr1.420	chr1.420.2	-	16279040,16279420;16283455,16283652;16283749,16284094;
chr1	chr1.422	chr1.422.1	-	16485333,16486376;
chr1	chr1.422	chr1.422.2	-	16487767,16489961;
chr1	chr1.422	chr1.422.3	-	16476490,16476763;16476871,16477540;16478114,16478145;
chr1	chr1.422	chr1.422.4	-	16487767,16488040;16488148,16490533;16490737,16490909;
chr1	chr1.422	chr1.422.5	-	16476431,16476763;16476871,16476903;16477468,16477540;16478114,16478166;16478275,16478333;16479336,16479398;16480892,16480976;16481066,16481464;
chr1	chr1.422	chr1.422.6	-	16476433,16476763;16476871,16476903;16477468,16477540;16478114,16478166;16478275,16478333;16479336,16479398;16480892,16480976;16481066,16481106;16481187,16481250;16481808,16481877;16483243,16483311;16483437,16483531;16485973,16486073;16486153,16486175;16486265,16486340;16487097,16487174;16487990,16488040;16488148,16488157;16490371,16490590;
chr1	chr1.422	chr1.422.7	-	16476541,16476763;16476871,16476903;16477468,16477540;16478114,16478166;16478275,16478333;16479336,16479398;16480892,16480976;16481066,16481106;16481187,16481250;16481808,16481877;16483243,16483531;16485973,16486073;16486153,16486175;16486265,16486340;16487097,16487174;16487990,16488040;16488148,16488157;16490371,16490533;16490737,16490918;
chr1	chr1.422	chr1.422.8	-	16476388,16476763;16476871,16476903;16477468,16477540;16478114,16478166;16478275,16478333;16479336,16479398;16480892,16480976;16481066,16481106;16481187,16481250;16481808,16481877;16483243,16483311;16483437,16483531;16485973,16486073;16486153,16486175;16486265,16486340;16487097,16487174;16487990,16488040;16488148,16488157;16490371,16490533;16490737,16490918;
chr1	chr1.422	chr1.422.9	-	16476540,16476763;16476871,16476903;16477468,16477540;16478114,16478166;16478275,16478333;16479336,16479398;16480892,16480976;16481066,16481106;16481187,16481250;16481808,16481877;16483243,16483311;16483437,16483531;16485973,16486073;16486153,16486175;16486265,16486340;16487097,16487174;16487990,16488040;16488148,16488157;16489851,16490046;16490371,16490533;16490737,16490923;
chr1	chr1.423	chr1.423.1	-	16556626,16557218;16557646,16558459;16558992,16559054;
chr1	chr1.423	chr1.423.2	-	16556699,16557218;16557319,16557477;16557646,16558459;16558992,16559055;
chr1	chr1.423	chr1.423.3	-	16556770,16557218;16557646,16557818;16558122,16558459;16558992,16559055;
chr1	chr1.424	chr1.424.1	-	16584366,16584870;16584971,16585129;16585213,16586042;16589412,16589485;
chr1	chr1.425	chr1.425.1	-	16685984,16687029;16689874,16690046;
chr1	chr1.426	chr1.426.1	-	16691829,16692116;16692388,16692461;16693350,16693534;16703131,16704099;16716053,16716303;
chr1	chr1.426	chr1.426.2	-	16691822,16692116;16692388,16692461;16693350,16693534;16703131,16703316;16703573,16704099;16716053,16716292;
chr1	chr1.426	chr1.426.3	-	16691788,16692116;16692388,16692461;16693350,16693534;16703131,16703316;16703573,16703728;16703870,16704099;16716053,16716303;
chr1	chr1.426	chr1.426.4	-	16691852,16692116;16692388,16692461;16693350,16693534;16703131,16703316;16703573,16703728;16703870,16704099;16712931,16712980;16716053,16716288;
chr1	chr1.43	chr1.43.1	-	1091607,1092083;1092182,1092331;1092432,1093087;
chr1	chr1.432	chr1.432.1	-	16898040,16898491;16898593,16899367;16902012,16902159;16906415,16906508;
chr1	chr1.432	chr1.432.2	-	16898146,16898491;16898593,16898752;16899027,16899128;16899201,16899367;16902012,16902159;16906415,16906511;
chr1	chr1.432	chr1.432.3	-	16897219,16897827;16897914,16897988;16898355,16898491;16898593,16898752;16899027,16899128;16899201,16899367;16902012,16902159;16906415,16906508;
chr1	chr1.432	chr1.432.4	-	16897522,16897827;16897914,16897988;16898248,16898491;16898593,16898752;16899027,16899128;16899201,16899367;16902012,16902159;16906415,16906515;
chr1	chr1.432	chr1.432.5	-	16897522,16897827;16897914,16897988;16898355,16898491;16898593,16898752;16899027,16899128;16899201,16899367;16902012,16902159;16903574,16903687;16906329,16906509;
chr1	chr1.432	chr1.432.6	-	16897522,16897827;16897914,16897988;16898355,16898491;16898593,16898752;16899027,16899128;16899201,16899367;16902012,16902159;16903574,16903703;16906415,16906514;
chr1	chr1.434	chr1.434.1	-	16927440,16928123;16928526,16929795;16931269,16931324;
chr1	chr1.435	chr1.435.1	-	17166388,17167582;
chr1	chr1.436	chr1.436.1	-	17178982,17180069;17202690,17202831;17209770,17209864;17212820,17212906;
chr1	chr1.438	chr1.438.1	-	17305116,17305891;17305963,17306857;
chr1	chr1.438	chr1.438.2	-	17305087,17305891;17305963,17306405;17307105,17307254;17307661,17308137;17308487,17308625;17311366,17311570;
chr1	chr1.438	chr1.438.3	-	17305095,17305431;17305516,17305891;17305963,17306405;17307105,17307254;17307661,17308137;17308487,17308625;17311366,17311573;
chr1	chr1.439	chr1.439.1	-	17377015,17377543;17377986,17379125;17379221,17379431;
chr1	chr1.44	chr1.44.1	-	1098381,1098646;1098870,1099031;1099110,1099235;1099327,1099701;
chr1	chr1.44	chr1.44.2	-	1098383,1098646;1098870,1099031;1099110,1099235;1099327,1099569;1099933,1100019;1100135,1100240;1100320,1100429;1100711,1100827;1100948,1101032;1101103,1101206;1101405,1101478;1102431,1102664;
chr1	chr1.44	chr1.44.4	-	1098353,1098646;1098870,1099031;1099110,1099235;1099327,1099569;1099933,1100019;1100135,1100229;1100320,1100429;1100711,1100827;1100948,1101032;1101103,1101206;1101405,1101484;1102431,1102726;
chr1	chr1.44	chr1.44.5	-	1098397,1098646;1098870,1099031;1099110,1099235;1099327,1099409;1099933,1100019;1100135,1100240;1100320,1100429;1100711,1100827;1100948,1101032;1101103,1101206;1101405,1101484;1102431,1102668;
chr1	chr1.440	chr1.440.1	-	17391416,17392054;
chr1	chr1.440	chr1.440.2	-	17402653,17403285;
chr1	chr1.440	chr1.440.4	-	17391344,17391864;17392925,17393051;17393129,17393210;17398858,17398941;17400007,17400201;17400304,17400695;17400831,17400997;17403173,17403301;
chr1	chr1.440	chr1.440.5	-	17391378,17391864;17392925,17393051;17393129,17393210;17398858,17398941;17400007,17400201;17400322,17400695;17400831,17400997;17402837,17402900;17403173,17403283;
chr1	chr1.441	chr1.441.1	-	17466179,17466371;17469872,17470978;
chr1	chr1.441	chr1.441.2	-	17463395,17463844;17463986,17464095;17464377,17464406;
chr1	chr1.441	chr1.441.3	-	17463396,17463844;17463986,17466371;17469872,17470785;
chr1	chr1.441	chr1.441.4	-	17454151,17454374;17455660,17455800;17455922,17456375;17460865,17460947;17463746,17463844;17463986,17464075;
chr1	chr1.441	chr1.441.5	-	17453825,17454374;17455660,17455800;17455922,17456375;17463746,17463844;17463986,17464095;17464377,17464579;17465734,17465752;17466130,17466371;17469872,17470936;
chr1	chr1.441	chr1.441.6	-	17454029,17454374;17455660,17455815;17455922,17456375;17463746,17463844;17463986,17464095;17464377,17464579;17465734,17465752;17466130,17466371;17469872,17470882;
chr1	chr1.444	chr1.444.1	-	17649545,17649635;17649723,17649770;17659743,17659808;17665744,17665788;17669254,17669316;17681486,17681556;17682212,17682312;17694819,17694895;17697758,17697853;
chr1	chr1.444	chr1.444.2	-	17649614,17649643;17649723,17649770;17659743,17659808;17665744,17665788;17669254,17669316;17681486,17681556;17682212,17682312;17694819,17694895;17697758,17697853;
chr1	chr1.445	chr1.445.1	-	17985461,17986393;17992995,17994292;
chr1	chr1.447	chr1.447.1	-	18019846,18021505;
chr1	chr1.448	chr1.448.1	-	18082537,18083300;18103781,18104035;18105568,18106712;
chr1	chr1.448	chr1.448.2	-	18082564,18083300;18103781,18104031;18105568,18105675;
chr1	chr1.448	chr1.448.3	-	18082567,18083300;18103781,18104035;18105568,18106252;18106459,18106548;
chr1	chr1.448	chr1.448.4	-	18082681,18083300;18103781,18104035;18105568,18106252;18106855,18106959;
chr1	chr1.448	chr1.448.5	-	18082698,18083300;18103781,18104035;18105568,18106252;18106617,18106742;
chr1	chr1.45	chr1.45.1	-	1125368,1125906;
chr1	chr1.45	chr1.45.2	-	1121378,1121825;1121975,1122085;1123012,1123938;1124539,1124634;1125018,1125893;
chr1	chr1.450	chr1.450.1	-	18138493,18138910;18138992,18139084;18139226,18139278;18139369,18139459;18139810,18140187;
chr1	chr1.451	chr1.451.1	-	18394887,18395333;18396073,18396221;18396321,18398110;
chr1	chr1.452	chr1.452.1	-	18461762,18462594;18463371,18463625;
chr1	chr1.453	chr1.453.1	-	18605351,18605922;18606048,18606213;
chr1	chr1.456	chr1.456.1	-	18763301,18764431;
chr1	chr1.456	chr1.456.2	-	18762045,18762796;18762896,18763023;18764195,18764431;
chr1	chr1.456	chr1.456.3	-	18753636,18754042;18754287,18754552;18755741,18755843;18755989,18756132;18757939,18758007;18758118,18758195;18760542,18760606;
chr1	chr1.456	chr1.456.4	-	18753615,18754042;18754287,18754561;18755741,18755843;18755989,18756132;18757939,18758007;18758118,18758195;18760542,18760737;18762689,18762796;18762896,18763023;18764195,18764432;
chr1	chr1.457	chr1.457.1	-	19044360,19045642;19047036,19047432;19047630,19048324;
chr1	chr1.457	chr1.457.2	-	19042652,19043090;19044335,19045642;19047036,19047432;19047630,19048336;
chr1	chr1.46	chr1.46.1	-	1131828,1132268;
chr1	chr1.460	chr1.460.1	-	19161537,19161751;19161925,19162090;
chr1	chr1.460	chr1.460.2	-	19156916,19157258;19157364,19157426;19157713,19157837;19158963,19159023;19160277,19160576;19160853,19160911;19161985,19162066;
chr1	chr1.460	chr1.460.3	-	19156188,19156622;19157134,19157258;19157364,19157426;19157713,19157837;19158963,19159023;19160277,19160576;19160853,19160911;19161985,19162085;
chr1	chr1.464	chr1.464.1	-	19185385,19185842;19186079,19186211;19186302,19186488;19186576,19186641;19186741,19186867;19187145,19187166;
chr1	chr1.465	chr1.465.1	-	19401646,19402344;
chr1	chr1.465	chr1.465.2	-	19413128,19416011;
chr1	chr1.465	chr1.465.3	-	19401645,19402219;19414015,19415978;
chr1	chr1.466	chr1.466.1	-	19418311,19418748;19418976,19419056;19419406,19419510;19419579,19419652;19420854,19420899;19420979,19421076;19431005,19431112;19433026,19433098;19433196,19433316;19433466,19433498;
chr1	chr1.466	chr1.466.2	-	19418313,19418748;19418976,19419056;19419406,19419510;19419579,19419652;19420282,19420378;19420854,19420899;19420979,19421076;19431005,19431112;19433026,19433098;19433196,19433316;19433466,19433579;
chr1	chr1.466	chr1.466.3	-	19418295,19418748;19418976,19419056;19419406,19419510;19419579,19419652;19420282,19420378;19420854,19420899;19420979,19421088;19431022,19431112;19433026,19433098;19433196,19433316;19433466,19433628;19433710,19433790;19445902,19445994;19447655,19447735;19448763,19448843;19449303,19449482;19450487,19450577;19451622,19451724;19451828,19451889;19452317,19452438;19452567,19452729;
chr1	chr1.466	chr1.466.4	-	19418312,19418748;19418976,19419056;19419406,19419510;19419579,19419652;19420282,19420378;19420854,19420899;19420979,19421086;19431014,19431112;19433026,19433098;19433196,19433316;19433466,19433628;19433710,19433790;19445902,19445994;19447655,19447735;19448763,19448843;19449303,19449482;19450487,19450577;19451622,19451724;19451828,19451889;19452317,19452438;19452567,19452728;
chr1	chr1.468	chr1.468.1	-	19494376,19495547;
chr1	chr1.468	chr1.468.2	-	19495812,19497145;
chr1	chr1.468	chr1.468.3	-	19494361,19495520;19497006,19497144;
chr1	chr1.468	chr1.468.4	-	19494376,19495537;19497006,19497173;
chr1	chr1.471	chr1.471.1	-	19609516,19610746;
chr1	chr1.471	chr1.471.2	-	19601458,19602000;19602103,19602327;19605741,19605795;
chr1	chr1.471	chr1.471.5	-	19607106,19607374;19607447,19607620;19607724,19607830;19607936,19608047;19608240,19608328;19608463,19609067;19609159,19609253;
chr1	chr1.471	chr1.471.6	-	19607111,19607374;19607447,19607620;19607724,19607830;19607936,19608047;19608240,19608328;19608463,19608598;19609068,19609959;
chr1	chr1.471	chr1.471.7	-	19607108,19607620;19607724,19607830;19607936,19608047;19608240,19608328;19608463,19608598;19609068,19610817;19610868,19611229;
chr1	chr1.471	chr1.471.8	-	19607113,19607374;19607447,19607620;19607724,19607830;19607936,19608153;19608240,19608328;19608463,19608598;19611000,19611237;
chr1	chr1.473	chr1.473.1	-	19632808,19633155;19635217,19635309;19635422,19635472;19637323,19637609;
chr1	chr1.473	chr1.473.3	-	19632809,19633155;19635217,19635309;19635422,19635472;19636504,19636670;19637323,19637682;
chr1	chr1.473	chr1.473.4	-	19633016,19633155;19635217,19635309;19635422,19635472;19636504,19636660;19637337,19637533;
chr1	chr1.474	chr1.474.1	-	19670513,19671300;19672335,19674291;19676838,19677129;
chr1	chr1.475	chr1.475.1	-	19702902,19703265;19703359,19703427;19703527,19703618;19703711,19703816;19703898,19704291;19704378,19704761;19704996,19705378;
chr1	chr1.476	chr1.476.1	-	19711024,19711898;
chr1	chr1.477	chr1.477.1	-	19772733,19773725;19773912,19774178;19774487,19774788;19775270,19775352;
chr1	chr1.478	chr1.478.1	-	19784706,19785039;19785156,19785227;19785542,19785676;19787971,19788138;19789327,19789485;19789559,19789688;19792521,19792612;19792690,19792827;19793003,19793142;19794353,19794461;19794558,19794930;19795219,19795382;19795732,19795842;19796581,19796723;19796967,19797072;19797586,19797631;19798268,19798341;19798893,19799384;
chr1	chr1.479	chr1.479.1	-	19802132,19802535;19808188,19808277;19809576,19809743;19809852,19809971;19810095,19810240;19813965,19814123;
chr1	chr1.48	chr1.48.1	-	1175621,1177465;
chr1	chr1.48	chr1.48.2	-	1175549,1176360;1177042,1177422;
chr1	chr1.48	chr1.48.3	-	1169508,1170106;1170158,1170276;1171324,1171486;
chr1	chr1.480	chr1.480.1	-	19818196,19818250;19818601,19818748;19823331,19823454;19824921,19825013;19825126,19825340;19825454,19825540;19826470,19826561;19827457,19827573;19827700,19827752;19828234,19828451;19828604,19828708;19828807,19828899;19833147,19833459;
chr1	chr1.480	chr1.480.2	-	19815820,19816090;19816285,19816338;19816459,19816655;19816782,19816957;19817260,19817420;19818181,19818250;19818601,19818748;19823331,19823454;19824921,19825013;19825126,19825340;19825454,19825540;19826470,19826561;19827457,19827573;19827700,19827752;19828234,19828451;19828604,19828708;19828807,19828899;19833147,19833459;
chr1	chr1.481	chr1.481.2	-	19857084,19857355;19857890,19858054;19859100,19859198;19859499,19859539;19859991,19860112;19861902,19861933;
chr1	chr1.483	chr1.483.1	-	19925428,19926455;19926822,19927996;19928209,19928316;19928668,19928853;19929413,19929501;19930394,19930547;
chr1	chr1.485	chr1.485.1	-	20345743,20346570;
chr1	chr1.490	chr1.490.1	-	20701229,20701831;20702099,20702191;
chr1	chr1.490	chr1.490.2	-	20701403,20701974;20702099,20702191;
chr1	chr1.490	chr1.490.3	-	20699750,20699943;20701556,20701831;20702099,20702190;
chr1	chr1.490	chr1.490.4	-	20700417,20700810;20701551,20701831;20702099,20702196;
chr1	chr1.491	chr1.491.2	-	20703805,20704098;20704212,20704279;20704363,20704465;20704572,20704802;20706843,20706883;20707192,20707228;20707315,20707387;
chr1	chr1.492	chr1.492.1	-	20729037,20729463;20731279,20731366;20732613,20732713;20732808,20732873;
chr1	chr1.492	chr1.492.2	-	20714767,20715029;20715159,20715244;20715328,20715410;20716480,20716643;20717011,20717171;20720341,20720565;20721807,20721931;20722017,20722372;20724435,20724564;20725447,20725543;20725784,20725919;20726064,20726471;20729375,20729463;20731279,20731355;
chr1	chr1.492	chr1.492.3	-	20714492,20715029;20715159,20715244;20715328,20715356;20716480,20716643;20717011,20717171;20720341,20720565;20721807,20721931;20722017,20722135;20722313,20722372;20724435,20724564;20725447,20725543;20725784,20725919;20726064,20726229;20726332,20726471;20729375,20729463;20731279,20731366;20732613,20732713;20732808,20732914;20733224,20733325;20733513,20733598;20734283,20734573;
chr1	chr1.493	chr1.493.1	-	20779142,20779520;20780076,20780139;20780323,20780670;
chr1	chr1.5	chr1.5.1	-	261420,261875;
chr1	chr1.50	chr1.50.1	-	1248007,1248511;1248780,1248906;1248999,1249346;1249672,1250757;1251183,1251199;
chr1	chr1.500	chr1.500.1	-	21010482,21010622;21011804,21011955;21012034,21012204;
chr1	chr1.501	chr1.501.1	-	21033934,21034954;
chr1	chr1.503	chr1.503.1	-	21095827,21096335;21104722,21105914;
chr1	chr1.509	chr1.509.1	-	21186253,21186712;21191091,21191228;21191307,21191406;21192035,21192128;
chr1	chr1.509	chr1.509.2	-	21186446,21186712;21191091,21191228;21191307,21191402;21192035,21192127;
chr1	chr1.509	chr1.509.3	-	21186249,21186558;21186655,21186712;21191091,21191228;21191307,21191406;21192035,21192080;
chr1	chr1.51	chr1.51.1	-	1257042,1257640;
chr1	chr1.51	chr1.51.2	-	1258811,1260408;
chr1	chr1.511	chr1.511.1	-	21214740,21215151;21215251,21215434;
chr1	chr1.511	chr1.511.2	-	21200722,21201080;21202130,21202211;21202366,21202659;21203339,21203900;21204922,21205446;
chr1	chr1.511	chr1.511.3	-	21200737,21201089;21202366,21202659;21203339,21203900;21204922,21205604;21207885,21208102;21208196,21208286;21208550,21208683;21209816,21209951;
chr1	chr1.511	chr1.511.4	-	21200794,21201055;21202366,21202659;21203339,21203900;21204922,21205604;21207885,21208102;21208196,21208286;21208550,21208683;21209816,21210314;21210934,21210979;
chr1	chr1.511	chr1.511.5	-	21200722,21201080;21202366,21202659;21203339,21203900;21204922,21205604;21207885,21208102;21208196,21208286;21208550,21208683;21209816,21210314;21210934,21210979;21211252,21211340;21213256,21213371;21213484,21213609;21215251,21215509;
chr1	chr1.511	chr1.511.6	-	21200733,21201089;21202130,21202211;21202366,21202659;21203339,21203900;21204922,21205604;21207885,21208102;21208196,21208286;21208550,21208683;21209816,21210314;21210934,21210979;21211252,21211340;21213256,21213371;21213484,21213609;21215251,21215499;
chr1	chr1.514	chr1.514.1	-	21240559,21241063;21241244,21241285;21243498,21243539;21259942,21260043;
chr1	chr1.516	chr1.516.1	-	21412837,21413669;21413818,21413954;21415841,21416527;
chr1	chr1.517	chr1.517.1	-	21446360,21446865;21448701,21448778;21449572,21449645;21451701,21451895;
chr1	chr1.517	chr1.517.2	-	21434914,21435460;21435550,21435585;21436326,21436409;21436627,21436689;21436940,21437020;21437117,21437149;21437258,21437332;21437424,21437513;21442169,21442270;21442710,21442774;21446790,21446865;21448701,21448778;21449572,21449645;21451701,21451893;
chr1	chr1.519	chr1.519.1	-	21459958,21461358;
chr1	chr1.519	chr1.519.3	-	21460124,21460516;21460994,21461090;
chr1	chr1.521	chr1.521.1	-	21581409,21581852;21582279,21582376;21582482,21582616;21582709,21582792;21582876,21582944;21583572,21583637;21583740,21583880;21583977,21583995;
chr1	chr1.523	chr1.523.1	-	21672912,21673133;21673442,21673608;
chr1	chr1.523	chr1.523.2	-	21672335,21672692;21672923,21672979;21673056,21674119;21674768,21675019;21675136,21675219;21675325,21675401;21676391,21676560;
chr1	chr1.523	chr1.523.3	-	21672336,21672692;21673056,21673133;21673442,21673610;21673937,21673975;21674065,21674119;21674956,21675019;21675136,21675219;21675325,21675401;21676391,21676479;
chr1	chr1.523	chr1.523.4	-	21672904,21673119;21673442,21673610;21673937,21673975;21674065,21674119;21674768,21674814;21674956,21675019;21675136,21675219;21675325,21675401;21676391,21676561;
chr1	chr1.523	chr1.523.5	-	21672336,21672692;21672923,21672979;21673056,21673119;21673442,21673610;21673937,21673975;21674065,21674119;21674768,21674814;21674956,21675019;21675136,21675219;21675325,21675401;21676391,21676651;
chr1	chr1.523	chr1.523.6	-	21672336,21672692;21672923,21672979;21673056,21673133;21673442,21673610;21673937,21673975;21674065,21674119;21674768,21674814;21674956,21675019;21675136,21675219;21675325,21675401;21676391,21676561;
chr1	chr1.523	chr1.523.7	-	21672335,21672692;21672923,21672979;21673056,21673119;21673442,21673749;21673937,21673975;21674065,21674119;21674768,21674814;21674956,21675019;21675136,21675219;21675325,21675401;21676391,21676561;
chr1	chr1.523	chr1.523.8	-	21672337,21672841;21672923,21672979;21673056,21673119;21673442,21673610;21673937,21673975;21674065,21674119;21674768,21674814;21674956,21675019;21675136,21675219;21675325,21675401;21676391,21676479;
chr1	chr1.523	chr1.523.9	-	21672647,21672692;21672923,21672979;21673056,21673119;21673442,21673610;21673937,21673975;21674065,21674119;21674768,21674814;21674956,21675019;21675136,21675219;21675325,21675401;21676114,21676159;
chr1	chr1.525	chr1.525.1	-	21717710,21717962;21718054,21718118;21718218,21718421;21718519,21718699;
chr1	chr1.525	chr1.525.2	-	21718008,21718421;21718519,21718709;21718848,21719374;21719495,21719749;21719859,21720030;21720110,21720185;21720284,21720403;21721364,21721528;21721773,21721863;21722840,21722867;
chr1	chr1.525	chr1.525.3	-	21717700,21717962;21718218,21718421;21718519,21718709;21718848,21719374;21719495,21719749;21719859,21720030;21720110,21720185;21720284,21720403;21721364,21721528;21721773,21721863;21722840,21722924;21723014,21723169;21723379,21723435;21723589,21723684;21723940,21724748;
chr1	chr1.527	chr1.527.1	-	21766790,21769525;
chr1	chr1.527	chr1.527.2	-	21768775,21768797;21769234,21769857;
chr1	chr1.529	chr1.529.1	-	21920739,21921199;21921730,21922264;
chr1	chr1.529	chr1.529.2	-	21920565,21921199;21921730,21921881;21922992,21923064;21923146,21924906;
chr1	chr1.53	chr1.53.1	-	1272695,1274154;
chr1	chr1.530	chr1.530.1	-	21937580,21939288;
chr1	chr1.531	chr1.531.1	-	21945724,21946003;21946984,21947086;21947722,21947777;21948066,21948238;21948975,21949131;21952470,21952613;21953560,21953709;21955502,21955660;21955752,21956320;
chr1	chr1.531	chr1.531.2	-	21945742,21946003;21946984,21947086;21947722,21947777;21948066,21948238;21948975,21949131;21952470,21952613;21953560,21953709;21955502,21955660;21955752,21955924;21956530,21956757;
chr1	chr1.535	chr1.535.1	-	22164867,22165298;
chr1	chr1.537	chr1.537.1	-	22216707,22216946;22217937,22218140;22219175,22219756;
chr1	chr1.537	chr1.537.2	-	22216359,22216570;22216681,22216946;22217937,22218140;22218855,22218914;
chr1	chr1.537	chr1.537.3	-	22216359,22216570;22216681,22216946;22217937,22218140;22219175,22220311;22220412,22220459;
chr1	chr1.539	chr1.539.2	-	22235809,22236157;22236262,22236388;22240133,22240361;
chr1	chr1.54	chr1.54.1	-	1323938,1324516;
chr1	chr1.54	chr1.54.2	-	1316053,1317143;1318139,1318393;1319302,1319469;1319567,1319827;1319971,1320021;1323037,1323282;1324283,1324508;1325202,1325267;
chr1	chr1.541	chr1.541.1	-	22304932,22306910;
chr1	chr1.541	chr1.541.2	-	22304928,22305976;22306725,22306920;
chr1	chr1.541	chr1.541.3	-	22304932,22306140;22306215,22306892;
chr1	chr1.542	chr1.542.1	-	22308500,22310143;22310927,22311141;
chr1	chr1.542	chr1.542.2	-	22308553,22309514;22309612,22310143;22310927,22311512;
chr1	chr1.546	chr1.546.2	-	22420665,22420782;22421511,22422001;22422868,22422961;22423127,22423272;22423941,22424279;22424359,22424445;22424634,22424858;22424968,22425099;22425256,22425471;22427232,22427273;22427361,22427456;22427585,22427632;22427782,22427847;22435949,22435993;22436172,22436234;22437472,22437542;22438715,22438815;22439945,22440021;22441971,22442311;22442503,22442600;
chr1	chr1.547	chr1.547.1	-	22456638,22457233;22458146,22459018;
chr1	chr1.547	chr1.547.2	-	22456610,22457233;22457679,22458826;
chr1	chr1.548	chr1.548.1	-	22527502,22527731;22527848,22528129;22528534,22528640;22528709,22528758;22528921,22528973;22540828,22541173;22541243,22541308;22542459,22542695;22544482,22544564;
chr1	chr1.548	chr1.548.2	-	22527436,22527731;22527848,22528129;22528534,22528640;22528709,22528758;22528921,22528973;22540828,22540950;22541090,22541173;22541243,22541308;22542459,22542695;22544482,22544553;
chr1	chr1.549	chr1.549.1	-	22610943,22611038;22611260,22611365;22612098,22612134;22612276,22612534;22613378,22613804;
chr1	chr1.549	chr1.549.3	-	22609320,22609608;22610928,22611038;22611264,22611365;22612098,22612134;22612276,22612534;22613378,22613560;
chr1	chr1.549	chr1.549.4	-	22609295,22609398;22609446,22609608;22610928,22611038;22611260,22611365;22612098,22612134;22612276,22612534;22613378,22613756;
chr1	chr1.550	chr1.550.1	-	22640354,22641623;22643343,22643840;22643974,22644024;22644375,22644443;
chr1	chr1.551	chr1.551.2	-	22646707,22647418;22648203,22648286;22648457,22648535;22648960,22649095;22649461,22649519;
chr1	chr1.552	chr1.552.1	-	22675685,22675964;22676576,22676685;22676978,22677419;22680840,22680981;22681061,22681135;22682375,22682473;
chr1	chr1.552	chr1.552.2	-	22675685,22675964;22676576,22676685;22676978,22677419;22680840,22680966;22681061,22681135;22681268,22681330;22682375,22682442;
chr1	chr1.553	chr1.553.1	-	22685714,22685956;22687145,22687673;
chr1	chr1.555	chr1.555.1	-	22694013,22695715;22696243,22696462;22696562,22696847;
chr1	chr1.556	chr1.556.1	-	22740920,22741758;22741855,22742020;
chr1	chr1.558	chr1.558.1	-	22798510,22798980;22799115,22799337;
chr1	chr1.559	chr1.559.1	-	22854532,22854917;22855302,22855566;22855714,22855804;
chr1	chr1.559	chr1.559.2	-	22854083,22854383;22854790,22854917;22855302,22855566;22855714,22856230;
chr1	chr1.559	chr1.559.3	-	22854092,22854387;22854790,22854917;22855302,22855566;22855714,22857031;22858782,22858856;22858973,22859083;22859519,22859598;
chr1	chr1.561	chr1.561.1	-	22875794,22877268;
chr1	chr1.561	chr1.561.2	-	22873398,22873807;22875930,22877236;
chr1	chr1.562	chr1.562.2	-	22888126,22888336;22888450,22888872;22892366,22892472;22892589,22892774;
chr1	chr1.563	chr1.563.1	-	22900940,22901041;22901142,22901192;22919337,22919510;22920896,22921101;22921210,22921339;22922006,22922046;22922261,22922391;
chr1	chr1.564	chr1.564.1	-	22977392,22978520;
chr1	chr1.564	chr1.564.2	-	22973503,22973994;22974103,22974176;22982431,22982573;
chr1	chr1.564	chr1.564.3	-	22975592,22975892;22977538,22977645;22978843,22978898;22978992,22979055;22979124,22979232;22979714,22979838;22980214,22980283;22982261,22982622;
chr1	chr1.564	chr1.564.5	-	22973503,22973994;22974103,22974273;22975739,22975892;22977538,22977645;22978843,22978898;22978992,22979055;22979124,22979232;22979714,22979838;22980214,22980283;22982261,22982573;
chr1	chr1.565	chr1.565.1	-	23019526,23020107;23021139,23021305;
chr1	chr1.567	chr1.567.1	+	48769,48804;50467,52023;52520,52633;52853,53428;
chr1	chr1.567	chr1.567.2	+	48573,48778;50467,52023;52520,52633;52853,53002;57318,57695;
chr1	chr1.568	chr1.568.1	+	220972,221954;
chr1	chr1.569	chr1.569.1	+	230197,230436;231529,232241;232723,232859;234458,235237;235959,236202;
chr1	chr1.57	chr1.57.1	-	1422619,1422783;1423231,1423310;1423392,1423509;1424204,1424351;1424634,1424720;1424908,1424988;1425068,1425673;
chr1	chr1.570	chr1.570.1	+	297096,298035;
chr1	chr1.571	chr1.571.1	+	305856,305983;306375,307519;307614,309613;311180,311653;
chr1	chr1.572	chr1.572.1	+	398180,399097;399392,399535;399640,399771;399866,400337;
chr1	chr1.572	chr1.572.2	+	397160,397937;398864,399097;399392,399535;399640,399771;399866,400418;
chr1	chr1.574	chr1.574.1	+	439507,439686;
chr1	chr1.574	chr1.574.3	+	433790,434699;438565,438877;
chr1	chr1.575	chr1.575.1	+	453443,453574;454598,455190;455911,455981;456544,456672;456761,457105;457438,457892;
chr1	chr1.575	chr1.575.2	+	453424,453574;454598,455190;455911,455981;456544,456672;456761,457105;457438,457485;457594,457910;
chr1	chr1.579	chr1.579.1	+	521060,521876;
chr1	chr1.579	chr1.579.2	+	515727,515942;518119,518213;518295,518392;518543,518592;518990,519085;519233,519322;519409,519501;519645,519740;520212,520439;
chr1	chr1.579	chr1.579.4	+	515736,515942;518119,518213;518295,518392;518543,518592;518990,519085;519233,519322;519409,519501;519645,519740;520212,520277;520520,520677;520886,520991;
chr1	chr1.579	chr1.579.5	+	515736,515942;518119,518213;518295,518392;518543,518592;518990,519085;519233,519322;519409,519501;519645,519740;520212,520277;520520,520677;520886,520930;521738,521876;
chr1	chr1.58	chr1.58.1	-	1426696,1427429;1429734,1429946;1431481,1432472;1432958,1433054;1433156,1433295;1433380,1433505;1435147,1435257;1435399,1435454;
chr1	chr1.580	chr1.580.1	+	529766,530443;532486,532708;532812,533294;542668,542874;543395,543532;543635,543823;544015,544330;
chr1	chr1.581	chr1.581.1	+	558232,558400;558525,558597;561206,561257;561415,561484;562423,562834;
chr1	chr1.582	chr1.582.1	+	571745,573560;
chr1	chr1.583	chr1.583.1	+	586441,587194;588450,589962;
chr1	chr1.584	chr1.584.1	+	590462,590491;590983,593278;
chr1	chr1.586	chr1.586.1	+	605335,607887;
chr1	chr1.586	chr1.586.2	+	605333,605448;606058,607935;
chr1	chr1.587	chr1.587.1	+	609414,609756;611143,613565;
chr1	chr1.587	chr1.587.2	+	609414,609756;611143,611293;611796,613621;
chr1	chr1.590	chr1.590.1	+	731546,732319;
chr1	chr1.590	chr1.590.2	+	733156,733578;735380,735728;
chr1	chr1.590	chr1.590.3	+	732038,732341;732531,732663;732753,732877;733432,733578;735380,735737;
chr1	chr1.590	chr1.590.4	+	731546,731771;731960,732236;732531,732663;732753,732877;733432,733578;735380,735708;
chr1	chr1.591	chr1.591.2	+	737085,737309;737450,737544;737638,737734;738236,738529;
chr1	chr1.592	chr1.592.1	+	741251,741292;742038,743696;
chr1	chr1.592	chr1.592.2	+	742042,742523;743463,743540;744068,744123;744727,744846;744965,745035;745333,745426;745605,745808;747572,748735;749120,749187;750075,750144;750229,750303;750408,750499;750795,751120;
chr1	chr1.592	chr1.592.3	+	741224,741292;742038,742523;743463,743540;744068,744123;744727,744846;744965,745035;745333,745426;745605,745808;747572,747823;748627,748735;749120,749187;750075,750144;750229,750303;750408,750499;750795,751118;
chr1	chr1.593	chr1.593.1	+	758931,759214;759300,759743;
chr1	chr1.593	chr1.593.2	+	751784,751918;753894,754310;755073,755132;755465,755559;755865,756037;758145,758257;759168,759214;759300,759689;
chr1	chr1.593	chr1.593.3	+	751850,751918;753894,754310;755073,755132;755465,755559;755865,756037;758145,758257;759174,759214;759300,759760;
chr1	chr1.593	chr1.593.4	+	751784,751918;753894,754310;755073,755132;755465,755559;755865,756037;758145,758257;758911,758956;759168,759214;759300,759669;
chr1	chr1.594	chr1.594.1	+	791353,793008;
chr1	chr1.595	chr1.595.2	+	793783,794159;794670,794762;795923,795997;796079,796147;796224,796556;
chr1	chr1.598	chr1.598.1	+	809412,809865;
chr1	chr1.599	chr1.599.1	+	860152,860422;865199,867966;
chr1	chr1.6	chr1.6.1	-	302105,302347;302483,303010;
chr1	chr1.6	chr1.6.2	-	301998,302316;302483,304143;304646,305674;
chr1	chr1.60	chr1.60.1	-	1571734,1574640;
chr1	chr1.601	chr1.601.1	+	901225,904008;
chr1	chr1.605	chr1.605.1	+	952295,952384;952481,952631;953678,953787;955301,955372;956130,956235;956346,956543;957376,957418;957543,957735;
chr1	chr1.605	chr1.605.2	+	950373,950484;950709,950834;951178,951306;952295,952384;952481,952631;953678,953787;955301,955372;956130,956235;956343,956543;957376,957418;957543,957697;
chr1	chr1.607	chr1.607.1	+	968649,968739;969387,969475;969624,969688;969810,969907;970769,970879;970960,971269;
chr1	chr1.607	chr1.607.2	+	965912,966020;967520,967669;968563,968739;969387,969475;969624,969912;970769,970879;970960,971379;
chr1	chr1.607	chr1.607.3	+	965866,966020;967520,967669;968563,968739;969387,969475;969810,969912;970769,970879;970960,971176;
chr1	chr1.607	chr1.607.4	+	965991,966020;968563,968739;969387,969475;969624,969688;969810,969912;970769,970879;970960,971268;
chr1	chr1.607	chr1.607.6	+	965866,966020;967520,967669;968563,968739;969387,969475;969624,969688;969804,969912;970769,970879;970960,971269;
chr1	chr1.607	chr1.607.7	+	965866,966020;967513,967669;968563,968739;969387,969475;969624,969688;969810,969912;970769,970879;970960,971268;
chr1	chr1.607	chr1.607.8	+	965869,966020;967520,967669;968563,968739;969393,969475;969624,969688;969810,969912;970769,970879;970960,971263;
chr1	chr1.607	chr1.607.9	+	965994,966265;967520,967669;968563,968739;969387,969475;969624,969688;969810,969912;970769,970879;970960,971269;
chr1	chr1.607	chr1.607.10	+	965860,966020;966186,966265;967520,967669;968563,968739;969387,969475;969624,969688;969810,969912;970769,970879;970960,971266;
chr1	chr1.607	chr1.607.11	+	965909,966020;966225,966265;967520,967669;968563,968739;969387,969475;969624,969688;969810,969912;970769,970879;970960,971268;
chr1	chr1.611	chr1.611.1	+	1200679,1201392;
chr1	chr1.614	chr1.614.1	+	1245178,1246271;
chr1	chr1.614	chr1.614.2	+	1245258,1245947;1248256,1248707;
chr1	chr1.616	chr1.616.1	+	1303643,1303797;1304855,1306617;
chr1	chr1.616	chr1.616.2	+	1313301,1313341;1313437,1313584;1314245,1314332;1314971,1315443;
chr1	chr1.616	chr1.616.3	+	1307226,1308112;1308208,1308288;1312384,1312536;1313178,1313341;1313437,1313584;1313755,1313912;
chr1	chr1.616	chr1.616.4	+	1303641,1303797;1304855,1308112;1308208,1308288;1312384,1312536;1313178,1313341;1313437,1313584;1313755,1313877;1314245,1314332;1314971,1315459;
chr1	chr1.617	chr1.617.1	+	1339577,1340483;
chr1	chr1.617	chr1.617.2	+	1336786,1336991;1338048,1338490;
chr1	chr1.617	chr1.617.3	+	1336766,1336991;1338048,1338207;1338788,1339262;1339946,1340483;
chr1	chr1.617	chr1.617.5	+	1337035,1337876;1338048,1338207;1338788,1338957;1339040,1339262;1339946,1340482;
chr1	chr1.618	chr1.618.1	+	1360439,1361175;
chr1	chr1.618	chr1.618.2	+	1362937,1363377;1363488,1363665;1365523,1365827;1367320,1367518;1367599,1368635;1368735,1368831;1369208,1369500;
chr1	chr1.618	chr1.618.3	+	1360439,1360529;1361813,1361878;1362446,1362485;1362640,1362863;1363135,1363377;1363488,1363665;1365523,1365827;1367320,1367518;1367599,1367752;1368573,1368635;1368735,1368831;1369208,1369518;
chr1	chr1.62	chr1.62.1	-	1586958,1587968;
chr1	chr1.63	chr1.63.1	-	1589445,1590093;1591342,1591395;1591576,1591796;
chr1	chr1.63	chr1.63.2	-	1594129,1594188;1594542,1594660;1596238,1596329;1597427,1597922;
chr1	chr1.63	chr1.63.3	-	1589487,1590093;1591342,1591395;1591532,1591630;1591797,1591954;1592286,1592468;1593217,1593317;1593846,1593897;1594053,1594188;1594542,1594587;
chr1	chr1.630	chr1.630.1	+	1523280,1523321;1523747,1523817;1524134,1524223;1525359,1525467;1526900,1526991;1527342,1527447;1528404,1528943;
chr1	chr1.632	chr1.632.1	+	1538857,1539065;1539178,1539270;1540040,1540221;1544637,1544885;
chr1	chr1.634	chr1.634.1	+	1563567,1564664;
chr1	chr1.638	chr1.638.1	+	1618275,1618932;1620320,1620362;1620485,1620678;1623439,1624074;
chr1	chr1.638	chr1.638.2	+	1618901,1618932;1620320,1620402;1620485,1620678;1623439,1624196;
chr1	chr1.638	chr1.638.3	+	1618357,1618932;1620320,1620402;1620485,1620678;1621128,1621180;1621237,1621363;
chr1	chr1.639	chr1.639.1	+	1640474,1641029;
chr1	chr1.639	chr1.639.2	+	1640533,1640574;1640705,1641241;
chr1	chr1.639	chr1.639.3	+	1640474,1640574;1642245,1642469;1642564,1642740;1642843,1643067;1643157,1643285;1643388,1643814;
chr1	chr1.64	chr1.64.1	-	1623289,1623959;1624459,1624959;1626293,1626533;1628750,1628893;1629438,1629943;1630966,1631057;1631185,1631337;
chr1	chr1.641	chr1.641.1	+	1692282,1692301;1692826,1693010;1693112,1693344;1694054,1694303;1694441,1694586;1694743,1694948;1695263,1695387;1695619,1696340;
chr1	chr1.643	chr1.643.1	+	1724203,1724490;1725536,1725943;
chr1	chr1.643	chr1.643.2	+	1721796,1721847;1724213,1724490;1725536,1725947;
chr1	chr1.643	chr1.643.3	+	1723770,1723976;1724213,1724490;1725536,1725921;
chr1	chr1.644	chr1.644.1	+	1742020,1742060;1743040,1744200;
chr1	chr1.648	chr1.648.1	+	1779115,1779487;1780462,1780888;1784223,1784682;
chr1	chr1.648	chr1.648.2	+	1779115,1779487;1780528,1780888;1784223,1784354;
chr1	chr1.648	chr1.648.3	+	1779091,1779487;1780462,1780888;1783817,1783892;1784223,1784348;
chr1	chr1.65	chr1.65.1	-	1634822,1635143;1636546,1636674;1636772,1636996;1637097,1637273;1637359,1637583;1639055,1639154;1639537,1639606;
chr1	chr1.651	chr1.651.1	+	1824673,1825009;1825482,1826620;
chr1	chr1.651	chr1.651.2	+	1824633,1825009;1825482,1825717;1833570,1833700;1834894,1835026;1836486,1836608;1837828,1837902;1838352,1838467;1838929,1839014;1839218,1839471;
chr1	chr1.651	chr1.651.3	+	1824580,1825009;1825482,1825717;1833570,1833700;1834899,1835026;1836486,1836608;1837828,1837902;1838352,1838467;1838929,1839014;1839218,1839367;
chr1	chr1.652	chr1.652.1	+	1923766,1923890;1923979,1924018;1924115,1924218;1924303,1924351;1924443,1924549;1925731,1925818;1925964,1926092;1926474,1926548;1926638,1926691;1926982,1927019;1927101,1927260;1927391,1927442;
chr1	chr1.653	chr1.653.1	+	1932707,1933131;1933212,1933336;1933475,1933569;1933662,1933892;1934541,1934631;1938626,1938677;1946434,1946588;1947496,1947566;1947716,1947910;1948224,1948262;1949343,1949450;1950670,1950759;1950946,1951021;1952394,1952649;1952738,1952914;1953027,1953149;1954543,1954626;1955105,1955289;1955429,1955567;1955639,1955698;1957427,1957498;1958162,1958528;
chr1	chr1.654	chr1.654.1	+	1959265,1959780;1960417,1960552;1960997,1961118;1961916,1961985;1962106,1962255;1963189,1963324;1963425,1963521;1964317,1964388;1964600,1964938;
chr1	chr1.655	chr1.655.1	+	1989807,1990293;1991545,1991708;1991815,1991912;1992010,1992144;1992356,1992545;1992677,1993842;
chr1	chr1.656	chr1.656.1	+	2088645,2090281;
chr1	chr1.657	chr1.657.1	+	2099883,2101424;
chr1	chr1.658	chr1.658.1	+	2197472,2197768;2198180,2198304;2199298,2199335;2200305,2200340;
chr1	chr1.658	chr1.658.2	+	2197469,2197768;2198180,2198304;2199298,2199335;2201000,2201036;2201484,2201525;2201642,2202145;
chr1	chr1.658	chr1.658.3	+	2197472,2197768;2198180,2198304;2199298,2199335;2200305,2200415;2200510,2200589;2201000,2201036;2201642,2202121;
chr1	chr1.658	chr1.658.4	+	2197475,2197768;2198180,2198304;2199298,2199335;2200305,2200415;2200510,2200589;2201484,2201525;2201642,2202120;
chr1	chr1.658	chr1.658.6	+	2197472,2197768;2198180,2198304;2199298,2199335;2200350,2200415;2200510,2200589;2201000,2201036;2201484,2201525;2201642,2202139;
chr1	chr1.659	chr1.659.2	+	2241597,2241774;2242343,2243285;2243759,2244169;2244250,2244336;2245080,2245150;2245239,2245315;2245570,2245717;2246469,2246630;2246735,2247263;
chr1	chr1.663	chr1.663.1	+	2281178,2281915;2282075,2282315;
chr1	chr1.666	chr1.666.2	+	2399104,2399270;2399384,2399530;2399783,2400170;
chr1	chr1.666	chr1.666.3	+	2399104,2399270;2399384,2399512;2399783,2400041;
chr1	chr1.667	chr1.667.1	+	2408580,2408754;2408934,2409053;2409178,2409556;
chr1	chr1.668	chr1.668.1	+	2465250,2466028;
chr1	chr1.669	chr1.669.1	+	2467190,2467318;2469897,2469972;2470105,2470191;2471076,2471212;2473647,2473896;2474035,2474098;2474380,2475417;
chr1	chr1.670	chr1.670.1	+	2508179,2508448;2509947,2510047;2511111,2511182;2511273,2512286;2514467,2514526;2516072,2516272;2516375,2516485;2516568,2516979;
chr1	chr1.673	chr1.673.1	+	2536199,2536589;2536713,2536804;2536906,2536984;
chr1	chr1.673	chr1.673.2	+	2535920,2536589;2536713,2536804;2536906,2537673;2538104,2539002;
chr1	chr1.673	chr1.673.3	+	2536196,2536589;2536713,2536804;2536906,2537673;2538104,2539477;2539582,2539713;2539846,2540027;2540315,2540426;2540745,2540888;2541086,2541361;
chr1	chr1.677	chr1.677.1	+	2677392,2677768;2678901,2679042;2680523,2680709;2680968,2681467;2684093,2684503;2684613,2684960;
chr1	chr1.678	chr1.678.1	+	2727483,2728188;
chr1	chr1.679	chr1.679.1	+	2751586,2753244;
chr1	chr1.680	chr1.680.1	+	2754310,2755249;
chr1	chr1.680	chr1.680.2	+	2754300,2754482;2754752,2754830;2755776,2756013;2757695,2757856;2757933,2757970;
chr1	chr1.680	chr1.680.3	+	2755774,2756013;2757695,2757856;2757933,2757974;2763812,2763883;2764127,2764206;2764667,2764764;2765356,2765726;
chr1	chr1.680	chr1.680.4	+	2754307,2754482;2754752,2754830;2755776,2756013;2757695,2757856;2763812,2763883;2764127,2764206;2764667,2764764;2765356,2765403;2765489,2765802;
chr1	chr1.680	chr1.680.6	+	2754307,2754482;2754752,2754830;2755776,2756013;2757686,2757856;2757933,2757974;2763812,2763883;2764127,2764206;2764667,2764764;2765356,2765403;2765489,2765704;
chr1	chr1.680	chr1.680.7	+	2754334,2754482;2754752,2754830;2755776,2756013;2757695,2757856;2757933,2757974;2763812,2763877;2764127,2764206;2764667,2764764;2765356,2765403;2765489,2765805;
chr1	chr1.680	chr1.680.8	+	2754534,2754605;2754752,2754830;2755776,2756013;2757695,2757856;2757933,2757974;2763812,2763883;2764127,2764206;2764667,2764764;2765356,2765403;2765489,2765768;
chr1	chr1.681	chr1.681.1	+	2766508,2767482;
chr1	chr1.683	chr1.683.1	+	2806890,2807122;2809031,2809061;2823336,2823399;2824074,2824896;
chr1	chr1.683	chr1.683.2	+	2852979,2853380;2856083,2856136;2856374,2856402;2861532,2861600;2861701,2861785;2877767,2878479;
chr1	chr1.683	chr1.683.3	+	2806836,2807122;2809031,2809061;2823336,2823399;2824074,2824204;2842533,2842742;2842838,2842903;2850597,2850807;2851969,2852033;2852532,2853380;2856083,2856136;2856374,2856402;2861532,2861600;2861701,2861785;2868740,2868826;2877767,2878478;
chr1	chr1.685	chr1.685.1	+	2886711,2886826;2888328,2888475;2897501,2897832;
chr1	chr1.685	chr1.685.2	+	2886711,2886826;2888328,2888475;2897379,2897834;
chr1	chr1.686	chr1.686.1	+	2924929,2926863;
chr1	chr1.687	chr1.687.1	+	2950838,2951177;2951287,2951358;2951450,2951644;2951762,2952013;
chr1	chr1.688	chr1.688.1	+	2958558,2959237;
chr1	chr1.692	chr1.692.1	+	3127797,3128035;3128127,3128809;3130106,3132253;
chr1	chr1.694	chr1.694.1	+	3167456,3169191;
chr1	chr1.696	chr1.696.1	+	3190693,3192825;
chr1	chr1.696	chr1.696.3	+	3190693,3190731;3190814,3191754;
chr1	chr1.696	chr1.696.4	+	3190693,3190731;3190821,3191889;3192389,3192829;
chr1	chr1.697	chr1.697.1	+	3282390,3283996;
chr1	chr1.7	chr1.7.1	-	312340,313266;315962,316097;316193,316413;317099,317162;
chr1	chr1.7	chr1.7.2	-	312538,313266;315962,316097;316218,316413;317099,317166;
chr1	chr1.7	chr1.7.3	-	312538,313266;315962,316100;316193,316413;317298,317450;
chr1	chr1.70	chr1.70.2	-	1709959,1710404;1710859,1710951;1711683,1711801;1713158,1713181;1715348,1715623;
chr1	chr1.70	chr1.70.3	-	1709957,1710404;1710859,1711819;1712086,1712364;1712485,1712573;1712657,1712845;1713074,1713181;1715348,1715625;
chr1	chr1.700	chr1.700.1	+	3374992,3375218;3375325,3375454;3375569,3376415;
chr1	chr1.702	chr1.702.1	+	3485734,3486052;3486299,3486446;3488020,3488174;3492676,3492858;3493211,3493286;3494766,3494843;3495642,3495727;3497488,3497561;3498466,3498511;3510399,3510508;3510875,3511049;3512297,3512377;3512602,3513028;
chr1	chr1.703	chr1.703.1	+	3519426,3519713;
chr1	chr1.703	chr1.703.2	+	3520394,3521842;
chr1	chr1.703	chr1.703.4	+	3519463,3519542;3521064,3521841;
chr1	chr1.705	chr1.705.1	+	3578132,3578466;3578807,3578902;3581775,3581823;3582003,3582115;3584080,3584174;3584494,3584582;3584662,3584756;3584873,3585381;
chr1	chr1.707	chr1.707.1	+	3658673,3662420;
chr1	chr1.708	chr1.708.1	+	3675558,3676900;
chr1	chr1.708	chr1.708.2	+	3675535,3675675;3675793,3677174;
chr1	chr1.708	chr1.708.3	+	3675563,3675998;3676352,3676785;
chr1	chr1.708	chr1.708.5	+	3675565,3675675;3675793,3675998;3676352,3676664;3676774,3676886;
chr1	chr1.709	chr1.709.1	+	3682251,3682360;3682585,3682765;3682898,3683027;3683134,3683203;3683294,3683623;
chr1	chr1.713	chr1.713.1	+	3742420,3742548;3742629,3742716;3743053,3743719;
chr1	chr1.713	chr1.713.2	+	3742420,3742548;3742629,3742716;3743053,3743138;3744619,3744772;3748103,3748263;3748362,3749039;3750195,3750516;3752101,3752318;3752886,3753063;3753754,3754338;
chr1	chr1.714	chr1.714.1	+	3791068,3791690;
chr1	chr1.714	chr1.714.4	+	3785786,3786024;3787676,3787897;3788291,3788378;3788487,3788596;3789202,3789292;3789733,3789921;3790016,3790075;3791335,3791739;
chr1	chr1.714	chr1.714.10	+	3785835,3786024;3787676,3787897;3788291,3788378;3788487,3788596;3789202,3789292;3789733,3789921;3790016,3790075;3791335,3791536;3791790,3792287;
chr1	chr1.714	chr1.714.7	+	3785533,3785783;3785955,3786024;3787676,3787897;3788291,3788378;3788487,3788596;3789202,3789292;3789733,3789921;3790016,3790075;3791335,3791764;
chr1	chr1.714	chr1.714.8	+	3785560,3785783;3785928,3786024;3787676,3787897;3788291,3788378;3788487,3788596;3789202,3789292;3789733,3789921;3790016,3790075;3791335,3791681;
chr1	chr1.714	chr1.714.9	+	3785614,3785783;3785945,3786024;3787676,3787897;3788291,3788378;3788487,3788596;3789202,3789292;3789733,3789921;3790016,3790075;3791335,3791707;
chr1	chr1.714	chr1.714.11	+	3776798,3776894;3785711,3785783;3785955,3786024;3787676,3787897;3788291,3788378;3788487,3788596;3789202,3789292;3789733,3789921;3790016,3790075;3791335,3791764;
chr1	chr1.714	chr1.714.12	+	3776798,3776894;3785711,3785783;3785928,3786024;3787676,3787897;3788291,3788378;3788487,3788596;3789202,3789292;3789733,3789921;3790016,3790075;3791335,3791691;
chr1	chr1.715	chr1.715.1	+	3786921,3787503;
chr1	chr1.716	chr1.716.1	+	3796525,3796554;3798717,3798953;3799076,3799582;3801759,3801947;3802056,3802115;3803201,3803600;
chr1	chr1.716	chr1.716.2	+	3796519,3796554;3798717,3798953;3799076,3799163;3799255,3799364;3799489,3799582;3801759,3801947;3802056,3802115;3803201,3803624;
chr1	chr1.718	chr1.718.1	+	3832831,3833680;
chr1	chr1.718	chr1.718.2	+	3829432,3829580;3829716,3830310;
chr1	chr1.718	chr1.718.3	+	3829433,3829580;3829716,3829976;3831017,3831035;3831161,3831380;3831474,3831954;
chr1	chr1.718	chr1.718.5	+	3829313,3829580;3829716,3829976;3831161,3831380;3831474,3831655;3832229,3832409;3832511,3832640;3833141,3833555;
chr1	chr1.718	chr1.718.6	+	3829432,3829580;3829716,3829976;3831017,3831380;3831474,3831633;3832120,3832409;3832511,3832640;3833141,3833551;
chr1	chr1.718	chr1.718.7	+	3829432,3829580;3829716,3829976;3831017,3831035;3831161,3831380;3831474,3832409;3832511,3832640;3833141,3833558;
chr1	chr1.718	chr1.718.8	+	3829432,3829580;3829716,3831035;3831161,3831380;3831474,3831655;3832120,3832409;3832511,3832640;3833141,3833675;
chr1	chr1.718	chr1.718.9	+	3829434,3829580;3829716,3829976;3831017,3831380;3831474,3831655;3832120,3832409;3832511,3832640;3833141,3833754;
chr1	chr1.718	chr1.718.12	+	3829299,3829580;3829716,3829976;3831017,3831035;3831161,3831380;3831474,3831594;3832170,3832409;3832511,3832640;3833141,3833553;
chr1	chr1.718	chr1.718.13	+	3829436,3829580;3829716,3829976;3831017,3831035;3831161,3831380;3831474,3831655;3832229,3832409;3832490,3832640;3833141,3833550;
chr1	chr1.719	chr1.719.1	+	3838320,3838393;3838492,3838703;3838941,3839077;3840144,3840354;3842858,3843260;
chr1	chr1.719	chr1.719.2	+	3838320,3838393;3838492,3838567;3838642,3838703;3838941,3839077;3840144,3840354;3842858,3843030;3844840,3845263;
chr1	chr1.719	chr1.719.3	+	3838318,3838393;3838492,3838567;3838642,3838703;3838941,3839077;3840144,3840354;3842858,3843030;3844490,3844693;3844840,3845268;
chr1	chr1.72	chr1.72.1	-	1751404,1751642;1751777,1751868;1752037,1752209;1752491,1753683;1755696,1755867;
chr1	chr1.72	chr1.72.2	-	1752124,1752209;1752491,1752589;1752804,1752901;1753451,1753469;1753653,1753683;1755696,1755900;
chr1	chr1.72	chr1.72.3	-	1751367,1751642;1751777,1751868;1752037,1752209;1752491,1752589;1752804,1752901;1753653,1753683;1755696,1755869;
chr1	chr1.72	chr1.72.5	-	1751317,1751655;1751777,1751868;1752037,1752209;1752491,1752589;1752804,1752901;1753451,1753469;1753653,1753683;1755696,1755869;
chr1	chr1.721	chr1.721.1	+	3858846,3858989;3859609,3860572;
chr1	chr1.723	chr1.723.1	+	3874220,3874968;
chr1	chr1.724	chr1.724.1	+	3939349,3940674;
chr1	chr1.724	chr1.724.2	+	3939302,3939584;3941087,3941356;3941475,3941584;3941787,3941877;3942509,3942778;3943312,3943964;
chr1	chr1.725	chr1.725.1	+	3945425,3945838;3958243,3958397;3958488,3958575;3958951,3960210;
chr1	chr1.726	chr1.726.1	+	3989714,3989775;3989951,3990030;3990147,3990263;3990416,3990500;3991462,3991553;3992393,3992646;3992768,3992856;3993004,3993421;
chr1	chr1.726	chr1.726.2	+	3982222,3982292;3985458,3985652;3987675,3987740;3987845,3987904;3989154,3989244;3989721,3989775;3989951,3990030;3990147,3990263;3990416,3990500;3991462,3991553;3992393,3992646;3992768,3992856;3993004,3993339;
chr1	chr1.726	chr1.726.3	+	3981735,3982069;3985458,3985652;3987675,3987740;3987845,3987904;3989154,3989244;3989721,3989775;3989951,3990030;3990147,3990263;3990416,3990500;3991462,3991553;3992393,3992646;3992768,3992856;3993004,3993144;3993254,3993635;
chr1	chr1.727	chr1.727.2	+	4011228,4011551;4013899,4014203;4015168,4015253;4015772,4016110;
chr1	chr1.728	chr1.728.1	+	4036765,4037732;4038300,4038422;
chr1	chr1.729	chr1.729.1	+	4080438,4080559;4080643,4080760;4080888,4080991;4081094,4081252;4081347,4081571;4081653,4081964;4083261,4083671;
chr1	chr1.730	chr1.730.2	+	4084652,4084916;4084975,4085234;4086601,4086700;4086818,4086913;4087002,4087082;4090214,4090440;
chr1	chr1.731	chr1.731.1	+	4095473,4096269;4096948,4097898;4098411,4098500;4098681,4098749;4100201,4100341;4101093,4101141;4101940,4102043;4102382,4103026;
chr1	chr1.735	chr1.735.1	+	4136358,4136448;4136851,4136931;4137024,4137113;4137212,4137303;4137422,4137737;
chr1	chr1.736	chr1.736.1	+	4150504,4150565;4151677,4151783;4151875,4151945;4152040,4152749;4152842,4153364;4153905,4153964;4154061,4154140;4154221,4154292;4154387,4154826;
chr1	chr1.736	chr1.736.2	+	4150504,4150565;4151666,4151783;4151875,4151945;4152040,4152089;4152676,4152749;4152842,4153364;4153905,4153964;4154077,4154140;4154221,4154292;4154387,4154776;
chr1	chr1.736	chr1.736.3	+	4150566,4151783;4151875,4151945;4152040,4152089;4152676,4152749;4152842,4152904;4153306,4153364;4153905,4153964;4154061,4154140;4154221,4154292;4154387,4154766;
chr1	chr1.736	chr1.736.4	+	4150410,4150565;4151677,4151783;4151875,4151945;4152040,4152089;4152676,4152749;4152842,4152904;4153277,4153364;4153905,4153964;4154061,4154140;4154221,4154292;4154387,4154747;
chr1	chr1.736	chr1.736.5	+	4150504,4150565;4151666,4151783;4151875,4151945;4152040,4152089;4152676,4152749;4152842,4152904;4153277,4153364;4153905,4153964;4154061,4154140;4154221,4154292;4154387,4155159;
chr1	chr1.736	chr1.736.6	+	4150519,4150565;4151472,4151544;4151677,4151783;4151875,4151945;4152040,4152089;4152676,4152749;4152842,4152904;4153277,4153364;4153905,4153964;4154061,4154140;4154221,4154292;4154387,4154778;
chr1	chr1.736	chr1.736.7	+	4150520,4150565;4151677,4151783;4151875,4151945;4152040,4152089;4152676,4152749;4152842,4152904;4153277,4153364;4153459,4153566;4153905,4153964;4154061,4154140;4154221,4154292;4154387,4154800;
chr1	chr1.738	chr1.738.1	+	4216319,4217926;
chr1	chr1.74	chr1.74.1	-	1819789,1820759;1822293,1822423;1823201,1823820;
chr1	chr1.740	chr1.740.1	+	4243107,4243513;4243667,4243742;4244384,4245692;
chr1	chr1.741	chr1.741.1	+	4261158,4261557;4262657,4264114;4264621,4264711;4264804,4265137;
chr1	chr1.742	chr1.742.1	+	4266768,4266927;4267028,4267540;
chr1	chr1.744	chr1.744.1	+	4276365,4276610;4277090,4277180;4277259,4277463;
chr1	chr1.745	chr1.745.1	+	4281148,4281250;4284627,4285062;4287186,4287814;
chr1	chr1.745	chr1.745.2	+	4278438,4278522;4278631,4278765;4279291,4279352;4279453,4279581;4280207,4280383;4281110,4281250;4284627,4285071;
chr1	chr1.747	chr1.747.1	+	4353519,4353956;4355913,4356029;4356099,4356545;4356683,4357996;
chr1	chr1.748	chr1.748.1	+	4359602,4360678;
chr1	chr1.750	chr1.750.1	+	4436618,4436916;4437180,4437267;4437408,4437478;4437582,4437638;4437730,4438204;
chr1	chr1.753	chr1.753.1	+	4546686,4546855;4551057,4551197;4551285,4551366;4551461,4551577;4555699,4556061;
chr1	chr1.754	chr1.754.1	+	4557680,4559137;
chr1	chr1.755	chr1.755.1	+	4560942,4562435;
chr1	chr1.757	chr1.757.1	+	4635578,4635975;
chr1	chr1.759	chr1.759.1	+	4673809,4674121;4674210,4674270;4674714,4674782;4674901,4675019;4682164,4682311;4682422,4682566;4682654,4682740;4683358,4683615;
chr1	chr1.762	chr1.762.1	+	4743098,4743565;
chr1	chr1.763	chr1.763.2	+	4838740,4839013;4841284,4841693;
chr1	chr1.764	chr1.764.1	+	4819639,4819911;4820879,4821399;
chr1	chr1.766	chr1.766.1	+	4878810,4879981;
chr1	chr1.768	chr1.768.1	+	4920376,4921910;
chr1	chr1.768	chr1.768.2	+	4920420,4920749;4922958,4923308;4923400,4923615;4924022,4924668;4925065,4925161;4925256,4925309;4925384,4925502;4926558,4926748;4927139,4928032;
chr1	chr1.769	chr1.769.1	+	4928304,4928599;4928712,4928851;4928992,4929530;
chr1	chr1.770	chr1.770.1	+	4934468,4934739;4934829,4934898;4935008,4935105;4941752,4941890;4942072,4942405;
chr1	chr1.770	chr1.770.2	+	4934361,4934739;4934829,4934898;4935008,4935105;4941752,4941890;4942072,4942199;4944116,4944396;4944977,4945042;4945138,4945203;4945361,4945441;4945548,4945628;4946387,4946560;4946713,4946794;4946906,4947027;4948408,4949063;
chr1	chr1.770	chr1.770.4	+	4934572,4934739;4934829,4934898;4935008,4935105;4941752,4941890;4942072,4942199;4944116,4944208;4944346,4944396;4944977,4945042;4945138,4945203;4945361,4945441;4945548,4945628;4946387,4946560;4946713,4946794;4946903,4947027;4948408,4949036;
chr1	chr1.771	chr1.771.1	+	4955120,4955525;4955625,4955807;4955892,4956050;4956143,4956720;
chr1	chr1.771	chr1.771.2	+	4954021,4955525;4955625,4955807;4955892,4956050;4956143,4957547;4957687,4958326;
chr1	chr1.772	chr1.772.1	+	4967329,4967476;4970813,4971332;4973330,4973399;
chr1	chr1.772	chr1.772.3	+	4966021,4966275;4966373,4966506;4967266,4967476;4970819,4971047;4971182,4971332;4973330,4973825;
chr1	chr1.773	chr1.773.1	+	4981807,4982709;
chr1	chr1.773	chr1.773.3	+	4981802,4981931;4982048,4982559;4984617,4984835;4985008,4985367;
chr1	chr1.774	chr1.774.2	+	4989609,4989909;4989997,4990085;4998099,4998180;4998494,4998549;5003708,5003821;5003988,5004050;5004535,5004654;5004759,5004859;5006038,5006097;5006213,5006312;5006427,5006584;5006667,5006762;5008927,5008990;5009082,5009163;5009254,5009429;5009510,5009586;5010780,5010912;5011203,5011319;5011407,5011791;
chr1	chr1.775	chr1.775.1	+	5030607,5030717;5031028,5031201;5036849,5036970;
chr1	chr1.775	chr1.775.2	+	5030602,5030717;5031028,5031201;5037554,5037620;5037801,5038008;5045272,5045441;5045853,5045930;5046180,5046312;5046387,5046478;5049939,5049995;5056529,5057037;
chr1	chr1.775	chr1.775.4	+	5030544,5030738;5031028,5031201;5037554,5037620;5037801,5038008;5045272,5045441;5045853,5045930;5046180,5046312;5046387,5046478;5049939,5049995;5056529,5056600;5056704,5056981;
chr1	chr1.775	chr1.775.5	+	5030558,5030738;5031028,5031201;5037554,5037620;5037801,5038031;5045272,5045441;5045853,5045930;5046180,5046312;5046387,5046478;5049939,5049995;5056529,5056600;5056704,5057203;
chr1	chr1.775	chr1.775.6	+	5030581,5030738;5031028,5031201;5037554,5037620;5037801,5038008;5045272,5045441;5045853,5045930;5046180,5046312;5046387,5046478;5049939,5049995;5056529,5056600;5056704,5056741;5056828,5056968;
chr1	chr1.777	chr1.777.1	+	5083152,5083304;5083395,5083466;5083551,5083760;5083875,5084248;
chr1	chr1.779	chr1.779.1	+	5123083,5124381;
chr1	chr1.779	chr1.779.2	+	5123085,5123404;5123536,5124381;
chr1	chr1.779	chr1.779.3	+	5123080,5123404;5123536,5123932;5124046,5124381;
chr1	chr1.779	chr1.779.4	+	5123083,5123404;5123536,5123607;5123720,5124237;
chr1	chr1.779	chr1.779.5	+	5123085,5123607;5123720,5123932;5124046,5124381;
chr1	chr1.78	chr1.78.1	-	1896523,1896572;1896912,1897055;1897186,1897338;1897512,1897610;1898330,1898529;1898624,1898672;1898795,1898972;
chr1	chr1.78	chr1.78.2	-	1895299,1895372;1896152,1896265;1896444,1896572;1896912,1897055;1897186,1897338;1897512,1897610;1898330,1898529;1898624,1898672;1898795,1898938;
chr1	chr1.78	chr1.78.3	-	1891478,1891687;1891865,1892190;1892939,1893030;1893127,1893214;1893303,1893391;1893966,1894083;1894160,1894251;1894339,1894410;1894881,1894991;1895091,1895186;1895274,1895372;1896152,1896265;1896444,1896539;
chr1	chr1.78	chr1.78.4	-	1891405,1891687;1891865,1892190;1892939,1893030;1893127,1893214;1893303,1893391;1893966,1894083;1894160,1894251;1894339,1894410;1894881,1894994;1895091,1895186;1895274,1895372;1896152,1896265;1896444,1896572;1896912,1897055;1897186,1897338;1897512,1897589;
chr1	chr1.781	chr1.781.1	+	5136520,5137346;
chr1	chr1.782	chr1.782.1	+	5171669,5171796;5171908,5171951;5192526,5192625;5192751,5193725;5202771,5203005;5211410,5211627;5211874,5212081;5226755,5227035;5227778,5227861;5238932,5239026;5239298,5239460;5239548,5239793;5250752,5250922;5251060,5251173;5251273,5251398;5255559,5255707;5266408,5266648;5266777,5267551;5270896,5271077;5272239,5272342;5272457,5272864;
chr1	chr1.787	chr1.787.1	+	5403214,5403664;5408450,5409251;
chr1	chr1.79	chr1.79.1	-	1917828,1918796;
chr1	chr1.79	chr1.79.2	-	1902524,1902819;1902930,1903034;1903129,1903281;1903966,1904129;1907015,1907035;
chr1	chr1.790	chr1.790.1	+	5599519,5600036;5602867,5603019;5603175,5603573;5603765,5603841;5604695,5605939;
chr1	chr1.790	chr1.790.2	+	5599554,5600036;5602867,5603019;5603175,5603573;5603765,5603841;5604695,5605879;5607096,5607563;
chr1	chr1.792	chr1.792.1	+	5609326,5609721;5609825,5610080;5611883,5611919;5612925,5613042;5614414,5614524;5614644,5614938;
chr1	chr1.793	chr1.793.1	+	5615934,5616745;
chr1	chr1.794	chr1.794.1	+	5650857,5651053;5652564,5653098;5654851,5656715;5657321,5657471;5658249,5659342;
chr1	chr1.798	chr1.798.1	+	5922292,5922597;5922731,5924130;
chr1	chr1.80	chr1.80.1	-	2007248,2007509;2008091,2008205;2008943,2009349;2010315,2010449;2010539,2010924;2011205,2012058;2012971,2013054;2013143,2013234;2013507,2013590;2013683,2013862;2015189,2015233;2015317,2015643;2017512,2017913;2018102,2018216;2023985,2024088;2024273,2024344;2024823,2024954;2031381,2031482;2036583,2036666;2036746,2036836;2036943,2037016;2037437,2037457;2038066,2038200;2038818,2039038;
chr1	chr1.800	chr1.800.1	+	6006059,6006265;6009076,6010147;
chr1	chr1.800	chr1.800.2	+	6006326,6006633;6009076,6010180;
chr1	chr1.800	chr1.800.3	+	6006391,6006633;6009072,6010136;
chr1	chr1.802	chr1.802.1	+	6044302,6044617;6044729,6044829;6045487,6047080;
chr1	chr1.802	chr1.802.3	+	6044302,6044622;6044729,6044829;6045487,6045695;6046280,6047079;
chr1	chr1.803	chr1.803.1	+	6068467,6069419;6070991,6071125;6071619,6071737;6071892,6072009;6073279,6073947;
chr1	chr1.803	chr1.803.2	+	6068425,6069419;6070991,6071107;6071619,6071737;6071892,6072009;6074235,6074354;6074529,6074641;6074726,6074880;6075085,6076169;
chr1	chr1.803	chr1.803.3	+	6068557,6068645;6068737,6069419;6070991,6071125;6071619,6071737;6071892,6072009;6074235,6074354;6074529,6074641;6074726,6074880;6075085,6076122;
chr1	chr1.805	chr1.805.1	+	6076696,6076846;6076946,6077021;6077369,6077441;6079080,6079175;6079457,6079507;6081267,6081349;6082854,6083565;
chr1	chr1.805	chr1.805.2	+	6076716,6076846;6076946,6077021;6077369,6077441;6079080,6079175;6079457,6079507;6080963,6081349;6082854,6083590;
chr1	chr1.805	chr1.805.3	+	6076732,6076846;6076946,6077021;6077369,6077441;6079084,6079175;6079457,6079507;6080963,6081349;6082854,6083300;
chr1	chr1.806	chr1.806.1	+	6133841,6133980;6134066,6134221;6134297,6134456;6134564,6134715;6134932,6135019;6135096,6135169;6135262,6135336;6135533,6135886;6136660,6137050;
chr1	chr1.807	chr1.807.1	+	6138242,6138890;6142487,6142570;6142710,6142759;6147327,6147378;6148651,6148755;6151206,6151465;6151767,6151919;6152053,6152160;6155126,6155227;6155316,6155360;6155469,6156026;
chr1	chr1.807	chr1.807.2	+	6138377,6138890;6142487,6142570;6142664,6142759;6147327,6147378;6148651,6148755;6151206,6151465;6151767,6151919;6152053,6152160;6155126,6155227;6155316,6155360;6155469,6155687;
chr1	chr1.808	chr1.808.1	+	6214509,6214911;6215032,6215431;6216251,6217247;
chr1	chr1.81	chr1.81.1	-	2057318,2057424;2060665,2060805;2061394,2061632;2062131,2062437;
chr1	chr1.81	chr1.81.2	-	2049515,2049979;2050593,2050694;2050999,2051094;2051172,2051222;2052491,2052550;2054407,2054527;2054715,2054811;2056381,2056510;2056846,2056998;2057278,2057424;
chr1	chr1.81	chr1.81.3	-	2041847,2042387;2043248,2043427;2043544,2043726;2043917,2044006;2046324,2046511;2046595,2046703;2046817,2046959;2047141,2047216;2047348,2047419;2047521,2047664;2049857,2049979;2050593,2050694;2050999,2051094;2051172,2051222;2052491,2052550;2054407,2054527;2054715,2054811;2056381,2056510;2056846,2056998;2057278,2057424;2060665,2060805;2061394,2061632;2062131,2062407;
chr1	chr1.810	chr1.810.1	+	6321119,6322474;
chr1	chr1.810	chr1.810.2	+	6319477,6319720;6320135,6320175;6320685,6320795;
chr1	chr1.810	chr1.810.3	+	6321022,6321270;6321366,6321503;6321605,6321761;6321872,6322474;
chr1	chr1.810	chr1.810.4	+	6319592,6319720;6320135,6321270;6321366,6321503;6321605,6321761;6321872,6322356;6324777,6325329;
chr1	chr1.811	chr1.811.1	+	6336138,6336295;6336469,6336570;6336647,6336764;6337794,6337846;6337923,6337988;6338708,6338752;6346854,6346909;6353120,6353304;6355003,6355050;6355167,6355274;6355744,6355975;6371059,6371361;6385573,6385670;6385899,6386030;6386134,6386352;6386473,6386679;6386990,6387242;6390377,6390681;6390969,6391510;
chr1	chr1.814	chr1.814.1	+	6449552,6449784;6452244,6452349;6452431,6452648;6454034,6454590;6456457,6457519;
chr1	chr1.814	chr1.814.2	+	6449551,6449784;6452244,6452349;6452431,6452648;6454034,6454590;6456457,6456810;6456997,6457516;
chr1	chr1.816	chr1.816.1	+	6571827,6574367;
chr1	chr1.816	chr1.816.2	+	6571750,6572244;6583211,6583500;
chr1	chr1.818	chr1.818.1	+	6604051,6604136;6605479,6605935;
chr1	chr1.819	chr1.819.1	+	6666518,6667221;6667681,6667750;6668022,6668557;
chr1	chr1.82	chr1.82.1	-	2080594,2081005;2081093,2081194;2081280,2082132;2082793,2082852;2082921,2083003;
chr1	chr1.82	chr1.82.2	-	2080604,2081005;2081280,2081351;2081444,2081486;2082089,2082132;2082793,2082852;2082921,2083001;2083530,2083642;
chr1	chr1.820	chr1.820.1	+	6670820,6671691;6671823,6671892;6673730,6674449;
chr1	chr1.821	chr1.821.1	+	6678767,6678969;6681194,6681261;6681352,6682518;
chr1	chr1.824	chr1.824.1	+	6727716,6728167;
chr1	chr1.824	chr1.824.2	+	6727711,6727980;6728830,6729286;6729385,6729734;6729828,6730229;6730714,6731098;6731756,6732287;
chr1	chr1.824	chr1.824.4	+	6727706,6727980;6728830,6728870;6729007,6729286;6729385,6729734;6729828,6730229;6730714,6731098;6731756,6732298;
chr1	chr1.824	chr1.824.5	+	6727717,6727980;6728830,6728870;6729010,6729286;6729385,6729734;6729828,6730229;6730714,6731098;6731756,6732223;
chr1	chr1.826	chr1.826.1	+	6827704,6827784;6828030,6828338;6828952,6829296;6829956,6830396;
chr1	chr1.827	chr1.827.1	+	6850089,6850110;6850762,6851519;
chr1	chr1.829	chr1.829.1	+	6936253,6938096;
chr1	chr1.83	chr1.83.1	-	2095212,2096449;2096571,2096914;
chr1	chr1.83	chr1.83.2	-	2095313,2095753;2095813,2095923;
chr1	chr1.83	chr1.83.3	-	2095448,2095721;2095785,2096122;
chr1	chr1.83	chr1.83.4	-	2095507,2096449;2096519,2096911;
chr1	chr1.830	chr1.830.1	+	6948136,6948195;6948640,6950845;
chr1	chr1.830	chr1.830.2	+	6948169,6948195;6948640,6948792;6952256,6952397;6952519,6952615;6952716,6952785;6952879,6953325;6953448,6953535;6954497,6954624;
chr1	chr1.830	chr1.830.4	+	6948130,6948195;6948404,6948524;6948640,6948792;6952256,6952397;6952519,6952615;6952716,6952785;6952879,6952983;6953227,6953325;6953448,6953535;6954497,6954761;
chr1	chr1.832	chr1.832.1	+	6964192,6964401;6964560,6964730;6964831,6964986;6965335,6965446;6966397,6966545;6966885,6967053;6968633,6968873;6969106,6969215;6973850,6973920;6974806,6974887;6974983,6975063;6975618,6975701;6975974,6976018;
chr1	chr1.832	chr1.832.2	+	6964192,6964401;6964560,6964730;6964831,6964986;6965335,6965446;6966397,6966545;6966885,6967053;6968633,6968873;6969106,6969215;6973850,6973920;6974806,6974887;6974983,6975063;6975618,6975701;6975974,6976105;6976289,6976411;6976499,6976996;
chr1	chr1.833	chr1.833.1	+	6988857,6990376;
chr1	chr1.833	chr1.833.2	+	6988837,6990679;6990751,6990827;6991420,6991531;6991761,6991877;6992924,6993472;
chr1	chr1.834	chr1.834.1	+	7066250,7066367;7067798,7067824;7067932,7068085;7068750,7068841;7068997,7069153;7069235,7069299;7069407,7069504;7069614,7069716;7069855,7070082;
chr1	chr1.834	chr1.834.2	+	7066259,7066367;7067798,7067824;7067932,7068085;7068205,7068841;7068997,7069153;7069235,7069299;7069407,7069504;7069614,7069716;7069855,7070223;
chr1	chr1.834	chr1.834.3	+	7066251,7067824;7067932,7068085;7068205,7068253;7068350,7068464;7068750,7068841;7068997,7069153;7069235,7069299;7069407,7069504;7069614,7069716;7069855,7070223;
chr1	chr1.834	chr1.834.4	+	7066255,7066367;7066959,7068085;7068205,7068253;7068350,7068464;7068750,7068841;7068997,7069153;7069235,7069299;7069407,7069504;7069614,7069716;7069855,7070085;
chr1	chr1.834	chr1.834.5	+	7066243,7066367;7066959,7067145;7067798,7067824;7067932,7068085;7068205,7068253;7068750,7068841;7068997,7069153;7069235,7069299;7069407,7069504;7069614,7069716;7069855,7070227;
chr1	chr1.834	chr1.834.6	+	7066243,7066367;7066959,7067145;7067798,7067824;7067932,7068085;7068205,7068253;7068350,7068464;7068750,7068841;7068997,7069153;7069235,7069299;7069407,7069504;7069614,7069716;7069855,7070241;
chr1	chr1.835	chr1.835.1	+	7096552,7097977;
chr1	chr1.835	chr1.835.2	+	7094696,7094958;7099985,7100320;
chr1	chr1.835	chr1.835.3	+	7094876,7097850;7099985,7100443;
chr1	chr1.835	chr1.835.4	+	7097552,7097850;7099948,7100339;
chr1	chr1.835	chr1.835.5	+	7094863,7094958;7095132,7097850;7099985,7100794;
chr1	chr1.835	chr1.835.6	+	7094875,7094958;7097711,7097850;7099985,7100340;
chr1	chr1.837	chr1.837.1	+	7141970,7142151;7142408,7142567;7142673,7142930;7143204,7143378;7143707,7143768;7143861,7144024;7144171,7144268;7144720,7144778;7144869,7145003;7145084,7145340;7145438,7145597;7145926,7146001;7146103,7146153;7146506,7146828;
chr1	chr1.839	chr1.839.1	+	7199595,7200713;
chr1	chr1.839	chr1.839.2	+	7199538,7199587;7199700,7200644;
chr1	chr1.839	chr1.839.3	+	7199595,7200006;7200135,7200634;
chr1	chr1.841	chr1.841.1	+	7216901,7219875;
chr1	chr1.841	chr1.841.2	+	7216895,7218257;7228237,7228656;7229486,7229878;
chr1	chr1.842	chr1.842.2	+	7234015,7234287;7234862,7235071;7235288,7235337;7235425,7235695;7235770,7236183;
chr1	chr1.844	chr1.844.1	+	7243276,7243672;7244034,7244243;7244321,7244490;7244581,7244851;7244932,7245292;
chr1	chr1.845	chr1.845.1	+	7257813,7258290;7258475,7258636;7258733,7259029;7260146,7260211;7260294,7260362;7260488,7260933;
chr1	chr1.845	chr1.845.2	+	7257808,7258290;7258475,7258636;7258733,7259029;7260146,7260211;7260294,7260362;7260488,7260580;7262550,7262773;7265052,7265329;7266285,7266782;
chr1	chr1.846	chr1.846.1	+	7268439,7268764;7270038,7270125;7270245,7270356;7270494,7270643;7273832,7273936;7275260,7275343;7275415,7275530;7275648,7275749;7275828,7275941;7276043,7276099;7276212,7276278;7276374,7276427;7276521,7276595;7276704,7276739;7277047,7277487;
chr1	chr1.846	chr1.846.2	+	7268686,7268839;7270038,7270125;7270245,7270356;7270494,7270643;7273832,7273936;7275260,7275343;7275415,7275530;7275648,7275749;7275828,7275941;7276043,7276099;7276212,7276278;7276374,7276427;7276521,7276595;7276704,7276739;7277047,7277500;
chr1	chr1.847	chr1.847.1	+	7278723,7280230;
chr1	chr1.847	chr1.847.2	+	7278723,7279110;7279138,7279522;
chr1	chr1.848	chr1.848.1	+	7324032,7324173;7324254,7324535;7324631,7324700;7324835,7326100;7326732,7327519;
chr1	chr1.850	chr1.850.2	+	7422393,7422548;7423715,7423967;7425737,7426435;
chr1	chr1.852	chr1.852.1	+	7508215,7508252;7509471,7510252;7510369,7510968;7511132,7511342;7511535,7512042;7512173,7512816;
chr1	chr1.852	chr1.852.2	+	7508233,7510252;7510369,7510598;7510829,7510968;7511132,7511342;7511535,7511769;7511892,7512137;
chr1	chr1.852	chr1.852.3	+	7508179,7508252;7508857,7510252;7510369,7510482;7510829,7510968;7511132,7511342;7511535,7511769;7511892,7512042;7512173,7512790;
chr1	chr1.852	chr1.852.4	+	7508226,7508252;7509471,7510252;7510369,7510482;7510829,7510968;7511132,7511342;7511535,7511769;7511892,7512042;7512173,7512896;
chr1	chr1.854	chr1.854.1	+	7651056,7651173;7651495,7651691;7652530,7652612;7653362,7653448;7653727,7654103;7654322,7654813;
chr1	chr1.854	chr1.854.2	+	7651102,7651691;7652530,7652612;7653362,7653448;7653727,7653875;7653972,7654103;7654322,7654793;
chr1	chr1.854	chr1.854.3	+	7651095,7651173;7651495,7651691;7652530,7652612;7653362,7653448;7653727,7653875;7653972,7654103;7654322,7654862;
chr1	chr1.855	chr1.855.1	+	7708069,7708280;7709572,7709724;7711647,7712053;7712219,7713414;
chr1	chr1.855	chr1.855.2	+	7708069,7708280;7709572,7709724;7711715,7712053;7712219,7712820;
chr1	chr1.856	chr1.856.1	+	7718748,7718808;7719646,7719955;7721550,7721917;
chr1	chr1.860	chr1.860.1	+	7746301,7746533;7749166,7749371;7750115,7750242;7750443,7750587;7751134,7751741;
chr1	chr1.861	chr1.861.1	+	7756597,7756945;7757029,7757151;7757419,7757520;7757732,7757960;7758136,7758183;7758388,7758483;7758698,7758820;7759390,7759753;
chr1	chr1.862	chr1.862.1	+	7784896,7785050;7785154,7785291;7787685,7787839;7788000,7788143;7788343,7788475;7788563,7788745;7789578,7789650;
chr1	chr1.862	chr1.862.2	+	7784584,7784719;7784880,7785050;7785154,7785291;7787685,7787839;7788000,7788143;7788328,7788475;7788563,7788745;7789578,7789778;
chr1	chr1.862	chr1.862.3	+	7763572,7763702;7764445,7764541;7765446,7765542;7776305,7776463;7776583,7776792;7779835,7780016;7782634,7782781;7783060,7783155;7783612,7783747;7783854,7783975;7784525,7784546;
chr1	chr1.862	chr1.862.4	+	7779905,7780016;7782634,7782781;7783060,7783155;7783612,7783747;7783854,7783975;7784525,7784719;7784880,7785050;7785154,7785291;7787685,7787839;7788000,7788143;7788328,7788475;7788563,7789205;
chr1	chr1.863	chr1.863.1	+	7798405,7798893;
chr1	chr1.863	chr1.863.2	+	7791487,7791572;7796554,7796624;7798228,7798297;7798563,7798892;
chr1	chr1.863	chr1.863.3	+	7790741,7790822;7791403,7791572;7796554,7796584;7798074,7798105;7798216,7798297;7798563,7798895;
chr1	chr1.863	chr1.863.10	+	7790741,7790822;7791403,7791572;7796554,7796624;7796818,7796937;7798074,7798105;7798216,7798297;7798563,7798896;
chr1	chr1.863	chr1.863.11	+	7790741,7790822;7791381,7791572;7796554,7796624;7796818,7796928;7798066,7798105;7798216,7798297;7798563,7798896;
chr1	chr1.863	chr1.863.12	+	7790746,7790822;7791381,7791572;7796554,7796624;7796818,7796928;7798039,7798105;7798216,7798297;7798563,7798812;
chr1	chr1.863	chr1.863.4	+	7790720,7790822;7791403,7791572;7796554,7796624;7796818,7796937;7797987,7798105;7798216,7798297;7798563,7798895;
chr1	chr1.863	chr1.863.5	+	7790734,7790822;7791403,7791572;7796534,7796624;7796818,7796937;7797987,7798105;7798216,7798297;7798563,7798782;
chr1	chr1.863	chr1.863.6	+	7790741,7790822;7791381,7791572;7796554,7796624;7796818,7796937;7797987,7798105;7798216,7798297;7798563,7798896;
chr1	chr1.863	chr1.863.7	+	7790741,7790822;7791413,7791572;7796554,7796624;7796818,7796937;7797987,7798105;7798216,7798297;7798563,7798896;
chr1	chr1.863	chr1.863.8	+	7790741,7790822;7791403,7791572;7796554,7796581;7796847,7796937;7797987,7798105;7798216,7798297;7798563,7798895;
chr1	chr1.863	chr1.863.9	+	7790741,7790791;7791548,7791572;7796554,7796624;7796818,7796937;7797987,7798105;7798216,7798297;7798563,7798895;
chr1	chr1.866	chr1.866.1	+	7835565,7836031;7836176,7837380;
chr1	chr1.866	chr1.866.2	+	7835565,7835647;7837116,7837507;
chr1	chr1.866	chr1.866.3	+	7835565,7836031;7836176,7836496;7836835,7837502;
chr1	chr1.866	chr1.866.4	+	7835565,7836496;7836835,7836969;7837079,7837526;
chr1	chr1.866	chr1.866.5	+	7835565,7836031;7836176,7836969;7837079,7837536;
chr1	chr1.866	chr1.866.6	+	7836306,7836496;7836846,7836969;7837079,7837465;
chr1	chr1.866	chr1.866.10	+	7835565,7836031;7836176,7836343;7836835,7836969;7837079,7837457;
chr1	chr1.866	chr1.866.11	+	7835565,7835668;7836364,7836496;7836835,7836969;7837079,7837526;
chr1	chr1.866	chr1.866.12	+	7835565,7835886;7836408,7836496;7836835,7836969;7837079,7837527;
chr1	chr1.866	chr1.866.13	+	7835565,7836022;7836329,7836496;7836835,7836969;7837079,7837535;
chr1	chr1.866	chr1.866.14	+	7835565,7835980;7836320,7836496;7836835,7836969;7837079,7837535;
chr1	chr1.866	chr1.866.15	+	7835565,7836031;7836176,7836345;7836939,7836969;7837079,7837536;
chr1	chr1.866	chr1.866.16	+	7835565,7836031;7836176,7836342;7836875,7836969;7837079,7837536;
chr1	chr1.866	chr1.866.17	+	7835985,7836031;7836176,7836271;7836949,7836969;7837079,7837697;
chr1	chr1.866	chr1.866.18	+	7836313,7836424;7836483,7836496;7836835,7836969;7837079,7837526;
chr1	chr1.866	chr1.866.8	+	7835565,7836031;7836176,7836355;7836949,7836969;7837079,7837535;
chr1	chr1.866	chr1.866.9	+	7835565,7836031;7836176,7836496;7836811,7836969;7837079,7837527;
chr1	chr1.866	chr1.866.19	+	7835560,7836031;7836176,7836274;7836466,7836496;7836835,7836969;7837079,7837629;
chr1	chr1.866	chr1.866.20	+	7835565,7835932;7835992,7836031;7836176,7836496;7836835,7836969;7837079,7837373;
chr1	chr1.866	chr1.866.21	+	7835565,7835872;7835981,7836031;7836176,7836496;7836835,7836969;7837079,7837525;
chr1	chr1.866	chr1.866.22	+	7835565,7835848;7835990,7836031;7836176,7836496;7836835,7836969;7837079,7837470;
chr1	chr1.866	chr1.866.23	+	7835565,7836031;7836176,7836261;7836331,7836496;7836835,7836969;7837079,7837525;
chr1	chr1.866	chr1.866.24	+	7835565,7836031;7836176,7836293;7836372,7836496;7836835,7836969;7837079,7837527;
chr1	chr1.866	chr1.866.25	+	7835565,7836031;7836176,7836280;7836436,7836496;7836835,7836969;7837079,7837503;
chr1	chr1.866	chr1.866.26	+	7835565,7835906;7835964,7836031;7836176,7836496;7836835,7836969;7837079,7837525;
chr1	chr1.866	chr1.866.27	+	7835565,7835661;7835972,7836031;7836176,7836496;7836835,7836969;7837079,7837525;
chr1	chr1.866	chr1.866.28	+	7835565,7835654;7835895,7836031;7836176,7836496;7836835,7836969;7837079,7837525;
chr1	chr1.866	chr1.866.29	+	7835565,7836031;7836176,7836323;7836430,7836496;7836835,7836969;7837079,7837527;
chr1	chr1.866	chr1.866.30	+	7835565,7835897;7835967,7836031;7836176,7836496;7836835,7836969;7837079,7837527;
chr1	chr1.866	chr1.866.31	+	7835565,7835664;7836007,7836031;7836176,7836496;7836835,7836969;7837079,7837532;
chr1	chr1.866	chr1.866.32	+	7835565,7836031;7836176,7836255;7836349,7836496;7836835,7836969;7837079,7837535;
chr1	chr1.866	chr1.866.33	+	7835565,7836031;7836176,7836346;7836430,7836496;7836835,7836969;7837079,7837536;
chr1	chr1.866	chr1.866.34	+	7835565,7835872;7835981,7836031;7836176,7836293;7836372,7836496;7836835,7836969;7837079,7837501;
chr1	chr1.867	chr1.867.1	+	7860983,7861107;7861702,7861917;7863026,7863072;7863575,7863691;7865415,7865534;7865625,7865719;7865811,7865904;7866290,7866774;
chr1	chr1.867	chr1.867.2	+	7860980,7861107;7861702,7861917;7863026,7863072;7863575,7863691;7865415,7865534;7865625,7865719;7865811,7865904;7868020,7868151;7869971,7870186;
chr1	chr1.867	chr1.867.3	+	7860980,7861107;7861702,7861917;7863026,7863072;7863575,7863691;7865415,7865534;7865625,7865719;7865811,7865904;7868020,7868151;7870642,7871127;
chr1	chr1.867	chr1.867.5	+	7860980,7861107;7861702,7861917;7863026,7863072;7863575,7863691;7865419,7865534;7865625,7865719;7865811,7865904;7868020,7868151;7869971,7870083;7870642,7871078;
chr1	chr1.870	chr1.870.1	+	7963435,7964024;
chr1	chr1.871	chr1.871.1	+	8010277,8011179;
chr1	chr1.871	chr1.871.2	+	8010355,8010871;8011405,8011643;8011761,8011897;
chr1	chr1.873	chr1.873.1	+	8065415,8067946;
chr1	chr1.873	chr1.873.2	+	8065550,8065722;8066120,8066581;
chr1	chr1.873	chr1.873.3	+	8064520,8064676;8065288,8065349;8065582,8065722;8066120,8066168;8067509,8067606;8071015,8071300;
chr1	chr1.873	chr1.873.4	+	8065565,8065722;8066120,8066168;8067509,8067625;8068018,8068071;8068613,8068698;8069871,8069976;8070852,8071245;
chr1	chr1.873	chr1.873.5	+	8064597,8064676;8065288,8065349;8065582,8065722;8066120,8066168;8067509,8067625;8068018,8068071;8069871,8069976;8070852,8071174;
chr1	chr1.873	chr1.873.6	+	8064493,8064676;8065288,8065349;8065582,8065722;8066120,8066168;8067509,8067625;8068018,8068071;8068613,8068698;8069871,8069976;8070852,8071304;
chr1	chr1.873	chr1.873.7	+	8061040,8061225;8061553,8061639;8065288,8065349;8065582,8065722;8066120,8066168;8067509,8067625;8068018,8068071;8068613,8068698;8069871,8069976;8070852,8071304;
chr1	chr1.874	chr1.874.1	+	8098446,8098553;8098664,8098813;8098892,8099146;8099702,8099783;8099868,8100140;
chr1	chr1.875	chr1.875.1	+	8196538,8197374;8201474,8202053;
chr1	chr1.875	chr1.875.2	+	8196538,8196604;8197140,8197374;8201474,8202056;
chr1	chr1.876	chr1.876.1	+	8251560,8251667;8251754,8253823;
chr1	chr1.878	chr1.878.1	+	8667484,8668404;
chr1	chr1.879	chr1.879.1	+	8670257,8672023;8674872,8675424;
chr1	chr1.880	chr1.880.1	+	8677831,8678163;8678267,8678334;8678441,8678543;8679301,8679380;8679733,8679924;8680036,8680172;8680315,8680789;
chr1	chr1.881	chr1.881.1	+	8703966,8704157;8705145,8705182;8705275,8705297;8706026,8706132;8706222,8706273;8706357,8706441;8707066,8707156;8707836,8707874;8708018,8708085;8708180,8708242;8708468,8708523;8708607,8708875;8708971,8709072;8709207,8709284;
chr1	chr1.881	chr1.881.2	+	8706134,8706273;8706357,8706441;8707066,8707156;8707836,8707874;8708018,8708085;8708180,8708242;8708468,8708523;8708607,8708680;8708783,8708875;8708971,8709072;8709207,8709287;8709370,8709461;8709592,8709607;8710103,8710213;8710294,8710532;
chr1	chr1.881	chr1.881.3	+	8703966,8704157;8705145,8705182;8705275,8705297;8706026,8706132;8706222,8706273;8706357,8706441;8707066,8707156;8707836,8707874;8708018,8708085;8708180,8708242;8708468,8708523;8708607,8708680;8708783,8708875;8708971,8709072;8709207,8709287;8709370,8709461;8709592,8709607;8710103,8710213;8710294,8710679;
chr1	chr1.883	chr1.883.1	+	8776065,8776617;
chr1	chr1.883	chr1.883.2	+	8775789,8776348;8776962,8777180;
chr1	chr1.883	chr1.883.3	+	8775794,8776330;8779837,8780019;8780131,8780858;
chr1	chr1.883	chr1.883.4	+	8775821,8776044;8780170,8780720;8786663,8787089;
chr1	chr1.883	chr1.883.5	+	8779433,8780019;8780131,8780720;8786663,8786923;8787553,8787752;
chr1	chr1.883	chr1.883.6	+	8775821,8776348;8777821,8778080;8778226,8778378;8778730,8779144;8779327,8779742;
chr1	chr1.883	chr1.883.7	+	8777404,8777674;8777821,8778080;8778226,8778378;8778730,8779144;8779327,8779742;
chr1	chr1.883	chr1.883.8	+	8775794,8778080;8778226,8778378;8778730,8779144;8779327,8780019;8780131,8780720;8786663,8787087;
chr1	chr1.883	chr1.883.9	+	8775821,8776348;8777821,8778080;8778226,8778378;8778730,8779144;8779327,8780019;8780131,8780596;
chr1	chr1.883	chr1.883.11	+	8775884,8776348;8776962,8777030;8777224,8778080;8778226,8778378;8778730,8779144;8779327,8780019;8780131,8780720;8786663,8787086;
chr1	chr1.883	chr1.883.12	+	8775791,8776348;8776962,8777030;8777224,8777684;8777821,8778080;8778226,8778378;8778730,8779144;8779327,8780019;8780131,8780720;8786663,8787088;
chr1	chr1.887	chr1.887.1	+	8890010,8891168;
chr1	chr1.887	chr1.887.2	+	8886915,8887151;8888701,8888777;8888883,8889005;8889292,8889396;8889679,8889911;8890008,8890203;8890878,8891007;8891107,8891157;
chr1	chr1.887	chr1.887.3	+	8887011,8887151;8888701,8888777;8888883,8889396;8889679,8889751;8889840,8889911;8890008,8890203;8890878,8891007;8891107,8891165;
chr1	chr1.887	chr1.887.5	+	8887013,8887151;8888701,8888762;8888883,8889005;8889292,8889396;8889679,8889751;8889840,8889911;8890008,8890203;8890878,8891007;8891107,8891168;
chr1	chr1.888	chr1.888.1	+	8931172,8931329;8931429,8931543;8931684,8933397;
chr1	chr1.888	chr1.888.2	+	8922724,8922997;8924045,8924275;8928605,8928655;8929203,8929670;
chr1	chr1.888	chr1.888.3	+	8922632,8923010;8923712,8923940;8924027,8924275;8928605,8928655;8929203,8929669;
chr1	chr1.888	chr1.888.4	+	8922663,8923010;8923712,8923940;8924061,8924275;8928605,8928655;8929203,8929670;
chr1	chr1.888	chr1.888.5	+	8922597,8923010;8923712,8923940;8924027,8924275;8928605,8928655;8929203,8929463;8931277,8931329;8931429,8931543;8931684,8932035;
chr1	chr1.888	chr1.888.6	+	8922605,8923010;8923712,8923940;8924027,8924275;8928605,8928655;8929203,8929463;8931277,8931329;8931429,8931938;8932380,8933556;
chr1	chr1.888	chr1.888.7	+	8922626,8923010;8923712,8923940;8924027,8924275;8928605,8928655;8929203,8929463;8931277,8931329;8931429,8931543;8931684,8931938;8932380,8933530;
chr1	chr1.889	chr1.889.1	+	8940716,8940734;8944422,8944682;8944776,8944828;8947326,8947449;8947542,8947796;8949057,8950205;
chr1	chr1.889	chr1.889.2	+	8939436,8939753;8939894,8940014;8940104,8940593;8940681,8940734;8944422,8944682;8944776,8944828;8947326,8947449;8947542,8947685;
chr1	chr1.89	chr1.89.1	-	2259308,2259969;
chr1	chr1.89	chr1.89.2	-	2253732,2254568;2256075,2256266;2256477,2256575;2256685,2256810;2256940,2257179;2257980,2258088;2258173,2258261;
chr1	chr1.89	chr1.89.3	-	2253732,2254568;2256075,2256266;2256477,2256571;2256685,2256810;2256940,2257179;2257980,2258088;2258173,2258261;2258340,2258616;2258699,2258809;2258943,2259514;
chr1	chr1.89	chr1.89.4	-	2253547,2254568;2256075,2256266;2256477,2256575;2256685,2256810;2256940,2257149;2257980,2258088;2258173,2258261;2258340,2258616;2258699,2258809;2258943,2260291;2260828,2261232;
chr1	chr1.890	chr1.890.1	+	8955730,8956842;
chr1	chr1.890	chr1.890.2	+	8955730,8955847;8956261,8956900;
chr1	chr1.893	chr1.893.1	+	8988614,8989685;
chr1	chr1.894	chr1.894.1	+	9031027,9031195;9031293,9031463;9031554,9031715;9031788,9031988;9033173,9033273;9033345,9034074;
chr1	chr1.894	chr1.894.2	+	9031113,9031195;9031293,9031463;9031554,9031715;9031788,9031988;9033173,9033273;9033349,9034151;
chr1	chr1.898	chr1.898.1	+	9241059,9241117;9241200,9241313;9242359,9242593;9242698,9242856;9243003,9243154;9243402,9243661;
chr1	chr1.899	chr1.899.1	+	9257418,9257703;9257780,9257845;9257941,9258054;9284620,9284854;9284950,9285108;9285213,9285812;
chr1	chr1.9	chr1.9.1	-	350861,351096;352465,352615;352753,352887;358678,358759;359513,359568;360541,360576;361801,361841;
chr1	chr1.9	chr1.9.2	-	352309,352615;352753,352887;358678,358759;359513,359568;360541,360576;361801,361845;368507,368569;368787,368839;371578,371668;
chr1	chr1.9	chr1.9.3	-	351669,352887;358678,358759;359513,359568;360541,360576;361801,361845;368507,368569;368787,368839;371578,371668;372265,372372;372528,372635;372731,372819;373029,373768;
chr1	chr1.9	chr1.9.4	-	342582,342901;343330,343415;343512,343712;345331,345544;346694,346754;350943,351096;358678,358759;359513,359568;360541,360576;361801,361845;368507,368569;368787,368839;371578,371668;372265,372372;372528,372635;372731,372819;373029,373772;
chr1	chr1.9	chr1.9.5	-	342581,342901;343330,343415;343512,343712;345331,345544;350943,351096;352465,352615;352753,352887;358678,358759;359513,359568;360541,360576;361801,361845;368507,368569;368787,368839;371578,371668;372265,372372;372528,372635;372731,372819;373029,373772;
chr1	chr1.901	chr1.901.1	+	9369136,9369675;9372558,9372770;9373192,9373250;9373526,9373841;
chr1	chr1.901	chr1.901.2	+	9369160,9369326;9369384,9369675;9372558,9372770;9373192,9373250;9373526,9373843;
chr1	chr1.901	chr1.901.4	+	9369160,9369326;9369384,9369675;9372558,9372770;9373192,9373250;9373526,9373663;9374269,9374343;9374466,9374549;9374650,9374711;9374949,9375018;9377269,9377344;9377451,9377581;9378228,9378287;9378397,9378471;9378567,9378671;9378752,9378847;9378946,9379026;9379110,9379211;9379289,9379712;
chr1	chr1.903	chr1.903.1	+	9395415,9396072;9396250,9397230;
chr1	chr1.904	chr1.904.1	+	9426990,9427486;9427586,9427639;9428456,9428544;9434354,9434444;9436535,9436602;9436794,9436861;9437149,9437233;9437321,9437694;
chr1	chr1.906	chr1.906.1	+	9504770,9505803;
chr1	chr1.906	chr1.906.3	+	9503492,9503838;9504315,9504401;9504869,9504970;9505066,9505267;9505355,9505485;9505578,9506738;
chr1	chr1.906	chr1.906.4	+	9503498,9503838;9504315,9504401;9504869,9504970;9505170,9505267;9505355,9505485;9505578,9506740;
chr1	chr1.909	chr1.909.1	+	9603277,9603496;9603580,9603679;9612639,9612772;9626152,9626219;9626298,9626514;9626808,9627023;9627148,9627303;9627411,9627464;9627549,9627763;9627870,9627939;9631786,9632111;9633763,9633946;9634044,9635456;9635573,9636409;9636511,9636582;9636894,9637318;
chr1	chr1.91	chr1.91.1	-	2286650,2286965;2287089,2287225;2287527,2287805;2287921,2288073;2288172,2288446;2288549,2288798;2288902,2289022;2289770,2289899;2290155,2290226;2290316,2290364;2290450,2290858;2291342,2291642;2291776,2292078;
chr1	chr1.910	chr1.910.1	+	9655607,9656057;9656152,9657740;
chr1	chr1.910	chr1.910.2	+	9655607,9655650;9655730,9656042;9657277,9657742;
chr1	chr1.915	chr1.915.1	+	9878304,9879031;9879126,9880604;
chr1	chr1.916	chr1.916.1	+	9937194,9937413;9937502,9937780;9938222,9938428;9939057,9939422;9939761,9939997;9944936,9945156;9945458,9945557;9945654,9945800;9945937,9946336;
chr1	chr1.918	chr1.918.1	+	9994868,9997054;
chr1	chr1.920	chr1.920.1	+	10044418,10046857;
chr1	chr1.921	chr1.921.1	+	10062661,10062900;10064670,10064978;10066200,10066524;
chr1	chr1.921	chr1.921.3	+	10062481,10062673;10062762,10062900;10064693,10064978;10066200,10066582;
chr1	chr1.921	chr1.921.4	+	10062544,10062673;10062787,10062900;10064670,10064978;10066200,10066512;
chr1	chr1.922	chr1.922.1	+	10089219,10090304;10090442,10090683;
chr1	chr1.922	chr1.922.2	+	10089005,10090496;10091941,10092010;10092106,10092484;
chr1	chr1.926	chr1.926.1	+	10142495,10143919;
chr1	chr1.926	chr1.926.2	+	10140481,10140713;10141157,10141363;10142202,10142267;10143677,10144264;
chr1	chr1.926	chr1.926.3	+	10140480,10140713;10141170,10141363;10142202,10142267;10143677,10144008;
chr1	chr1.927	chr1.927.1	+	10190284,10190482;10192025,10192108;10192219,10192713;10194495,10194630;10194809,10194971;10195160,10195288;10195626,10195820;10197342,10197464;10197603,10197780;
chr1	chr1.928	chr1.928.1	+	10253612,10254737;10255236,10255468;10255553,10255843;10255948,10256076;10256163,10256336;10257349,10257456;10257546,10257912;
chr1	chr1.929	chr1.929.1	+	10276449,10277795;
chr1	chr1.930	chr1.930.1	+	10305743,10306872;
chr1	chr1.930	chr1.930.2	+	10305741,10306148;10306242,10306927;
chr1	chr1.930	chr1.930.3	+	10305489,10305518;10305758,10306148;10306242,10306869;
chr1	chr1.931	chr1.931.1	+	10347242,10347602;10347727,10348596;
chr1	chr1.933	chr1.933.1	+	10402880,10403577;
chr1	chr1.933	chr1.933.2	+	10405049,10405668;10405750,10407672;
chr1	chr1.933	chr1.933.3	+	10405015,10405668;10405750,10406038;10407296,10407863;
chr1	chr1.933	chr1.933.4	+	10402279,10403022;10405087,10405668;10405750,10406038;10407296,10407776;
chr1	chr1.934	chr1.934.1	+	10418223,10418735;10419290,10420052;
chr1	chr1.934	chr1.934.2	+	10418322,10418696;10419607,10419903;
chr1	chr1.935	chr1.935.1	+	10584474,10586264;
chr1	chr1.935	chr1.935.2	+	10583467,10583495;10583590,10583813;10584679,10584824;10584908,10585555;
chr1	chr1.935	chr1.935.3	+	10583281,10583495;10583590,10583813;10584679,10584824;10584908,10585055;10587721,10587789;10587883,10588221;
chr1	chr1.939	chr1.939.1	+	10647671,10647728;10647845,10647943;10648182,10648399;10649964,10650404;10650677,10651691;
chr1	chr1.939	chr1.939.2	+	10647671,10647728;10647838,10647943;10648182,10648399;10649964,10650404;10650677,10651871;
chr1	chr1.940	chr1.940.1	+	10704903,10705018;10706802,10707098;10724696,10724773;10724890,10725461;10730125,10730763;10731385,10731539;10733240,10733698;10733784,10734139;10734212,10734315;10741510,10741847;
chr1	chr1.943	chr1.943.1	+	10812396,10812485;10812566,10813674;
chr1	chr1.943	chr1.943.2	+	10806984,10807044;10811427,10811625;10811778,10811898;10813080,10813622;
chr1	chr1.943	chr1.943.3	+	10806984,10807044;10811427,10811625;10811778,10811898;10812566,10813816;
chr1	chr1.943	chr1.943.4	+	10806984,10807044;10811427,10811625;10811778,10811898;10812394,10812662;10813080,10813673;
chr1	chr1.943	chr1.943.5	+	10806984,10807044;10811427,10811625;10811778,10811898;10812566,10812662;10813080,10813692;
chr1	chr1.943	chr1.943.6	+	10806907,10807044;10811427,10811625;10811778,10811898;10812394,10812485;10812566,10812662;10813080,10813882;
chr1	chr1.943	chr1.943.7	+	10806987,10807044;10811427,10811625;10811778,10811898;10812394,10812485;10812566,10812662;10813080,10813405;10814029,10814369;
chr1	chr1.944	chr1.944.1	+	10829149,10829491;10829936,10830066;10830311,10830365;10830456,10830578;10830713,10830833;10831845,10832182;10832928,10833686;
chr1	chr1.944	chr1.944.2	+	10829208,10829491;10829936,10830066;10830311,10830365;10830456,10830578;10830713,10830833;10831845,10832182;10832928,10833613;10834534,10834723;10836930,10837036;10838642,10838891;10839506,10839628;10840037,10840204;10841559,10842137;
chr1	chr1.945	chr1.945.2	+	10929384,10929654;10930068,10930138;10930311,10930389;10932623,10932717;10933386,10933459;10934706,10934794;10935045,10935325;
chr1	chr1.946	chr1.946.1	+	10977260,10977975;
chr1	chr1.946	chr1.946.2	+	10977172,10977410;10979177,10979251;10979402,10979576;
chr1	chr1.946	chr1.946.3	+	10978983,10979251;10979402,10979941;10980028,10980141;10981482,10982556;
chr1	chr1.947	chr1.947.1	+	11008924,11009723;11009831,11009856;11010859,11010948;11011564,11011652;11012954,11013223;
chr1	chr1.947	chr1.947.2	+	11008910,11009046;11009590,11009723;11009831,11009856;11010859,11010948;11011564,11011652;11012954,11013669;
chr1	chr1.947	chr1.947.3	+	11008909,11009087;11009590,11009723;11009831,11009856;11010859,11010948;11011564,11011652;11012954,11013407;
chr1	chr1.947	chr1.947.4	+	11008915,11009046;11009590,11009723;11009831,11009856;11010859,11010948;11011050,11011133;11011564,11011652;11012954,11013201;
chr1	chr1.947	chr1.947.5	+	11008959,11009046;11009590,11009723;11009831,11009856;11010859,11010948;11011564,11011652;11012324,11012376;11012954,11013210;
chr1	chr1.948	chr1.948.1	+	11252587,11253553;11254573,11254676;11254804,11254925;11255346,11256217;
chr1	chr1.95	chr1.95.1	-	2451388,2451841;2452632,2452773;2453462,2453557;2453656,2453732;2453813,2453891;2453982,2454050;2454154,2454231;2454588,2454702;2455341,2455496;
chr1	chr1.95	chr1.95.2	-	2445440,2446479;2446998,2447204;2447269,2447395;2447849,2447937;2448174,2448272;2448940,2449086;2449160,2449261;2449348,2449473;2450323,2450604;2450736,2450809;2451710,2451841;2452632,2452773;2453462,2453557;2453656,2453732;2453813,2453891;2453982,2454050;2454154,2454231;2454588,2454702;2455341,2455504;2455986,2456254;
chr1	chr1.950	chr1.950.1	+	11464794,11467675;
chr1	chr1.954	chr1.954.1	+	11539954,11541846;
chr1	chr1.955	chr1.955.1	+	11685503,11687096;
chr1	chr1.957	chr1.957.1	+	11759101,11759270;11759462,11759540;11760361,11760720;
chr1	chr1.957	chr1.957.2	+	11760610,11760672;11763784,11763897;11764714,11764845;11765886,11765999;11766129,11766437;
chr1	chr1.959	chr1.959.1	+	11852723,11853124;11853316,11853389;11853478,11853791;
chr1	chr1.959	chr1.959.3	+	11852814,11853124;11853316,11853389;11853478,11853585;11854051,11854133;11854635,11854768;11855250,11855299;11856054,11856120;11858550,11858641;11859114,11859220;11859829,11860083;
chr1	chr1.960	chr1.960.1	+	12006579,12007349;12009238,12010071;12010209,12010342;12011077,12011124;
chr1	chr1.965	chr1.965.1	+	12168262,12169252;
chr1	chr1.966	chr1.966.1	+	12213965,12215482;
chr1	chr1.968	chr1.968.1	+	12393492,12394124;
chr1	chr1.968	chr1.968.2	+	12393024,12393752;12393845,12393992;
chr1	chr1.968	chr1.968.3	+	12388339,12388395;12389378,12389987;12390987,12391321;
chr1	chr1.968	chr1.968.4	+	12388285,12388395;12389378,12389987;12390987,12391415;12391538,12391792;12391930,12392193;12392421,12392485;12392675,12392747;12392933,12393390;
chr1	chr1.968	chr1.968.5	+	12388337,12388395;12389378,12389987;12390987,12391415;12391538,12391792;12391930,12392193;12392421,12392485;12393572,12393752;12393845,12394124;
chr1	chr1.968	chr1.968.6	+	12388336,12388395;12389378,12389987;12390987,12391110;12391198,12391415;12391538,12391792;12391930,12392193;12392421,12392485;12392675,12392747;12392933,12393295;
chr1	chr1.968	chr1.968.7	+	12388320,12388395;12389378,12389987;12390987,12391110;12391198,12391415;12391538,12391792;12391930,12392193;12392421,12392485;12393572,12393752;12393845,12393988;
chr1	chr1.968	chr1.968.8	+	12388336,12388395;12389378,12389987;12390987,12391415;12391489,12391792;12391930,12392193;12392421,12392485;12392675,12392747;12393572,12393752;12393845,12393992;
chr1	chr1.968	chr1.968.9	+	12388285,12388395;12389378,12389987;12390987,12391110;12391198,12391415;12391538,12391792;12391930,12392193;12392421,12392485;12392675,12392747;12393572,12393752;12393845,12395076;
chr1	chr1.969	chr1.969.1	+	12436937,12436966;12437043,12437114;12437204,12438021;
chr1	chr1.972	chr1.972.1	+	13694232,13694496;13694581,13694711;13697756,13698094;
chr1	chr1.972	chr1.972.2	+	13694329,13694496;13694581,13694711;13702946,13703028;13703956,13704207;13704525,13704597;13713295,13713465;
chr1	chr1.972	chr1.972.3	+	13694330,13694496;13694581,13694711;13702946,13703028;13703956,13704207;13704525,13704597;13713295,13713375;13713448,13713529;13715717,13716102;
chr1	chr1.972	chr1.972.4	+	13694273,13694496;13694581,13694711;13702946,13703028;13703956,13704597;13713295,13713375;13713448,13713529;13715717,13715817;13716865,13716936;13717252,13717516;
chr1	chr1.972	chr1.972.6	+	13694329,13694496;13694581,13694711;13702946,13703028;13703956,13704597;13713295,13713375;13713457,13713529;13715717,13715817;13716865,13716936;13717252,13717521;
chr1	chr1.972	chr1.972.7	+	13694330,13694496;13694581,13694711;13702946,13703028;13703956,13704207;13704525,13704597;13713295,13713375;13713448,13713529;13715717,13715817;13716865,13716936;13717252,13717511;
chr1	chr1.974	chr1.974.1	+	13829174,13829935;13830634,13831867;13832014,13833575;
chr1	chr1.976	chr1.976.1	+	13920262,13920767;13921905,13921956;
chr1	chr1.976	chr1.976.2	+	13920184,13920767;13921905,13922004;13922084,13922231;13926089,13926512;
chr1	chr1.976	chr1.976.4	+	13920134,13920767;13921905,13922004;13922084,13922231;13926089,13926184;13926279,13926522;
chr1	chr1.976	chr1.976.5	+	13920184,13920767;13921905,13922004;13922084,13922231;13926089,13926184;13926311,13926512;
chr1	chr1.976	chr1.976.6	+	13920279,13920767;13921905,13922004;13922084,13922231;13926089,13926158;13926261,13926512;
chr1	chr1.978	chr1.978.2	+	13949462,13949960;13953977,13954051;13960415,13960531;13966500,13966594;13967553,13967673;13967800,13967879;13969776,13969835;13970089,13970210;13970306,13970391;13970478,13970593;13970735,13971042;
chr1	chr1.978	chr1.978.3	+	13949467,13949960;13953977,13954051;13960415,13960531;13966500,13966594;13967553,13967673;13967800,13967879;13969776,13969835;13970089,13970210;13970306,13970391;13970478,13970566;13973410,13973620;
chr1	chr1.980	chr1.980.1	+	14162374,14163078;14163267,14163633;14163729,14163777;14164052,14164123;14164808,14164937;14165054,14165184;14165447,14165705;14165792,14165896;14165996,14166040;14166134,14166283;14166646,14166924;14167010,14167146;14167306,14167686;
chr1	chr1.982	chr1.982.1	+	14670095,14670598;
chr1	chr1.982	chr1.982.2	+	14670093,14670185;14670310,14670479;14671005,14671084;14671495,14671581;14671659,14671709;14671813,14671930;14672017,14672073;14672152,14672216;14672343,14672426;14672516,14672566;14672658,14672720;14672810,14672856;14672994,14673063;14673165,14673340;
chr1	chr1.984	chr1.984.1	+	15443563,15443831;15444625,15444788;15445674,15445896;15445971,15446115;15446208,15446411;15450140,15450274;15460955,15461083;15461902,15462317;15462860,15463076;15463632,15463825;15464048,15464357;
chr1	chr1.985	chr1.985.1	+	15551007,15551083;15551151,15551257;15552831,15552910;15553061,15553431;15553705,15553906;15555739,15555872;15556059,15556264;
chr1	chr1.985	chr1.985.2	+	15551134,15551257;15552831,15552910;15553061,15553202;15553282,15553431;15553705,15553906;15555739,15555872;15556059,15556300;
chr1	chr1.986	chr1.986.1	+	15654683,15654880;15655540,15658016;
chr1	chr1.986	chr1.986.2	+	15654683,15654872;15655540,15658141;
chr1	chr1.986	chr1.986.3	+	15654693,15654872;15655052,15655119;15655540,15658126;
chr1	chr1.987	chr1.987.1	+	15714099,15714731;
chr1	chr1.987	chr1.987.2	+	15714107,15714141;15715233,15715320;15716728,15716819;15716972,15717044;15720137,15721109;
chr1	chr1.988	chr1.988.1	+	15794398,15794715;15795241,15795314;15795525,15795650;15795736,15795829;15795951,15796034;15796169,15796246;
chr1	chr1.988	chr1.988.2	+	15795951,15796034;15796169,15796312;15796594,15796710;15797199,15797246;15797336,15797413;15797569,15797582;
chr1	chr1.988	chr1.988.3	+	15794398,15794715;15795241,15795314;15795525,15795650;15795736,15795829;15795951,15796034;15796169,15796312;15796594,15796712;
chr1	chr1.988	chr1.988.4	+	15794376,15794715;15795241,15795314;15795525,15795650;15795736,15795829;15795951,15796034;15796169,15796312;15796594,15796710;15797199,15797247;
chr1	chr1.988	chr1.988.5	+	15796611,15796710;15797199,15797246;15797336,15797413;15797569,15797673;15797761,15797901;15801830,15801922;15802077,15802154;15802235,15802489;15802885,15802938;
chr1	chr1.988	chr1.988.6	+	15794398,15794715;15795241,15795314;15795525,15795650;15795736,15795829;15795951,15796034;15796169,15796312;15796594,15796710;15797199,15797246;15797336,15797413;15797569,15797673;15797761,15797901;15801830,15801922;15802077,15802154;15802235,15802489;15802885,15802987;15803120,15803294;15803393,15803640;
chr1	chr1.988	chr1.988.7	+	15794376,15794715;15795241,15795314;15795525,15795650;15795736,15795829;15795951,15796034;15796169,15796312;15796594,15796710;15797199,15797246;15797336,15797413;15797569,15797673;15797761,15797901;15801830,15801922;15802077,15802154;15802235,15802489;15802885,15802987;15803120,15803294;15803393,15803498;15804724,15804813;15804921,15805429;
chr1	chr1.989	chr1.989.1	+	15849404,15849456;15850927,15850997;15851880,15851964;15852298,15852450;15852650,15852724;15854220,15854309;15854415,15854462;15855725,15855839;15855973,15856076;15857198,15857557;
chr1	chr1.99	chr1.99.1	-	2542451,2542783;2542883,2543299;2543381,2543648;
chr1	chr1.99	chr1.99.2	-	2542531,2542783;2542883,2543112;2543519,2543552;2543623,2543816;2543953,2544265;2544794,2545008;
chr1	chr1.99	chr1.99.3	-	2542547,2542783;2542883,2543299;2543381,2543501;2543623,2543816;2543953,2544027;2544122,2544265;2544794,2545004;
chr1	chr1.990	chr1.990.1	+	15930503,15931316;
chr1	chr1.990	chr1.990.2	+	15928097,15929048;15929238,15929432;15930922,15931447;
chr1	chr1.994	chr1.994.1	+	16386203,16386314;16386579,16386674;16386844,16387086;16387163,16387397;16387858,16388027;16388595,16388672;16388764,16388835;16388914,16389018;16389333,16389425;16389540,16389632;16390148,16390376;16390511,16391077;
chr1	chr1.995	chr1.995.1	+	16474214,16474371;16474464,16475376;16475470,16475883;
chr1	chr1.995	chr1.995.2	+	16474218,16475376;16475470,16475515;16475598,16475883;
chr1	chr1.995	chr1.995.3	+	16474217,16474371;16474464,16475376;16475470,16475515;16475598,16475871;
chr1	chr1.995	chr1.995.4	+	16474794,16475216;16475296,16475376;16475470,16475515;16475598,16475757;
chr1	chr1.995	chr1.995.5	+	16474190,16474646;16474851,16474940;16475129,16475376;16475470,16475515;16475598,16475922;
chr1	chr1.995	chr1.995.6	+	16474213,16474371;16474464,16474646;16474851,16474940;16475129,16475376;16475470,16475515;16475598,16475872;
chr1	chr1.995	chr1.995.7	+	16474218,16474371;16474464,16474940;16475129,16475216;16475296,16475376;16475470,16475515;16475598,16475882;
chr1	chr1.995	chr1.995.10	+	16474218,16474371;16474464,16474646;16474851,16474940;16475129,16475216;16475296,16475376;16475470,16475515;16475600,16475882;
chr1	chr1.995	chr1.995.8	+	16474218,16474371;16474464,16474646;16474851,16474940;16475129,16475216;16475296,16475376;16475470,16475515;16475598,16475976;
chr1	chr1.995	chr1.995.9	+	16474213,16474371;16474464,16474646;16474724,16474940;16475129,16475216;16475296,16475376;16475470,16475515;16475598,16475883;
chr1	chr1.996	chr1.996.1	+	16533794,16533891;16533987,16534053;16535550,16535700;16535839,16537655;
chr1	chr1.997	chr1.997.1	+	16554195,16554251;16554374,16554715;16554860,16555239;16555331,16556023;
chr1	chr1.999	chr1.999.1	+	16879358,16879673;16883969,16884358;
chr1	chr1.999	chr1.999.2	+	16879400,16879673;16889591,16889889;16893343,16893982;
chr1	chr1.999	chr1.999.4	+	16879401,16879673;16883969,16884107;16889591,16889889;16893343,16894042;
chr10	chr10.1	chr10.1.1	-	72181,72625;72721,72947;73033,73166;
chr10	chr10.1	chr10.1.2	-	72140,72625;72721,72871;73033,73270;73396,73521;
chr10	chr10.10	chr10.10.1	-	393993,394208;394453,394844;395136,395325;395410,395585;395946,396154;396767,396988;
chr10	chr10.100	chr10.100.5	-	2637965,2638378;2638436,2639349;
chr10	chr10.101	chr10.101.1	-	2645775,2647192;
chr10	chr10.102	chr10.102.1	-	2744188,2744450;2744557,2744760;2745444,2745626;2745838,2745908;
chr10	chr10.102	chr10.102.2	-	2744138,2744450;2744557,2744760;2745479,2745626;2745838,2746001;2746136,2746378;2747586,2747778;
chr10	chr10.102	chr10.102.3	-	2744114,2744450;2744557,2744760;2745479,2745626;2745838,2746001;2746136,2746357;2747586,2747769;
chr10	chr10.102	chr10.102.4	-	2744131,2744450;2744557,2744760;2745479,2745626;2745838,2746001;2746136,2746415;2747586,2747778;
chr10	chr10.102	chr10.102.5	-	2744188,2744450;2744557,2744760;2745479,2745626;2745838,2745966;2746136,2746378;2747586,2747773;
chr10	chr10.102	chr10.102.6	-	2744193,2744450;2744557,2744760;2745479,2745701;2745838,2746001;2746136,2746415;2747586,2747678;
chr10	chr10.103	chr10.103.1	-	2805037,2807143;
chr10	chr10.103	chr10.103.2	-	2803402,2803780;2805484,2807142;
chr10	chr10.104	chr10.104.1	-	2926164,2926768;2927312,2927740;
chr10	chr10.105	chr10.105.1	-	2952057,2952334;2956405,2956464;2960870,2960926;2962973,2963034;2965159,2965255;2965377,2965489;
chr10	chr10.105	chr10.105.2	-	2950031,2950511;2950613,2950766;2950837,2951170;2952257,2952334;2953960,2954002;2954182,2954238;2956405,2956464;2960870,2960926;2962973,2963034;2965159,2965255;2965377,2965462;
chr10	chr10.106	chr10.106.1	-	2974491,2975583;
chr10	chr10.108	chr10.108.1	-	3016658,3017466;3041981,3042325;
chr10	chr10.11	chr10.11.1	-	412231,412783;413112,413229;413442,413536;413636,413812;
chr10	chr10.11	chr10.11.2	-	412302,412527;412610,412783;413112,413229;413442,413536;413636,413838;
chr10	chr10.111	chr10.111.1	-	3054000,3054179;3054489,3054674;3055152,3055232;3055447,3055560;3056576,3056699;3056831,3056946;3057028,3057123;3057202,3057360;3058486,3058535;3058683,3058808;3060571,3060682;3060817,3060840;3061034,3061165;3063273,3063434;3063523,3063777;3064537,3064620;
chr10	chr10.111	chr10.111.3	-	3053866,3054179;3054489,3054674;3055152,3055232;3055447,3055560;3056576,3056699;3056831,3056946;3057028,3057123;3057202,3057360;3058486,3058535;3058683,3058808;3060571,3060682;3060817,3060840;3061034,3061168;3063000,3063050;3063273,3063434;3063523,3063777;3064537,3064631;
chr10	chr10.113	chr10.113.1	-	3220213,3222179;
chr10	chr10.114	chr10.114.1	-	3230651,3231958;3232353,3233816;
chr10	chr10.114	chr10.114.2	-	3229350,3229675;3230827,3231958;3232353,3232605;
chr10	chr10.115	chr10.115.1	-	3278162,3278983;3280265,3281387;
chr10	chr10.116	chr10.116.1	-	3786095,3786493;3786592,3786844;3786948,3787831;3787952,3788275;
chr10	chr10.116	chr10.116.2	-	3786073,3786493;3786592,3786844;3786948,3787193;3787707,3787831;3787952,3788275;
chr10	chr10.119	chr10.119.1	-	4024130,4024501;4024607,4025540;
chr10	chr10.119	chr10.119.2	-	4024191,4024501;4024607,4024672;4028919,4029280;
chr10	chr10.119	chr10.119.3	-	4024063,4024501;4024607,4024672;4026004,4026376;4028919,4029294;
chr10	chr10.12	chr10.12.1	-	496746,497322;498860,498883;500150,500409;
chr10	chr10.12	chr10.12.2	-	496828,497322;498770,498883;500150,500464;
chr10	chr10.120	chr10.120.1	-	4055366,4055850;4057116,4057440;4057553,4057776;4058106,4058367;
chr10	chr10.125	chr10.125.1	-	4627598,4630316;4631673,4632030;
chr10	chr10.126	chr10.126.1	-	4633620,4635587;
chr10	chr10.126	chr10.126.2	-	4633409,4633883;4633993,4634174;4636564,4636686;4636849,4636875;
chr10	chr10.126	chr10.126.3	-	4633459,4633883;4633993,4634174;4636564,4636683;4636849,4636879;
chr10	chr10.127	chr10.127.1	-	4641231,4642896;
chr10	chr10.127	chr10.127.2	-	4652129,4652420;4652529,4652665;4653298,4653520;
chr10	chr10.127	chr10.127.3	-	4643921,4644013;4645499,4645780;4646192,4646302;4652286,4652420;4652529,4652665;4653298,4653528;
chr10	chr10.133	chr10.133.1	-	4785860,4786287;4786389,4786451;4786524,4786653;4786753,4786936;4788777,4788860;4790659,4790703;4790919,4790995;4791630,4791681;
chr10	chr10.133	chr10.133.2	-	4785861,4786287;4786389,4786451;4786524,4786653;4786753,4786815;4786898,4788860;4790659,4790703;4790919,4790995;4791630,4791675;
chr10	chr10.133	chr10.133.3	-	4785751,4786287;4786389,4786451;4786524,4786653;4786753,4786815;4786898,4786936;4788777,4788860;4790659,4790703;4790919,4790995;4791630,4791798;4791894,4791998;4796917,4797054;4798917,4799036;4801257,4801643;
chr10	chr10.135	chr10.135.1	-	4846798,4847151;4847327,4847751;
chr10	chr10.135	chr10.135.2	-	4846756,4847151;4847327,4847411;4848257,4848334;4848447,4848594;4849558,4849717;4851355,4851462;
chr10	chr10.135	chr10.135.3	-	4846823,4847151;4847327,4847411;4848257,4848334;4848447,4848594;4849558,4849671;4851355,4851474;
chr10	chr10.136	chr10.136.2	-	4865364,4865728;4867514,4868646;
chr10	chr10.138	chr10.138.1	-	4945795,4946806;
chr10	chr10.139	chr10.139.1	-	5014445,5015446;
chr10	chr10.139	chr10.139.2	-	5014536,5015212;5015331,5015448;
chr10	chr10.14	chr10.14.1	-	506678,507155;
chr10	chr10.14	chr10.14.2	-	503278,503611;504003,504101;504212,504345;504617,504704;505564,505610;506507,507157;
chr10	chr10.14	chr10.14.3	-	503020,503611;504003,504101;504212,504345;504617,504704;505564,505610;506507,506573;506871,507155;
chr10	chr10.14	chr10.14.4	-	503107,503611;504044,504101;504212,504345;504617,504704;505564,505610;506507,506573;506871,507149;
chr10	chr10.14	chr10.14.5	-	503094,503611;503816,503858;504003,504101;504212,504345;504617,504704;505564,505610;506507,506573;506871,507149;
chr10	chr10.140	chr10.140.1	-	5031358,5032483;
chr10	chr10.140	chr10.140.2	-	5029602,5030266;5030372,5033547;
chr10	chr10.141	chr10.141.1	-	5041906,5042475;5042555,5042903;
chr10	chr10.142	chr10.142.1	-	5051100,5052666;5053674,5053856;5054597,5054740;5055777,5055884;
chr10	chr10.142	chr10.142.2	-	5051233,5052666;5053674,5053856;5054597,5054737;5055777,5055885;
chr10	chr10.144	chr10.144.1	-	5178967,5179244;5179371,5179451;5205807,5206019;5206332,5206434;
chr10	chr10.146	chr10.146.1	-	5247810,5248124;5249060,5249164;5249281,5249402;5249929,5251041;5251608,5251785;5251962,5252276;
chr10	chr10.146	chr10.146.2	-	5247794,5248124;5249060,5249164;5249281,5249402;5249929,5250130;5250981,5251041;5251608,5251796;5251891,5252302;
chr10	chr10.148	chr10.148.1	-	5291275,5291881;5293101,5293164;5293264,5293379;5293661,5293732;
chr10	chr10.151	chr10.151.1	-	5324123,5324504;5325323,5325452;5325740,5325825;5326179,5326224;5327863,5327934;
chr10	chr10.151	chr10.151.2	-	5324153,5324504;5325323,5325452;5325740,5325825;5326179,5326428;5327863,5327933;
chr10	chr10.151	chr10.151.3	-	5324052,5324504;5325323,5325452;5325740,5325825;5326179,5326224;5326309,5326428;5327863,5327999;
chr10	chr10.151	chr10.151.4	-	5324022,5324504;5325323,5325452;5325740,5325825;5326179,5326224;5326309,5326470;5327863,5327933;
chr10	chr10.152	chr10.152.1	-	5345596,5345924;5348853,5348902;5354623,5354704;5357646,5357881;
chr10	chr10.152	chr10.152.2	-	5345554,5346046;5346157,5346250;5346706,5346840;5346920,5346988;5347095,5347142;5348196,5348280;5348376,5348436;5348538,5348609;5348808,5348821;
chr10	chr10.152	chr10.152.4	-	5345643,5346046;5346157,5346250;5346706,5346840;5346920,5346988;5347095,5347142;5348201,5348280;5348376,5348436;5348538,5348609;5348808,5348934;5354623,5354704;5357646,5357882;
chr10	chr10.152	chr10.152.5	-	5345656,5346046;5346157,5346319;5346706,5346840;5346920,5346988;5347095,5347142;5348196,5348280;5348376,5348455;5348538,5348609;5348808,5348902;5354623,5354704;5357646,5357882;
chr10	chr10.152	chr10.152.6	-	5345657,5346046;5346157,5346250;5346706,5346840;5346920,5346988;5347095,5347142;5348201,5348280;5348376,5348455;5348538,5348609;5348808,5348874;5354623,5354704;5357646,5357870;
chr10	chr10.152	chr10.152.7	-	5345667,5346046;5346157,5346250;5346706,5346840;5346920,5346988;5347095,5347142;5348201,5348280;5348376,5348455;5348538,5348609;5348808,5348902;5354623,5354704;5357646,5357876;
chr10	chr10.152	chr10.152.8	-	5345674,5346046;5346157,5346350;5346706,5346840;5346920,5346988;5347095,5347142;5348196,5348280;5348376,5348455;5348538,5348609;5348808,5348902;5354623,5354704;5357646,5357882;
chr10	chr10.152	chr10.152.9	-	5345641,5346046;5346157,5346250;5346706,5346840;5346920,5346988;5347095,5347142;5348201,5348280;5348376,5348455;5348538,5348609;5348808,5348902;5354623,5354704;5356460,5356748;5357646,5357771;
chr10	chr10.153	chr10.153.1	-	5400226,5401059;
chr10	chr10.154	chr10.154.1	-	5466554,5468086;
chr10	chr10.157	chr10.157.1	-	5615467,5615823;5615992,5616069;5616908,5617054;5617421,5617771;
chr10	chr10.159	chr10.159.1	-	6186696,6187056;6188830,6188992;6189078,6189525;
chr10	chr10.161	chr10.161.1	-	6325255,6325882;
chr10	chr10.161	chr10.161.2	-	6324920,6325199;6325540,6325914;
chr10	chr10.162	chr10.162.1	-	6335092,6337071;
chr10	chr10.162	chr10.162.2	-	6335092,6335970;6336071,6337264;
chr10	chr10.165	chr10.165.1	-	6527286,6527654;6527880,6527984;6528429,6528520;6528644,6528713;6528799,6528861;6528955,6529021;6529207,6529331;6529481,6529548;
chr10	chr10.165	chr10.165.2	-	6527287,6527654;6527880,6527984;6528429,6528529;6528644,6528861;6528955,6529021;6529207,6529331;6529481,6529558;6529757,6529803;6530790,6530840;
chr10	chr10.165	chr10.165.3	-	6526964,6527984;6528429,6528529;6528644,6528713;6528799,6528861;6528955,6529021;6529207,6529331;6529481,6529558;6529757,6529803;6530790,6530914;6531097,6531270;6532191,6532287;
chr10	chr10.165	chr10.165.4	-	6527287,6527654;6527880,6527984;6528429,6528529;6528644,6528713;6528799,6528861;6528955,6529021;6529207,6529331;6529481,6529558;6530872,6530914;6531097,6531270;6532191,6532243;
chr10	chr10.165	chr10.165.5	-	6527297,6527654;6528429,6528529;6528644,6528713;6528799,6528861;6528955,6529021;6529207,6529331;6529481,6529558;6529757,6529803;6530790,6530914;6531097,6531270;6532191,6532246;
chr10	chr10.165	chr10.165.6	-	6526964,6527654;6527880,6527984;6528429,6528529;6528644,6528713;6528799,6528861;6528955,6529021;6529207,6529331;6529481,6529558;6529757,6529803;6530790,6530914;6531097,6531270;6532191,6532287;
chr10	chr10.165	chr10.165.7	-	6527190,6527654;6527880,6527984;6528429,6528529;6528644,6528713;6528799,6528861;6528955,6529021;6529207,6529331;6529481,6529558;6529757,6529803;6530790,6530914;6531097,6531254;6532191,6532287;
chr10	chr10.166	chr10.166.1	-	6650893,6654107;
chr10	chr10.166	chr10.166.2	-	6650834,6651102;6666005,6666338;6666566,6667051;
chr10	chr10.166	chr10.166.3	-	6650827,6651102;6666005,6667728;6667897,6668020;6668585,6669053;
chr10	chr10.169	chr10.169.1	-	6696393,6697276;
chr10	chr10.169	chr10.169.2	-	6698014,6698720;
chr10	chr10.169	chr10.169.3	-	6694252,6695204;6695495,6696097;6696513,6698226;
chr10	chr10.169	chr10.169.4	-	6694451,6695204;6695495,6696097;6696513,6696620;6697309,6698092;
chr10	chr10.169	chr10.169.5	-	6694419,6694937;6695014,6695204;6695495,6696097;6696513,6696738;
chr10	chr10.169	chr10.169.6	-	6694596,6695204;6695495,6696097;6696513,6696620;6696720,6697267;
chr10	chr10.169	chr10.169.7	-	6696320,6696620;6697309,6697644;6698234,6698304;6698418,6698720;
chr10	chr10.169	chr10.169.8	-	6696352,6696620;6697151,6697644;6698234,6698304;6698418,6698720;
chr10	chr10.169	chr10.169.9	-	6694254,6695204;6695495,6696097;6697309,6697644;6698234,6698304;6698418,6698720;
chr10	chr10.169	chr10.169.11	-	6694447,6694788;6695952,6696097;6696513,6696620;6697309,6697644;6698234,6698304;6698418,6698710;
chr10	chr10.169	chr10.169.12	-	6694602,6695204;6695495,6696097;6696513,6696620;6697151,6697644;6698234,6698304;6698418,6698509;
chr10	chr10.169	chr10.169.13	-	6694427,6695204;6695495,6696097;6696513,6696620;6697151,6697233;6697309,6697644;6698234,6698304;6698418,6698720;
chr10	chr10.169	chr10.169.14	-	6694447,6695204;6695495,6695780;6695946,6696097;6696513,6696620;6697309,6697644;6698234,6698304;6698418,6698713;
chr10	chr10.170	chr10.170.1	-	6730487,6731406;
chr10	chr10.170	chr10.170.3	-	6726894,6727201;6727605,6727699;6728723,6728835;6731241,6731448;
chr10	chr10.178	chr10.178.1	-	7330009,7331018;7333693,7333824;
chr10	chr10.178	chr10.178.2	-	7311599,7312041;7312273,7312332;7313972,7314175;7314347,7314636;7333693,7333819;
chr10	chr10.178	chr10.178.3	-	7311717,7312041;7312273,7312332;7313972,7314175;7314347,7314636;7330951,7331018;7333693,7333824;
chr10	chr10.179	chr10.179.1	-	7367091,7368785;
chr10	chr10.180	chr10.180.1	-	7545862,7547160;7550219,7550306;
chr10	chr10.181	chr10.181.1	-	7822550,7823298;7824320,7824650;7825460,7825683;7834270,7834454;7835689,7837188;7837645,7837743;
chr10	chr10.183	chr10.183.1	-	8011213,8011678;8012528,8012659;8012758,8012790;8023638,8023696;8026512,8026643;8029092,8029247;8030217,8030398;8030872,8031010;8032298,8032371;8038224,8038402;
chr10	chr10.184	chr10.184.1	-	8239744,8240707;8241309,8241381;
chr10	chr10.184	chr10.184.2	-	8239811,8240710;8241309,8241379;8242775,8242804;8243892,8244033;8245718,8245800;8251934,8252056;8252310,8252475;8252552,8252655;8252811,8252908;8256355,8256557;8256666,8256760;8259132,8259248;8259974,8260033;8270364,8270417;8270588,8270662;8270761,8270836;8270932,8271012;
chr10	chr10.193	chr10.193.1	-	8892793,8893345;
chr10	chr10.194	chr10.194.3	-	8908387,8908832;8909240,8909491;8912168,8912308;8919222,8919398;8919704,8919913;
chr10	chr10.194	chr10.194.4	-	8908385,8908832;8909240,8909491;8919222,8919398;8919704,8919934;8920044,8920103;8920183,8920537;
chr10	chr10.195	chr10.195.1	-	9832336,9833331;9834192,9834461;9836412,9836893;
chr10	chr10.197	chr10.197.1	-	10008823,10010633;
chr10	chr10.198	chr10.198.1	-	10096823,10098898;
chr10	chr10.198	chr10.198.2	-	10064400,10064889;10097334,10098904;
chr10	chr10.198	chr10.198.3	-	10064543,10064911;10097356,10098898;
chr10	chr10.198	chr10.198.4	-	10064544,10064935;10097380,10098905;
chr10	chr10.198	chr10.198.5	-	10064544,10064988;10097433,10098905;
chr10	chr10.198	chr10.198.6	-	10064619,10064965;10097410,10098905;
chr10	chr10.199	chr10.199.1	-	10111256,10113169;
chr10	chr10.2	chr10.2.1	-	77036,77761;77845,78082;
chr10	chr10.2	chr10.2.2	-	77038,77494;77611,77761;77845,78082;78206,78416;78509,78699;78777,78890;79143,79964;
chr10	chr10.20	chr10.20.1	-	655307,656882;
chr10	chr10.20	chr10.20.2	-	714876,716441;
chr10	chr10.20	chr10.20.3	-	655303,655789;669190,670283;
chr10	chr10.20	chr10.20.5	-	673785,673885;677414,678884;
chr10	chr10.20	chr10.20.6	-	673851,673885;677414,677799;705129,705946;
chr10	chr10.20	chr10.20.7	-	677401,677574;687679,687855;705081,705682;
chr10	chr10.20	chr10.20.8	-	677338,677538;687643,687916;705142,705581;715798,715851;
chr10	chr10.20	chr10.20.9	-	668731,668928;674006,674417;677951,678029;683679,683983;710253,710813;
chr10	chr10.200	chr10.200.1	-	10183694,10183751;10183864,10183921;10184012,10184067;10185811,10185944;10186056,10186398;
chr10	chr10.200	chr10.200.2	-	10182346,10182564;10183641,10183751;10183864,10183921;10184012,10184067;10185811,10185944;10186056,10186355;
chr10	chr10.200	chr10.200.4	-	10155639,10156065;10158041,10158108;10158260,10158394;10158463,10158559;10162496,10162627;10164674,10164757;10171799,10171860;10175008,10175139;10176205,10176387;10177027,10177087;10177166,10177251;10177336,10177387;10180629,10180682;10180761,10180826;10181295,10181375;10182481,10182564;10183641,10183751;10183864,10183921;10184012,10184067;10185811,10185944;10186056,10186403;
chr10	chr10.203	chr10.203.1	-	10386936,10387297;10387410,10387467;10387559,10387614;10388771,10388904;10389016,10389368;
chr10	chr10.203	chr10.203.2	-	10377117,10377637;10380069,10380251;10380868,10380928;10381004,10381089;10381173,10381220;10384139,10384255;10384334,10384399;10384872,10384952;10386057,10386142;
chr10	chr10.203	chr10.203.3	-	10377097,10377637;10380069,10380251;10381004,10381089;10381173,10381220;10384139,10384255;10384334,10384399;10384872,10384952;10386057,10386140;10387187,10387297;10387410,10387467;10387559,10387614;10388771,10388904;10389016,10389403;
chr10	chr10.203	chr10.203.4	-	10377118,10377454;10377558,10377637;10380069,10380251;10380868,10380928;10381004,10381089;10381173,10381220;10384139,10384255;10384334,10384399;10384872,10384952;10386057,10386140;10387187,10387297;10387410,10387467;10387559,10387614;10388771,10388820;
chr10	chr10.204	chr10.204.1	-	10490452,10490817;
chr10	chr10.204	chr10.204.2	-	10483668,10484198;10484300,10484444;10484928,10485057;10486881,10486975;10487161,10487302;10490760,10491065;10491174,10491287;10492624,10492748;10493226,10493374;10494354,10494437;
chr10	chr10.204	chr10.204.3	-	10483633,10484198;10484300,10484444;10484928,10485057;10486881,10486975;10487161,10487302;10490760,10490851;10490958,10491065;10491174,10491287;10492624,10492748;10493226,10493374;10494354,10494460;
chr10	chr10.207	chr10.207.1	-	10524794,10525275;10525780,10526211;10526813,10526970;10527043,10527133;10530769,10530882;10532332,10532523;10532969,10532996;
chr10	chr10.208	chr10.208.1	-	10644362,10647229;
chr10	chr10.209	chr10.209.1	-	10755696,10757027;10757815,10757955;10759045,10759808;
chr10	chr10.215	chr10.215.1	-	11406809,11407390;11408270,11408551;11408656,11408926;11409096,11409427;11410790,11411029;
chr10	chr10.216	chr10.216.1	-	11505993,11507600;11510001,11510035;11510133,11510234;
chr10	chr10.219	chr10.219.1	-	11550596,11550992;11551090,11551321;11553833,11553948;11558003,11558039;
chr10	chr10.219	chr10.219.2	-	11550596,11550992;11551090,11551143;11551241,11551321;11553833,11553948;11558003,11558113;11566153,11566266;11571996,11572183;
chr10	chr10.219	chr10.219.3	-	11550597,11550992;11551090,11551143;11551241,11551321;11553833,11553948;11558003,11558113;11566153,11566266;11571996,11572038;11572127,11572298;
chr10	chr10.225	chr10.225.1	-	11678173,11678399;11680158,11680230;11680723,11680981;
chr10	chr10.231	chr10.231.1	-	12870359,12870715;12875815,12875914;12876034,12876071;12884082,12884219;12884480,12884509;12884613,12884720;12884809,12884889;12894340,12894595;12894823,12895146;12896887,12896969;12899025,12899439;
chr10	chr10.232	chr10.232.1	-	12941759,12943703;
chr10	chr10.233	chr10.233.2	-	12965689,12966113;12967051,12967295;12970170,12970338;12972434,12972556;
chr10	chr10.233	chr10.233.3	-	12965690,12966113;12967051,12967295;12970170,12970338;12970432,12970498;
chr10	chr10.235	chr10.235.1	-	13328992,13329334;13330421,13330939;13331889,13332231;
chr10	chr10.237	chr10.237.2	-	13534087,13534471;13536438,13536546;13536626,13536747;13536830,13536871;13542443,13542483;13542573,13542933;13543708,13543990;
chr10	chr10.238	chr10.238.1	-	13676155,13676653;13679519,13679897;
chr10	chr10.238	chr10.238.2	-	13676155,13676653;13677703,13678200;13679519,13679859;13680059,13680091;
chr10	chr10.239	chr10.239.1	-	13873543,13876400;
chr10	chr10.239	chr10.239.2	-	13872640,13873161;13876022,13876400;
chr10	chr10.239	chr10.239.4	-	13873543,13876362;13876562,13876599;
chr10	chr10.24	chr10.24.1	-	734145,734570;735360,735646;
chr10	chr10.24	chr10.24.2	-	734289,734570;735360,735445;735550,735620;735937,736012;736284,736498;
chr10	chr10.24	chr10.24.3	-	734234,734570;735360,735445;735550,736012;736284,736385;737930,738028;738293,738438;
chr10	chr10.24	chr10.24.4	-	734249,734570;735360,735429;735940,736012;736284,736385;737930,738028;738293,738482;
chr10	chr10.24	chr10.24.5	-	734258,734751;735550,735620;735937,736012;736284,736385;737930,738028;738293,738464;
chr10	chr10.24	chr10.24.6	-	734161,734570;735360,735445;735550,735620;735937,736012;736284,736385;737930,738028;738293,738460;
chr10	chr10.24	chr10.24.7	-	734189,734570;735360,735445;735550,735620;735937,736012;736284,736385;737930,738028;738184,738210;
chr10	chr10.24	chr10.24.8	-	734169,734570;735360,735445;735550,735620;735937,736012;736284,736385;736750,736851;737930,738028;738293,738473;
chr10	chr10.241	chr10.241.1	-	14436700,14436898;14443379,14443588;14444744,14445058;
chr10	chr10.241	chr10.241.2	-	14433792,14433996;14436728,14436898;14443379,14443588;14444754,14445139;
chr10	chr10.243	chr10.243.1	-	14641916,14642715;
chr10	chr10.245	chr10.245.1	-	15028126,15029981;15030062,15030138;15030712,15030903;
chr10	chr10.245	chr10.245.2	-	15028242,15029977;15030062,15030138;15030712,15030907;
chr10	chr10.247	chr10.247.1	-	15271385,15272053;
chr10	chr10.248	chr10.248.1	-	15550615,15551189;15551264,15552832;
chr10	chr10.249	chr10.249.1	-	16306809,16307765;16307854,16308448;
chr10	chr10.249	chr10.249.2	-	16306660,16307765;16307854,16308065;16308229,16308584;16308676,16309112;16309748,16310465;
chr10	chr10.25	chr10.25.1	-	836551,837229;838492,838610;839432,840010;840820,841213;
chr10	chr10.25	chr10.25.2	-	836525,837229;838492,838610;839432,840010;840615,841075;
chr10	chr10.251	chr10.251.1	-	16417943,16418752;16419907,16419974;16420317,16420463;16420569,16420698;16421327,16421462;16421585,16421790;16423510,16423545;
chr10	chr10.255	chr10.255.1	-	16960503,16961015;16961136,16961501;16963468,16963568;16963800,16964669;
chr10	chr10.258	chr10.258.1	-	17288801,17289205;17291415,17291624;17291928,17292518;17295188,17295406;17297921,17298051;17300181,17301090;17301197,17301274;17301438,17301509;17304555,17304865;
chr10	chr10.259	chr10.259.1	-	17439592,17440128;17440155,17440305;17450685,17450808;17451771,17451819;17452030,17452095;17458246,17458611;17459317,17459475;17473091,17473382;17481616,17481962;17487842,17488002;
chr10	chr10.259	chr10.259.2	-	17439854,17440305;17450685,17450808;17451771,17451819;17452030,17452095;17458246,17458611;17459317,17459475;17473091,17473382;17481616,17481962;17487842,17488036;17488138,17488421;17516488,17516819;
chr10	chr10.26	chr10.26.1	-	849249,849602;850922,851396;
chr10	chr10.260	chr10.260.1	-	17522911,17524017;
chr10	chr10.260	chr10.260.2	-	17519386,17519630;17519794,17519917;17523392,17523440;17523716,17523781;17530655,17530970;
chr10	chr10.260	chr10.260.3	-	17517523,17517807;17517954,17518063;17519794,17519917;17523392,17523440;17523716,17523781;17530655,17531020;17531576,17531734;17536265,17536293;17536432,17536508;
chr10	chr10.260	chr10.260.5	-	17517550,17517860;17517954,17518063;17519794,17519917;17523392,17523440;17523716,17523781;17530655,17531020;17531576,17531734;17536265,17536556;17551441,17551787;17557499,17557693;17557795,17558078;17559008,17559363;
chr10	chr10.262	chr10.262.1	-	17566020,17567111;
chr10	chr10.262	chr10.262.3	-	17560165,17560592;17561336,17561407;17561493,17561588;17561696,17561807;17563027,17563077;17563211,17563321;17564227,17564284;17567073,17567140;17567257,17567403;17576462,17576558;17576656,17576702;
chr10	chr10.262	chr10.262.4	-	17560082,17560396;17560509,17560592;17561336,17561407;17561493,17561588;17561664,17561807;17563027,17563077;17563211,17563321;17564227,17564284;17567073,17567140;17567257,17567403;17576462,17576558;17576656,17576727;
chr10	chr10.265	chr10.265.1	-	17618684,17619846;
chr10	chr10.266	chr10.266.1	-	17992538,17993019;17993142,17993210;17993310,17993426;17999193,17999305;17999468,17999538;
chr10	chr10.267	chr10.267.1	+	17952,19070;
chr10	chr10.267	chr10.267.2	+	17952,18049;18300,19070;
chr10	chr10.268	chr10.268.1	+	124042,125854;
chr10	chr10.268	chr10.268.2	+	123466,123633;124793,124981;125627,125703;126748,126947;
chr10	chr10.268	chr10.268.4	+	123404,123633;124793,125000;125627,125703;126748,126797;127843,127907;128035,128086;128161,128231;128391,128431;129024,129095;129230,129531;
chr10	chr10.269	chr10.269.1	+	177357,177613;177809,177982;178160,178354;
chr10	chr10.269	chr10.269.3	+	177542,177708;177809,178354;178699,178807;179310,179553;179708,180224;
chr10	chr10.269	chr10.269.4	+	177408,177708;177809,177982;178160,178354;178699,178807;179310,179553;179708,180365;
chr10	chr10.269	chr10.269.5	+	177377,177613;177809,177982;178160,178354;178699,178807;179310,179553;179708,179937;
chr10	chr10.27	chr10.27.1	-	866332,866728;866808,866886;866967,867332;867544,867570;
chr10	chr10.271	chr10.271.1	+	205016,205192;205289,205351;205431,205497;205885,205944;206114,206164;206256,206336;206663,206740;
chr10	chr10.272	chr10.272.1	+	217072,217168;217728,217781;217910,219003;219100,219250;219331,219625;
chr10	chr10.272	chr10.272.2	+	208879,208999;209090,209269;209347,209610;209881,210111;210494,210554;210953,211029;211194,211451;212328,212417;213315,213449;215876,216025;217065,217168;217728,217781;217910,218000;218926,219003;219100,219250;219331,219511;
chr10	chr10.273	chr10.273.1	+	222849,224657;
chr10	chr10.275	chr10.275.1	+	240705,241721;241842,242250;
chr10	chr10.275	chr10.275.2	+	240790,241181;241917,242244;
chr10	chr10.275	chr10.275.3	+	240840,241014;241492,241721;241842,242155;
chr10	chr10.277	chr10.277.1	+	256137,257056;257431,258263;
chr10	chr10.278	chr10.278.1	+	260848,261054;262341,262902;
chr10	chr10.279	chr10.279.1	+	302394,302442;302532,302706;302804,303075;303475,303570;303681,304066;304431,304956;
chr10	chr10.280	chr10.280.1	+	314914,315295;315441,315797;315905,316563;
chr10	chr10.280	chr10.280.3	+	314911,315295;315444,315797;315905,316338;316817,316911;317024,317414;
chr10	chr10.281	chr10.281.1	+	340716,341615;
chr10	chr10.281	chr10.281.2	+	342446,343350;
chr10	chr10.281	chr10.281.3	+	341254,341944;342071,342293;342980,343193;344288,344575;
chr10	chr10.284	chr10.284.1	+	380670,380688;380781,381221;
chr10	chr10.284	chr10.284.2	+	379299,379468;379553,379629;379724,379793;379869,379991;380390,380688;380781,380924;381001,381226;
chr10	chr10.285	chr10.285.1	+	385703,385737;385828,386088;386168,386289;386449,386610;386757,386949;387103,387239;387659,387797;388071,388265;388401,388872;388964,389180;389252,389341;389981,390656;
chr10	chr10.287	chr10.287.1	+	396992,397509;398709,398779;398886,398960;399078,399206;
chr10	chr10.287	chr10.287.2	+	396983,397509;398713,398779;398886,398960;399078,399129;399919,400338;400787,400881;400962,401407;
chr10	chr10.287	chr10.287.3	+	396983,398779;398886,398960;399078,399129;400097,400182;400264,400338;400787,400881;400962,401456;
chr10	chr10.290	chr10.290.1	+	422943,423827;
chr10	chr10.290	chr10.290.2	+	424746,424796;424942,425144;425327,425416;425707,426525;426624,426722;426804,427196;
chr10	chr10.291	chr10.291.1	+	433328,433794;
chr10	chr10.291	chr10.291.2	+	433328,433689;435815,436799;
chr10	chr10.291	chr10.291.3	+	433328,433689;435815,436156;436474,436799;
chr10	chr10.291	chr10.291.4	+	435884,436156;436474,436626;437881,438750;
chr10	chr10.291	chr10.291.5	+	436050,436156;436474,436626;437881,438016;439203,439304;440650,440670;
chr10	chr10.292	chr10.292.1	+	462316,462495;463002,463528;463614,463729;463823,463922;463999,464131;464217,464280;464366,465056;465190,465519;465625,465966;466051,466123;466210,466295;466380,466499;466589,466907;
chr10	chr10.293	chr10.293.1	+	482759,484200;484359,484897;
chr10	chr10.294	chr10.294.1	+	488654,489264;489991,490091;492192,493299;
chr10	chr10.294	chr10.294.2	+	489229,489264;489991,490091;492192,492263;492430,492511;492822,492902;493658,493699;495002,495148;496308,496709;
chr10	chr10.294	chr10.294.3	+	488687,489052;489148,489264;489991,490091;492192,492263;492430,492511;492822,492902;493658,493699;494757,494816;495002,495148;496308,496779;
chr10	chr10.294	chr10.294.5	+	488628,488673;488766,489052;489148,489264;489991,490091;492192,492263;492430,492511;492822,492902;493658,493699;494757,494816;495002,495148;496308,496696;
chr10	chr10.297	chr10.297.1	+	618593,618985;619094,619189;619276,619446;619535,619870;619971,620084;620192,621106;
chr10	chr10.298	chr10.298.1	+	636536,637475;
chr10	chr10.298	chr10.298.2	+	633402,633466;634237,634521;637131,637157;637354,637418;637588,637744;637848,637967;638296,638384;638482,638806;
chr10	chr10.298	chr10.298.3	+	635647,635719;635819,635858;636017,636081;637044,637157;637354,637418;637588,637744;637848,638384;638482,638857;
chr10	chr10.298	chr10.298.4	+	635084,635148;635234,635346;635551,635719;637044,637157;637354,637418;637588,637744;637848,637967;638296,638384;638482,638671;
chr10	chr10.298	chr10.298.5	+	633346,633466;634237,634614;634734,634794;635054,635148;635234,635346;635551,635719;635819,635858;636017,636081;637044,637157;637354,637476;
chr10	chr10.298	chr10.298.6	+	633448,633466;634237,634614;634734,634794;635054,635148;635234,635346;635551,635719;635819,635858;636017,636081;637044,637157;637354,637418;637588,637709;
chr10	chr10.298	chr10.298.7	+	634598,634614;634734,634794;635054,635148;635234,635346;635551,635719;635819,635858;636017,636081;637044,637157;637354,637744;637848,637967;638296,638384;638482,638803;
chr10	chr10.298	chr10.298.8	+	634222,634614;634734,634794;635054,635148;635234,635346;635551,635719;635819,635858;636017,636081;637044,637157;637354,637418;637588,637744;637848,637967;638296,638384;638482,638904;
chr10	chr10.298	chr10.298.10	+	633350,633466;634237,634614;634734,634794;635054,635148;635234,635346;635551,635719;635819,635858;636017,636081;637044,637157;637354,637418;637588,637744;637848,637967;638296,638384;638482,638907;
chr10	chr10.298	chr10.298.9	+	633203,633365;634237,634614;634734,634794;635054,635148;635234,635346;635551,635719;635819,635858;636017,636081;637044,637157;637354,637418;637588,637744;637848,637967;638296,638384;638482,638842;
chr10	chr10.3	chr10.3.2	-	180117,180509;182001,182254;182442,183081;184021,184682;
chr10	chr10.30	chr10.30.1	-	885307,886793;
chr10	chr10.30	chr10.30.2	-	885027,886594;886873,886999;887872,888027;888230,888361;
chr10	chr10.30	chr10.30.3	-	885324,886594;886873,887061;887872,888027;888230,888361;
chr10	chr10.300	chr10.300.1	+	754351,754861;755007,756785;
chr10	chr10.300	chr10.300.2	+	757615,758128;758400,758490;758607,758717;771734,771928;772437,773050;
chr10	chr10.300	chr10.300.3	+	754351,754861;755007,755084;756385,756445;756562,756589;756894,756964;757067,757141;757274,757329;757409,757453;757580,757852;758034,758128;758400,758490;758607,758717;771734,771928;772437,772964;
chr10	chr10.300	chr10.300.4	+	754264,754436;754790,754861;755007,755084;756385,756445;756562,756589;756894,756964;757067,757141;757274,757329;757409,757453;757580,757852;758034,758128;758400,758490;758607,758717;771734,771928;772437,772989;
chr10	chr10.303	chr10.303.1	+	899010,899043;899745,899883;899980,900238;
chr10	chr10.304	chr10.304.1	+	946343,946378;946552,946674;946803,947286;
chr10	chr10.307	chr10.307.1	+	1057150,1057359;1057632,1057797;1057927,1058639;
chr10	chr10.307	chr10.307.2	+	1056599,1057051;1057171,1057359;1057632,1057797;1057927,1058639;
chr10	chr10.307	chr10.307.3	+	1056793,1057051;1057171,1057359;1057632,1057797;1057927,1058440;1058854,1059221;
chr10	chr10.307	chr10.307.4	+	1056798,1057051;1057171,1057359;1057632,1057797;1057927,1058052;1058176,1058643;
chr10	chr10.310	chr10.310.1	+	1119820,1120230;1120324,1121241;
chr10	chr10.310	chr10.310.2	+	1119820,1120230;1120324,1120435;1121877,1122021;
chr10	chr10.310	chr10.310.3	+	1119820,1120230;1120324,1120955;1121877,1122021;
chr10	chr10.310	chr10.310.4	+	1119820,1120230;1120324,1120955;1121877,1121933;1122093,1122331;1122929,1123047;1123272,1123442;
chr10	chr10.310	chr10.310.6	+	1119866,1119976;1120080,1120230;1120324,1120955;1121877,1121933;1122093,1122331;1122929,1123047;1123272,1123358;1125138,1125481;
chr10	chr10.311	chr10.311.1	+	1149238,1149698;1150984,1151102;1151224,1151310;1151448,1151899;
chr10	chr10.313	chr10.313.1	+	1211294,1211767;1212609,1213058;1213141,1213444;1213530,1213655;1213873,1214314;
chr10	chr10.316	chr10.316.1	+	1236732,1237575;
chr10	chr10.316	chr10.316.2	+	1236698,1236830;1237023,1237078;1237195,1237245;1238486,1238566;1238736,1238839;1238931,1239015;1239477,1239531;1239633,1239847;
chr10	chr10.318	chr10.318.1	+	1276235,1276314;1277054,1277416;
chr10	chr10.319	chr10.319.1	+	1288503,1288890;1290162,1290236;1293114,1294794;
chr10	chr10.32	chr10.32.1	-	947510,947795;947873,947991;949361,949413;949516,949571;950844,950915;951171,951306;
chr10	chr10.323	chr10.323.1	+	1391558,1391839;1391955,1392844;
chr10	chr10.323	chr10.323.2	+	1391554,1391839;1391955,1391997;1394013,1394071;1395208,1395289;1395436,1395556;1395656,1395697;1396146,1396802;
chr10	chr10.324	chr10.324.1	+	1419229,1419353;1420601,1421659;1422446,1422593;1425796,1425867;1426512,1426583;1427292,1427363;1427443,1427844;1428073,1428589;
chr10	chr10.326	chr10.326.1	+	1453147,1454566;
chr10	chr10.329	chr10.329.1	+	1559581,1559871;1560387,1560810;
chr10	chr10.329	chr10.329.2	+	1559581,1559871;1560387,1560811;1560957,1561632;
chr10	chr10.33	chr10.33.1	-	977732,978167;978625,978748;979641,979752;979859,979990;980297,980479;981750,981878;982799,982969;983294,983399;985924,986033;986441,986548;988386,988561;994848,995118;995566,995780;996799,998178;998279,998339;998811,999104;
chr10	chr10.330	chr10.330.1	+	1617607,1620399;1620895,1621525;
chr10	chr10.335	chr10.335.1	+	1754287,1754356;1754555,1754801;1754913,1756935;1757072,1758152;
chr10	chr10.335	chr10.335.3	+	1754234,1754356;1754555,1754801;1754913,1755071;1755243,1755615;1756419,1756935;1757072,1758224;
chr10	chr10.336	chr10.336.1	+	1766942,1766976;1768039,1768152;1777963,1778151;1779404,1779631;1781035,1781155;1781247,1781730;
chr10	chr10.337	chr10.337.1	+	1782283,1782453;1783740,1783777;1783903,1783959;1784076,1784162;1784246,1784276;
chr10	chr10.337	chr10.337.2	+	1782299,1784162;1784246,1784280;1785009,1785094;1786129,1786194;1786283,1786464;
chr10	chr10.337	chr10.337.3	+	1782233,1782453;1783740,1783777;1783903,1783959;1784076,1784162;1784246,1784280;1785009,1785064;
chr10	chr10.337	chr10.337.4	+	1782298,1782453;1783740,1783777;1783903,1783959;1784076,1784162;1784246,1784280;1785009,1785094;1786129,1786167;
chr10	chr10.337	chr10.337.5	+	1782299,1782453;1783740,1783777;1783903,1783959;1784076,1784162;1784246,1784280;1786178,1786194;1786283,1786533;
chr10	chr10.338	chr10.338.1	+	1787348,1787727;1790894,1791146;
chr10	chr10.338	chr10.338.2	+	1787340,1787727;1789249,1789472;
chr10	chr10.339	chr10.339.1	+	1822676,1823722;
chr10	chr10.342	chr10.342.1	+	1882379,1882694;1882783,1883179;
chr10	chr10.342	chr10.342.2	+	1882368,1882694;1882783,1882944;1886975,1887074;1887162,1887227;1900077,1900174;1900257,1900331;1900469,1900618;1925598,1925663;1925750,1926417;
chr10	chr10.351	chr10.351.1	+	2350679,2351109;
chr10	chr10.351	chr10.351.2	+	2350671,2350803;2350896,2351161;
chr10	chr10.352	chr10.352.1	+	2354330,2354804;2354960,2355192;
chr10	chr10.353	chr10.353.1	+	2369418,2369775;2370280,2370453;2370537,2370705;2371367,2371428;2371564,2371660;2373983,2374281;
chr10	chr10.356	chr10.356.1	+	2446257,2446340;2447608,2447719;2448882,2449049;2449564,2449766;
chr10	chr10.356	chr10.356.3	+	2445922,2446195;2446264,2446340;2447608,2447719;2448882,2449049;2449564,2449733;2449843,2449942;
chr10	chr10.357	chr10.357.2	+	2459160,2459293;2459371,2459408;2460065,2460479;
chr10	chr10.358	chr10.358.1	+	2542190,2542401;2542526,2542643;2542764,2542903;2543007,2543174;2543318,2543471;2543597,2544179;
chr10	chr10.359	chr10.359.1	+	2564031,2564073;2564807,2565175;2565264,2565374;2565512,2565766;
chr10	chr10.359	chr10.359.2	+	2558975,2559000;2559119,2559385;2563601,2563764;2563856,2563911;2564021,2564073;2564807,2564975;2565078,2565175;2565264,2565685;
chr10	chr10.359	chr10.359.3	+	2555095,2555507;2557714,2557858;2558111,2558178;2558930,2559000;2559119,2559385;2563601,2563764;2563856,2563911;2564021,2564073;2564807,2565175;2565264,2565435;
chr10	chr10.359	chr10.359.4	+	2555148,2555507;2557714,2557858;2558111,2558178;2558930,2559000;2559119,2559385;2563601,2563764;2563856,2563911;2564021,2564073;2564807,2564975;2565067,2565175;2565264,2565682;
chr10	chr10.359	chr10.359.5	+	2555005,2555507;2557714,2557858;2558111,2558178;2558930,2559000;2559119,2559385;2563601,2563764;2563856,2563911;2564021,2564073;2564807,2564975;2565078,2565175;2565264,2565374;2566027,2566399;
chr10	chr10.359	chr10.359.6	+	2555010,2555507;2555666,2555874;2557714,2557858;2558111,2558178;2558930,2559000;2559119,2559385;2563601,2563764;2563856,2563911;2564021,2564073;2564807,2564975;2565078,2565175;2565264,2565374;2565512,2565796;
chr10	chr10.359	chr10.359.7	+	2555136,2555507;2557714,2557858;2558111,2558178;2558930,2559000;2559119,2559385;2563601,2563764;2563856,2563911;2564021,2564073;2564807,2564975;2565078,2565175;2565264,2565374;2565512,2565617;2566027,2566421;
chr10	chr10.360	chr10.360.1	+	2568369,2568473;2568595,2568901;2568980,2569067;2570067,2570176;2570282,2571770;2571860,2572025;
chr10	chr10.360	chr10.360.2	+	2568308,2568473;2568595,2568901;2568980,2569067;2570067,2570176;2570282,2570430;2571715,2571770;2571860,2572113;
chr10	chr10.360	chr10.360.3	+	2568328,2568473;2568595,2568901;2568980,2569067;2570067,2570176;2570282,2570430;2571712,2571770;2571860,2572115;
chr10	chr10.360	chr10.360.4	+	2568328,2568494;2568595,2568901;2568980,2569067;2570067,2570176;2570282,2570430;2571715,2571770;2571860,2572101;
chr10	chr10.360	chr10.360.5	+	2568329,2568473;2568595,2568901;2568955,2569067;2570067,2570176;2570282,2570430;2571715,2571770;2571860,2572098;
chr10	chr10.361	chr10.361.1	+	2652973,2654220;
chr10	chr10.362	chr10.362.1	+	2716139,2716449;2716558,2716695;2716778,2717299;2717390,2717717;
chr10	chr10.363	chr10.363.1	+	2720792,2721943;2722062,2723042;2723148,2723463;
chr10	chr10.363	chr10.363.2	+	2720208,2720237;2720909,2721943;2722062,2723042;2723148,2723570;
chr10	chr10.364	chr10.364.1	+	2775249,2775564;2775733,2776198;2776306,2776438;2776697,2776768;2778163,2778306;2778392,2778535;2780019,2780114;2780223,2780284;2780374,2780865;2781509,2781699;2781790,2781922;2782022,2782176;2782289,2782480;2782622,2783016;
chr10	chr10.365	chr10.365.1	+	2791584,2792140;
chr10	chr10.366	chr10.366.1	+	2817658,2819342;2819640,2821345;
chr10	chr10.366	chr10.366.2	+	2817925,2818363;2818494,2819342;2819640,2820473;
chr10	chr10.367	chr10.367.1	+	2839552,2840240;2846646,2846706;2848543,2848778;2852662,2852863;2854426,2854557;2854711,2854778;2854873,2854991;2855585,2855983;
chr10	chr10.369	chr10.369.1	+	2892779,2893551;
chr10	chr10.369	chr10.369.2	+	2888702,2888807;2889725,2889817;2889919,2889978;2890062,2890334;2890424,2890632;2891180,2891320;2891430,2891480;2891561,2891656;2891965,2892048;2892323,2892424;2893013,2893411;
chr10	chr10.369	chr10.369.4	+	2888683,2888807;2889725,2889817;2889919,2889978;2890062,2890334;2890432,2890498;2890576,2890632;2891180,2891320;2891430,2891480;2891561,2891656;2891965,2892048;2892323,2892424;2893013,2893573;
chr10	chr10.369	chr10.369.5	+	2888882,2889090;2889725,2889817;2889919,2889978;2890062,2890334;2890424,2890498;2890576,2890632;2891180,2891320;2891430,2891480;2891561,2891656;2891965,2892048;2892323,2892424;2893013,2893469;
chr10	chr10.37	chr10.37.1	-	1067327,1067754;1067835,1067934;1068319,1068446;1068551,1068718;1069293,1069408;1071206,1071358;1071484,1071627;1074526,1075682;
chr10	chr10.37	chr10.37.2	-	1067319,1067754;1067835,1067934;1068319,1068446;1068551,1068718;1069293,1069408;1071206,1071322;1071484,1071627;1074526,1074931;1075021,1075510;
chr10	chr10.370	chr10.370.1	+	2895355,2895400;2896670,2896813;2896896,2896967;2897054,2897113;2899973,2900046;2900129,2900275;2900367,2900901;
chr10	chr10.371	chr10.371.1	+	2908196,2909194;2910069,2910523;
chr10	chr10.372	chr10.372.1	+	2923039,2923295;2923585,2923627;2923721,2923916;2925020,2925408;
chr10	chr10.372	chr10.372.2	+	2923016,2923087;2923188,2923295;2923585,2923627;2923721,2923916;2925020,2925544;
chr10	chr10.373	chr10.373.1	+	2935708,2936469;
chr10	chr10.375	chr10.375.1	+	3009022,3010103;
chr10	chr10.375	chr10.375.2	+	3008779,3009088;3009200,3010105;
chr10	chr10.375	chr10.375.4	+	2997328,2997351;3008700,3009088;3009200,3009346;3009462,3010230;
chr10	chr10.377	chr10.377.1	+	3107613,3107973;3108053,3109402;
chr10	chr10.377	chr10.377.2	+	3105514,3105607;3105892,3107973;3108053,3108326;3112542,3113124;
chr10	chr10.38	chr10.38.1	-	1080304,1081464;
chr10	chr10.38	chr10.38.2	-	1089118,1090190;
chr10	chr10.38	chr10.38.3	-	1080336,1080466;1089259,1090255;
chr10	chr10.38	chr10.38.4	-	1080332,1080635;1089419,1090255;
chr10	chr10.380	chr10.380.1	+	3196886,3199555;
chr10	chr10.380	chr10.380.2	+	3196858,3197210;3197293,3199650;
chr10	chr10.382	chr10.382.1	+	3250313,3251705;
chr10	chr10.382	chr10.382.2	+	3247554,3248098;3250434,3251350;
chr10	chr10.382	chr10.382.3	+	3247606,3248098;3250434,3251242;3251338,3251702;
chr10	chr10.382	chr10.382.4	+	3250920,3250944;3251017,3251242;3251338,3251736;
chr10	chr10.382	chr10.382.5	+	3251227,3251242;3251338,3251483;3251665,3252257;
chr10	chr10.383	chr10.383.1	+	3259567,3260190;
chr10	chr10.385	chr10.385.1	+	3320800,3320825;3320924,3321134;3321265,3321502;3321605,3321755;3322126,3322898;
chr10	chr10.386	chr10.386.1	+	3367775,3368117;3368189,3368384;3380369,3380512;3388963,3389081;3389158,3389368;3389466,3389703;3389833,3389983;3390105,3390769;
chr10	chr10.387	chr10.387.1	+	3409844,3410685;
chr10	chr10.389	chr10.389.1	+	3454674,3455088;3455166,3455376;3455474,3455711;3455840,3455990;3456112,3456788;
chr10	chr10.390	chr10.390.1	+	3476796,3476906;3483571,3483748;3485093,3485164;3485263,3485331;3485414,3485485;3485603,3485674;3485785,3485856;3485973,3486044;3486131,3486202;3486326,3486397;3486490,3486773;
chr10	chr10.391	chr10.391.1	+	3537579,3537730;3537865,3538102;3538613,3538764;
chr10	chr10.391	chr10.391.2	+	3536004,3536147;3536528,3536665;3537290,3537408;3537520,3537730;3537865,3538102;3538613,3538763;3539625,3540204;
chr10	chr10.392	chr10.392.1	+	3594210,3594277;3594380,3594530;3594624,3595060;3595078,3595242;
chr10	chr10.395	chr10.395.1	+	3644198,3644279;3655706,3655726;3655836,3655964;3656092,3656210;3656687,3656897;3657006,3657237;3657318,3657468;3657555,3658126;
chr10	chr10.396	chr10.396.1	+	3675906,3675923;3676771,3678263;
chr10	chr10.396	chr10.396.2	+	3662072,3662480;3669368,3669606;3675345,3675540;3675740,3675923;3676771,3676925;3677367,3678304;
chr10	chr10.396	chr10.396.3	+	3662125,3662480;3669368,3669606;3675345,3675540;3675740,3675829;3676771,3676925;3677367,3678283;
chr10	chr10.398	chr10.398.1	+	3697716,3698190;3700216,3700290;3700436,3700531;3704883,3704968;3705070,3705190;3706452,3706729;
chr10	chr10.4	chr10.4.1	-	194257,195035;
chr10	chr10.4	chr10.4.2	-	189600,190589;190668,191447;
chr10	chr10.4	chr10.4.3	-	190145,190589;190668,190986;192666,193186;
chr10	chr10.400	chr10.400.1	+	3911284,3911726;
chr10	chr10.400	chr10.400.2	+	3895390,3895426;3896340,3896457;3896879,3896995;3909284,3909460;3909546,3909668;3909758,3909845;3909941,3910071;3910174,3910272;3911270,3911652;3911746,3911972;
chr10	chr10.402	chr10.402.1	+	3972262,3972892;3972979,3973336;
chr10	chr10.402	chr10.402.2	+	3967299,3967383;3967990,3968584;3968662,3968825;3972816,3972892;3972979,3973402;
chr10	chr10.403	chr10.403.1	+	3988865,3989963;
chr10	chr10.403	chr10.403.2	+	3976436,3976551;3977983,3978193;3978280,3978341;3978621,3978758;3978937,3979182;
chr10	chr10.404	chr10.404.1	+	4009754,4010777;
chr10	chr10.404	chr10.404.2	+	4019223,4019674;4019894,4019957;4020029,4020121;4020203,4020267;4020389,4020446;4020524,4020607;4020755,4020876;4021033,4021099;4022959,4023080;4023175,4023689;
chr10	chr10.404	chr10.404.3	+	4009761,4009934;4018499,4018792;4018941,4019674;4019894,4019957;4020029,4020121;4020203,4020267;4020398,4020446;4020524,4020607;4020755,4020876;4021033,4021099;4022959,4023080;4023175,4023629;
chr10	chr10.404	chr10.404.4	+	4009761,4009934;4018499,4018792;4018962,4019674;4019894,4019957;4020029,4020121;4020203,4020267;4020389,4020446;4020530,4020607;4020755,4020876;4021033,4021099;4022959,4023080;4023175,4023695;
chr10	chr10.406	chr10.406.1	+	4371177,4371545;4372093,4372340;4372706,4372807;4373317,4373899;
chr10	chr10.406	chr10.406.2	+	4371181,4371545;4372093,4372340;4372483,4372807;4373317,4373916;
chr10	chr10.407	chr10.407.1	+	4500277,4500725;
chr10	chr10.409	chr10.409.1	+	4667378,4667872;4667962,4668030;4668722,4668901;4669208,4669984;
chr10	chr10.409	chr10.409.2	+	4667346,4667681;4667788,4667872;4667962,4668030;4668722,4668901;4669208,4669907;
chr10	chr10.410	chr10.410.1	+	4693651,4694858;
chr10	chr10.410	chr10.410.2	+	4696579,4696682;4697438,4697941;
chr10	chr10.410	chr10.410.3	+	4690371,4690464;4692139,4692404;4694441,4694583;4696580,4696682;4697438,4697980;4699355,4699692;4700147,4700675;
chr10	chr10.413	chr10.413.1	+	4811716,4811781;4812095,4812374;4812453,4812732;4814432,4814596;4821861,4822328;4822688,4823189;
chr10	chr10.413	chr10.413.2	+	4807214,4807495;4808971,4809014;4809479,4809596;4809687,4809807;4811135,4811781;4812095,4812374;4812453,4812732;4814435,4814596;4821861,4822328;4822688,4823403;
chr10	chr10.414	chr10.414.1	+	4824473,4826969;4831941,4832129;4832258,4832349;4834677,4834736;4834828,4834897;4844124,4844327;4844752,4845456;
chr10	chr10.414	chr10.414.2	+	4824593,4824701;4825997,4826969;4831941,4832129;4832258,4832349;4834677,4834736;4834828,4834897;4844124,4844327;4844752,4845369;
chr10	chr10.414	chr10.414.3	+	4824839,4824916;4825997,4826969;4831941,4832129;4832258,4832349;4834677,4834736;4834828,4834897;4844124,4844327;4844752,4845365;
chr10	chr10.415	chr10.415.1	+	4855905,4855947;4861544,4861629;4861705,4861828;4862942,4863010;4864082,4864549;
chr10	chr10.415	chr10.415.2	+	4855950,4856086;4861544,4861629;4861705,4861828;4862942,4863010;4864082,4864546;
chr10	chr10.415	chr10.415.3	+	4855909,4855947;4856040,4856086;4861544,4861629;4861705,4861828;4862942,4863010;4864082,4864557;
chr10	chr10.416	chr10.416.1	+	4871981,4873110;4873263,4873312;4873433,4873497;4875904,4875995;4876108,4876179;4876280,4876501;
chr10	chr10.416	chr10.416.3	+	4871975,4872050;4872558,4872630;4873045,4873110;4873263,4873312;4873433,4873497;4875904,4875995;4876108,4876179;4876280,4876501;
chr10	chr10.417	chr10.417.1	+	4878367,4879590;4889438,4890144;
chr10	chr10.417	chr10.417.2	+	4878366,4879590;4889438,4889886;4889964,4890200;
chr10	chr10.420	chr10.420.1	+	4924451,4924789;4925475,4926821;
chr10	chr10.421	chr10.421.1	+	4955654,4955868;4958987,4959640;
chr10	chr10.421	chr10.421.2	+	4955638,4955868;4958987,4959233;4969959,4970040;4970151,4970847;
chr10	chr10.421	chr10.421.3	+	4955656,4955868;4958987,4959233;4969959,4970040;4970151,4971216;4971317,4971368;4991257,4991374;
chr10	chr10.421	chr10.421.4	+	4971170,4971216;4971317,4971368;4991257,4991379;4991462,4991537;4991611,4991795;4991892,4992086;4992174,4992245;5004488,5004697;5005811,5005891;5011720,5011845;5012360,5012509;5012774,5012835;5012940,5013015;5013290,5013954;
chr10	chr10.421	chr10.421.5	+	4955659,4955868;4958987,4959005;4970303,4971216;4971317,4971368;4991257,4991379;4991462,4991537;4991611,4991795;4991892,4992086;4992174,4992245;5004488,5004697;5011720,5011845;5012360,5012509;5012774,5012835;5012940,5013015;5013290,5013945;
chr10	chr10.425	chr10.425.1	+	5089996,5091176;
chr10	chr10.427	chr10.427.1	+	5225154,5225749;5225848,5226168;
chr10	chr10.427	chr10.427.2	+	5216169,5216679;5218518,5218949;5223375,5223548;5224845,5224958;5225084,5225156;5225683,5225749;5225848,5226217;
chr10	chr10.428	chr10.428.1	+	5235987,5236141;5236399,5236593;5236728,5236847;5238213,5238485;5238580,5238978;
chr10	chr10.429	chr10.429.1	+	5421559,5422427;
chr10	chr10.429	chr10.429.2	+	5420673,5420793;5420916,5420986;5421143,5421267;5421897,5422429;
chr10	chr10.43	chr10.43.1	-	1176083,1176508;
chr10	chr10.43	chr10.43.2	-	1165888,1166287;1175031,1176552;
chr10	chr10.430	chr10.430.1	+	5455481,5456092;5456326,5456616;
chr10	chr10.434	chr10.434.1	+	5572793,5572932;5574416,5574517;5575344,5575562;
chr10	chr10.436	chr10.436.1	+	5645878,5645969;5647365,5647463;5647674,5648007;
chr10	chr10.437	chr10.437.1	+	5673052,5673314;5674132,5674287;5674434,5674532;5674823,5675257;
chr10	chr10.439	chr10.439.1	+	5887483,5887691;5888132,5888311;5888404,5888459;5889540,5889605;5889746,5889853;5890162,5890228;5891670,5891754;5902850,5903010;5904778,5904879;5905459,5905681;5907366,5907750;
chr10	chr10.439	chr10.439.2	+	5887501,5887691;5888159,5888311;5888404,5888459;5889540,5889605;5889746,5889853;5890162,5890228;5891670,5891754;5902850,5903010;5904778,5904879;5905459,5905681;5907366,5907736;
chr10	chr10.440	chr10.440.1	+	6283893,6284260;6299171,6299286;6299400,6299760;
chr10	chr10.440	chr10.440.2	+	6319257,6319285;6320127,6320207;6320317,6321257;
chr10	chr10.440	chr10.440.3	+	6319610,6320207;6320317,6320397;6320911,6321251;
chr10	chr10.443	chr10.443.1	+	6374763,6376728;
chr10	chr10.443	chr10.443.2	+	6375502,6376515;6376572,6376732;
chr10	chr10.444	chr10.444.1	+	6434090,6434525;6435714,6435825;6439789,6439881;6441207,6441407;6444803,6445200;
chr10	chr10.444	chr10.444.2	+	6434052,6434525;6435714,6435825;6439789,6439881;6441207,6441407;6444803,6445045;6445664,6445921;
chr10	chr10.445	chr10.445.1	+	6456001,6457172;
chr10	chr10.446	chr10.446.1	+	6481553,6482683;
chr10	chr10.446	chr10.446.3	+	6481622,6481892;6482244,6482443;6482553,6482633;
chr10	chr10.447	chr10.447.1	+	6521161,6521305;6521470,6522290;
chr10	chr10.447	chr10.447.2	+	6521161,6521305;6521470,6521572;6521846,6522203;
chr10	chr10.448	chr10.448.2	+	6564456,6564766;6566228,6566377;6567121,6567183;6567310,6567399;6571131,6571253;6571506,6571593;6571849,6571923;6572262,6572441;
chr10	chr10.449	chr10.449.1	+	6601022,6601090;6602114,6602532;
chr10	chr10.45	chr10.45.1	-	1197724,1199126;
chr10	chr10.450	chr10.450.2	+	6611525,6611777;6625119,6625227;6625596,6625826;6626219,6626289;6627554,6627713;6627922,6627977;6628284,6628436;6629767,6629864;6630917,6630997;6632657,6632890;6636746,6637338;
chr10	chr10.451	chr10.451.1	+	6644905,6647191;
chr10	chr10.451	chr10.451.2	+	6644896,6646028;6646146,6647171;
chr10	chr10.451	chr10.451.3	+	6644908,6646497;6646807,6647199;
chr10	chr10.454	chr10.454.1	+	6683537,6684235;6692429,6692520;6693460,6694035;
chr10	chr10.454	chr10.454.2	+	6683037,6683077;6684156,6684235;6692429,6692520;6693457,6694043;
chr10	chr10.457	chr10.457.1	+	6720548,6720907;6721408,6721539;6721867,6722125;6722429,6722539;6722970,6723088;6724076,6724180;6724344,6724546;6725014,6725137;6725773,6726029;6726158,6726385;
chr10	chr10.459	chr10.459.2	+	6739854,6740202;6741470,6741595;6743126,6743187;6743278,6743352;6743474,6743590;6744555,6744625;6744930,6745227;6747646,6747978;
chr10	chr10.459	chr10.459.3	+	6739854,6740202;6741442,6741595;6743126,6743205;6743278,6743352;6743474,6743590;6744555,6744625;6744930,6745227;6747646,6748014;
chr10	chr10.461	chr10.461.1	+	6827932,6828372;
chr10	chr10.461	chr10.461.2	+	6828217,6828601;6829311,6829373;6830524,6830595;6830776,6830883;6831031,6831111;6831323,6831376;6831477,6831602;6833880,6833969;6834240,6834585;6835086,6835202;6835802,6835858;6835964,6836038;6836386,6836464;6837852,6838047;
chr10	chr10.461	chr10.461.3	+	6828237,6828601;6829311,6829373;6830524,6830595;6830776,6830883;6831031,6831111;6831323,6831376;6831477,6831602;6833880,6833969;6834240,6834359;6834483,6834608;6835086,6835202;6835802,6835858;6835964,6836038;6836386,6836425;
chr10	chr10.461	chr10.461.4	+	6828372,6828601;6829311,6829373;6830524,6830595;6830776,6830883;6831031,6831111;6831323,6831376;6831477,6831602;6834240,6834359;6834483,6834608;6835086,6835202;6835802,6835858;6835964,6836038;6836386,6836464;6837852,6838074;
chr10	chr10.462	chr10.462.1	+	6849769,6851306;
chr10	chr10.462	chr10.462.2	+	6861161,6862086;6864377,6864618;6865756,6865848;6867077,6867384;
chr10	chr10.462	chr10.462.3	+	6849792,6849904;6855119,6855368;6856987,6857110;6859826,6860172;6860298,6860470;
chr10	chr10.464	chr10.464.1	+	6868325,6869502;
chr10	chr10.465	chr10.465.1	+	6908862,6909086;6909577,6909712;6916738,6916865;6917687,6917834;6917920,6918025;6919234,6919292;6922790,6922825;6922930,6923039;6923302,6924019;
chr10	chr10.465	chr10.465.2	+	6907845,6908056;6909577,6909712;6916738,6916865;6917687,6917834;6917920,6918025;6919234,6919292;6922790,6922825;6922930,6923039;6923302,6923363;6923473,6924037;
chr10	chr10.465	chr10.465.3	+	6908860,6909086;6909577,6909712;6916738,6916865;6917687,6917834;6917920,6918025;6919234,6919292;6922790,6922825;6922930,6923039;6923302,6923363;6923473,6924065;
chr10	chr10.466	chr10.466.1	+	6925206,6925536;6925789,6925854;6932898,6933571;
chr10	chr10.467	chr10.467.1	+	6940083,6940173;6940697,6940856;6940991,6941355;
chr10	chr10.467	chr10.467.2	+	6940084,6940173;6940697,6940856;6940991,6941653;6942160,6942601;6942707,6943497;
chr10	chr10.469	chr10.469.1	+	7091588,7091960;7093689,7093840;7094274,7094549;7094923,7095687;
chr10	chr10.470	chr10.470.1	+	7142686,7144416;
chr10	chr10.470	chr10.470.2	+	7166434,7168116;
chr10	chr10.470	chr10.470.3	+	7142686,7144315;7168064,7168110;
chr10	chr10.471	chr10.471.1	+	7350483,7353025;
chr10	chr10.471	chr10.471.2	+	7350484,7350807;7351308,7351564;7352045,7352456;
chr10	chr10.471	chr10.471.3	+	7350485,7351564;7352045,7352191;7352734,7353044;
chr10	chr10.471	chr10.471.5	+	7350482,7350807;7351308,7351564;7352045,7352183;7352727,7353068;
chr10	chr10.471	chr10.471.6	+	7350483,7350807;7351311,7351564;7352045,7352191;7352734,7353024;
chr10	chr10.471	chr10.471.7	+	7350483,7350807;7351247,7351564;7352045,7352191;7352734,7353068;
chr10	chr10.472	chr10.472.1	+	7355566,7357634;
chr10	chr10.474	chr10.474.2	+	7439884,7440008;7440376,7440456;7440562,7440942;7440997,7441049;
chr10	chr10.475	chr10.475.1	+	7492724,7492990;7493868,7493916;7504237,7504296;7504395,7504486;7512187,7512238;7512371,7512433;7512583,7512632;7529901,7529976;7530386,7530595;7530735,7530841;7530995,7531103;7533451,7533651;7533756,7533971;7536167,7536277;7536478,7536753;7537122,7537396;7540903,7541254;7541524,7541808;7541951,7542887;
chr10	chr10.485	chr10.485.1	+	7765402,7766032;
chr10	chr10.485	chr10.485.2	+	7765402,7765438;7765935,7766458;7769390,7769568;7771548,7771587;7772342,7772498;7776293,7776407;7776493,7776573;7776690,7776714;7779009,7779065;7780758,7780823;7787884,7787958;7788269,7788376;7797956,7798090;7801317,7801423;7801521,7801614;7807971,7808138;7811957,7812097;7814246,7814446;7814593,7814691;7814766,7814918;7815342,7815727;7816604,7816784;7817238,7817561;7818141,7818897;7820058,7820179…
chr10	chr10.492	chr10.492.1	+	7992730,7993281;7993780,7995430;
chr10	chr10.492	chr10.492.2	+	7992372,7992464;7992875,7993281;7993780,7995467;
chr10	chr10.492	chr10.492.3	+	7992372,7992753;7992875,7993281;7993780,7995300;
chr10	chr10.492	chr10.492.4	+	7992372,7992464;7992875,7993281;7993780,7995472;7995541,7995567;
chr10	chr10.492	chr10.492.5	+	7992730,7992753;7992875,7993281;7993780,7995472;7995541,7995568;
chr10	chr10.493	chr10.493.1	+	8112672,8112902;8128054,8128199;8129106,8129354;
chr10	chr10.494	chr10.494.1	+	8166088,8166605;8169112,8169277;
chr10	chr10.494	chr10.494.2	+	8166050,8166605;8169112,8169492;8179683,8179845;8180077,8180187;8189809,8189877;8198384,8198470;8207000,8208387;
chr10	chr10.496	chr10.496.1	+	8217214,8217749;8218303,8218645;8219197,8219421;8221843,8222071;8222496,8222674;8224428,8224493;8225986,8226464;
chr10	chr10.496	chr10.496.2	+	8217196,8217749;8218303,8218645;8219197,8219421;8221843,8222071;8222496,8222674;8224428,8224493;8225986,8226135;8226234,8226487;
chr10	chr10.497	chr10.497.1	+	8293165,8293350;8295892,8295955;8302114,8302259;8308954,8309055;8309182,8309346;8309964,8310533;
chr10	chr10.497	chr10.497.2	+	8293159,8293199;8293280,8293350;8295892,8295955;8301767,8301827;8302114,8302259;8308954,8309055;8309182,8309346;8309964,8310553;
chr10	chr10.498	chr10.498.1	+	8333353,8333891;8336053,8336212;8336463,8336578;8336673,8336759;
chr10	chr10.499	chr10.499.2	+	8352613,8352641;8353842,8353944;8365270,8365422;8368466,8368722;
chr10	chr10.5	chr10.5.1	-	231944,232220;232308,232399;235235,235403;
chr10	chr10.5	chr10.5.3	-	231926,232236;232308,232399;235235,235352;235442,235470;
chr10	chr10.5	chr10.5.4	-	231937,232220;232308,232399;235235,235352;235444,235468;
chr10	chr10.501	chr10.501.1	+	8385273,8385659;8385753,8386227;
chr10	chr10.503	chr10.503.1	+	8504835,8505641;8505757,8506414;
chr10	chr10.504	chr10.504.1	+	8748896,8749932;
chr10	chr10.504	chr10.504.2	+	8752864,8753717;
chr10	chr10.504	chr10.504.3	+	8748784,8748954;8749515,8749571;8751189,8751651;
chr10	chr10.504	chr10.504.4	+	8748893,8748954;8749515,8749571;8751189,8751521;8752120,8752400;
chr10	chr10.505	chr10.505.1	+	8797294,8797824;8798232,8798327;8799971,8800497;
chr10	chr10.505	chr10.505.2	+	8790407,8790540;8791488,8791562;8793761,8793842;8795955,8796030;8796669,8796832;8797243,8797378;8797708,8797824;8798232,8798327;8799971,8800509;
chr10	chr10.507	chr10.507.1	+	8831287,8831531;8832689,8833077;8833332,8833546;8833661,8833865;8834330,8835235;
chr10	chr10.508	chr10.508.1	+	8847271,8847337;8847936,8850444;8852350,8852476;8854100,8854201;8857702,8857780;8880938,8881360;
chr10	chr10.511	chr10.511.1	+	8946290,8947327;
chr10	chr10.511	chr10.511.2	+	8946290,8946488;8947071,8947325;
chr10	chr10.511	chr10.511.3	+	8946201,8946488;8947071,8947238;8955612,8955735;8956438,8956529;8966196,8966294;8969477,8969592;
chr10	chr10.511	chr10.511.4	+	8946279,8946488;8947071,8947238;8955612,8955735;8956438,8956529;8966196,8966294;8969477,8969590;8971638,8971659;
chr10	chr10.514	chr10.514.1	+	8998824,8999511;9006393,9006543;9009006,9009088;9009955,9010050;9011194,9011336;9011847,9011931;9014300,9014379;9015225,9015435;
chr10	chr10.514	chr10.514.2	+	8998252,8998409;8999397,8999511;9006393,9006543;9009006,9009088;9009955,9010050;9011194,9011336;9011847,9011931;9014300,9014379;9015225,9015879;
chr10	chr10.514	chr10.514.3	+	8998250,8998316;8999397,8999511;9006393,9006543;9009006,9009088;9009955,9010050;9011194,9011336;9011847,9011931;9014300,9014379;9015225,9015440;
chr10	chr10.516	chr10.516.1	+	9050284,9050785;
chr10	chr10.517	chr10.517.1	+	9279416,9279919;9280277,9280456;9280534,9281920;
chr10	chr10.518	chr10.518.1	+	9406359,9406408;9406488,9407790;
chr10	chr10.519	chr10.519.1	+	9509334,9509675;9510133,9510312;9510391,9510454;
chr10	chr10.52	chr10.52.1	-	1335644,1337298;
[truncated: 21,002 more rows]
