# Supplementary material for: Candidate genes for grape white rot resistance based on SMRT and Illumina sequencing
Source: BMC Plant Biol. 2019 Nov 15;19:501. doi: 10.1186/s12870-019-2119-x (PMC6858721; doi:10.1186/s12870-019-2119-x)
Supplement: Supplementary file 4 — Additional file 4: Data S2. Statistics of isoform annotation message. [file 12870_2019_2119_MOESM4_ESM.xls]

Transcript_ID	NR_def	GO_ID	GO_term	KO_ID	KO_gene	Hyperlink	KEGG Pathway	Pathway ID	Kog_Annotation	Swiss-Prot_Id	Swiss-Prot_Annotation
GSVIVT01000534001	unnamed protein product, partial [Vitis vinifera]	-	-	-	-	-	-	-	-	gnl|BL_ORD_ID|254898	sp|Q9C9V6|Y1790_ARATH BTB/POZ domain-containing protein At1g67900 OS=Arabidopsis thaliana GN=At1g67900 PE=1 SV=1
chr1.848.1	PREDICTED: BTB/POZ domain-containing protein At1g67900 isoform X1 [Vitis vinifera]<>XP_010650467.1 PREDICTED: BTB/POZ domain-containing protein At1g67900 isoform X1 [Vitis vinifera]<>XP_010650472.1 PREDICTED: BTB/POZ domain-containing protein At1g67900 isoform X1 [Vitis vinifera]<>XP_019075566.1 PREDICTED: BTB/POZ domain-containing protein At1g67900 isoform X1 [Vitis vinifera]<>XP_019075567.1 PRE…	-	-	-	-	-	-	-	-	gnl|BL_ORD_ID|254898	sp|Q9C9V6|Y1790_ARATH BTB/POZ domain-containing protein At1g67900 OS=Arabidopsis thaliana GN=At1g67900 PE=1 SV=1
GSVIVT01000535001	unnamed protein product, partial [Vitis vinifera]	GO:0003830;GO:0006487;GO:0016020;GO:0016021;GO:0016740;GO:0016757	beta-1,4-mannosylglycoprotein 4-beta-N-acetylglucosaminyltransferase activity;protein N-linked glycosylation;membrane;integral component of membrane;transferase activity;transferase activity, transferring glycosyl groups	K00737	MGAT3	http://www.genome.jp/dbget-bin/www_bget?ko:K00737	N-Glycan biosynthesis	ko00510	-	gnl|BL_ORD_ID|94657	sp|Q02527|MGAT3_RAT Beta-1,4-mannosyl-glycoprotein 4-beta-N-acetylglucosaminyltransferase OS=Rattus norvegicus GN=Mgat3 PE=1 SV=2
GSVIVT01000536001	unnamed protein product, partial [Vitis vinifera]	GO:0003677	DNA binding	-	-	-	-	-	-	-	-
GSVIVT01000538001	unnamed protein product, partial [Vitis vinifera]	GO:0008270;GO:0046872	zinc ion binding;metal ion binding	K16285	XERICO	http://www.genome.jp/dbget-bin/www_bget?ko:K16285	-	-	KOG0800(O)(FOG: Predicted E3 ubiquitin ligase)	gnl|BL_ORD_ID|519606	sp|Q9SI09|XERIC_ARATH Probable E3 ubiquitin-protein ligase XERICO OS=Arabidopsis thaliana GN=XERICO PE=1 SV=1
chr1.847.1	PREDICTED: probable E3 ubiquitin-protein ligase XERICO [Vitis vinifera]	GO:0008270;GO:0046872	zinc ion binding;metal ion binding	K16285	XERICO	http://www.genome.jp/dbget-bin/www_bget?ko:K16285	-	-	KOG0800(O)(FOG: Predicted E3 ubiquitin ligase)	gnl|BL_ORD_ID|519606	sp|Q9SI09|XERIC_ARATH Probable E3 ubiquitin-protein ligase XERICO OS=Arabidopsis thaliana GN=XERICO PE=1 SV=1
chr1.847.2	PREDICTED: probable E3 ubiquitin-protein ligase XERICO [Vitis vinifera]	GO:0008270;GO:0046872	zinc ion binding;metal ion binding	K16285	XERICO	http://www.genome.jp/dbget-bin/www_bget?ko:K16285	-	-	KOG0800(O)(FOG: Predicted E3 ubiquitin ligase)	gnl|BL_ORD_ID|519606	sp|Q9SI09|XERIC_ARATH Probable E3 ubiquitin-protein ligase XERICO OS=Arabidopsis thaliana GN=XERICO PE=1 SV=1
GSVIVT01000540001	PREDICTED: uncharacterized protein LOC100243914 [Vitis vinifera]<>XP_010650503.1 PREDICTED: uncharacterized protein LOC100243914 [Vitis vinifera]	GO:0016021;GO:0016020	integral component of membrane;membrane	-	-	-	-	-	-	-	-
chr1.846.1	PREDICTED: uncharacterized protein LOC100243914 [Vitis vinifera]<>XP_010650503.1 PREDICTED: uncharacterized protein LOC100243914 [Vitis vinifera]	GO:0016021;GO:0016020	integral component of membrane;membrane	-	-	-	-	-	-	-	-
chr1.846.2	PREDICTED: uncharacterized protein LOC100243914 [Vitis vinifera]<>XP_010650503.1 PREDICTED: uncharacterized protein LOC100243914 [Vitis vinifera]	GO:0016021;GO:0016020	integral component of membrane;membrane	-	-	-	-	-	-	-	-
GSVIVT01000541001	unnamed protein product, partial [Vitis vinifera]	-	-	-	-	-	-	-	-	-	-
GSVIVT01000542001	PREDICTED: chloroplast sensor kinase, chloroplastic [Vitis vinifera]<>CBI16792.3 unnamed protein product, partial [Vitis vinifera]	GO:0016301;GO:0048038;GO:0004673;GO:0043621;GO:0080005;GO:0046777;GO:0051776;GO:0018106;GO:0010468;GO:0010109;GO:0009507;GO:0009570	kinase activity;quinone binding;protein histidine kinase activity;protein self-association;photosystem stoichiometry adjustment;protein autophosphorylation;detection of redox state;peptidyl-histidine phosphorylation;regulation of gene expression;regulation of photosynthesis;chloroplast;chloroplast stroma	-	-	-	-	-	-	gnl|BL_ORD_ID|337070	sp|F4HVG8|CSK_ARATH Chloroplast sensor kinase, chloroplastic OS=Arabidopsis thaliana GN=CSK PE=1 SV=1
chr1.845.1	PREDICTED: chloroplast sensor kinase, chloroplastic [Vitis vinifera]<>CBI16792.3 unnamed protein product, partial [Vitis vinifera]	GO:0016301;GO:0048038;GO:0004673;GO:0043621;GO:0080005;GO:0046777;GO:0051776;GO:0018106;GO:0010468;GO:0010109;GO:0009507;GO:0009570	kinase activity;quinone binding;protein histidine kinase activity;protein self-association;photosystem stoichiometry adjustment;protein autophosphorylation;detection of redox state;peptidyl-histidine phosphorylation;regulation of gene expression;regulation of photosynthesis;chloroplast;chloroplast stroma	-	-	-	-	-	-	gnl|BL_ORD_ID|337070	sp|F4HVG8|CSK_ARATH Chloroplast sensor kinase, chloroplastic OS=Arabidopsis thaliana GN=CSK PE=1 SV=1
chr1.845.2	PREDICTED: chloroplast sensor kinase, chloroplastic [Vitis vinifera]<>CBI16792.3 unnamed protein product, partial [Vitis vinifera]	GO:0016301;GO:0048038;GO:0004673;GO:0043621;GO:0080005;GO:0046777;GO:0051776;GO:0018106;GO:0010468;GO:0010109;GO:0009507;GO:0009570	kinase activity;quinone binding;protein histidine kinase activity;protein self-association;photosystem stoichiometry adjustment;protein autophosphorylation;detection of redox state;peptidyl-histidine phosphorylation;regulation of gene expression;regulation of photosynthesis;chloroplast;chloroplast stroma	-	-	-	-	-	-	gnl|BL_ORD_ID|337070	sp|F4HVG8|CSK_ARATH Chloroplast sensor kinase, chloroplastic OS=Arabidopsis thaliana GN=CSK PE=1 SV=1
GSVIVT01000543001	unnamed protein product, partial [Vitis vinifera]	GO:0004722;GO:0004721;GO:0046872;GO:0003824;GO:0016787;GO:0043169;GO:0006470	protein serine/threonine phosphatase activity;phosphoprotein phosphatase activity;metal ion binding;catalytic activity;hydrolase activity;cation binding;protein dephosphorylation	K17506	PPM1L,PP2CE	http://www.genome.jp/dbget-bin/www_bget?ko:K17506	-	-	-	gnl|BL_ORD_ID|425719	sp|Q9FXE4|P2C14_ARATH Probable protein phosphatase 2C 14 OS=Arabidopsis thaliana GN=At1g67820 PE=2 SV=2
GSVIVT01000544001	unnamed protein product, partial [Vitis vinifera]	-	-	-	-	-	-	-	-	-	-
chr1.277.1	PREDICTED: probable protein phosphatase 2C 14 [Vitis vinifera]	-	-	-	-	-	-	-	-	-	-
GSVIVT01000545001	unnamed protein product, partial [Vitis vinifera]	GO:0016788	hydrolase activity, acting on ester bonds	-	-	-	-	-	-	gnl|BL_ORD_ID|9232	sp|Q9LIN2|GDL53_ARATH GDSL esterase/lipase At3g26430 OS=Arabidopsis thaliana GN=At3g26430 PE=2 SV=1
chr1.844.1	unnamed protein product, partial [Vitis vinifera]	GO:0016788	hydrolase activity, acting on ester bonds	-	-	-	-	-	-	gnl|BL_ORD_ID|9232	sp|Q9LIN2|GDL53_ARATH GDSL esterase/lipase At3g26430 OS=Arabidopsis thaliana GN=At3g26430 PE=2 SV=1
GSVIVT01000546001	PREDICTED: GDSL esterase/lipase At3g26430 [Vitis vinifera]<>CBI16796.3 unnamed protein product, partial [Vitis vinifera]	GO:0016788	hydrolase activity, acting on ester bonds	-	-	-	-	-	-	gnl|BL_ORD_ID|9232	sp|Q9LIN2|GDL53_ARATH GDSL esterase/lipase At3g26430 OS=Arabidopsis thaliana GN=At3g26430 PE=2 SV=1
GSVIVT01000547001	PREDICTED: GDSL esterase/lipase At3g26430 [Vitis vinifera]<>CBI16797.3 unnamed protein product, partial [Vitis vinifera]	GO:0016788	hydrolase activity, acting on ester bonds	-	-	-	-	-	-	gnl|BL_ORD_ID|9232	sp|Q9LIN2|GDL53_ARATH GDSL esterase/lipase At3g26430 OS=Arabidopsis thaliana GN=At3g26430 PE=2 SV=1
chr1.842.2	PREDICTED: GDSL esterase/lipase At3g26430 [Vitis vinifera]<>CBI16797.3 unnamed protein product, partial [Vitis vinifera]	GO:0016788	hydrolase activity, acting on ester bonds	-	-	-	-	-	-	gnl|BL_ORD_ID|6730	sp|Q9FXE5|FUCO3_ARATH Alpha-L-fucosidase 3 OS=Arabidopsis thaliana GN=FXG1 PE=2 SV=1
GSVIVT01000548001	PREDICTED: GDSL esterase/lipase At5g14450-like [Vitis vinifera]<>XP_019075524.1 PREDICTED: GDSL esterase/lipase At5g14450-like [Vitis vinifera]<>CBI16798.3 unnamed protein product, partial [Vitis vinifera]	GO:0016788	hydrolase activity, acting on ester bonds	-	-	-	-	-	-	gnl|BL_ORD_ID|17317	sp|Q9LY84|GDL76_ARATH GDSL esterase/lipase At5g14450 OS=Arabidopsis thaliana GN=At5g14450 PE=2 SV=1
GSVIVT01000549001	unnamed protein product, partial [Vitis vinifera]	GO:0003743;GO:0016788	translation initiation factor activity;hydrolase activity, acting on ester bonds	-	-	-	-	-	-	gnl|BL_ORD_ID|40102	sp|Q9SAD7|IF4B2_ARATH Eukaryotic translation initiation factor 4B2 OS=Arabidopsis thaliana GN=EIF4B2 PE=1 SV=1
chr1.841.1	PREDICTED: eukaryotic translation initiation factor 4B2 [Vitis vinifera]	GO:0003743	translation initiation factor activity	-	-	-	-	-	-	gnl|BL_ORD_ID|40102	sp|Q9SAD7|IF4B2_ARATH Eukaryotic translation initiation factor 4B2 OS=Arabidopsis thaliana GN=EIF4B2 PE=1 SV=1
chr1.841.2	PREDICTED: eukaryotic translation initiation factor 4B2 [Vitis vinifera]	GO:0003743	translation initiation factor activity	-	-	-	-	-	-	gnl|BL_ORD_ID|40102	sp|Q9SAD7|IF4B2_ARATH Eukaryotic translation initiation factor 4B2 OS=Arabidopsis thaliana GN=EIF4B2 PE=1 SV=1
GSVIVT01000550001	unnamed protein product, partial [Vitis vinifera]	GO:0008047;GO:0051176;GO:0043085;GO:0009507;GO:0008987;GO:0051539;GO:0009435	enzyme activator activity;positive regulation of sulfur metabolic process;positive regulation of catalytic activity;chloroplast;quinolinate synthetase A activity;4 iron, 4 sulfur cluster binding;NAD biosynthetic process	K03517	nadA	http://www.genome.jp/dbget-bin/www_bget?ko:K03517	Nicotinate and nicotinamide metabolism	ko00760	-	gnl|BL_ORD_ID|209691	sp|Q9FXE3|SUFE2_ARATH SufE-like protein 2, chloroplastic OS=Arabidopsis thaliana GN=SUFE2 PE=2 SV=1
chr1.839.1	PREDICTED: sufE-like protein 2, chloroplastic isoform X1 [Vitis vinifera]	GO:0008047;GO:0051176;GO:0043085;GO:0009507;GO:0008987;GO:0051539;GO:0009435	enzyme activator activity;positive regulation of sulfur metabolic process;positive regulation of catalytic activity;chloroplast;quinolinate synthetase A activity;4 iron, 4 sulfur cluster binding;NAD biosynthetic process	K03517	nadA	http://www.genome.jp/dbget-bin/www_bget?ko:K03517	Nicotinate and nicotinamide metabolism	ko00760	-	gnl|BL_ORD_ID|209691	sp|Q9FXE3|SUFE2_ARATH SufE-like protein 2, chloroplastic OS=Arabidopsis thaliana GN=SUFE2 PE=2 SV=1
chr1.839.2	PREDICTED: sufE-like protein 2, chloroplastic isoform X1 [Vitis vinifera]	GO:0008047;GO:0051176;GO:0043085;GO:0009507;GO:0008987;GO:0051539;GO:0009435	enzyme activator activity;positive regulation of sulfur metabolic process;positive regulation of catalytic activity;chloroplast;quinolinate synthetase A activity;4 iron, 4 sulfur cluster binding;NAD biosynthetic process	K03517	nadA	http://www.genome.jp/dbget-bin/www_bget?ko:K03517	Nicotinate and nicotinamide metabolism	ko00760	-	gnl|BL_ORD_ID|209691	sp|Q9FXE3|SUFE2_ARATH SufE-like protein 2, chloroplastic OS=Arabidopsis thaliana GN=SUFE2 PE=2 SV=1
chr1.839.3	PREDICTED: sufE-like protein 2, chloroplastic isoform X1 [Vitis vinifera]	GO:0008047;GO:0051176;GO:0043085;GO:0009507	enzyme activator activity;positive regulation of sulfur metabolic process;positive regulation of catalytic activity;chloroplast	K03517	nadA	http://www.genome.jp/dbget-bin/www_bget?ko:K03517	Nicotinate and nicotinamide metabolism	ko00760	-	gnl|BL_ORD_ID|209691	sp|Q9FXE3|SUFE2_ARATH SufE-like protein 2, chloroplastic OS=Arabidopsis thaliana GN=SUFE2 PE=2 SV=1
GSVIVT01000552001	unnamed protein product, partial [Vitis vinifera]	GO:0006744;GO:0005743;GO:0016020;GO:0005739;GO:0031314	ubiquinone biosynthetic process;mitochondrial inner membrane;membrane;mitochondrion;extrinsic component of mitochondrial inner membrane	K18586	COQ4	http://www.genome.jp/dbget-bin/www_bget?ko:K18586	-	-	KOG3244(H)(Protein involved in ubiquinone biosynthesis)	gnl|BL_ORD_ID|337794	sp|Q9ZPR0|COQ4_ARATH Ubiquinone biosynthesis protein COQ4 homolog, mitochondrial OS=Arabidopsis thaliana GN=At2g03690 PE=2 SV=1
chr1.276.1	PREDICTED: ubiquinone biosynthesis protein COQ4 homolog, mitochondrial [Vitis vinifera]<>XP_010650571.1 PREDICTED: ubiquinone biosynthesis protein COQ4 homolog, mitochondrial [Vitis vinifera]<>XP_019075501.1 PREDICTED: ubiquinone biosynthesis protein COQ4 homolog, mitochondrial [Vitis vinifera]	GO:0006744;GO:0005743;GO:0016020;GO:0005739;GO:0031314	ubiquinone biosynthetic process;mitochondrial inner membrane;membrane;mitochondrion;extrinsic component of mitochondrial inner membrane	K18586	COQ4	http://www.genome.jp/dbget-bin/www_bget?ko:K18586	-	-	KOG3244(H)(Protein involved in ubiquinone biosynthesis)	gnl|BL_ORD_ID|337794	sp|Q9ZPR0|COQ4_ARATH Ubiquinone biosynthesis protein COQ4 homolog, mitochondrial OS=Arabidopsis thaliana GN=At2g03690 PE=2 SV=1
chr1.276.2	PREDICTED: ubiquinone biosynthesis protein COQ4 homolog, mitochondrial [Vitis vinifera]<>XP_010650571.1 PREDICTED: ubiquinone biosynthesis protein COQ4 homolog, mitochondrial [Vitis vinifera]<>XP_019075501.1 PREDICTED: ubiquinone biosynthesis protein COQ4 homolog, mitochondrial [Vitis vinifera]	GO:0006744;GO:0005743;GO:0016020;GO:0005739;GO:0031314	ubiquinone biosynthetic process;mitochondrial inner membrane;membrane;mitochondrion;extrinsic component of mitochondrial inner membrane	K18586	COQ4	http://www.genome.jp/dbget-bin/www_bget?ko:K18586	-	-	KOG3244(H)(Protein involved in ubiquinone biosynthesis)	gnl|BL_ORD_ID|337794	sp|Q9ZPR0|COQ4_ARATH Ubiquinone biosynthesis protein COQ4 homolog, mitochondrial OS=Arabidopsis thaliana GN=At2g03690 PE=2 SV=1
GSVIVT01000553001	PREDICTED: protein SPIRAL1-like 1 [Vitis vinifera]<>XP_010650586.1 PREDICTED: protein SPIRAL1-like 1 [Vitis vinifera]<>CBI16802.3 unnamed protein product, partial [Vitis vinifera]	-	-	K18635	SPR1	http://www.genome.jp/dbget-bin/www_bget?ko:K18635	-	-	-	gnl|BL_ORD_ID|207818	sp|B3H4F1|SP1L1_ARATH Protein SPIRAL1-like 1 OS=Arabidopsis thaliana GN=SP1L1 PE=2 SV=1
GSVIVT01000554001	unnamed protein product, partial [Vitis vinifera]	GO:0003824;GO:0004553;GO:0004557;GO:0016798;GO:0052692;GO:0016787;GO:0008152;GO:0005975;GO:0005618;GO:0008026;GO:0003676;GO:0004004;GO:0005524;GO:0044822;GO:0004386;GO:0000166;GO:0006396;GO:0005737	catalytic activity;hydrolase activity, hydrolyzing O-glycosyl compounds;alpha-galactosidase activity;hydrolase activity, acting on glycosyl bonds;raffinose alpha-galactosidase activity;hydrolase activity;metabolic process;carbohydrate metabolic process;cell wall;ATP-dependent helicase activity;nucleic acid binding;ATP-dependent RNA helicase activity;ATP binding;RNA binding;helicase activity;nucle…	K12818	DHX8,PRP22	http://www.genome.jp/dbget-bin/www_bget?ko:K12818	Spliceosome	ko03040	KOG0922(A)(DEAH-box RNA helicase)	gnl|BL_ORD_ID|135968	sp|F4IE66|PRP22_ARATH Pre-mRNA-splicing factor ATP-dependent RNA helicase DEAH10 OS=Arabidopsis thaliana GN=RID1 PE=1 SV=1
chr1.837.1	unnamed protein product, partial [Vitis vinifera]	GO:0003824;GO:0004553;GO:0004557;GO:0016798;GO:0052692;GO:0016787;GO:0008152;GO:0005975;GO:0005618	catalytic activity;hydrolase activity, hydrolyzing O-glycosyl compounds;alpha-galactosidase activity;hydrolase activity, acting on glycosyl bonds;raffinose alpha-galactosidase activity;hydrolase activity;metabolic process;carbohydrate metabolic process;cell wall	-	-	-	-	-	-	gnl|BL_ORD_ID|271890	sp|Q42656|AGAL_COFAR Alpha-galactosidase OS=Coffea arabica PE=1 SV=1
GSVIVT01000555001	PREDICTED: uncharacterized protein At1g04910 [Vitis vinifera]<>CBI16804.3 unnamed protein product, partial [Vitis vinifera]	GO:0005768;GO:0016021;GO:0005802;GO:0016020;GO:0005794;GO:0016740;GO:0016757	endosome;integral component of membrane;trans-Golgi network;membrane;Golgi apparatus;transferase activity;transferase activity, transferring glycosyl groups	-	-	-	-	-	-	gnl|BL_ORD_ID|252807	sp|Q8W486|Y1491_ARATH Uncharacterized protein At1g04910 OS=Arabidopsis thaliana GN=At1g04910 PE=2 SV=1
GSVIVT01000557001	PREDICTED: coilin isoform X3 [Vitis vinifera]<>CBI16805.3 unnamed protein product, partial [Vitis vinifera]	-	-	K13150	COIL,CLN80	http://www.genome.jp/dbget-bin/www_bget?ko:K13150	-	-	-	gnl|BL_ORD_ID|318668	sp|Q8RWK8|COIL_ARATH Coilin OS=Arabidopsis thaliana GN=COIL PE=1 SV=1
chr1.275.1	PREDICTED: coilin isoform X2 [Vitis vinifera]	-	-	K13150	COIL,CLN80	http://www.genome.jp/dbget-bin/www_bget?ko:K13150	-	-	-	gnl|BL_ORD_ID|318668	sp|Q8RWK8|COIL_ARATH Coilin OS=Arabidopsis thaliana GN=COIL PE=1 SV=1
GSVIVT01000558001	unnamed protein product, partial [Vitis vinifera]	GO:0004725;GO:0016791;GO:0016787;GO:0008138;GO:0006470;GO:0016311	protein tyrosine phosphatase activity;phosphatase activity;hydrolase activity;protein tyrosine/serine/threonine phosphatase activity;protein dephosphorylation;dephosphorylation	-	-	-	-	-	KOG1716(V)(Dual specificity phosphatase)	gnl|BL_ORD_ID|97848	sp|Q9C5S1|MKP1_ARATH Protein-tyrosine-phosphatase MKP1 OS=Arabidopsis thaliana GN=MKP1 PE=1 SV=1
chr1.835.1	PREDICTED: protein-tyrosine-phosphatase MKP1 isoform X2 [Vitis vinifera]	-	-	-	-	-	-	-	-	gnl|BL_ORD_ID|97848	sp|Q9C5S1|MKP1_ARATH Protein-tyrosine-phosphatase MKP1 OS=Arabidopsis thaliana GN=MKP1 PE=1 SV=1
chr1.835.2	unnamed protein product, partial [Vitis vinifera]	-	-	-	-	-	-	-	-	-	-
chr1.835.3	PREDICTED: protein-tyrosine-phosphatase MKP1 isoform X1 [Vitis vinifera]	GO:0004725;GO:0016791;GO:0003779;GO:0016787;GO:0008138;GO:0006470;GO:0016311	protein tyrosine phosphatase activity;phosphatase activity;actin binding;hydrolase activity;protein tyrosine/serine/threonine phosphatase activity;protein dephosphorylation;dephosphorylation	-	-	-	-	-	KOG1716(V)(Dual specificity phosphatase)	gnl|BL_ORD_ID|97848	sp|Q9C5S1|MKP1_ARATH Protein-tyrosine-phosphatase MKP1 OS=Arabidopsis thaliana GN=MKP1 PE=1 SV=1
chr1.835.4	PREDICTED: protein-tyrosine-phosphatase MKP1 isoform X1 [Vitis vinifera]	-	-	-	-	-	-	-	-	gnl|BL_ORD_ID|97848	sp|Q9C5S1|MKP1_ARATH Protein-tyrosine-phosphatase MKP1 OS=Arabidopsis thaliana GN=MKP1 PE=1 SV=1
chr1.835.5	PREDICTED: protein-tyrosine-phosphatase MKP1 isoform X1 [Vitis vinifera]	GO:0004725;GO:0016791;GO:0003779;GO:0016787;GO:0008138;GO:0006470;GO:0016311	protein tyrosine phosphatase activity;phosphatase activity;actin binding;hydrolase activity;protein tyrosine/serine/threonine phosphatase activity;protein dephosphorylation;dephosphorylation	-	-	-	-	-	KOG1716(V)(Dual specificity phosphatase)	gnl|BL_ORD_ID|97848	sp|Q9C5S1|MKP1_ARATH Protein-tyrosine-phosphatase MKP1 OS=Arabidopsis thaliana GN=MKP1 PE=1 SV=1
chr1.835.6	unnamed protein product, partial [Vitis vinifera]	-	-	-	-	-	-	-	-	-	-
GSVIVT01000559001	PREDICTED: pentatricopeptide repeat-containing protein At1g13040, mitochondrial isoform X1 [Vitis vinifera]<>XP_010650646.1 PREDICTED: pentatricopeptide repeat-containing protein At1g13040, mitochondrial isoform X1 [Vitis vinifera]<>XP_010650652.1 PREDICTED: pentatricopeptide repeat-containing protein At1g13040, mitochondrial isoform X1 [Vitis vinifera]<>XP_010650660.1 PREDICTED: pentatricopeptid…	GO:0005774	vacuolar membrane	-	-	-	-	-	-	gnl|BL_ORD_ID|135662	sp|Q9SAD9|PPR40_ARATH Pentatricopeptide repeat-containing protein At1g13040, mitochondrial OS=Arabidopsis thaliana GN=At1g13040 PE=2 SV=1
GSVIVT01000560001	unnamed protein product, partial [Vitis vinifera]	-	-	-	-	-	-	-	-	-	-
chr1.274.1	-	-	-	-	-	-	-	-	-	-	-
GSVIVT01000561001	PREDICTED: serine/threonine-protein kinase AFC2 isoform X1 [Vitis vinifera]<>CBI16809.3 unnamed protein product, partial [Vitis vinifera]	GO:0004672;GO:0005524;GO:0004674;GO:0000166;GO:0006468;GO:0016301;GO:0016310	protein kinase activity;ATP binding;protein serine/threonine kinase activity;nucleotide binding;protein phosphorylation;kinase activity;phosphorylation	K08287	E2.7.12.1	http://www.genome.jp/dbget-bin/www_bget?ko:K08287	-	-	KOG0671(T)(LAMMER dual specificity kinases)	gnl|BL_ORD_ID|272504	sp|P51567|AFC2_ARATH Serine/threonine-protein kinase AFC2 OS=Arabidopsis thaliana GN=AFC2 PE=1 SV=1
chr1.834.1	PREDICTED: serine/threonine-protein kinase AFC1 isoform X3 [Vitis vinifera]	GO:0004672;GO:0005524;GO:0004674;GO:0000166;GO:0006468;GO:0016301;GO:0016310	protein kinase activity;ATP binding;protein serine/threonine kinase activity;nucleotide binding;protein phosphorylation;kinase activity;phosphorylation	K08287	E2.7.12.1	http://www.genome.jp/dbget-bin/www_bget?ko:K08287	-	-	KOG0671(T)(LAMMER dual specificity kinases)	gnl|BL_ORD_ID|268453	sp|P51566|AFC1_ARATH Serine/threonine-protein kinase AFC1 OS=Arabidopsis thaliana GN=AFC1 PE=2 SV=2
chr1.834.2	PREDICTED: serine/threonine-protein kinase AFC3 isoform X2 [Juglans regia]	GO:0004672;GO:0005524;GO:0004674;GO:0000166;GO:0006468	protein kinase activity;ATP binding;protein serine/threonine kinase activity;nucleotide binding;protein phosphorylation	K08287	E2.7.12.1	http://www.genome.jp/dbget-bin/www_bget?ko:K08287	-	-	KOG0671(T)(LAMMER dual specificity kinases)	gnl|BL_ORD_ID|268453	sp|P51566|AFC1_ARATH Serine/threonine-protein kinase AFC1 OS=Arabidopsis thaliana GN=AFC1 PE=2 SV=2
chr1.834.3	PREDICTED: serine/threonine-protein kinase AFC2 isoform X1 [Vitis vinifera]<>CBI16809.3 unnamed protein product, partial [Vitis vinifera]	GO:0004672;GO:0005524;GO:0004674;GO:0000166;GO:0006468;GO:0016301;GO:0016310	protein kinase activity;ATP binding;protein serine/threonine kinase activity;nucleotide binding;protein phosphorylation;kinase activity;phosphorylation	K08287	E2.7.12.1	http://www.genome.jp/dbget-bin/www_bget?ko:K08287	-	-	KOG0671(T)(LAMMER dual specificity kinases)	gnl|BL_ORD_ID|272504	sp|P51567|AFC2_ARATH Serine/threonine-protein kinase AFC2 OS=Arabidopsis thaliana GN=AFC2 PE=1 SV=1
chr1.834.4	PREDICTED: serine/threonine-protein kinase AFC2 isoform X1 [Vitis vinifera]<>CBI16809.3 unnamed protein product, partial [Vitis vinifera]	GO:0004672;GO:0005524;GO:0004674;GO:0000166;GO:0006468;GO:0016301;GO:0016310	protein kinase activity;ATP binding;protein serine/threonine kinase activity;nucleotide binding;protein phosphorylation;kinase activity;phosphorylation	K08287	E2.7.12.1	http://www.genome.jp/dbget-bin/www_bget?ko:K08287	-	-	KOG0671(T)(LAMMER dual specificity kinases)	gnl|BL_ORD_ID|272504	sp|P51567|AFC2_ARATH Serine/threonine-protein kinase AFC2 OS=Arabidopsis thaliana GN=AFC2 PE=1 SV=1
chr1.834.5	PREDICTED: serine/threonine-protein kinase AFC2 isoform X2 [Vitis vinifera]	GO:0004672;GO:0005524;GO:0004674;GO:0000166;GO:0006468;GO:0016301;GO:0016310	protein kinase activity;ATP binding;protein serine/threonine kinase activity;nucleotide binding;protein phosphorylation;kinase activity;phosphorylation	K08287	E2.7.12.1	http://www.genome.jp/dbget-bin/www_bget?ko:K08287	-	-	KOG0671(T)(LAMMER dual specificity kinases)	gnl|BL_ORD_ID|268453	sp|P51566|AFC1_ARATH Serine/threonine-protein kinase AFC1 OS=Arabidopsis thaliana GN=AFC1 PE=2 SV=2
chr1.834.6	PREDICTED: serine/threonine-protein kinase AFC2 isoform X1 [Vitis vinifera]<>CBI16809.3 unnamed protein product, partial [Vitis vinifera]	GO:0004672;GO:0005524;GO:0004674;GO:0000166;GO:0006468;GO:0016301;GO:0016310	protein kinase activity;ATP binding;protein serine/threonine kinase activity;nucleotide binding;protein phosphorylation;kinase activity;phosphorylation	K08287	E2.7.12.1	http://www.genome.jp/dbget-bin/www_bget?ko:K08287	-	-	KOG0671(T)(LAMMER dual specificity kinases)	gnl|BL_ORD_ID|272504	sp|P51567|AFC2_ARATH Serine/threonine-protein kinase AFC2 OS=Arabidopsis thaliana GN=AFC2 PE=1 SV=1
GSVIVT01000563001	unnamed protein product, partial [Vitis vinifera]	GO:0004497;GO:0016709;GO:0016705;GO:0020037;GO:0046872;GO:0005506;GO:0016491;GO:0098542;GO:0044550;GO:0055114;GO:0016020;GO:0016021	monooxygenase activity;oxidoreductase activity, acting on paired donors, with incorporation or reduction of molecular oxygen, NAD(P)H as one donor, and incorporation of one atom of oxygen;oxidoreductase activity, acting on paired donors, with incorporation or reduction of molecular oxygen;heme binding;metal ion binding;iron ion binding;oxidoreductase activity;defense response to other organism;se…	-	-	-	-	-	-	gnl|BL_ORD_ID|313559	sp|Q9LIP5|C71BW_ARATH Cytochrome P450 71B35 OS=Arabidopsis thaliana GN=CYP71B35 PE=2 SV=1
chr1.273.1	PREDICTED: cytochrome P450 71B34 [Vitis vinifera]	GO:0004497;GO:0016709;GO:0016705;GO:0020037;GO:0046872;GO:0005506;GO:0016491;GO:0098542;GO:0044550;GO:0055114;GO:0016020;GO:0016021	monooxygenase activity;oxidoreductase activity, acting on paired donors, with incorporation or reduction of molecular oxygen, NAD(P)H as one donor, and incorporation of one atom of oxygen;oxidoreductase activity, acting on paired donors, with incorporation or reduction of molecular oxygen;heme binding;metal ion binding;iron ion binding;oxidoreductase activity;defense response to other organism;se…	-	-	-	-	-	-	gnl|BL_ORD_ID|313559	sp|Q9LIP5|C71BW_ARATH Cytochrome P450 71B35 OS=Arabidopsis thaliana GN=CYP71B35 PE=2 SV=1
chr1.273.3	PREDICTED: cytochrome P450 71B34 [Vitis vinifera]	GO:0004497;GO:0016709;GO:0016705;GO:0020037;GO:0046872;GO:0005506;GO:0016491;GO:0098542;GO:0044550;GO:0055114;GO:0016020;GO:0016021	monooxygenase activity;oxidoreductase activity, acting on paired donors, with incorporation or reduction of molecular oxygen, NAD(P)H as one donor, and incorporation of one atom of oxygen;oxidoreductase activity, acting on paired donors, with incorporation or reduction of molecular oxygen;heme binding;metal ion binding;iron ion binding;oxidoreductase activity;defense response to other organism;se…	-	-	-	-	-	-	gnl|BL_ORD_ID|306484	sp|Q9LIP6|C71BV_ARATH Cytochrome P450 71B34 OS=Arabidopsis thaliana GN=CYP71B34 PE=2 SV=1
chr1.273.5	PREDICTED: cytochrome P450 71B34 [Vitis vinifera]	GO:0004497;GO:0016709;GO:0016705;GO:0020037;GO:0046872;GO:0005506;GO:0016491;GO:0098542;GO:0044550;GO:0055114;GO:0016020;GO:0016021	monooxygenase activity;oxidoreductase activity, acting on paired donors, with incorporation or reduction of molecular oxygen, NAD(P)H as one donor, and incorporation of one atom of oxygen;oxidoreductase activity, acting on paired donors, with incorporation or reduction of molecular oxygen;heme binding;metal ion binding;iron ion binding;oxidoreductase activity;defense response to other organism;se…	-	-	-	-	-	-	gnl|BL_ORD_ID|306484	sp|Q9LIP6|C71BV_ARATH Cytochrome P450 71B34 OS=Arabidopsis thaliana GN=CYP71B34 PE=2 SV=1
GSVIVT01000564001	unnamed protein product, partial [Vitis vinifera]	GO:0004497;GO:0016709;GO:0005506;GO:0016705;GO:0016491;GO:0020037;GO:0046872;GO:0098542;GO:0044550;GO:0055114;GO:0016021;GO:0016020	monooxygenase activity;oxidoreductase activity, acting on paired donors, with incorporation or reduction of molecular oxygen, NAD(P)H as one donor, and incorporation of one atom of oxygen;iron ion binding;oxidoreductase activity, acting on paired donors, with incorporation or reduction of molecular oxygen;oxidoreductase activity;heme binding;metal ion binding;defense response to other organism;se…	-	-	-	-	-	-	gnl|BL_ORD_ID|313559	sp|Q9LIP5|C71BW_ARATH Cytochrome P450 71B35 OS=Arabidopsis thaliana GN=CYP71B35 PE=2 SV=1
chr1.273.2	PREDICTED: cytochrome P450 71B34 [Vitis vinifera]	GO:0004497;GO:0016709;GO:0005506;GO:0016705;GO:0016491;GO:0020037;GO:0046872;GO:0098542;GO:0044550;GO:0055114;GO:0016021;GO:0016020	monooxygenase activity;oxidoreductase activity, acting on paired donors, with incorporation or reduction of molecular oxygen, NAD(P)H as one donor, and incorporation of one atom of oxygen;iron ion binding;oxidoreductase activity, acting on paired donors, with incorporation or reduction of molecular oxygen;oxidoreductase activity;heme binding;metal ion binding;defense response to other organism;se…	-	-	-	-	-	-	gnl|BL_ORD_ID|306484	sp|Q9LIP6|C71BV_ARATH Cytochrome P450 71B34 OS=Arabidopsis thaliana GN=CYP71B34 PE=2 SV=1
chr1.273.4	PREDICTED: cytochrome P450 71B34 [Vitis vinifera]	GO:0004497;GO:0016709;GO:0016705;GO:0020037;GO:0046872;GO:0005506;GO:0016491;GO:0098542;GO:0044550;GO:0055114;GO:0016020;GO:0016021	monooxygenase activity;oxidoreductase activity, acting on paired donors, with incorporation or reduction of molecular oxygen, NAD(P)H as one donor, and incorporation of one atom of oxygen;oxidoreductase activity, acting on paired donors, with incorporation or reduction of molecular oxygen;heme binding;metal ion binding;iron ion binding;oxidoreductase activity;defense response to other organism;se…	-	-	-	-	-	-	gnl|BL_ORD_ID|313559	sp|Q9LIP5|C71BW_ARATH Cytochrome P450 71B35 OS=Arabidopsis thaliana GN=CYP71B35 PE=2 SV=1
chr1.273.6	PREDICTED: cytochrome P450 71B34 [Vitis vinifera]	GO:0004497;GO:0016709;GO:0016705;GO:0020037;GO:0046872;GO:0005506;GO:0016491;GO:0098542;GO:0044550;GO:0055114;GO:0016020;GO:0016021	monooxygenase activity;oxidoreductase activity, acting on paired donors, with incorporation or reduction of molecular oxygen, NAD(P)H as one donor, and incorporation of one atom of oxygen;oxidoreductase activity, acting on paired donors, with incorporation or reduction of molecular oxygen;heme binding;metal ion binding;iron ion binding;oxidoreductase activity;defense response to other organism;se…	-	-	-	-	-	-	gnl|BL_ORD_ID|306484	sp|Q9LIP6|C71BV_ARATH Cytochrome P450 71B34 OS=Arabidopsis thaliana GN=CYP71B34 PE=2 SV=1
chr1.273.7	PREDICTED: cytochrome P450 71B34 [Vitis vinifera]	GO:0004497;GO:0016709;GO:0005506;GO:0016705;GO:0016491;GO:0020037;GO:0046872;GO:0098542;GO:0044550;GO:0055114;GO:0016021;GO:0016020	monooxygenase activity;oxidoreductase activity, acting on paired donors, with incorporation or reduction of molecular oxygen, NAD(P)H as one donor, and incorporation of one atom of oxygen;iron ion binding;oxidoreductase activity, acting on paired donors, with incorporation or reduction of molecular oxygen;oxidoreductase activity;heme binding;metal ion binding;defense response to other organism;se…	-	-	-	-	-	-	gnl|BL_ORD_ID|306484	sp|Q9LIP6|C71BV_ARATH Cytochrome P450 71B34 OS=Arabidopsis thaliana GN=CYP71B34 PE=2 SV=1
GSVIVT01000566001	unnamed protein product, partial [Vitis vinifera]	GO:0004497;GO:0016709;GO:0016705;GO:0020037;GO:0046872;GO:0005506;GO:0016491;GO:0098542;GO:0044550;GO:0055114;GO:0016020;GO:0016021	monooxygenase activity;oxidoreductase activity, acting on paired donors, with incorporation or reduction of molecular oxygen, NAD(P)H as one donor, and incorporation of one atom of oxygen;oxidoreductase activity, acting on paired donors, with incorporation or reduction of molecular oxygen;heme binding;metal ion binding;iron ion binding;oxidoreductase activity;defense response to other organism;se…	-	-	-	-	-	-	gnl|BL_ORD_ID|313559	sp|Q9LIP5|C71BW_ARATH Cytochrome P450 71B35 OS=Arabidopsis thaliana GN=CYP71B35 PE=2 SV=1
GSVIVT01000567001	unnamed protein product, partial [Vitis vinifera]	GO:0004497;GO:0016709;GO:0005506;GO:0016705;GO:0016491;GO:0020037;GO:0046872;GO:0098542;GO:0044550;GO:0055114;GO:0016021;GO:0016020	monooxygenase activity;oxidoreductase activity, acting on paired donors, with incorporation or reduction of molecular oxygen, NAD(P)H as one donor, and incorporation of one atom of oxygen;iron ion binding;oxidoreductase activity, acting on paired donors, with incorporation or reduction of molecular oxygen;oxidoreductase activity;heme binding;metal ion binding;defense response to other organism;se…	-	-	-	-	-	-	gnl|BL_ORD_ID|313559	sp|Q9LIP5|C71BW_ARATH Cytochrome P450 71B35 OS=Arabidopsis thaliana GN=CYP71B35 PE=2 SV=1
chr1.272.1	PREDICTED: cytochrome P450 71B34 [Vitis vinifera]	GO:0004497;GO:0016709;GO:0005506;GO:0016705;GO:0016491;GO:0020037;GO:0046872;GO:0098542;GO:0044550;GO:0055114;GO:0016021;GO:0016020	monooxygenase activity;oxidoreductase activity, acting on paired donors, with incorporation or reduction of molecular oxygen, NAD(P)H as one donor, and incorporation of one atom of oxygen;iron ion binding;oxidoreductase activity, acting on paired donors, with incorporation or reduction of molecular oxygen;oxidoreductase activity;heme binding;metal ion binding;defense response to other organism;se…	-	-	-	-	-	-	gnl|BL_ORD_ID|306484	sp|Q9LIP6|C71BV_ARATH Cytochrome P450 71B34 OS=Arabidopsis thaliana GN=CYP71B34 PE=2 SV=1
GSVIVT01000568001	unnamed protein product, partial [Vitis vinifera]	-	-	-	-	-	-	-	-	-	-
chr1.833.1	PREDICTED: paramyosin isoform X1 [Vitis vinifera]<>XP_010650724.1 PREDICTED: paramyosin isoform X1 [Vitis vinifera]	-	-	-	-	-	-	-	-	-	-
chr1.833.2	PREDICTED: paramyosin isoform X1 [Vitis vinifera]<>XP_010650724.1 PREDICTED: paramyosin isoform X1 [Vitis vinifera]	-	-	-	-	-	-	-	-	-	-
GSVIVT01000569001	unnamed protein product, partial [Vitis vinifera]	-	-	-	-	-	-	-	KOG1471(I)(Phosphatidylinositol transfer protein SEC14 and related proteins)	gnl|BL_ORD_ID|122395	sp|Q9SCU1|PATL6_ARATH Patellin-6 OS=Arabidopsis thaliana GN=PATL6 PE=2 SV=1
GSVIVT01000570001	PREDICTED: E3 ubiquitin-protein ligase RGLG2 [Vitis vinifera]<>XP_010650735.1 PREDICTED: E3 ubiquitin-protein ligase RGLG2 [Vitis vinifera]<>XP_010650743.1 PREDICTED: E3 ubiquitin-protein ligase RGLG2 [Vitis vinifera]<>XP_010650748.1 PREDICTED: E3 ubiquitin-protein ligase RGLG2 [Vitis vinifera]<>XP_010650751.1 PREDICTED: E3 ubiquitin-protein ligase RGLG2 [Vitis vinifera]<>XP_010650756.1 PREDICTED…	GO:0008270	zinc ion binding	K16280	RGLG	http://www.genome.jp/dbget-bin/www_bget?ko:K16280	-	-	KOG1327(T)(Copine)	gnl|BL_ORD_ID|164038	sp|Q9LY87|RGLG2_ARATH E3 ubiquitin-protein ligase RGLG2 OS=Arabidopsis thaliana GN=RGLG2 PE=1 SV=1
GSVIVT01000571001	unnamed protein product, partial [Vitis vinifera]	-	-	-	-	-	-	-	-	-	-
GSVIVT01000572001	unnamed protein product, partial [Vitis vinifera]	GO:0016973;GO:0016021;GO:0016020;GO:0005643	poly(A)+ mRNA export from nucleus;integral component of membrane;membrane;nuclear pore	K18723	GLE1	http://www.genome.jp/dbget-bin/www_bget?ko:K18723	-	-	-	gnl|BL_ORD_ID|14024	sp|Q0WPZ7|GLE1_ARATH Protein GLE1 OS=Arabidopsis thaliana GN=GLE1 PE=1 SV=1
chr1.832.1	unnamed protein product, partial [Vitis vinifera]	GO:0016973;GO:0016021;GO:0016020;GO:0005643	poly(A)+ mRNA export from nucleus;integral component of membrane;membrane;nuclear pore	K18723	GLE1	http://www.genome.jp/dbget-bin/www_bget?ko:K18723	-	-	-	gnl|BL_ORD_ID|14024	sp|Q0WPZ7|GLE1_ARATH Protein GLE1 OS=Arabidopsis thaliana GN=GLE1 PE=1 SV=1
chr1.832.2	unnamed protein product, partial [Vitis vinifera]	GO:0016973;GO:0016021;GO:0016020;GO:0005643	poly(A)+ mRNA export from nucleus;integral component of membrane;membrane;nuclear pore	K18723	GLE1	http://www.genome.jp/dbget-bin/www_bget?ko:K18723	-	-	-	gnl|BL_ORD_ID|14024	sp|Q0WPZ7|GLE1_ARATH Protein GLE1 OS=Arabidopsis thaliana GN=GLE1 PE=1 SV=1
GSVIVT01000573001	PREDICTED: uncharacterized protein LOC100244027 [Vitis vinifera]	GO:0004553;GO:0016798;GO:0016787;GO:0008152;GO:0005975	hydrolase activity, hydrolyzing O-glycosyl compounds;hydrolase activity, acting on glycosyl bonds;hydrolase activity;metabolic process;carbohydrate metabolic process	-	-	-	-	-	-	gnl|BL_ORD_ID|26069	sp|P54583|GUN1_ACIC1 Endoglucanase E1 OS=Acidothermus cellulolyticus (strain ATCC 43068 / 11B) GN=Acel_0614 PE=1 SV=1
chr1.270.1	PREDICTED: uncharacterized protein LOC100244027 [Vitis vinifera]	GO:0004553;GO:0016798;GO:0016787;GO:0008152;GO:0005975	hydrolase activity, hydrolyzing O-glycosyl compounds;hydrolase activity, acting on glycosyl bonds;hydrolase activity;metabolic process;carbohydrate metabolic process	-	-	-	-	-	-	-	-
chr1.270.2	PREDICTED: uncharacterized protein LOC100244027 [Vitis vinifera]	GO:0004553;GO:0016798;GO:0016787;GO:0008152;GO:0005975	hydrolase activity, hydrolyzing O-glycosyl compounds;hydrolase activity, acting on glycosyl bonds;hydrolase activity;metabolic process;carbohydrate metabolic process	-	-	-	-	-	-	gnl|BL_ORD_ID|26069	sp|P54583|GUN1_ACIC1 Endoglucanase E1 OS=Acidothermus cellulolyticus (strain ATCC 43068 / 11B) GN=Acel_0614 PE=1 SV=1
GSVIVT01000574001	PREDICTED: proteasome subunit beta type-7-A [Vitis vinifera]<>CBI16820.3 unnamed protein product, partial [Vitis vinifera]	GO:0008233;GO:0004298;GO:0004175;GO:0016787;GO:0051603;GO:0006508;GO:0005737;GO:0005839;GO:0000502;GO:0005634	peptidase activity;threonine-type endopeptidase activity;endopeptidase activity;hydrolase activity;proteolysis involved in cellular protein catabolic process;proteolysis;cytoplasm;proteasome core complex;proteasome complex;nucleus	K02739	PSMB7	http://www.genome.jp/dbget-bin/www_bget?ko:K02739	Proteasome	ko03050	KOG0173(O)(20S proteasome, regulatory subunit beta type PSMB7/PSMB10/PUP1)	gnl|BL_ORD_ID|442647	sp|Q7DLS1|PSB7B_ARATH Proteasome subunit beta type-7-B OS=Arabidopsis thaliana GN=PBB2 PE=1 SV=2
chr1.830.1	PREDICTED: proteasome subunit beta type-7-A [Vitis vinifera]<>CBI16820.3 unnamed protein product, partial [Vitis vinifera]	GO:0008233;GO:0004298;GO:0004175;GO:0016787;GO:0051603;GO:0006508;GO:0005737;GO:0005839;GO:0000502;GO:0005634	peptidase activity;threonine-type endopeptidase activity;endopeptidase activity;hydrolase activity;proteolysis involved in cellular protein catabolic process;proteolysis;cytoplasm;proteasome core complex;proteasome complex;nucleus	K02739	PSMB7	http://www.genome.jp/dbget-bin/www_bget?ko:K02739	Proteasome	ko03050	KOG0173(O)(20S proteasome, regulatory subunit beta type PSMB7/PSMB10/PUP1)	gnl|BL_ORD_ID|144379	sp|O23710|PSB7A_ARATH Proteasome subunit beta type-7-A OS=Arabidopsis thaliana GN=PBB1 PE=1 SV=2
chr1.830.2	PREDICTED: proteasome subunit beta type-7-A [Vitis vinifera]<>CBI16820.3 unnamed protein product, partial [Vitis vinifera]	GO:0008233;GO:0004298;GO:0004175;GO:0016787;GO:0051603;GO:0006508;GO:0005737;GO:0005839;GO:0000502;GO:0005634	peptidase activity;threonine-type endopeptidase activity;endopeptidase activity;hydrolase activity;proteolysis involved in cellular protein catabolic process;proteolysis;cytoplasm;proteasome core complex;proteasome complex;nucleus	K02739	PSMB7	http://www.genome.jp/dbget-bin/www_bget?ko:K02739	Proteasome	ko03050	KOG0173(O)(20S proteasome, regulatory subunit beta type PSMB7/PSMB10/PUP1)	gnl|BL_ORD_ID|144379	sp|O23710|PSB7A_ARATH Proteasome subunit beta type-7-A OS=Arabidopsis thaliana GN=PBB1 PE=1 SV=2
chr1.830.4	PREDICTED: proteasome subunit beta type-7-A [Vitis vinifera]<>CBI16820.3 unnamed protein product, partial [Vitis vinifera]	GO:0008233;GO:0004298;GO:0004175;GO:0016787;GO:0051603;GO:0006508;GO:0005737;GO:0005839;GO:0000502;GO:0005634	peptidase activity;threonine-type endopeptidase activity;endopeptidase activity;hydrolase activity;proteolysis involved in cellular protein catabolic process;proteolysis;cytoplasm;proteasome core complex;proteasome complex;nucleus	K02739	PSMB7	http://www.genome.jp/dbget-bin/www_bget?ko:K02739	Proteasome	ko03050	KOG0173(O)(20S proteasome, regulatory subunit beta type PSMB7/PSMB10/PUP1)	gnl|BL_ORD_ID|442647	sp|Q7DLS1|PSB7B_ARATH Proteasome subunit beta type-7-B OS=Arabidopsis thaliana GN=PBB2 PE=1 SV=2
GSVIVT01000575001	unnamed protein product, partial [Vitis vinifera]	GO:0004497;GO:0005506;GO:0016705;GO:0016491;GO:0020037;GO:0046872;GO:0055114;GO:0016021;GO:0016020	monooxygenase activity;iron ion binding;oxidoreductase activity, acting on paired donors, with incorporation or reduction of molecular oxygen;oxidoreductase activity;heme binding;metal ion binding;oxidation-reduction process;integral component of membrane;membrane	K15402	CYP86B1	http://www.genome.jp/dbget-bin/www_bget?ko:K15402	Cutin, suberine and wax biosynthesis	ko00073	-	gnl|BL_ORD_ID|307326	sp|Q9FMY1|C86B1_ARATH Cytochrome P450 86B1 OS=Arabidopsis thaliana GN=CYP86B1 PE=2 SV=1
chr1.829.1	PREDICTED: cytochrome P450 86B1 [Vitis vinifera]	-	-	K15402	CYP86B1	http://www.genome.jp/dbget-bin/www_bget?ko:K15402	Cutin, suberine and wax biosynthesis	ko00073	-	gnl|BL_ORD_ID|307326	sp|Q9FMY1|C86B1_ARATH Cytochrome P450 86B1 OS=Arabidopsis thaliana GN=CYP86B1 PE=2 SV=1
GSVIVT01000576001	unnamed protein product, partial [Vitis vinifera]	-	-	-	-	-	-	-	-	gnl|BL_ORD_ID|202814	sp|Q9FXE2|SEOC_ARATH Protein SIEVE ELEMENT OCCLUSION C OS=Arabidopsis thaliana GN=SEOC PE=4 SV=2
GSVIVT01000577001	PREDICTED: protein SIEVE ELEMENT OCCLUSION B [Vitis vinifera]<>CBI16823.3 unnamed protein product, partial [Vitis vinifera]	-	-	-	-	-	-	-	-	gnl|BL_ORD_ID|490734	sp|Q9SS87|SEOB_ARATH Protein SIEVE ELEMENT OCCLUSION B OS=Arabidopsis thaliana GN=SEOB PE=1 SV=1
GSVIVT01000578001	unnamed protein product, partial [Vitis vinifera]	-	-	-	-	-	-	-	-	gnl|BL_ORD_ID|490734	sp|Q9SS87|SEOB_ARATH Protein SIEVE ELEMENT OCCLUSION B OS=Arabidopsis thaliana GN=SEOB PE=1 SV=1
GSVIVT01000579001	PREDICTED: vegetative incompatibility protein HET-E-1 [Vitis vinifera]<>CBI16825.3 unnamed protein product, partial [Vitis vinifera]	-	-	-	-	-	-	-	KOG0274(R)(Cdc4 and related F-box and WD-40 proteins)	gnl|BL_ORD_ID|60909	sp|O48716|JGB_ARATH Protein JINGUBANG OS=Arabidopsis thaliana GN=JGB PE=1 SV=1
GSVIVT01000580001	unnamed protein product, partial [Vitis vinifera]	-	-	K05658	ABCB1	http://www.genome.jp/dbget-bin/www_bget?ko:K05658	ABC transporters;Bile secretion	ko02010,ko04976	KOG0055(Q)(Multidrug/pheromone exporter, ABC superfamily)	gnl|BL_ORD_ID|90305	sp|Q6YUU5|MDR_ORYSJ Putative multidrug resistance protein OS=Oryza sativa subsp. japonica GN=Os02g0190300 PE=3 SV=1
GSVIVT01000581001	PREDICTED: uncharacterized protein LOC100254296 [Vitis vinifera]	GO:0005747;GO:0005739;GO:0016021;GO:0016020	mitochondrial respiratory chain complex I;mitochondrion;integral component of membrane;membrane	-	-	-	-	-	-	-	-
chr1.267.1	PREDICTED: uncharacterized protein LOC100254296 [Vitis vinifera]	GO:0005747;GO:0005739;GO:0016021;GO:0016020	mitochondrial respiratory chain complex I;mitochondrion;integral component of membrane;membrane	-	-	-	-	-	-	-	-
GSVIVT01000582001	PREDICTED: vignain [Vitis vinifera]<>CBI16828.3 unnamed protein product, partial [Vitis vinifera]	GO:0008233;GO:0008234;GO:0004197;GO:0016787;GO:0051603;GO:0006508;GO:0005615;GO:0005764;GO:0031410;GO:0032440;GO:0016491;GO:0055114	peptidase activity;cysteine-type peptidase activity;cysteine-type endopeptidase activity;hydrolase activity;proteolysis involved in cellular protein catabolic process;proteolysis;extracellular space;lysosome;cytoplasmic vesicle;2-alkenal reductase [NAD(P)] activity;oxidoreductase activity;oxidation-reduction process	K16292	CEP,CYSEP	http://www.genome.jp/dbget-bin/www_bget?ko:K16292	-	-	KOG1543(O)(Cysteine proteinase Cathepsin L)	gnl|BL_ORD_ID|342431	sp|O65039|CYSEP_RICCO Vignain OS=Ricinus communis GN=CYSEP PE=1 SV=1
GSVIVT01000583001	unnamed protein product, partial [Vitis vinifera]	GO:0003676;GO:0000166	nucleic acid binding;nucleotide binding	-	-	-	-	-	KOG0106(A)(Alternative splicing factor SRp55/B52/SRp75 (RRM superfamily))	gnl|BL_ORD_ID|213199	sp|O65001|TE1_MAIZE Protein terminal ear1 OS=Zea mays GN=TE1 PE=2 SV=1
GSVIVT01000584001	unnamed protein product, partial [Vitis vinifera]	-	-	-	-	-	-	-	-	gnl|BL_ORD_ID|359266	sp|A1L4V7|DCYD2_ARATH D-cysteine desulfhydrase 2, mitochondrial OS=Arabidopsis thaliana GN=At3g26115 PE=2 SV=1
chr1.827.1	PREDICTED: D-cysteine desulfhydrase 2, mitochondrial isoform X1 [Vitis vinifera]	-	-	-	-	-	-	-	-	gnl|BL_ORD_ID|359266	sp|A1L4V7|DCYD2_ARATH D-cysteine desulfhydrase 2, mitochondrial OS=Arabidopsis thaliana GN=At3g26115 PE=2 SV=1
GSVIVT01000585001	PREDICTED: protein SDA1 homolog isoform X1 [Vitis vinifera]	GO:0042273;GO:0030036;GO:0000055	ribosomal large subunit biogenesis;actin cytoskeleton organization;ribosomal large subunit export from nucleus	K14856	SDA1,SDAD1	http://www.genome.jp/dbget-bin/www_bget?ko:K14856	-	-	KOG2229(DZ)(Protein required for actin cytoskeleton organization and cell cycle progression)	gnl|BL_ORD_ID|488942	sp|Q6NV26|SDA1_DANRE Protein SDA1 homolog OS=Danio rerio GN=sdad1 PE=2 SV=1
chr1.266.1	PREDICTED: protein SDA1 homolog isoform X1 [Vitis vinifera]	GO:0042273;GO:0030036;GO:0000055	ribosomal large subunit biogenesis;actin cytoskeleton organization;ribosomal large subunit export from nucleus	K14856	SDA1,SDAD1	http://www.genome.jp/dbget-bin/www_bget?ko:K14856	-	-	KOG2229(DZ)(Protein required for actin cytoskeleton organization and cell cycle progression)	gnl|BL_ORD_ID|491953	sp|Q5XIQ5|SDA1_RAT Protein SDA1 homolog OS=Rattus norvegicus GN=Sdad1 PE=1 SV=1
chr1.266.2	PREDICTED: protein SDA1 homolog isoform X2 [Vitis vinifera]	GO:0042273;GO:0030036;GO:0000055	ribosomal large subunit biogenesis;actin cytoskeleton organization;ribosomal large subunit export from nucleus	K14856	SDA1,SDAD1	http://www.genome.jp/dbget-bin/www_bget?ko:K14856	-	-	KOG2229(DZ)(Protein required for actin cytoskeleton organization and cell cycle progression)	gnl|BL_ORD_ID|488942	sp|Q6NV26|SDA1_DANRE Protein SDA1 homolog OS=Danio rerio GN=sdad1 PE=2 SV=1
GSVIVT01000586001	unnamed protein product, partial [Vitis vinifera]	-	-	K20456	OSBP	http://www.genome.jp/dbget-bin/www_bget?ko:K20456	-	-	KOG1737(I)(Oxysterol-binding protein)	gnl|BL_ORD_ID|428915	sp|Q9SAF0|ORP1D_ARATH Oxysterol-binding protein-related protein 1D OS=Arabidopsis thaliana GN=ORP1D PE=2 SV=1
chr1.826.1	PREDICTED: oxysterol-binding protein-related protein 1D isoform X1 [Vitis vinifera]	-	-	K20456	OSBP	http://www.genome.jp/dbget-bin/www_bget?ko:K20456	-	-	KOG1737(I)(Oxysterol-binding protein)	gnl|BL_ORD_ID|428915	sp|Q9SAF0|ORP1D_ARATH Oxysterol-binding protein-related protein 1D OS=Arabidopsis thaliana GN=ORP1D PE=2 SV=1
GSVIVT01000587001	unnamed protein product, partial [Vitis vinifera]	GO:0009825;GO:0000902;GO:0007015;GO:0010090;GO:0005829	multidimensional cell growth;cell morphogenesis;actin filament organization;trichome morphogenesis;cytosol	K18584	ACTR3,ARP3	http://www.genome.jp/dbget-bin/www_bget?ko:K18584	Tight junction;Autophagy - yeast	ko04530,ko04138	KOG0676(Z)(Actin and related proteins)	gnl|BL_ORD_ID|288029	sp|Q6K908|ARP3_ORYSJ Actin-related protein 3 OS=Oryza sativa subsp. japonica GN=ARP3 PE=2 SV=1
chr1.264.1	PREDICTED: actin-related protein 3 isoform X1 [Vitis vinifera]	GO:0009825;GO:0000902;GO:0007015;GO:0010090;GO:0005829	multidimensional cell growth;cell morphogenesis;actin filament organization;trichome morphogenesis;cytosol	K18584	ACTR3,ARP3	http://www.genome.jp/dbget-bin/www_bget?ko:K18584	Tight junction;Autophagy - yeast	ko04530,ko04138	KOG0676(Z)(Actin and related proteins)	gnl|BL_ORD_ID|288029	sp|Q6K908|ARP3_ORYSJ Actin-related protein 3 OS=Oryza sativa subsp. japonica GN=ARP3 PE=2 SV=1
chr1.264.2	PREDICTED: actin-related protein 3 isoform X2 [Vitis vinifera]	GO:0009825;GO:0000902;GO:0007015;GO:0010090;GO:0005829	multidimensional cell growth;cell morphogenesis;actin filament organization;trichome morphogenesis;cytosol	K18584	ACTR3,ARP3	http://www.genome.jp/dbget-bin/www_bget?ko:K18584	Tight junction;Autophagy - yeast	ko04530,ko04138	KOG0676(Z)(Actin and related proteins)	gnl|BL_ORD_ID|291224	sp|A2X6S3|ARP3_ORYSI Actin-related protein 3 OS=Oryza sativa subsp. indica GN=ARP3 PE=3 SV=2
chr1.264.3	PREDICTED: actin-related protein 3 isoform X1 [Vitis vinifera]	GO:0009825;GO:0000902;GO:0007015;GO:0010090;GO:0005829	multidimensional cell growth;cell morphogenesis;actin filament organization;trichome morphogenesis;cytosol	K18584	ACTR3,ARP3	http://www.genome.jp/dbget-bin/www_bget?ko:K18584	Tight junction;Autophagy - yeast	ko04530,ko04138	KOG0676(Z)(Actin and related proteins)	gnl|BL_ORD_ID|296572	sp|Q9SAF1|ARP3_ARATH Actin-related protein 3 OS=Arabidopsis thaliana GN=ARP3 PE=1 SV=1
chr1.264.4	PREDICTED: actin-related protein 3 isoform X1 [Vitis vinifera]	GO:0009825;GO:0000902;GO:0007015;GO:0010090;GO:0005829	multidimensional cell growth;cell morphogenesis;actin filament organization;trichome morphogenesis;cytosol	K18584	ACTR3,ARP3	http://www.genome.jp/dbget-bin/www_bget?ko:K18584	Tight junction;Autophagy - yeast	ko04530,ko04138	KOG0676(Z)(Actin and related proteins)	gnl|BL_ORD_ID|288029	sp|Q6K908|ARP3_ORYSJ Actin-related protein 3 OS=Oryza sativa subsp. japonica GN=ARP3 PE=2 SV=1
GSVIVT01000588001	unnamed protein product, partial [Vitis vinifera]	GO:0003676;GO:0000166	nucleic acid binding;nucleotide binding	K14398	CPSF6_7	http://www.genome.jp/dbget-bin/www_bget?ko:K14398	mRNA surveillance pathway	ko03015	KOG4849(A)(mRNA cleavage factor I subunit/CPSF subunit)	-	-
chr1.263.1	PREDICTED: cleavage and polyadenylation specificity factor subunit 6 isoform X1 [Vitis vinifera]	GO:0003676;GO:0000166	nucleic acid binding;nucleotide binding	K14398	CPSF6_7	http://www.genome.jp/dbget-bin/www_bget?ko:K14398	mRNA surveillance pathway	ko03015	-	-	-
chr1.263.2	PREDICTED: cleavage and polyadenylation specificity factor subunit 6 isoform X1 [Vitis vinifera]	GO:0003676;GO:0000166	nucleic acid binding;nucleotide binding	K14398	CPSF6_7	http://www.genome.jp/dbget-bin/www_bget?ko:K14398	mRNA surveillance pathway	ko03015	KOG0108(A)(mRNA cleavage and polyadenylation factor I complex, subunit RNA15)	gnl|BL_ORD_ID|30083	sp|P49310|GRP1_SINAL Glycine-rich RNA-binding protein GRP1A OS=Sinapis alba PE=2 SV=1
GSVIVT01000590001	PREDICTED: T-complex protein 1 subunit epsilon [Vitis vinifera]	GO:0051082;GO:0005524;GO:0000166;GO:0006457;GO:0005737;GO:0005886;GO:0005829;GO:0009506	unfolded protein binding;ATP binding;nucleotide binding;protein folding;cytoplasm;plasma membrane;cytosol;plasmodesma	K09497	CCT5	http://www.genome.jp/dbget-bin/www_bget?ko:K09497	-	-	KOG0358(O)(Chaperonin complex component, TCP-1 delta subunit (CCT4))	gnl|BL_ORD_ID|513542	sp|O04450|TCPE_ARATH T-complex protein 1 subunit epsilon OS=Arabidopsis thaliana GN=CCT5 PE=1 SV=1
GSVIVT01000592001	PREDICTED: probable pectate lyase 5 [Vitis vinifera]<>CBI16836.3 unnamed protein product, partial [Vitis vinifera]	GO:0030570;GO:0046872;GO:0016829;GO:0045490	pectate lyase activity;metal ion binding;lyase activity;pectin catabolic process	K01728	pel	http://www.genome.jp/dbget-bin/www_bget?ko:K01728	Quorum sensing;Pentose and glucuronate interconversions	ko02024,ko00040	-	gnl|BL_ORD_ID|132705	sp|Q9FXD8|PLY5_ARATH Probable pectate lyase 5 OS=Arabidopsis thaliana GN=At1g67750 PE=2 SV=2
GSVIVT01000593001	PREDICTED: ultraviolet-B receptor UVR8 [Vitis vinifera]<>XP_010650906.1 PREDICTED: ultraviolet-B receptor UVR8 [Vitis vinifera]<>XP_010650911.1 PREDICTED: ultraviolet-B receptor UVR8 [Vitis vinifera]<>XP_010650917.1 PREDICTED: ultraviolet-B receptor UVR8 [Vitis vinifera]<>CBI16837.3 unnamed protein product, partial [Vitis vinifera]	-	-	-	-	-	-	-	KOG0941(O)(E3 ubiquitin protein ligase)	gnl|BL_ORD_ID|27417	sp|O95714|HERC2_HUMAN E3 ubiquitin-protein ligase HERC2 OS=Homo sapiens GN=HERC2 PE=1 SV=2
chr1.824.1	-	-	-	-	-	-	-	-	-	-	-
chr1.824.2	PREDICTED: ultraviolet-B receptor UVR8 [Vitis vinifera]<>XP_010650906.1 PREDICTED: ultraviolet-B receptor UVR8 [Vitis vinifera]<>XP_010650911.1 PREDICTED: ultraviolet-B receptor UVR8 [Vitis vinifera]<>XP_010650917.1 PREDICTED: ultraviolet-B receptor UVR8 [Vitis vinifera]<>CBI16837.3 unnamed protein product, partial [Vitis vinifera]	-	-	-	-	-	-	-	KOG0941(O)(E3 ubiquitin protein ligase)	gnl|BL_ORD_ID|27417	sp|O95714|HERC2_HUMAN E3 ubiquitin-protein ligase HERC2 OS=Homo sapiens GN=HERC2 PE=1 SV=2
chr1.824.4	PREDICTED: ultraviolet-B receptor UVR8 [Vitis vinifera]<>XP_010650906.1 PREDICTED: ultraviolet-B receptor UVR8 [Vitis vinifera]<>XP_010650911.1 PREDICTED: ultraviolet-B receptor UVR8 [Vitis vinifera]<>XP_010650917.1 PREDICTED: ultraviolet-B receptor UVR8 [Vitis vinifera]<>CBI16837.3 unnamed protein product, partial [Vitis vinifera]	-	-	-	-	-	-	-	KOG0941(O)(E3 ubiquitin protein ligase)	gnl|BL_ORD_ID|27417	sp|O95714|HERC2_HUMAN E3 ubiquitin-protein ligase HERC2 OS=Homo sapiens GN=HERC2 PE=1 SV=2
chr1.824.5	PREDICTED: ultraviolet-B receptor UVR8 [Vitis vinifera]<>XP_010650906.1 PREDICTED: ultraviolet-B receptor UVR8 [Vitis vinifera]<>XP_010650911.1 PREDICTED: ultraviolet-B receptor UVR8 [Vitis vinifera]<>XP_010650917.1 PREDICTED: ultraviolet-B receptor UVR8 [Vitis vinifera]<>CBI16837.3 unnamed protein product, partial [Vitis vinifera]	-	-	-	-	-	-	-	KOG0941(O)(E3 ubiquitin protein ligase)	gnl|BL_ORD_ID|27417	sp|O95714|HERC2_HUMAN E3 ubiquitin-protein ligase HERC2 OS=Homo sapiens GN=HERC2 PE=1 SV=2
GSVIVT01000594001	PREDICTED: ALBINO3-like protein 1, chloroplastic [Vitis vinifera]<>CBI16838.3 unnamed protein product, partial [Vitis vinifera]	GO:0009658;GO:0051205;GO:0016020;GO:0009535;GO:0016021	chloroplast organization;protein insertion into membrane;membrane;chloroplast thylakoid membrane;integral component of membrane	K03217	yidC,spoIIIJ,OXA1,ccfA	http://www.genome.jp/dbget-bin/www_bget?ko:K03217	Quorum sensing;Bacterial secretion system;Protein export	ko02024,ko03070,ko03060	-	gnl|BL_ORD_ID|276960	sp|Q9FYL3|ALB31_ARATH ALBINO3-like protein 1, chloroplastic OS=Arabidopsis thaliana GN=ALB3L1 PE=2 SV=3
GSVIVT01000596001	unnamed protein product, partial [Vitis vinifera]	-	-	-	-	-	-	-	-	gnl|BL_ORD_ID|142165	sp|O49347|PSBY_ARATH Photosystem II core complex proteins psbY, chloroplastic OS=Arabidopsis thaliana GN=PSBY PE=2 SV=1
chr1.821.1	PREDICTED: uncharacterized protein LOC104879533 [Vitis vinifera]	-	-	-	-	-	-	-	-	-	-
GSVIVT01000597001	unnamed protein product, partial [Vitis vinifera]	GO:0016020;GO:0016021;GO:0004303;GO:0016491;GO:0055114	membrane;integral component of membrane;estradiol 17-beta-dehydrogenase activity;oxidoreductase activity;oxidation-reduction process	K10251	HSD17B12,KAR,IFA38	http://www.genome.jp/dbget-bin/www_bget?ko:K10251	Biosynthesis of unsaturated fatty acids;Fatty acid elongation;Steroid hormone biosynthesis;Fatty acid metabolism	ko01040,ko00062,ko00140,ko01212	KOG1014(I)(17 beta-hydroxysteroid dehydrogenase type 3, HSD17B3)	gnl|BL_ORD_ID|63665	sp|Q8L9C4|KCR1_ARATH Very-long-chain 3-oxoacyl-CoA reductase 1 OS=Arabidopsis thaliana GN=KCR1 PE=1 SV=1
chr1.820.1	PREDICTED: very-long-chain 3-oxoacyl-CoA reductase 1 [Vitis vinifera]	GO:0016020;GO:0016021;GO:0004303;GO:0016491;GO:0055114	membrane;integral component of membrane;estradiol 17-beta-dehydrogenase activity;oxidoreductase activity;oxidation-reduction process	K10251	HSD17B12,KAR,IFA38	http://www.genome.jp/dbget-bin/www_bget?ko:K10251	Biosynthesis of unsaturated fatty acids;Fatty acid elongation;Steroid hormone biosynthesis;Fatty acid metabolism	ko01040,ko00062,ko00140,ko01212	KOG1014(I)(17 beta-hydroxysteroid dehydrogenase type 3, HSD17B3)	gnl|BL_ORD_ID|63665	sp|Q8L9C4|KCR1_ARATH Very-long-chain 3-oxoacyl-CoA reductase 1 OS=Arabidopsis thaliana GN=KCR1 PE=1 SV=1
GSVIVT01000598001	unnamed protein product, partial [Vitis vinifera]	-	-	K10251	HSD17B12,KAR,IFA38	http://www.genome.jp/dbget-bin/www_bget?ko:K10251	Biosynthesis of unsaturated fatty acids;Fatty acid elongation;Steroid hormone biosynthesis;Fatty acid metabolism	ko01040,ko00062,ko00140,ko01212	KOG1014(I)(17 beta-hydroxysteroid dehydrogenase type 3, HSD17B3)	gnl|BL_ORD_ID|63665	sp|Q8L9C4|KCR1_ARATH Very-long-chain 3-oxoacyl-CoA reductase 1 OS=Arabidopsis thaliana GN=KCR1 PE=1 SV=1
chr1.819.1	PREDICTED: very-long-chain 3-oxoacyl-CoA reductase 1 [Vitis vinifera]	-	-	K10251	HSD17B12,KAR,IFA38	http://www.genome.jp/dbget-bin/www_bget?ko:K10251	Biosynthesis of unsaturated fatty acids;Fatty acid elongation;Steroid hormone biosynthesis;Fatty acid metabolism	ko01040,ko00062,ko00140,ko01212	KOG1014(I)(17 beta-hydroxysteroid dehydrogenase type 3, HSD17B3)	gnl|BL_ORD_ID|63665	sp|Q8L9C4|KCR1_ARATH Very-long-chain 3-oxoacyl-CoA reductase 1 OS=Arabidopsis thaliana GN=KCR1 PE=1 SV=1
GSVIVT01000600001	unnamed protein product, partial [Vitis vinifera]	-	-	K10251	HSD17B12,KAR,IFA38	http://www.genome.jp/dbget-bin/www_bget?ko:K10251	Biosynthesis of unsaturated fatty acids;Fatty acid elongation;Steroid hormone biosynthesis;Fatty acid metabolism	ko01040,ko00062,ko00140,ko01212	KOG1646(J)(40S ribosomal protein S6)	gnl|BL_ORD_ID|63665	sp|Q8L9C4|KCR1_ARATH Very-long-chain 3-oxoacyl-CoA reductase 1 OS=Arabidopsis thaliana GN=KCR1 PE=1 SV=1
GSVIVT01000601001	unnamed protein product, partial [Vitis vinifera]	-	-	-	-	-	-	-	-	-	-
GSVIVT01000602001	unnamed protein product, partial [Vitis vinifera]	GO:0016620;GO:0016491;GO:0004029;GO:0008152;GO:0055114	oxidoreductase activity, acting on the aldehyde or oxo group of donors, NAD or NADP as acceptor;oxidoreductase activity;aldehyde dehydrogenase (NAD) activity;metabolic process;oxidation-reduction process	K00128	E1.2.1.3	http://www.genome.jp/dbget-bin/www_bget?ko:K00128	Arginine and proline metabolism;Histidine metabolism;Lysine degradation;Tryptophan metabolism;Valine, leucine and isoleucine degradation;Ascorbate and aldarate metabolism;Glycolysis / Gluconeogenesis;Pyruvate metabolism;Fatty acid degradation;Glycerolipid metabolism;beta-Alanine metabolism;Insect hormone biosynthesis;Limonene and pinene degradation;Chloroalkane and chloroalkene degradation	ko00330,ko00340,ko00310,ko00380,ko00280,ko00053,ko00010,ko00620,ko00071,ko00561,ko00410,ko00981,ko00903,ko00625	KOG2450(C)(Aldehyde dehydrogenase)	gnl|BL_ORD_ID|276398	sp|Q8S528|AL2B7_ARATH Aldehyde dehydrogenase family 2 member B7, mitochondrial OS=Arabidopsis thaliana GN=ALDH2B7 PE=2 SV=2
GSVIVT01000603001	unnamed protein product, partial [Vitis vinifera]	-	-	K10251	HSD17B12,KAR,IFA38	http://www.genome.jp/dbget-bin/www_bget?ko:K10251	Biosynthesis of unsaturated fatty acids;Fatty acid elongation;Steroid hormone biosynthesis;Fatty acid metabolism	ko01040,ko00062,ko00140,ko01212	KOG1014(I)(17 beta-hydroxysteroid dehydrogenase type 3, HSD17B3)	gnl|BL_ORD_ID|63665	sp|Q8L9C4|KCR1_ARATH Very-long-chain 3-oxoacyl-CoA reductase 1 OS=Arabidopsis thaliana GN=KCR1 PE=1 SV=1
GSVIVT01000604001	PREDICTED: uncharacterized protein LOC100267955 isoform X2 [Vitis vinifera]<>CBI16846.3 unnamed protein product, partial [Vitis vinifera]	GO:0003723	RNA binding	-	-	-	-	-	-	-	-
GSVIVT01000606001	PREDICTED: myb family transcription factor APL [Vitis vinifera]<>CBI16847.3 unnamed protein product, partial [Vitis vinifera]	GO:0003677;GO:0006351;GO:0006355;GO:0005634	DNA binding;transcription, DNA-templated;regulation of transcription, DNA-templated;nucleus	-	-	-	-	-	-	gnl|BL_ORD_ID|413993	sp|Q700D9|MYBF_ARATH Putative Myb family transcription factor At1g14600 OS=Arabidopsis thaliana GN=At1g14600 PE=2 SV=2
chr1.818.1	PREDICTED: myb family transcription factor APL [Vitis vinifera]<>CBI16847.3 unnamed protein product, partial [Vitis vinifera]	GO:0003677;GO:0006351;GO:0006355;GO:0005634	DNA binding;transcription, DNA-templated;regulation of transcription, DNA-templated;nucleus	-	-	-	-	-	-	-	-
GSVIVT01000609001	unnamed protein product, partial [Vitis vinifera]	GO:0003954;GO:0008137;GO:0005747;GO:0045271;GO:0005739;GO:0031966	NADH dehydrogenase activity;NADH dehydrogenase (ubiquinone) activity;mitochondrial respiratory chain complex I;respiratory chain complex I;mitochondrion;mitochondrial membrane	K03963	NDUFB7	http://www.genome.jp/dbget-bin/www_bget?ko:K03963	Oxidative phosphorylation;Retrograde endocannabinoid signaling	ko00190,ko04723	KOG3468(C)(NADH:ubiquinone oxidoreductase, NDUFB7/B18 subunit)	gnl|BL_ORD_ID|113311	sp|Q9SKC9|NDUB7_ARATH NADH dehydrogenase [ubiquinone] 1 beta subcomplex subunit 7 OS=Arabidopsis thaliana GN=At2g02050 PE=3 SV=1
chr1.816.1	PREDICTED: NADH dehydrogenase [ubiquinone] 1 beta subcomplex subunit 7 [Vitis vinifera]<>CAN63291.1 hypothetical protein VITISV_025199 [Vitis vinifera]	GO:0003954;GO:0008137;GO:0005747;GO:0045271;GO:0005739;GO:0031966	NADH dehydrogenase activity;NADH dehydrogenase (ubiquinone) activity;mitochondrial respiratory chain complex I;respiratory chain complex I;mitochondrion;mitochondrial membrane	K03963	NDUFB7	http://www.genome.jp/dbget-bin/www_bget?ko:K03963	Oxidative phosphorylation;Retrograde endocannabinoid signaling	ko00190,ko04723	KOG3468(C)(NADH:ubiquinone oxidoreductase, NDUFB7/B18 subunit)	gnl|BL_ORD_ID|113311	sp|Q9SKC9|NDUB7_ARATH NADH dehydrogenase [ubiquinone] 1 beta subcomplex subunit 7 OS=Arabidopsis thaliana GN=At2g02050 PE=3 SV=1
chr1.816.2	PREDICTED: NADH dehydrogenase [ubiquinone] 1 beta subcomplex subunit 7 [Vitis vinifera]<>CAN63291.1 hypothetical protein VITISV_025199 [Vitis vinifera]	GO:0003954;GO:0008137;GO:0005747;GO:0045271;GO:0005739;GO:0031966	NADH dehydrogenase activity;NADH dehydrogenase (ubiquinone) activity;mitochondrial respiratory chain complex I;respiratory chain complex I;mitochondrion;mitochondrial membrane	K03963	NDUFB7	http://www.genome.jp/dbget-bin/www_bget?ko:K03963	Oxidative phosphorylation;Retrograde endocannabinoid signaling	ko00190,ko04723	-	gnl|BL_ORD_ID|113311	sp|Q9SKC9|NDUB7_ARATH NADH dehydrogenase [ubiquinone] 1 beta subcomplex subunit 7 OS=Arabidopsis thaliana GN=At2g02050 PE=3 SV=1
GSVIVT01000904001	PREDICTED: calreticulin [Vitis vinifera]<>XP_010659698.1 PREDICTED: calreticulin [Vitis vinifera]<>CBI39585.3 unnamed protein product, partial [Vitis vinifera]	GO:0005509;GO:0051082;GO:0006457;GO:0005783	calcium ion binding;unfolded protein binding;protein folding;endoplasmic reticulum	K08057	CALR	http://www.genome.jp/dbget-bin/www_bget?ko:K08057	Phagosome;Protein processing in endoplasmic reticulum;Antigen processing and presentation	ko04145,ko04141,ko04612	KOG0674(O)(Calreticulin)	gnl|BL_ORD_ID|310266	sp|O81919|CALR_BETVU Calreticulin OS=Beta vulgaris PE=2 SV=1
GSVIVT01000906001	PREDICTED: uncharacterized protein LOC100253975 isoform X1 [Vitis vinifera]	-	-	-	-	-	-	-	-	-	-
chr1.527.1	PREDICTED: uncharacterized protein LOC100253975 isoform X2 [Vitis vinifera]<>XP_010656901.1 PREDICTED: uncharacterized protein LOC100253975 isoform X2 [Vitis vinifera]	-	-	-	-	-	-	-	-	-	-
chr1.527.2	PREDICTED: uncharacterized protein LOC100253975 isoform X1 [Vitis vinifera]	-	-	-	-	-	-	-	-	-	-
GSVIVT01000907001	unnamed protein product, partial [Vitis vinifera]	GO:0046872;GO:0030001;GO:0046914;GO:0046916;GO:0005737	metal ion binding;metal ion transport;transition metal ion binding;cellular transition metal ion homeostasis;cytoplasm	-	-	-	-	-	-	gnl|BL_ORD_ID|398659	sp|Q9M8T7|HIP8_ARATH Heavy metal-associated isoprenylated plant protein 8 OS=Arabidopsis thaliana GN=HIPP08 PE=3 SV=1
GSVIVT01000913001	PREDICTED: glucose-6-phosphate 1-dehydrogenase, chloroplastic isoform X1 [Vitis vinifera]<>CBI38149.3 unnamed protein product, partial [Vitis vinifera]	GO:0004345;GO:0050661;GO:0016491;GO:0006006;GO:0006098;GO:0005975;GO:0055114	glucose-6-phosphate dehydrogenase activity;NADP binding;oxidoreductase activity;glucose metabolic process;pentose-phosphate shunt;carbohydrate metabolic process;oxidation-reduction process	K00036	G6PD,zwf	http://www.genome.jp/dbget-bin/www_bget?ko:K00036	Pentose phosphate pathway;Glutathione metabolism;Carbon metabolism	ko00030,ko00480,ko01200	KOG0563(G)(Glucose-6-phosphate 1-dehydrogenase)	gnl|BL_ORD_ID|7529	sp|Q43793|G6PDC_TOBAC Glucose-6-phosphate 1-dehydrogenase, chloroplastic OS=Nicotiana tabacum PE=2 SV=1
GSVIVT01000914001	PREDICTED: 11-beta-hydroxysteroid dehydrogenase 1B isoform X1 [Vitis vinifera]	GO:0016491;GO:0016021;GO:0016020	oxidoreductase activity;integral component of membrane;membrane	-	-	-	-	-	KOG0725(R)(Reductases with broad range of substrate specificities)	gnl|BL_ORD_ID|396297	sp|P0DKC6|HSD1B_ARATH 11-beta-hydroxysteroid dehydrogenase 1B OS=Arabidopsis thaliana GN=HSD1 PE=1 SV=1
GSVIVT01000915001	unnamed protein product, partial [Vitis vinifera]	GO:0016491;GO:0016021;GO:0016020	oxidoreductase activity;integral component of membrane;membrane	-	-	-	-	-	KOG1205(Q)(Predicted dehydrogenase)	gnl|BL_ORD_ID|400962	sp|P0DKC5|HSD1A_ARATH 11-beta-hydroxysteroid dehydrogenase 1A OS=Arabidopsis thaliana GN=HSD1 PE=1 SV=1
chr1.1101.1	unnamed protein product, partial [Vitis vinifera]	GO:0016491;GO:0016021;GO:0016020	oxidoreductase activity;integral component of membrane;membrane	-	-	-	-	-	KOG1205(Q)(Predicted dehydrogenase)	gnl|BL_ORD_ID|400962	sp|P0DKC5|HSD1A_ARATH 11-beta-hydroxysteroid dehydrogenase 1A OS=Arabidopsis thaliana GN=HSD1 PE=1 SV=1
GSVIVT01000917001	PREDICTED: ACT domain-containing protein ACR4 [Vitis vinifera]<>CBI38152.3 unnamed protein product, partial [Vitis vinifera]	GO:0016597;GO:0008152	amino acid binding;metabolic process	-	-	-	-	-	-	gnl|BL_ORD_ID|262629	sp|Q8LJW3|ACR4_ARATH ACT domain-containing protein ACR4 OS=Arabidopsis thaliana GN=ACR4 PE=2 SV=1
GSVIVT01000919001	PREDICTED: photosynthetic NDH subunit of lumenal location 5, chloroplastic [Vitis vinifera]<>CBI38153.3 unnamed protein product, partial [Vitis vinifera]	GO:0016853;GO:0003755;GO:0000413;GO:0006457	isomerase activity;peptidyl-prolyl cis-trans isomerase activity;protein peptidyl-prolyl isomerization;protein folding	K03768	PPIB,ppiB	http://www.genome.jp/dbget-bin/www_bget?ko:K03768	-	-	KOG0865(O)(Cyclophilin type peptidyl-prolyl cis-trans isomerase)	gnl|BL_ORD_ID|138564	sp|Q9ASS6|PNSL5_ARATH Photosynthetic NDH subunit of lumenal location 5, chloroplastic OS=Arabidopsis thaliana GN=PNSL5 PE=1 SV=1
GSVIVT01000920001	PREDICTED: uncharacterized protein LOC100255676 [Vitis vinifera]	GO:0016787;GO:0009507	hydrolase activity;chloroplast	-	-	-	-	-	-	-	-
GSVIVT01000921001	PREDICTED: uncharacterized protein LOC100254102 [Vitis vinifera]	-	-	-	-	-	-	-	-	-	-
chr1.529.1	hypothetical protein VITISV_040457 [Vitis vinifera]	-	-	K18730	GIGYF	http://www.genome.jp/dbget-bin/www_bget?ko:K18730	-	-	-	-	-
chr1.529.2	PREDICTED: uncharacterized protein LOC100254102 [Vitis vinifera]	-	-	-	-	-	-	-	-	-	-
GSVIVT01000922001	unnamed protein product, partial [Vitis vinifera]	-	-	-	-	-	-	-	KOG1862(R)(GYF domain containing proteins)	-	-
GSVIVT01000923001	unnamed protein product, partial [Vitis vinifera]	GO:0051087	chaperone binding	-	-	-	-	-	-	-	-
chr1.530.1	uncharacterized protein LOC100260747 [Vitis vinifera]<>ACZ48681.1 Bcl-2-associated athanogene-like protein [Vitis vinifera]	GO:0051087	chaperone binding	-	-	-	-	-	-	gnl|BL_ORD_ID|301310	sp|O65373|BAG5_ARATH BAG family molecular chaperone regulator 5, mitochondrial OS=Arabidopsis thaliana GN=BAG5 PE=1 SV=1
GSVIVT01000924001	unnamed protein product, partial [Vitis vinifera]	GO:0006887;GO:0000145;GO:0090406	exocytosis;exocyst;pollen tube	K07195	EXOC7,EXO70	http://www.genome.jp/dbget-bin/www_bget?ko:K07195	Insulin signaling pathway	ko04910	KOG2344(U)(Exocyst component protein and related proteins)	gnl|BL_ORD_ID|377969	sp|Q9FGH9|E70B1_ARATH Exocyst complex component EXO70B1 OS=Arabidopsis thaliana GN=EXO70B1 PE=1 SV=1
GSVIVT01000925001	unnamed protein product, partial [Vitis vinifera]	GO:0016810;GO:0004000;GO:0016787;GO:0050270;GO:0019700	hydrolase activity, acting on carbon-nitrogen (but not peptide) bonds;adenosine deaminase activity;hydrolase activity;S-adenosylhomocysteine deaminase activity;organic phosphonate catabolic process	-	-	-	-	-	KOG3968(FQ)(Atrazine chlorohydrolase/guanine deaminase)	gnl|BL_ORD_ID|353069	sp|A5UMN6|DADD_METS3 5'-deoxyadenosine deaminase OS=Methanobrevibacter smithii (strain ATCC 35061 / DSM 861 / OCM 144 / PS) GN=dadD PE=3 SV=1
chr1.531.1	PREDICTED: uncharacterized protein LOC100265957 [Vitis vinifera]	GO:0016810;GO:0004000;GO:0016787;GO:0050270;GO:0019700	hydrolase activity, acting on carbon-nitrogen (but not peptide) bonds;adenosine deaminase activity;hydrolase activity;S-adenosylhomocysteine deaminase activity;organic phosphonate catabolic process	-	-	-	-	-	-	gnl|BL_ORD_ID|353069	sp|A5UMN6|DADD_METS3 5'-deoxyadenosine deaminase OS=Methanobrevibacter smithii (strain ATCC 35061 / DSM 861 / OCM 144 / PS) GN=dadD PE=3 SV=1
chr1.531.2	PREDICTED: uncharacterized protein LOC100265957 [Vitis vinifera]	GO:0016810;GO:0004000;GO:0016787;GO:0050270;GO:0019700	hydrolase activity, acting on carbon-nitrogen (but not peptide) bonds;adenosine deaminase activity;hydrolase activity;S-adenosylhomocysteine deaminase activity;organic phosphonate catabolic process	-	-	-	-	-	KOG3968(FQ)(Atrazine chlorohydrolase/guanine deaminase)	gnl|BL_ORD_ID|353069	sp|A5UMN6|DADD_METS3 5'-deoxyadenosine deaminase OS=Methanobrevibacter smithii (strain ATCC 35061 / DSM 861 / OCM 144 / PS) GN=dadD PE=3 SV=1
GSVIVT01000927001	unnamed protein product, partial [Vitis vinifera]	-	-	-	-	-	-	-	-	gnl|BL_ORD_ID|513565	sp|Q1G3T1|TDL1_ARATH TPD1 protein homolog 1 OS=Arabidopsis thaliana GN=TDL1 PE=2 SV=1
GSVIVT01000929001	PREDICTED: auxin-responsive protein SAUR71 [Vitis vinifera]<>CBI38161.3 unnamed protein product, partial [Vitis vinifera]	GO:0009733	response to auxin	K14488	SAUR	http://www.genome.jp/dbget-bin/www_bget?ko:K14488	Plant hormone signal transduction	ko04075	-	-	-
GSVIVT01000930001	unnamed protein product, partial [Vitis vinifera]	-	-	-	-	-	-	-	-	-	-
GSVIVT01000932001	PREDICTED: glutaredoxin-C3 [Vitis vinifera]<>CAN67225.1 hypothetical protein VITISV_043905 [Vitis vinifera]<>CBI38163.3 unnamed protein product, partial [Vitis vinifera]	GO:0015035;GO:0009055;GO:0045454	protein disulfide oxidoreductase activity;electron carrier activity;cell redox homeostasis	K03676	grxC,GLRX,GLRX2	http://www.genome.jp/dbget-bin/www_bget?ko:K03676	-	-	-	gnl|BL_ORD_ID|23442	sp|Q6K609|GRXC3_ORYSJ Glutaredoxin-C3 OS=Oryza sativa subsp. japonica GN=GRXC3 PE=2 SV=1
GSVIVT01000935001	unnamed protein product, partial [Vitis vinifera]	-	-	-	-	-	-	-	-	-	-
GSVIVT01000936001	unnamed protein product, partial [Vitis vinifera]	GO:0008270;GO:0010182;GO:0080156;GO:0005739	zinc ion binding;sugar mediated signaling pathway;mitochondrial mRNA modification;mitochondrion	-	-	-	-	-	-	gnl|BL_ORD_ID|139441	sp|Q9SIT7|PP151_ARATH Pentatricopeptide repeat-containing protein At2g13600 OS=Arabidopsis thaliana GN=PCMP-E76 PE=3 SV=1
chr1.1106.1	PREDICTED: pentatricopeptide repeat-containing protein At2g13600 [Vitis vinifera]	GO:0008270;GO:0010182;GO:0080156;GO:0005739	zinc ion binding;sugar mediated signaling pathway;mitochondrial mRNA modification;mitochondrion	-	-	-	-	-	-	gnl|BL_ORD_ID|139441	sp|Q9SIT7|PP151_ARATH Pentatricopeptide repeat-containing protein At2g13600 OS=Arabidopsis thaliana GN=PCMP-E76 PE=3 SV=1
GSVIVT01000937001	unnamed protein product, partial [Vitis vinifera]	GO:0004672;GO:0005524;GO:0004674;GO:0000166;GO:0046777;GO:0009816;GO:0002221;GO:0045087;GO:0006468;GO:0042742;GO:0005886;GO:0016301;GO:0016310	protein kinase activity;ATP binding;protein serine/threonine kinase activity;nucleotide binding;protein autophosphorylation;defense response to bacterium, incompatible interaction;pattern recognition receptor signaling pathway;innate immune response;protein phosphorylation;defense response to bacterium;plasma membrane;kinase activity;phosphorylation	K13430	PBS1	http://www.genome.jp/dbget-bin/www_bget?ko:K13430	Plant-pathogen interaction	ko04626	-	gnl|BL_ORD_ID|434207	sp|Q9FE20|PBS1_ARATH Serine/threonine-protein kinase PBS1 OS=Arabidopsis thaliana GN=PBS1 PE=1 SV=1
chr1.1107.1	PREDICTED: serine/threonine-protein kinase PBS1 [Vitis vinifera]	GO:0004672;GO:0005524;GO:0004674;GO:0000166;GO:0046777;GO:0009816;GO:0002221;GO:0045087;GO:0006468;GO:0042742;GO:0005886;GO:0016301;GO:0016310	protein kinase activity;ATP binding;protein serine/threonine kinase activity;nucleotide binding;protein autophosphorylation;defense response to bacterium, incompatible interaction;pattern recognition receptor signaling pathway;innate immune response;protein phosphorylation;defense response to bacterium;plasma membrane;kinase activity;phosphorylation	K13430	PBS1	http://www.genome.jp/dbget-bin/www_bget?ko:K13430	Plant-pathogen interaction	ko04626	-	gnl|BL_ORD_ID|434207	sp|Q9FE20|PBS1_ARATH Serine/threonine-protein kinase PBS1 OS=Arabidopsis thaliana GN=PBS1 PE=1 SV=1
chr1.1107.2	PREDICTED: serine/threonine-protein kinase PBS1 [Vitis vinifera]	GO:0004672;GO:0005524;GO:0004674;GO:0000166;GO:0046777;GO:0009816;GO:0002221;GO:0045087;GO:0006468;GO:0042742;GO:0005886;GO:0016301;GO:0016310	protein kinase activity;ATP binding;protein serine/threonine kinase activity;nucleotide binding;protein autophosphorylation;defense response to bacterium, incompatible interaction;pattern recognition receptor signaling pathway;innate immune response;protein phosphorylation;defense response to bacterium;plasma membrane;kinase activity;phosphorylation	K13430	PBS1	http://www.genome.jp/dbget-bin/www_bget?ko:K13430	Plant-pathogen interaction	ko04626	-	gnl|BL_ORD_ID|434207	sp|Q9FE20|PBS1_ARATH Serine/threonine-protein kinase PBS1 OS=Arabidopsis thaliana GN=PBS1 PE=1 SV=1
chr1.1107.3	PREDICTED: serine/threonine-protein kinase PBS1 [Vitis vinifera]	GO:0004672;GO:0005524;GO:0004674;GO:0000166;GO:0046777;GO:0009816;GO:0002221;GO:0045087;GO:0006468;GO:0042742;GO:0005886;GO:0016301;GO:0016310	protein kinase activity;ATP binding;protein serine/threonine kinase activity;nucleotide binding;protein autophosphorylation;defense response to bacterium, incompatible interaction;pattern recognition receptor signaling pathway;innate immune response;protein phosphorylation;defense response to bacterium;plasma membrane;kinase activity;phosphorylation	K13430	PBS1	http://www.genome.jp/dbget-bin/www_bget?ko:K13430	Plant-pathogen interaction	ko04626	-	gnl|BL_ORD_ID|434207	sp|Q9FE20|PBS1_ARATH Serine/threonine-protein kinase PBS1 OS=Arabidopsis thaliana GN=PBS1 PE=1 SV=1
GSVIVT01000938001	PREDICTED: bidirectional sugar transporter SWEET15 [Vitis vinifera]<>P0DKJ5.1 RecName: Full=Bidirectional sugar transporter SWEET15; Short=VvSWEET15<>CBI38167.3 unnamed protein product, partial [Vitis vinifera]	GO:0006810;GO:0008643;GO:0005886;GO:0016020;GO:0016021;GO:0008515;GO:0010150;GO:0071470;GO:0015770;GO:0005887	transport;carbohydrate transport;plasma membrane;membrane;integral component of membrane;sucrose transmembrane transporter activity;leaf senescence;cellular response to osmotic stress;sucrose transport;integral component of plasma membrane	K15382	SLC50A,SWEET	http://www.genome.jp/dbget-bin/www_bget?ko:K15382	-	-	-	gnl|BL_ORD_ID|499891	sp|P0DKJ5|SWT15_VITVI Bidirectional sugar transporter SWEET15 OS=Vitis vinifera GN=SWEET15 PE=3 SV=1
GSVIVT01000939001	PREDICTED: delta(3,5)-Delta(2,4)-dienoyl-CoA isomerase, peroxisomal [Vitis vinifera]<>CBI38168.3 unnamed protein product, partial [Vitis vinifera]	GO:0003824;GO:0051750;GO:0008152;GO:0005777;GO:0016853	catalytic activity;delta3,5-delta2,4-dienoyl-CoA isomerase activity;metabolic process;peroxisome;isomerase activity	K12663	ECH1	http://www.genome.jp/dbget-bin/www_bget?ko:K12663	Peroxisome	ko04146	KOG1679(I)(Enoyl-CoA hydratase)	gnl|BL_ORD_ID|352466	sp|Q9FHR8|DCI1_ARATH Delta(3,5)-Delta(2,4)-dienoyl-CoA isomerase, peroxisomal OS=Arabidopsis thaliana GN=DCI1 PE=2 SV=1
chr1.1108.2	PREDICTED: delta(3,5)-Delta(2,4)-dienoyl-CoA isomerase, peroxisomal [Vitis vinifera]<>CBI38168.3 unnamed protein product, partial [Vitis vinifera]	GO:0003824;GO:0051750;GO:0008152;GO:0005777;GO:0016853	catalytic activity;delta3,5-delta2,4-dienoyl-CoA isomerase activity;metabolic process;peroxisome;isomerase activity	K12663	ECH1	http://www.genome.jp/dbget-bin/www_bget?ko:K12663	Peroxisome	ko04146	KOG1679(I)(Enoyl-CoA hydratase)	gnl|BL_ORD_ID|352466	sp|Q9FHR8|DCI1_ARATH Delta(3,5)-Delta(2,4)-dienoyl-CoA isomerase, peroxisomal OS=Arabidopsis thaliana GN=DCI1 PE=2 SV=1
GSVIVT01000940001	PREDICTED: NAC domain-containing protein 83 [Vitis vinifera]<>CBI38169.3 unnamed protein product, partial [Vitis vinifera]	GO:0003677;GO:0006351;GO:0006355;GO:0005634	DNA binding;transcription, DNA-templated;regulation of transcription, DNA-templated;nucleus	-	-	-	-	-	-	gnl|BL_ORD_ID|115090	sp|Q9FY93|NAC83_ARATH NAC domain-containing protein 83 OS=Arabidopsis thaliana GN=NAC083 PE=1 SV=1
chr1.1109.1	PREDICTED: NAC domain-containing protein 83 [Vitis vinifera]<>CBI38169.3 unnamed protein product, partial [Vitis vinifera]	GO:0003677;GO:0006351;GO:0006355;GO:0005634	DNA binding;transcription, DNA-templated;regulation of transcription, DNA-templated;nucleus	-	-	-	-	-	-	gnl|BL_ORD_ID|115090	sp|Q9FY93|NAC83_ARATH NAC domain-containing protein 83 OS=Arabidopsis thaliana GN=NAC083 PE=1 SV=1
chr1.1109.2	PREDICTED: NAC domain-containing protein 83 [Vitis vinifera]<>CBI38169.3 unnamed protein product, partial [Vitis vinifera]	GO:0003677;GO:0006351;GO:0006355;GO:0005634	DNA binding;transcription, DNA-templated;regulation of transcription, DNA-templated;nucleus	-	-	-	-	-	-	gnl|BL_ORD_ID|115090	sp|Q9FY93|NAC83_ARATH NAC domain-containing protein 83 OS=Arabidopsis thaliana GN=NAC083 PE=1 SV=1
chr1.1109.3	PREDICTED: NAC domain-containing protein 83 [Vitis vinifera]<>CBI38169.3 unnamed protein product, partial [Vitis vinifera]	GO:0003677;GO:0006351;GO:0006355;GO:0005634	DNA binding;transcription, DNA-templated;regulation of transcription, DNA-templated;nucleus	-	-	-	-	-	-	gnl|BL_ORD_ID|115090	sp|Q9FY93|NAC83_ARATH NAC domain-containing protein 83 OS=Arabidopsis thaliana GN=NAC083 PE=1 SV=1
GSVIVT01000942001	PREDICTED: uncharacterized protein LOC100264285 [Vitis vinifera]	-	-	-	-	-	-	-	-	-	-
GSVIVT01000943001	unnamed protein product, partial [Vitis vinifera]	GO:0008233;GO:0004298;GO:0004175;GO:0016787;GO:0051603;GO:0006508;GO:0005737;GO:0005839;GO:0000502;GO:0005634	peptidase activity;threonine-type endopeptidase activity;endopeptidase activity;hydrolase activity;proteolysis involved in cellular protein catabolic process;proteolysis;cytoplasm;proteasome core complex;proteasome complex;nucleus	K02732	PSMB1	http://www.genome.jp/dbget-bin/www_bget?ko:K02732	Proteasome	ko03050	KOG0179(O)(20S proteasome, regulatory subunit beta type PSMB1/PRE7)	gnl|BL_ORD_ID|442624	sp|O82531|PSB1_PETHY Proteasome subunit beta type-1 OS=Petunia hybrida GN=PBF1 PE=2 SV=1
GSVIVT01000944001	unnamed protein product, partial [Vitis vinifera]	GO:0003824;GO:0004739;GO:0008152;GO:0006086;GO:0016491;GO:0055114	catalytic activity;pyruvate dehydrogenase (acetyl-transferring) activity;metabolic process;acetyl-CoA biosynthetic process from pyruvate;oxidoreductase activity;oxidation-reduction process	K00162	PDHB,pdhB	http://www.genome.jp/dbget-bin/www_bget?ko:K00162	HIF-1 signaling pathway;Citrate cycle (TCA cycle);Glycolysis / Gluconeogenesis;Pyruvate metabolism;Carbon metabolism;Glucagon signaling pathway	ko04066,ko00020,ko00010,ko00620,ko01200,ko04922	KOG0524(C)(Pyruvate dehydrogenase E1, beta subunit)	gnl|BL_ORD_ID|428453	sp|Q6Z1G7|ODPB1_ORYSJ Pyruvate dehydrogenase E1 component subunit beta-1, mitochondrial OS=Oryza sativa subsp. japonica GN=Os08g0536000 PE=2 SV=1
chr1.1110.1	unnamed protein product, partial [Vitis vinifera]	GO:0003824;GO:0004739;GO:0008152;GO:0006086	catalytic activity;pyruvate dehydrogenase (acetyl-transferring) activity;metabolic process;acetyl-CoA biosynthetic process from pyruvate	K00162	PDHB,pdhB	http://www.genome.jp/dbget-bin/www_bget?ko:K00162	HIF-1 signaling pathway;Citrate cycle (TCA cycle);Glycolysis / Gluconeogenesis;Pyruvate metabolism;Carbon metabolism;Glucagon signaling pathway	ko04066,ko00020,ko00010,ko00620,ko01200,ko04922	KOG0524(C)(Pyruvate dehydrogenase E1, beta subunit)	gnl|BL_ORD_ID|428456	sp|P52904|ODPB_PEA Pyruvate dehydrogenase E1 component subunit beta, mitochondrial OS=Pisum sativum PE=2 SV=1
chr1.1110.2	unnamed protein product, partial [Vitis vinifera]	GO:0003824;GO:0004739;GO:0008152;GO:0006086;GO:0016491;GO:0055114	catalytic activity;pyruvate dehydrogenase (acetyl-transferring) activity;metabolic process;acetyl-CoA biosynthetic process from pyruvate;oxidoreductase activity;oxidation-reduction process	K00162	PDHB,pdhB	http://www.genome.jp/dbget-bin/www_bget?ko:K00162	HIF-1 signaling pathway;Citrate cycle (TCA cycle);Glycolysis / Gluconeogenesis;Pyruvate metabolism;Carbon metabolism;Glucagon signaling pathway	ko04066,ko00020,ko00010,ko00620,ko01200,ko04922	KOG0524(C)(Pyruvate dehydrogenase E1, beta subunit)	gnl|BL_ORD_ID|428453	sp|Q6Z1G7|ODPB1_ORYSJ Pyruvate dehydrogenase E1 component subunit beta-1, mitochondrial OS=Oryza sativa subsp. japonica GN=Os08g0536000 PE=2 SV=1
chr1.1110.3	unnamed protein product, partial [Vitis vinifera]	GO:0003824;GO:0004739;GO:0008152;GO:0006086;GO:0016491;GO:0055114	catalytic activity;pyruvate dehydrogenase (acetyl-transferring) activity;metabolic process;acetyl-CoA biosynthetic process from pyruvate;oxidoreductase activity;oxidation-reduction process	K00162	PDHB,pdhB	http://www.genome.jp/dbget-bin/www_bget?ko:K00162	HIF-1 signaling pathway;Citrate cycle (TCA cycle);Glycolysis / Gluconeogenesis;Pyruvate metabolism;Carbon metabolism;Glucagon signaling pathway	ko04066,ko00020,ko00010,ko00620,ko01200,ko04922	KOG0524(C)(Pyruvate dehydrogenase E1, beta subunit)	gnl|BL_ORD_ID|428453	sp|Q6Z1G7|ODPB1_ORYSJ Pyruvate dehydrogenase E1 component subunit beta-1, mitochondrial OS=Oryza sativa subsp. japonica GN=Os08g0536000 PE=2 SV=1
chr1.1110.4	unnamed protein product, partial [Vitis vinifera]	GO:0003824;GO:0004739;GO:0008152;GO:0006086;GO:0016491;GO:0055114	catalytic activity;pyruvate dehydrogenase (acetyl-transferring) activity;metabolic process;acetyl-CoA biosynthetic process from pyruvate;oxidoreductase activity;oxidation-reduction process	K00162	PDHB,pdhB	http://www.genome.jp/dbget-bin/www_bget?ko:K00162	HIF-1 signaling pathway;Citrate cycle (TCA cycle);Glycolysis / Gluconeogenesis;Pyruvate metabolism;Carbon metabolism;Glucagon signaling pathway	ko04066,ko00020,ko00010,ko00620,ko01200,ko04922	KOG0524(C)(Pyruvate dehydrogenase E1, beta subunit)	gnl|BL_ORD_ID|428453	sp|Q6Z1G7|ODPB1_ORYSJ Pyruvate dehydrogenase E1 component subunit beta-1, mitochondrial OS=Oryza sativa subsp. japonica GN=Os08g0536000 PE=2 SV=1
chr1.1110.5	unnamed protein product, partial [Vitis vinifera]	GO:0003824;GO:0004739;GO:0008152;GO:0006086;GO:0016491;GO:0055114	catalytic activity;pyruvate dehydrogenase (acetyl-transferring) activity;metabolic process;acetyl-CoA biosynthetic process from pyruvate;oxidoreductase activity;oxidation-reduction process	K00162	PDHB,pdhB	http://www.genome.jp/dbget-bin/www_bget?ko:K00162	HIF-1 signaling pathway;Citrate cycle (TCA cycle);Glycolysis / Gluconeogenesis;Pyruvate metabolism;Carbon metabolism;Glucagon signaling pathway	ko04066,ko00020,ko00010,ko00620,ko01200,ko04922	KOG0524(C)(Pyruvate dehydrogenase E1, beta subunit)	gnl|BL_ORD_ID|428453	sp|Q6Z1G7|ODPB1_ORYSJ Pyruvate dehydrogenase E1 component subunit beta-1, mitochondrial OS=Oryza sativa subsp. japonica GN=Os08g0536000 PE=2 SV=1
chr1.1110.6	unnamed protein product, partial [Vitis vinifera]	GO:0003824;GO:0004739;GO:0008152;GO:0006086;GO:0016491;GO:0055114	catalytic activity;pyruvate dehydrogenase (acetyl-transferring) activity;metabolic process;acetyl-CoA biosynthetic process from pyruvate;oxidoreductase activity;oxidation-reduction process	K00162	PDHB,pdhB	http://www.genome.jp/dbget-bin/www_bget?ko:K00162	HIF-1 signaling pathway;Citrate cycle (TCA cycle);Glycolysis / Gluconeogenesis;Pyruvate metabolism;Carbon metabolism;Glucagon signaling pathway	ko04066,ko00020,ko00010,ko00620,ko01200,ko04922	KOG0524(C)(Pyruvate dehydrogenase E1, beta subunit)	gnl|BL_ORD_ID|428453	sp|Q6Z1G7|ODPB1_ORYSJ Pyruvate dehydrogenase E1 component subunit beta-1, mitochondrial OS=Oryza sativa subsp. japonica GN=Os08g0536000 PE=2 SV=1
chr1.1110.7	unnamed protein product, partial [Vitis vinifera]	GO:0003824;GO:0004739;GO:0008152;GO:0006086;GO:0016491;GO:0055114	catalytic activity;pyruvate dehydrogenase (acetyl-transferring) activity;metabolic process;acetyl-CoA biosynthetic process from pyruvate;oxidoreductase activity;oxidation-reduction process	K00162	PDHB,pdhB	http://www.genome.jp/dbget-bin/www_bget?ko:K00162	HIF-1 signaling pathway;Citrate cycle (TCA cycle);Glycolysis / Gluconeogenesis;Pyruvate metabolism;Carbon metabolism;Glucagon signaling pathway	ko04066,ko00020,ko00010,ko00620,ko01200,ko04922	KOG0524(C)(Pyruvate dehydrogenase E1, beta subunit)	gnl|BL_ORD_ID|428453	sp|Q6Z1G7|ODPB1_ORYSJ Pyruvate dehydrogenase E1 component subunit beta-1, mitochondrial OS=Oryza sativa subsp. japonica GN=Os08g0536000 PE=2 SV=1
GSVIVT01000945001	unnamed protein product, partial [Vitis vinifera]	-	-	-	-	-	-	-	-	-	-
chr1.535.1	unnamed protein product, partial [Vitis vinifera]	-	-	-	-	-	-	-	-	-	-
GSVIVT01000947001	PREDICTED: uncharacterized protein At2g33490 isoform X2 [Vitis vinifera]<>CBI38174.3 unnamed protein product, partial [Vitis vinifera]	GO:0005737;GO:0005886	cytoplasm;plasma membrane	-	-	-	-	-	-	gnl|BL_ORD_ID|259274	sp|O22799|Y2349_ARATH Uncharacterized protein At2g33490 OS=Arabidopsis thaliana GN=At2g33490 PE=4 SV=2
chr1.1111.1	-	-	-	-	-	-	-	-	-	-	-
chr1.1111.2	PREDICTED: uncharacterized protein At2g33490 isoform X2 [Vitis vinifera]<>CBI38174.3 unnamed protein product, partial [Vitis vinifera]	GO:0005737;GO:0005886	cytoplasm;plasma membrane	-	-	-	-	-	-	gnl|BL_ORD_ID|259274	sp|O22799|Y2349_ARATH Uncharacterized protein At2g33490 OS=Arabidopsis thaliana GN=At2g33490 PE=4 SV=2
chr1.1111.3	PREDICTED: uncharacterized protein At2g33490 isoform X4 [Vitis vinifera]<>XP_019078006.1 PREDICTED: uncharacterized protein At2g33490 isoform X4 [Vitis vinifera]	GO:0005737;GO:0005886	cytoplasm;plasma membrane	-	-	-	-	-	-	gnl|BL_ORD_ID|259274	sp|O22799|Y2349_ARATH Uncharacterized protein At2g33490 OS=Arabidopsis thaliana GN=At2g33490 PE=4 SV=2
chr1.1111.4	PREDICTED: uncharacterized protein At2g33490 isoform X1 [Vitis vinifera]	GO:0005737;GO:0005886	cytoplasm;plasma membrane	-	-	-	-	-	-	gnl|BL_ORD_ID|259274	sp|O22799|Y2349_ARATH Uncharacterized protein At2g33490 OS=Arabidopsis thaliana GN=At2g33490 PE=4 SV=2
GSVIVT01000948001	PREDICTED: somatic embryogenesis receptor kinase 1 [Vitis vinifera]<>CBI38175.3 unnamed protein product, partial [Vitis vinifera]	GO:0019199	transmembrane receptor protein kinase activity	-	-	-	-	-	-	gnl|BL_ORD_ID|77055	sp|Q9FPJ5|LRR1_ARATH Leucine-rich repeat protein 1 OS=Arabidopsis thaliana GN=LRR1 PE=1 SV=1
GSVIVT01000949001	unnamed protein product, partial [Vitis vinifera]	GO:0016301;GO:0032440;GO:0016491;GO:0016310;GO:0055114	kinase activity;2-alkenal reductase [NAD(P)] activity;oxidoreductase activity;phosphorylation;oxidation-reduction process	-	-	-	-	-	-	gnl|BL_ORD_ID|404905	sp|Q8H6W9|LRR1_CAPAN Leucine-rich repeat protein 1 OS=Capsicum annuum GN=LRR1 PE=1 SV=2
GSVIVT01000951001	unnamed protein product, partial [Vitis vinifera]	GO:0008270;GO:0005622	zinc ion binding;intracellular	-	-	-	-	-	-	gnl|BL_ORD_ID|318672	sp|O22800|COL14_ARATH Zinc finger protein CONSTANS-LIKE 14 OS=Arabidopsis thaliana GN=COL14 PE=2 SV=2
chr1.537.1	PREDICTED: zinc finger protein CONSTANS-LIKE 14 [Vitis vinifera]<>XP_010657079.1 PREDICTED: zinc finger protein CONSTANS-LIKE 14 [Vitis vinifera]	GO:0008270;GO:0005622	zinc ion binding;intracellular	-	-	-	-	-	-	gnl|BL_ORD_ID|318672	sp|O22800|COL14_ARATH Zinc finger protein CONSTANS-LIKE 14 OS=Arabidopsis thaliana GN=COL14 PE=2 SV=2
chr1.537.2	unnamed protein product, partial [Vitis vinifera]	GO:0008270;GO:0005622	zinc ion binding;intracellular	-	-	-	-	-	-	gnl|BL_ORD_ID|314461	sp|Q9C7E8|COL15_ARATH Zinc finger protein CONSTANS-LIKE 15 OS=Arabidopsis thaliana GN=COL15 PE=2 SV=1
chr1.537.3	PREDICTED: zinc finger protein CONSTANS-LIKE 14 [Vitis vinifera]<>XP_010657079.1 PREDICTED: zinc finger protein CONSTANS-LIKE 14 [Vitis vinifera]	GO:0008270;GO:0005622	zinc ion binding;intracellular	-	-	-	-	-	-	gnl|BL_ORD_ID|314461	sp|Q9C7E8|COL15_ARATH Zinc finger protein CONSTANS-LIKE 15 OS=Arabidopsis thaliana GN=COL15 PE=2 SV=1
GSVIVT01000954001	PREDICTED: uncharacterized protein LOC100242123 [Vitis vinifera]<>CAN79932.1 hypothetical protein VITISV_005113 [Vitis vinifera]	GO:0016021;GO:0016020	integral component of membrane;membrane	K19363	LITAF	http://www.genome.jp/dbget-bin/www_bget?ko:K19363	Lysosome	ko04142	-	-	-
chr1.539.2	PREDICTED: uncharacterized protein LOC100242123 [Vitis vinifera]<>CAN79932.1 hypothetical protein VITISV_005113 [Vitis vinifera]	GO:0016021;GO:0016020	integral component of membrane;membrane	K19363	LITAF	http://www.genome.jp/dbget-bin/www_bget?ko:K19363	Lysosome	ko04142	-	-	-
GSVIVT01000955001	ATPase subunit 8 [Vitis vinifera]<>CAQ77628.1 ATPase subunit 8 (mitochondrion) [Vitis vinifera]<>ACS15203.1 ATPase subunit 8 (mitochondrion) [Vitis vinifera]<>CBI38179.3 unnamed protein product, partial [Vitis vinifera]	GO:0016820;GO:0005739;GO:0016021;GO:0016020	hydrolase activity, acting on acid anhydrides, catalyzing transmembrane movement of substances;mitochondrion;integral component of membrane;membrane	K02109	ATPF0B,atpF	http://www.genome.jp/dbget-bin/www_bget?ko:K02109	Oxidative phosphorylation;Photosynthesis	ko00190,ko00195	-	gnl|BL_ORD_ID|548967	sp|P41248|YMF19_HELAN Putative ATP synthase protein YMF19 OS=Helianthus annuus GN=YMF19 PE=3 SV=1
GSVIVT01000957001	PREDICTED: uncharacterized protein LOC100247256 [Vitis vinifera]	-	-	-	-	-	-	-	-	-	-
chr1.1113.1	PREDICTED: uncharacterized protein LOC100247256 [Vitis vinifera]	-	-	-	-	-	-	-	-	-	-
GSVIVT01000958001	PREDICTED: GEM-like protein 5 isoform X2 [Vitis vinifera]	GO:0009793;GO:0098755;GO:0010029;GO:0009845	embryo development ending in seed dormancy;maintenance of seed dormancy by absisic acid;regulation of seed germination;seed germination	-	-	-	-	-	-	gnl|BL_ORD_ID|21253	sp|Q9LYV6|GEML5_ARATH GEM-like protein 5 OS=Arabidopsis thaliana GN=At5g13200 PE=1 SV=1
GSVIVT01000959001	unnamed protein product, partial [Vitis vinifera]	-	-	-	-	-	-	-	-	-	-
GSVIVT01000960001	unnamed protein product, partial [Vitis vinifera]	-	-	-	-	-	-	-	-	-	-
GSVIVT01000961001	unnamed protein product, partial [Vitis vinifera]	-	-	-	-	-	-	-	-	gnl|BL_ORD_ID|547099	sp|Q5UNY4|YL728_MIMIV Uncharacterized protein L728 OS=Acanthamoeba polyphaga mimivirus GN=MIMI_L728 PE=4 SV=1
chr1.541.1	PREDICTED: uncharacterized protein LOC100257506 [Vitis vinifera]	-	-	-	-	-	-	-	-	gnl|BL_ORD_ID|547099	sp|Q5UNY4|YL728_MIMIV Uncharacterized protein L728 OS=Acanthamoeba polyphaga mimivirus GN=MIMI_L728 PE=4 SV=1
chr1.541.2	PREDICTED: uncharacterized protein LOC100257506 [Vitis vinifera]	-	-	-	-	-	-	-	-	gnl|BL_ORD_ID|547099	sp|Q5UNY4|YL728_MIMIV Uncharacterized protein L728 OS=Acanthamoeba polyphaga mimivirus GN=MIMI_L728 PE=4 SV=1
chr1.541.3	unnamed protein product, partial [Vitis vinifera]	-	-	-	-	-	-	-	-	gnl|BL_ORD_ID|547099	sp|Q5UNY4|YL728_MIMIV Uncharacterized protein L728 OS=Acanthamoeba polyphaga mimivirus GN=MIMI_L728 PE=4 SV=1
GSVIVT01000962001	PREDICTED: protein AUXIN SIGNALING F-BOX 2 [Vitis vinifera]	-	-	-	-	-	-	-	-	gnl|BL_ORD_ID|272503	sp|Q9LW29|AFB2_ARATH Protein AUXIN SIGNALING F-BOX 2 OS=Arabidopsis thaliana GN=AFB2 PE=1 SV=1
chr1.542.1	PREDICTED: protein AUXIN SIGNALING F-BOX 2 [Vitis vinifera]	-	-	-	-	-	-	-	-	gnl|BL_ORD_ID|272503	sp|Q9LW29|AFB2_ARATH Protein AUXIN SIGNALING F-BOX 2 OS=Arabidopsis thaliana GN=AFB2 PE=1 SV=1
chr1.542.2	PREDICTED: protein AUXIN SIGNALING F-BOX 2 [Vitis vinifera]	-	-	-	-	-	-	-	-	gnl|BL_ORD_ID|272503	sp|Q9LW29|AFB2_ARATH Protein AUXIN SIGNALING F-BOX 2 OS=Arabidopsis thaliana GN=AFB2 PE=1 SV=1
GSVIVT01000965001	-	-	-	-	-	-	-	-	-	-	-
GSVIVT01000967001	PREDICTED: protein TIFY 9 [Vitis vinifera]<>CBI38187.3 unnamed protein product, partial [Vitis vinifera]	GO:0042803;GO:0003714;GO:0031347;GO:0009611;GO:2000022;GO:0009753;GO:1903507;GO:0005634	protein homodimerization activity;transcription corepressor activity;regulation of defense response;response to wounding;regulation of jasmonic acid mediated signaling pathway;response to jasmonic acid;negative regulation of nucleic acid-templated transcription;nucleus	K13464	JAZ	http://www.genome.jp/dbget-bin/www_bget?ko:K13464	Plant hormone signal transduction	ko04075	-	gnl|BL_ORD_ID|214369	sp|Q93ZM9|TIF9_ARATH Protein TIFY 9 OS=Arabidopsis thaliana GN=TIFY9 PE=1 SV=1
chr1.1114.1	PREDICTED: protein TIFY 9 [Vitis vinifera]<>CBI38187.3 unnamed protein product, partial [Vitis vinifera]	GO:0042803;GO:0003714;GO:0031347;GO:0009611;GO:2000022;GO:0009753;GO:1903507;GO:0005634	protein homodimerization activity;transcription corepressor activity;regulation of defense response;response to wounding;regulation of jasmonic acid mediated signaling pathway;response to jasmonic acid;negative regulation of nucleic acid-templated transcription;nucleus	K13464	JAZ	http://www.genome.jp/dbget-bin/www_bget?ko:K13464	Plant hormone signal transduction	ko04075	-	-	-
chr1.1114.2	PREDICTED: protein TIFY 9 [Vitis vinifera]<>CBI38187.3 unnamed protein product, partial [Vitis vinifera]	GO:0042803;GO:0003714;GO:0031347;GO:0009611;GO:2000022;GO:0009753;GO:1903507;GO:0005634	protein homodimerization activity;transcription corepressor activity;regulation of defense response;response to wounding;regulation of jasmonic acid mediated signaling pathway;response to jasmonic acid;negative regulation of nucleic acid-templated transcription;nucleus	K13464	JAZ	http://www.genome.jp/dbget-bin/www_bget?ko:K13464	Plant hormone signal transduction	ko04075	-	gnl|BL_ORD_ID|214369	sp|Q93ZM9|TIF9_ARATH Protein TIFY 9 OS=Arabidopsis thaliana GN=TIFY9 PE=1 SV=1
chr1.1114.3	PREDICTED: protein TIFY 9 [Vitis vinifera]<>CBI38187.3 unnamed protein product, partial [Vitis vinifera]	GO:0042803;GO:0003714;GO:0031347;GO:0009611;GO:2000022;GO:0009753;GO:1903507;GO:0005634	protein homodimerization activity;transcription corepressor activity;regulation of defense response;response to wounding;regulation of jasmonic acid mediated signaling pathway;response to jasmonic acid;negative regulation of nucleic acid-templated transcription;nucleus	K13464	JAZ	http://www.genome.jp/dbget-bin/www_bget?ko:K13464	Plant hormone signal transduction	ko04075	-	gnl|BL_ORD_ID|214369	sp|Q93ZM9|TIF9_ARATH Protein TIFY 9 OS=Arabidopsis thaliana GN=TIFY9 PE=1 SV=1
GSVIVT01000968001	unnamed protein product, partial [Vitis vinifera]	-	-	-	-	-	-	-	-	gnl|BL_ORD_ID|133477	sp|Q9LYV3|PP377_ARATH Putative pentatricopeptide repeat-containing protein At5g13230, mitochondrial OS=Arabidopsis thaliana GN=PCMP-H89 PE=3 SV=1
GSVIVT01000969001	-	-	-	-	-	-	-	-	-	-	-
GSVIVT01000970001	PREDICTED: uncharacterized protein LOC104880861 [Vitis vinifera]<>CBI38190.3 unnamed protein product, partial [Vitis vinifera]	-	-	-	-	-	-	-	-	gnl|BL_ORD_ID|372424	sp|Q94AY3|DRIP2_ARATH E3 ubiquitin protein ligase DRIP2 OS=Arabidopsis thaliana GN=DRIP2 PE=1 SV=1
GSVIVT01000971001	unnamed protein product, partial [Vitis vinifera]	-	-	-	-	-	-	-	-	-	-
GSVIVT01001078001	unnamed protein product, partial [Vitis vinifera]	GO:0004672;GO:0005524;GO:0033612;GO:0019900;GO:0009909;GO:0010075;GO:0006468;GO:0005886;GO:0016021;GO:0016020	protein kinase activity;ATP binding;receptor serine/threonine kinase binding;kinase binding;regulation of flower development;regulation of meristem growth;protein phosphorylation;plasma membrane;integral component of membrane;membrane	-	-	-	-	-	-	gnl|BL_ORD_ID|336984	sp|Q9LYU7|CRN_ARATH Inactive leucine-rich repeat receptor-like protein kinase CORYNE OS=Arabidopsis thaliana GN=CRN PE=1 SV=1
GSVIVT01001079001	PREDICTED: ADP-ribosylation factor GTPase-activating protein AGD3 [Vitis vinifera]<>XP_010657245.1 PREDICTED: ADP-ribosylation factor GTPase-activating protein AGD3 [Vitis vinifera]<>CBI29251.3 unnamed protein product, partial [Vitis vinifera]	GO:0035091;GO:0005096;GO:0010051;GO:0009733;GO:0009965;GO:0010087;GO:0043547;GO:0006897;GO:0005737;GO:0005886;GO:0030140;GO:0005829	phosphatidylinositol binding;GTPase activator activity;xylem and phloem pattern formation;response to auxin;leaf morphogenesis;phloem or xylem histogenesis;positive regulation of GTPase activity;endocytosis;cytoplasm;plasma membrane;trans-Golgi network transport vesicle;cytosol	K12489	ACAP	http://www.genome.jp/dbget-bin/www_bget?ko:K12489	Endocytosis	ko04144	KOG0705(T)(GTPase-activating protein Centaurin gamma (contains Ras-like GTPase, PH and ankyrin repeat domains))	gnl|BL_ORD_ID|273079	sp|Q5W7F2|AGD3_ARATH ADP-ribosylation factor GTPase-activating protein AGD3 OS=Arabidopsis thaliana GN=AGD3 PE=1 SV=1
chr1.546.2	PREDICTED: ADP-ribosylation factor GTPase-activating protein AGD3 [Vitis vinifera]<>XP_010657245.1 PREDICTED: ADP-ribosylation factor GTPase-activating protein AGD3 [Vitis vinifera]<>CBI29251.3 unnamed protein product, partial [Vitis vinifera]	GO:0035091;GO:0005096;GO:0010051;GO:0009733;GO:0009965;GO:0010087;GO:0043547;GO:0006897;GO:0005737;GO:0005886;GO:0030140;GO:0005829	phosphatidylinositol binding;GTPase activator activity;xylem and phloem pattern formation;response to auxin;leaf morphogenesis;phloem or xylem histogenesis;positive regulation of GTPase activity;endocytosis;cytoplasm;plasma membrane;trans-Golgi network transport vesicle;cytosol	K12489	ACAP	http://www.genome.jp/dbget-bin/www_bget?ko:K12489	Endocytosis	ko04144	KOG0705(T)(GTPase-activating protein Centaurin gamma (contains Ras-like GTPase, PH and ankyrin repeat domains))	gnl|BL_ORD_ID|273079	sp|Q5W7F2|AGD3_ARATH ADP-ribosylation factor GTPase-activating protein AGD3 OS=Arabidopsis thaliana GN=AGD3 PE=1 SV=1
GSVIVT01001080001	unnamed protein product, partial [Vitis vinifera]	-	-	-	-	-	-	-	-	-	-
chr1.1115.1	unnamed protein product, partial [Vitis vinifera]	-	-	-	-	-	-	-	-	-	-
GSVIVT01001081001	PREDICTED: trihelix transcription factor ASR3 isoform X1 [Vitis vinifera]	GO:0003677	DNA binding	-	-	-	-	-	-	gnl|BL_ORD_ID|294722	sp|Q8VZ20|ASR3_ARATH Trihelix transcription factor ASR3 OS=Arabidopsis thaliana GN=ASR3 PE=1 SV=1
chr1.547.1	PREDICTED: trihelix transcription factor ASR3 isoform X2 [Vitis vinifera]	GO:0003677	DNA binding	-	-	-	-	-	-	gnl|BL_ORD_ID|294722	sp|Q8VZ20|ASR3_ARATH Trihelix transcription factor ASR3 OS=Arabidopsis thaliana GN=ASR3 PE=1 SV=1
chr1.547.2	PREDICTED: trihelix transcription factor ASR3 isoform X2 [Vitis vinifera]	GO:0003677	DNA binding	-	-	-	-	-	-	gnl|BL_ORD_ID|294722	sp|Q8VZ20|ASR3_ARATH Trihelix transcription factor ASR3 OS=Arabidopsis thaliana GN=ASR3 PE=1 SV=1
GSVIVT01001082001	PREDICTED: heme-binding protein 2 [Vitis vinifera]	-	-	-	-	-	-	-	-	gnl|BL_ORD_ID|31683	sp|Q9Y5Z4|HEBP2_HUMAN Heme-binding protein 2 OS=Homo sapiens GN=HEBP2 PE=1 SV=1
GSVIVT01001083001	unnamed protein product, partial [Vitis vinifera]	GO:0016740;GO:0018024;GO:0042393;GO:0008168;GO:0008270;GO:0032259;GO:0016571;GO:0034968;GO:0005694;GO:0005634	transferase activity;histone-lysine N-methyltransferase activity;histone binding;methyltransferase activity;zinc ion binding;methylation;histone methylation;histone lysine methylation;chromosome;nucleus	K11420	EHMT	http://www.genome.jp/dbget-bin/www_bget?ko:K11420	Lysine degradation;Longevity regulating pathway - mammal	ko00310,ko04211	KOG1082(BK)(Histone H3 (Lys9) methyltransferase SUV39H1/Clr4, required for transcriptional silencing)	gnl|BL_ORD_ID|499868	sp|Q8GZB6|SUVH4_ARATH Histone-lysine N-methyltransferase, H3 lysine-9 specific SUVH4 OS=Arabidopsis thaliana GN=SUVH4 PE=1 SV=2
GSVIVT01001085001	unnamed protein product, partial [Vitis vinifera]	-	-	-	-	-	-	-	-	-	-
GSVIVT01001086001	PREDICTED: protein MEI2-like 4 isoform X3 [Vitis vinifera]	-	-	-	-	-	-	-	-	gnl|BL_ORD_ID|424615	sp|Q64M78|OML4_ORYSJ Protein MEI2-like 4 OS=Oryza sativa subsp. japonica GN=ML4 PE=2 SV=1
chr1.1117.1	unnamed protein product, partial [Vitis vinifera]	-	-	-	-	-	-	-	-	gnl|BL_ORD_ID|424615	sp|Q64M78|OML4_ORYSJ Protein MEI2-like 4 OS=Oryza sativa subsp. japonica GN=ML4 PE=2 SV=1
GSVIVT01001087001	PREDICTED: ubiquitin thioesterase otubain-like [Vitis vinifera]<>XP_010657332.1 PREDICTED: ubiquitin thioesterase otubain-like [Vitis vinifera]<>CBI29258.3 unnamed protein product, partial [Vitis vinifera]	GO:0043130;GO:0019784;GO:0016787;GO:0004843;GO:0071108;GO:0016579;GO:0005634	ubiquitin binding;NEDD8-specific protease activity;hydrolase activity;thiol-dependent ubiquitin-specific protease activity;protein K48-linked deubiquitination;protein deubiquitination;nucleus	K09602	OTUB1	http://www.genome.jp/dbget-bin/www_bget?ko:K09602	-	-	-	gnl|BL_ORD_ID|432593	sp|Q8LG98|OTUBL_ARATH Ubiquitin thioesterase otubain-like OS=Arabidopsis thaliana GN=At1g28120 PE=2 SV=2
chr1.548.1	PREDICTED: ubiquitin thioesterase otubain-like [Vitis vinifera]<>XP_010657332.1 PREDICTED: ubiquitin thioesterase otubain-like [Vitis vinifera]<>CBI29258.3 unnamed protein product, partial [Vitis vinifera]	GO:0043130;GO:0019784;GO:0016787;GO:0004843;GO:0071108;GO:0016579;GO:0005634	ubiquitin binding;NEDD8-specific protease activity;hydrolase activity;thiol-dependent ubiquitin-specific protease activity;protein K48-linked deubiquitination;protein deubiquitination;nucleus	K09602	OTUB1	http://www.genome.jp/dbget-bin/www_bget?ko:K09602	-	-	-	gnl|BL_ORD_ID|432593	sp|Q8LG98|OTUBL_ARATH Ubiquitin thioesterase otubain-like OS=Arabidopsis thaliana GN=At1g28120 PE=2 SV=2
chr1.548.2	PREDICTED: ubiquitin thioesterase otubain-like [Vitis vinifera]<>XP_010657332.1 PREDICTED: ubiquitin thioesterase otubain-like [Vitis vinifera]<>CBI29258.3 unnamed protein product, partial [Vitis vinifera]	GO:0043130;GO:0019784;GO:0016787;GO:0004843;GO:0071108;GO:0016579;GO:0005634	ubiquitin binding;NEDD8-specific protease activity;hydrolase activity;thiol-dependent ubiquitin-specific protease activity;protein K48-linked deubiquitination;protein deubiquitination;nucleus	K09602	OTUB1	http://www.genome.jp/dbget-bin/www_bget?ko:K09602	-	-	-	gnl|BL_ORD_ID|432593	sp|Q8LG98|OTUBL_ARATH Ubiquitin thioesterase otubain-like OS=Arabidopsis thaliana GN=At1g28120 PE=2 SV=2
GSVIVT01001088001	unnamed protein product, partial [Vitis vinifera]	-	-	-	-	-	-	-	-	gnl|BL_ORD_ID|300548	sp|P37707|B2_DAUCA B2 protein OS=Daucus carota PE=2 SV=1
chr1.1118.1	unnamed protein product, partial [Vitis vinifera]	-	-	-	-	-	-	-	-	-	-
chr1.1118.2	unnamed protein product, partial [Vitis vinifera]	-	-	-	-	-	-	-	-	gnl|BL_ORD_ID|300548	sp|P37707|B2_DAUCA B2 protein OS=Daucus carota PE=2 SV=1
GSVIVT01001089001	PREDICTED: ethylene-responsive transcription factor ERF113 [Vitis vinifera]<>CBI29260.3 unnamed protein product, partial [Vitis vinifera]	GO:0003677;GO:0003700;GO:0045893;GO:0009651;GO:0006351;GO:0006355;GO:0005634	DNA binding;transcription factor activity, sequence-specific DNA binding;positive regulation of transcription, DNA-templated;response to salt stress;transcription, DNA-templated;regulation of transcription, DNA-templated;nucleus	-	-	-	-	-	-	gnl|BL_ORD_ID|374624	sp|Q9FH54|EF114_ARATH Ethylene-responsive transcription factor ERF114 OS=Arabidopsis thaliana GN=ERF114 PE=1 SV=1
chr1.1119.1	PREDICTED: ethylene-responsive transcription factor ERF113 [Vitis vinifera]<>CBI29260.3 unnamed protein product, partial [Vitis vinifera]	GO:0003677;GO:0003700;GO:0045893;GO:0009651;GO:0006351;GO:0006355;GO:0005634	DNA binding;transcription factor activity, sequence-specific DNA binding;positive regulation of transcription, DNA-templated;response to salt stress;transcription, DNA-templated;regulation of transcription, DNA-templated;nucleus	-	-	-	-	-	-	-	-
chr1.1119.2	PREDICTED: ethylene-responsive transcription factor ERF113 [Vitis vinifera]<>CBI29260.3 unnamed protein product, partial [Vitis vinifera]	GO:0003677;GO:0003700;GO:0045893;GO:0009651;GO:0006351;GO:0006355;GO:0005634	DNA binding;transcription factor activity, sequence-specific DNA binding;positive regulation of transcription, DNA-templated;response to salt stress;transcription, DNA-templated;regulation of transcription, DNA-templated;nucleus	-	-	-	-	-	-	gnl|BL_ORD_ID|370377	sp|Q9LYU3|EF113_ARATH Ethylene-responsive transcription factor ERF113 OS=Arabidopsis thaliana GN=ERF113 PE=2 SV=1
chr1.1119.4	PREDICTED: ethylene-responsive transcription factor ERF113 [Vitis vinifera]<>CBI29260.3 unnamed protein product, partial [Vitis vinifera]	GO:0003677;GO:0003700;GO:0045893;GO:0009651;GO:0006351;GO:0006355;GO:0005634	DNA binding;transcription factor activity, sequence-specific DNA binding;positive regulation of transcription, DNA-templated;response to salt stress;transcription, DNA-templated;regulation of transcription, DNA-templated;nucleus	-	-	-	-	-	-	gnl|BL_ORD_ID|370377	sp|Q9LYU3|EF113_ARATH Ethylene-responsive transcription factor ERF113 OS=Arabidopsis thaliana GN=ERF113 PE=2 SV=1
GSVIVT01001090001	PREDICTED: uncharacterized protein LOC100245345 [Vitis vinifera]<>CBI29261.3 unnamed protein product, partial [Vitis vinifera]	GO:0016020;GO:0016021;GO:0009507	membrane;integral component of membrane;chloroplast	-	-	-	-	-	-	-	-
chr1.1120.1	PREDICTED: uncharacterized protein LOC100245345 [Vitis vinifera]<>CBI29261.3 unnamed protein product, partial [Vitis vinifera]	GO:0016020;GO:0016021;GO:0009507	membrane;integral component of membrane;chloroplast	-	-	-	-	-	-	-	-
chr1.1120.3	PREDICTED: uncharacterized protein LOC100245345 [Vitis vinifera]<>CBI29261.3 unnamed protein product, partial [Vitis vinifera]	GO:0016020;GO:0016021;GO:0009507	membrane;integral component of membrane;chloroplast	-	-	-	-	-	-	-	-
GSVIVT01001091001	unnamed protein product, partial [Vitis vinifera]	GO:0061630;GO:0042393;GO:0008270;GO:0046872;GO:0016567;GO:0090308;GO:0010216;GO:0005720	ubiquitin protein ligase activity;histone binding;zinc ion binding;metal ion binding;protein ubiquitination;regulation of methylation-dependent chromatin silencing;maintenance of DNA methylation;nuclear heterochromatin	K10638	UHRF1,NP95	http://www.genome.jp/dbget-bin/www_bget?ko:K10638	-	-	-	gnl|BL_ORD_ID|429810	sp|Q8VYZ0|ORTH2_ARATH E3 ubiquitin-protein ligase ORTHRUS 2 OS=Arabidopsis thaliana GN=ORTH2 PE=1 SV=1
GSVIVT01001092001	PREDICTED: glycine--tRNA ligase, mitochondrial 1 [Vitis vinifera]	-	-	K01880	GARS,glyS1	http://www.genome.jp/dbget-bin/www_bget?ko:K01880	Aminoacyl-tRNA biosynthesis	ko00970	KOG2298(J)(Glycyl-tRNA synthetase and related class II tRNA synthetase)	gnl|BL_ORD_ID|505165	sp|O23627|SYGM1_ARATH Glycine--tRNA ligase, mitochondrial 1 OS=Arabidopsis thaliana GN=At1g29880 PE=1 SV=1
chr1.1121.1	PREDICTED: glycine--tRNA ligase, mitochondrial 1 [Vitis vinifera]	GO:0004812;GO:0004820;GO:0005524;GO:0000166;GO:0006426;GO:0006418;GO:0005737	aminoacyl-tRNA ligase activity;glycine-tRNA ligase activity;ATP binding;nucleotide binding;glycyl-tRNA aminoacylation;tRNA aminoacylation for protein translation;cytoplasm	K01880	GARS,glyS1	http://www.genome.jp/dbget-bin/www_bget?ko:K01880	Aminoacyl-tRNA biosynthesis	ko00970	KOG2298(J)(Glycyl-tRNA synthetase and related class II tRNA synthetase)	gnl|BL_ORD_ID|505165	sp|O23627|SYGM1_ARATH Glycine--tRNA ligase, mitochondrial 1 OS=Arabidopsis thaliana GN=At1g29880 PE=1 SV=1
chr1.1121.2	PREDICTED: glycine--tRNA ligase, mitochondrial 1 [Vitis vinifera]	-	-	K01880	GARS,glyS1	http://www.genome.jp/dbget-bin/www_bget?ko:K01880	Aminoacyl-tRNA biosynthesis	ko00970	KOG2298(J)(Glycyl-tRNA synthetase and related class II tRNA synthetase)	gnl|BL_ORD_ID|505165	sp|O23627|SYGM1_ARATH Glycine--tRNA ligase, mitochondrial 1 OS=Arabidopsis thaliana GN=At1g29880 PE=1 SV=1
GSVIVT01001093001	PREDICTED: cytochrome b-c1 complex subunit Rieske-4, mitochondrial [Vitis vinifera]<>CBI29264.3 unnamed protein product, partial [Vitis vinifera]	GO:0051537;GO:0051536;GO:0016679;GO:0008121;GO:0016491;GO:0046872;GO:0055114;GO:0005743;GO:0005739;GO:0070469;GO:0016021;GO:0016020	2 iron, 2 sulfur cluster binding;iron-sulfur cluster binding;oxidoreductase activity, acting on diphenols and related substances as donors;ubiquinol-cytochrome-c reductase activity;oxidoreductase activity;metal ion binding;oxidation-reduction process;mitochondrial inner membrane;mitochondrion;respiratory chain;integral component of membrane;membrane	K00411	UQCRFS1,RIP1,petA	http://www.genome.jp/dbget-bin/www_bget?ko:K00411	Two-component system;Oxidative phosphorylation;Cardiac muscle contraction	ko02020,ko00190,ko04260	KOG1671(C)(Ubiquinol cytochrome c reductase, subunit RIP1)	gnl|BL_ORD_ID|237867	sp|P49729|UCRI1_TOBAC Cytochrome b-c1 complex subunit Rieske-1, mitochondrial (Fragment) OS=Nicotiana tabacum PE=2 SV=1
GSVIVT01001094001	PREDICTED: random slug protein 5 [Vitis vinifera]<>CBI29265.3 unnamed protein product, partial [Vitis vinifera]	GO:0005215;GO:0006810;GO:0005622	transporter activity;transport;intracellular	-	-	-	-	-	KOG1471(I)(Phosphatidylinositol transfer protein SEC14 and related proteins)	gnl|BL_ORD_ID|472934	sp|Q55CU8|RSC5_DICDI Random slug protein 5 OS=Dictyostelium discoideum GN=rsc5 PE=2 SV=1
chr1.549.1	PREDICTED: random slug protein 5 [Vitis vinifera]<>CBI29265.3 unnamed protein product, partial [Vitis vinifera]	GO:0005215;GO:0006810;GO:0005622	transporter activity;transport;intracellular	-	-	-	-	-	KOG1471(I)(Phosphatidylinositol transfer protein SEC14 and related proteins)	gnl|BL_ORD_ID|551629	sp|Q9UU99|YJX4_SCHPO CRAL-TRIO domain-containing protein C23B6.04c OS=Schizosaccharomyces pombe (strain 972 / ATCC 24843) GN=SPCC23B6.04c PE=1 SV=1
chr1.549.3	PREDICTED: random slug protein 5 [Vitis vinifera]<>CBI29265.3 unnamed protein product, partial [Vitis vinifera]	GO:0005215;GO:0006810;GO:0005622	transporter activity;transport;intracellular	-	-	-	-	-	KOG1471(I)(Phosphatidylinositol transfer protein SEC14 and related proteins)	gnl|BL_ORD_ID|123590	sp|P53860|PDR16_YEAST Phosphatidylinositol transfer protein PDR16 OS=Saccharomyces cerevisiae (strain ATCC 204508 / S288c) GN=PDR16 PE=1 SV=1
chr1.549.4	PREDICTED: random slug protein 5 [Vitis vinifera]<>CBI29265.3 unnamed protein product, partial [Vitis vinifera]	GO:0005215;GO:0006810;GO:0005622	transporter activity;transport;intracellular	-	-	-	-	-	KOG1471(I)(Phosphatidylinositol transfer protein SEC14 and related proteins)	gnl|BL_ORD_ID|472934	sp|Q55CU8|RSC5_DICDI Random slug protein 5 OS=Dictyostelium discoideum GN=rsc5 PE=2 SV=1
GSVIVT01001097001	unnamed protein product, partial [Vitis vinifera]	GO:0016020;GO:0016021	membrane;integral component of membrane	-	-	-	-	-	-	gnl|BL_ORD_ID|60886	sp|Q940Q8|IX10L_ARATH Probable beta-1,4-xylosyltransferase IRX10L OS=Arabidopsis thaliana GN=IRX10L PE=2 SV=1
chr1.1124.1	PREDICTED: probable beta-1,4-xylosyltransferase IRX10L [Vitis vinifera]	GO:0016020;GO:0016021	membrane;integral component of membrane	-	-	-	-	-	-	gnl|BL_ORD_ID|60886	sp|Q940Q8|IX10L_ARATH Probable beta-1,4-xylosyltransferase IRX10L OS=Arabidopsis thaliana GN=IRX10L PE=2 SV=1
GSVIVT01001098001	PREDICTED: uncharacterized protein LOC100247241 [Vitis vinifera]<>CBI29267.3 unnamed protein product, partial [Vitis vinifera]	GO:0003824;GO:0004801;GO:0006098;GO:0005975;GO:0033587;GO:0009809;GO:0005737;GO:0005739;GO:0009507;GO:0009570;GO:0009536	catalytic activity;sedoheptulose-7-phosphate:D-glyceraldehyde-3-phosphate glyceronetransferase activity;pentose-phosphate shunt;carbohydrate metabolic process;shikimate biosynthetic process;lignin biosynthetic process;cytoplasm;mitochondrion;chloroplast;chloroplast stroma;plastid	K00616	E2.2.1.2,talA,talB	http://www.genome.jp/dbget-bin/www_bget?ko:K00616	Pentose phosphate pathway;Biosynthesis of amino acids;Carbon metabolism	ko00030,ko01230,ko01200	-	gnl|BL_ORD_ID|514031	sp|A8KYS5|TAL_FRASN Transaldolase OS=Frankia sp. (strain EAN1pec) GN=tal PE=3 SV=1
chr1.1125.1	PREDICTED: uncharacterized protein LOC100247241 [Vitis vinifera]<>CBI29267.3 unnamed protein product, partial [Vitis vinifera]	GO:0003824;GO:0004801;GO:0006098;GO:0005975;GO:0033587;GO:0009809;GO:0005737;GO:0005739;GO:0009507;GO:0009570;GO:0009536	catalytic activity;sedoheptulose-7-phosphate:D-glyceraldehyde-3-phosphate glyceronetransferase activity;pentose-phosphate shunt;carbohydrate metabolic process;shikimate biosynthetic process;lignin biosynthetic process;cytoplasm;mitochondrion;chloroplast;chloroplast stroma;plastid	K00616	E2.2.1.2,talA,talB	http://www.genome.jp/dbget-bin/www_bget?ko:K00616	Pentose phosphate pathway;Biosynthesis of amino acids;Carbon metabolism	ko00030,ko01230,ko01200	-	gnl|BL_ORD_ID|514031	sp|A8KYS5|TAL_FRASN Transaldolase OS=Frankia sp. (strain EAN1pec) GN=tal PE=3 SV=1
GSVIVT01001099001	PREDICTED: peptidyl-prolyl cis-trans isomerase FKBP19, chloroplastic [Vitis vinifera]<>CBI29268.3 unnamed protein product, partial [Vitis vinifera]	GO:0016853;GO:0005528;GO:0003755;GO:0061077;GO:0006457;GO:0009579;GO:0005789;GO:0031977;GO:0009535;GO:0009507	isomerase activity;FK506 binding;peptidyl-prolyl cis-trans isomerase activity;chaperone-mediated protein folding;protein folding;thylakoid;endoplasmic reticulum membrane;thylakoid lumen;chloroplast thylakoid membrane;chloroplast	-	-	-	-	-	KOG0552(O)(FKBP-type peptidyl-prolyl cis-trans isomerase)	gnl|BL_ORD_ID|391947	sp|Q9LYR5|FKB19_ARATH Peptidyl-prolyl cis-trans isomerase FKBP19, chloroplastic OS=Arabidopsis thaliana GN=FKBP19 PE=1 SV=1
chr1.1126.1	PREDICTED: peptidyl-prolyl cis-trans isomerase FKBP19, chloroplastic [Vitis vinifera]<>CBI29268.3 unnamed protein product, partial [Vitis vinifera]	GO:0016853;GO:0005528;GO:0003755;GO:0061077;GO:0006457;GO:0009579;GO:0005789;GO:0031977;GO:0009535;GO:0009507	isomerase activity;FK506 binding;peptidyl-prolyl cis-trans isomerase activity;chaperone-mediated protein folding;protein folding;thylakoid;endoplasmic reticulum membrane;thylakoid lumen;chloroplast thylakoid membrane;chloroplast	-	-	-	-	-	-	-	-
chr1.1126.2	PREDICTED: peptidyl-prolyl cis-trans isomerase FKBP19, chloroplastic [Vitis vinifera]<>CBI29268.3 unnamed protein product, partial [Vitis vinifera]	GO:0016853;GO:0005528;GO:0003755;GO:0061077;GO:0006457;GO:0009579;GO:0005789;GO:0031977;GO:0009535;GO:0009507	isomerase activity;FK506 binding;peptidyl-prolyl cis-trans isomerase activity;chaperone-mediated protein folding;protein folding;thylakoid;endoplasmic reticulum membrane;thylakoid lumen;chloroplast thylakoid membrane;chloroplast	-	-	-	-	-	-	gnl|BL_ORD_ID|391947	sp|Q9LYR5|FKB19_ARATH Peptidyl-prolyl cis-trans isomerase FKBP19, chloroplastic OS=Arabidopsis thaliana GN=FKBP19 PE=1 SV=1
chr1.1126.3	PREDICTED: peptidyl-prolyl cis-trans isomerase FKBP19, chloroplastic [Vitis vinifera]<>CBI29268.3 unnamed protein product, partial [Vitis vinifera]	GO:0016853;GO:0005528;GO:0003755;GO:0061077;GO:0006457;GO:0009579;GO:0005789;GO:0031977;GO:0009535;GO:0009507	isomerase activity;FK506 binding;peptidyl-prolyl cis-trans isomerase activity;chaperone-mediated protein folding;protein folding;thylakoid;endoplasmic reticulum membrane;thylakoid lumen;chloroplast thylakoid membrane;chloroplast	-	-	-	-	-	-	gnl|BL_ORD_ID|391947	sp|Q9LYR5|FKB19_ARATH Peptidyl-prolyl cis-trans isomerase FKBP19, chloroplastic OS=Arabidopsis thaliana GN=FKBP19 PE=1 SV=1
chr1.1126.4	PREDICTED: peptidyl-prolyl cis-trans isomerase FKBP19, chloroplastic [Vitis vinifera]<>CBI29268.3 unnamed protein product, partial [Vitis vinifera]	GO:0016853;GO:0005528;GO:0003755;GO:0061077;GO:0006457;GO:0009579;GO:0005789;GO:0031977;GO:0009535;GO:0009507	isomerase activity;FK506 binding;peptidyl-prolyl cis-trans isomerase activity;chaperone-mediated protein folding;protein folding;thylakoid;endoplasmic reticulum membrane;thylakoid lumen;chloroplast thylakoid membrane;chloroplast	-	-	-	-	-	-	gnl|BL_ORD_ID|391947	sp|Q9LYR5|FKB19_ARATH Peptidyl-prolyl cis-trans isomerase FKBP19, chloroplastic OS=Arabidopsis thaliana GN=FKBP19 PE=1 SV=1
chr1.1126.5	PREDICTED: peptidyl-prolyl cis-trans isomerase FKBP19, chloroplastic [Vitis vinifera]<>CBI29268.3 unnamed protein product, partial [Vitis vinifera]	GO:0016853;GO:0005528;GO:0003755;GO:0061077;GO:0006457;GO:0009579;GO:0005789;GO:0031977;GO:0009535;GO:0009507	isomerase activity;FK506 binding;peptidyl-prolyl cis-trans isomerase activity;chaperone-mediated protein folding;protein folding;thylakoid;endoplasmic reticulum membrane;thylakoid lumen;chloroplast thylakoid membrane;chloroplast	-	-	-	-	-	KOG0552(O)(FKBP-type peptidyl-prolyl cis-trans isomerase)	gnl|BL_ORD_ID|391947	sp|Q9LYR5|FKB19_ARATH Peptidyl-prolyl cis-trans isomerase FKBP19, chloroplastic OS=Arabidopsis thaliana GN=FKBP19 PE=1 SV=1
chr1.1126.6	PREDICTED: peptidyl-prolyl cis-trans isomerase FKBP19, chloroplastic [Vitis vinifera]<>CBI29268.3 unnamed protein product, partial [Vitis vinifera]	GO:0016853;GO:0005528;GO:0003755;GO:0061077;GO:0006457;GO:0009579;GO:0005789;GO:0031977;GO:0009535;GO:0009507	isomerase activity;FK506 binding;peptidyl-prolyl cis-trans isomerase activity;chaperone-mediated protein folding;protein folding;thylakoid;endoplasmic reticulum membrane;thylakoid lumen;chloroplast thylakoid membrane;chloroplast	-	-	-	-	-	KOG0552(O)(FKBP-type peptidyl-prolyl cis-trans isomerase)	gnl|BL_ORD_ID|391947	sp|Q9LYR5|FKB19_ARATH Peptidyl-prolyl cis-trans isomerase FKBP19, chloroplastic OS=Arabidopsis thaliana GN=FKBP19 PE=1 SV=1
chr1.1126.7	PREDICTED: peptidyl-prolyl cis-trans isomerase FKBP19, chloroplastic [Vitis vinifera]<>CBI29268.3 unnamed protein product, partial [Vitis vinifera]	GO:0016853;GO:0005528;GO:0003755;GO:0061077;GO:0006457;GO:0009579;GO:0005789;GO:0031977;GO:0009535;GO:0009507	isomerase activity;FK506 binding;peptidyl-prolyl cis-trans isomerase activity;chaperone-mediated protein folding;protein folding;thylakoid;endoplasmic reticulum membrane;thylakoid lumen;chloroplast thylakoid membrane;chloroplast	-	-	-	-	-	-	gnl|BL_ORD_ID|391947	sp|Q9LYR5|FKB19_ARATH Peptidyl-prolyl cis-trans isomerase FKBP19, chloroplastic OS=Arabidopsis thaliana GN=FKBP19 PE=1 SV=1
chr1.1126.8	PREDICTED: peptidyl-prolyl cis-trans isomerase FKBP19, chloroplastic [Vitis vinifera]<>CBI29268.3 unnamed protein product, partial [Vitis vinifera]	GO:0016853;GO:0005528;GO:0003755;GO:0061077;GO:0006457;GO:0009579;GO:0005789;GO:0031977;GO:0009535;GO:0009507	isomerase activity;FK506 binding;peptidyl-prolyl cis-trans isomerase activity;chaperone-mediated protein folding;protein folding;thylakoid;endoplasmic reticulum membrane;thylakoid lumen;chloroplast thylakoid membrane;chloroplast	-	-	-	-	-	-	gnl|BL_ORD_ID|391947	sp|Q9LYR5|FKB19_ARATH Peptidyl-prolyl cis-trans isomerase FKBP19, chloroplastic OS=Arabidopsis thaliana GN=FKBP19 PE=1 SV=1
chr1.1126.9	PREDICTED: peptidyl-prolyl cis-trans isomerase FKBP19, chloroplastic [Vitis vinifera]<>CBI29268.3 unnamed protein product, partial [Vitis vinifera]	GO:0016853;GO:0005528;GO:0003755;GO:0061077;GO:0006457;GO:0009579;GO:0005789;GO:0031977;GO:0009535;GO:0009507	isomerase activity;FK506 binding;peptidyl-prolyl cis-trans isomerase activity;chaperone-mediated protein folding;protein folding;thylakoid;endoplasmic reticulum membrane;thylakoid lumen;chloroplast thylakoid membrane;chloroplast	-	-	-	-	-	-	gnl|BL_ORD_ID|391947	sp|Q9LYR5|FKB19_ARATH Peptidyl-prolyl cis-trans isomerase FKBP19, chloroplastic OS=Arabidopsis thaliana GN=FKBP19 PE=1 SV=1
GSVIVT01001101001	unnamed protein product, partial [Vitis vinifera]	GO:0004497;GO:0016705;GO:0020037;GO:0046872;GO:0008398;GO:0005506;GO:0016491;GO:0055114;GO:0016126;GO:0005886;GO:0016020;GO:0005783;GO:0016021;GO:0008168;GO:0032259	monooxygenase activity;oxidoreductase activity, acting on paired donors, with incorporation or reduction of molecular oxygen;heme binding;metal ion binding;sterol 14-demethylase activity;iron ion binding;oxidoreductase activity;oxidation-reduction process;sterol biosynthetic process;plasma membrane;membrane;endoplasmic reticulum;integral component of membrane;methyltransferase activity;methylation	K05917	CYP51	http://www.genome.jp/dbget-bin/www_bget?ko:K05917	Steroid biosynthesis	ko00100	KOG0684(Q)(Cytochrome P450)	gnl|BL_ORD_ID|315506	sp|Q9SAA9|CP511_ARATH Sterol 14-demethylase OS=Arabidopsis thaliana GN=CYP51G1 PE=1 SV=1
chr1.550.1	PREDICTED: sterol 14-demethylase [Vitis vinifera]<>XP_019078142.1 PREDICTED: sterol 14-demethylase [Vitis vinifera]	GO:0004497;GO:0016705;GO:0020037;GO:0046872;GO:0008398;GO:0005506;GO:0016491;GO:0055114;GO:0016126;GO:0005886;GO:0016020;GO:0005783;GO:0016021	monooxygenase activity;oxidoreductase activity, acting on paired donors, with incorporation or reduction of molecular oxygen;heme binding;metal ion binding;sterol 14-demethylase activity;iron ion binding;oxidoreductase activity;oxidation-reduction process;sterol biosynthetic process;plasma membrane;membrane;endoplasmic reticulum;integral component of membrane	K05917	CYP51	http://www.genome.jp/dbget-bin/www_bget?ko:K05917	Steroid biosynthesis	ko00100	KOG0684(Q)(Cytochrome P450)	gnl|BL_ORD_ID|315506	sp|Q9SAA9|CP511_ARATH Sterol 14-demethylase OS=Arabidopsis thaliana GN=CYP51G1 PE=1 SV=1
GSVIVT01001102001	hypothetical protein VITISV_024902 [Vitis vinifera]	-	-	-	-	-	-	-	-	gnl|BL_ORD_ID|91733	sp|F4KF27|MDA2_ARATH Mediator-associated protein 2 OS=Arabidopsis thaliana GN=At5g64680 PE=1 SV=1
chr1.551.2	PREDICTED: mediator-associated protein 2 [Vitis vinifera]<>XP_010657395.1 PREDICTED: mediator-associated protein 2 [Vitis vinifera]<>XP_010657400.1 PREDICTED: mediator-associated protein 2 [Vitis vinifera]<>XP_010657407.1 PREDICTED: mediator-associated protein 2 [Vitis vinifera]<>XP_010657411.1 PREDICTED: mediator-associated protein 2 [Vitis vinifera]<>XP_010657412.1 PREDICTED: mediator-associate…	-	-	-	-	-	-	-	-	gnl|BL_ORD_ID|91733	sp|F4KF27|MDA2_ARATH Mediator-associated protein 2 OS=Arabidopsis thaliana GN=At5g64680 PE=1 SV=1
GSVIVT01001104001	unnamed protein product, partial [Vitis vinifera]	GO:0030599;GO:0016787;GO:0045330;GO:0045490;GO:0071555;GO:0042545;GO:0005576;GO:0005618	pectinesterase activity;hydrolase activity;aspartyl esterase activity;pectin catabolic process;cell wall organization;cell wall modification;extracellular region;cell wall	-	-	-	-	-	-	gnl|BL_ORD_ID|128296	sp|Q9LSP1|PME67_ARATH Probable pectinesterase 67 OS=Arabidopsis thaliana GN=PME67 PE=2 SV=1
GSVIVT01001105001	unnamed protein product, partial [Vitis vinifera]	-	-	-	-	-	-	-	-	-	-
GSVIVT01001106001	unnamed protein product, partial [Vitis vinifera]	GO:0005215;GO:0006810;GO:0006857;GO:0016020;GO:0016021	transporter activity;transport;oligopeptide transport;membrane;integral component of membrane	-	-	-	-	-	-	gnl|BL_ORD_ID|439817	sp|Q9LYR6|PTR49_ARATH Protein NRT1/ PTR FAMILY 6.1 OS=Arabidopsis thaliana GN=NPF6.1 PE=2 SV=1
chr1.1128.1	PREDICTED: protein NRT1/ PTR FAMILY 6.1 isoform X2 [Vitis vinifera]	GO:0005215;GO:0006810;GO:0006857;GO:0016020;GO:0016021	transporter activity;transport;oligopeptide transport;membrane;integral component of membrane	-	-	-	-	-	-	gnl|BL_ORD_ID|439817	sp|Q9LYR6|PTR49_ARATH Protein NRT1/ PTR FAMILY 6.1 OS=Arabidopsis thaliana GN=NPF6.1 PE=2 SV=1
chr1.1128.2	PREDICTED: protein NRT1/ PTR FAMILY 6.1 isoform X1 [Vitis vinifera]<>XP_010657418.1 PREDICTED: protein NRT1/ PTR FAMILY 6.1 isoform X1 [Vitis vinifera]<>XP_010657432.1 PREDICTED: protein NRT1/ PTR FAMILY 6.1 isoform X1 [Vitis vinifera]<>XP_010657438.1 PREDICTED: protein NRT1/ PTR FAMILY 6.1 isoform X1 [Vitis vinifera]	GO:0005215;GO:0006810;GO:0006857;GO:0016020;GO:0016021	transporter activity;transport;oligopeptide transport;membrane;integral component of membrane	-	-	-	-	-	-	gnl|BL_ORD_ID|439817	sp|Q9LYR6|PTR49_ARATH Protein NRT1/ PTR FAMILY 6.1 OS=Arabidopsis thaliana GN=NPF6.1 PE=2 SV=1
GSVIVT01001107001	PREDICTED: E3 ubiquitin-protein ligase At3g02290 [Vitis vinifera]<>XP_010657458.1 PREDICTED: E3 ubiquitin-protein ligase At3g02290 [Vitis vinifera]<>XP_010657465.1 PREDICTED: E3 ubiquitin-protein ligase At3g02290 [Vitis vinifera]<>XP_019078204.1 PREDICTED: E3 ubiquitin-protein ligase At3g02290 [Vitis vinifera]<>XP_019078208.1 PREDICTED: E3 ubiquitin-protein ligase At3g02290 [Vitis vinifera]<>XP_0…	GO:0061630;GO:0008270;GO:0046872;GO:0000209;GO:0042787;GO:0043161;GO:0005737;GO:0005634	ubiquitin protein ligase activity;zinc ion binding;metal ion binding;protein polyubiquitination;protein ubiquitination involved in ubiquitin-dependent protein catabolic process;proteasome-mediated ubiquitin-dependent protein catabolic process;cytoplasm;nucleus	-	-	-	-	-	KOG0800(O)(FOG: Predicted E3 ubiquitin ligase)	gnl|BL_ORD_ID|164441	sp|Q8LE94|RING3_ARATH E3 ubiquitin-protein ligase At3g02290 OS=Arabidopsis thaliana GN=At3g02290 PE=2 SV=1
chr1.552.1	PREDICTED: E3 ubiquitin-protein ligase At3g02290 [Vitis vinifera]<>XP_010657458.1 PREDICTED: E3 ubiquitin-protein ligase At3g02290 [Vitis vinifera]<>XP_010657465.1 PREDICTED: E3 ubiquitin-protein ligase At3g02290 [Vitis vinifera]<>XP_019078204.1 PREDICTED: E3 ubiquitin-protein ligase At3g02290 [Vitis vinifera]<>XP_019078208.1 PREDICTED: E3 ubiquitin-protein ligase At3g02290 [Vitis vinifera]<>XP_0…	GO:0061630;GO:0008270;GO:0046872;GO:0000209;GO:0042787;GO:0043161;GO:0005737;GO:0005634	ubiquitin protein ligase activity;zinc ion binding;metal ion binding;protein polyubiquitination;protein ubiquitination involved in ubiquitin-dependent protein catabolic process;proteasome-mediated ubiquitin-dependent protein catabolic process;cytoplasm;nucleus	-	-	-	-	-	KOG0800(O)(FOG: Predicted E3 ubiquitin ligase)	gnl|BL_ORD_ID|164441	sp|Q8LE94|RING3_ARATH E3 ubiquitin-protein ligase At3g02290 OS=Arabidopsis thaliana GN=At3g02290 PE=2 SV=1
chr1.552.2	PREDICTED: E3 ubiquitin-protein ligase At3g02290 [Vitis vinifera]<>XP_010657458.1 PREDICTED: E3 ubiquitin-protein ligase At3g02290 [Vitis vinifera]<>XP_010657465.1 PREDICTED: E3 ubiquitin-protein ligase At3g02290 [Vitis vinifera]<>XP_019078204.1 PREDICTED: E3 ubiquitin-protein ligase At3g02290 [Vitis vinifera]<>XP_019078208.1 PREDICTED: E3 ubiquitin-protein ligase At3g02290 [Vitis vinifera]<>XP_0…	GO:0061630;GO:0008270;GO:0046872;GO:0000209;GO:0042787;GO:0043161;GO:0005737;GO:0005634	ubiquitin protein ligase activity;zinc ion binding;metal ion binding;protein polyubiquitination;protein ubiquitination involved in ubiquitin-dependent protein catabolic process;proteasome-mediated ubiquitin-dependent protein catabolic process;cytoplasm;nucleus	-	-	-	-	-	KOG0800(O)(FOG: Predicted E3 ubiquitin ligase)	gnl|BL_ORD_ID|164441	sp|Q8LE94|RING3_ARATH E3 ubiquitin-protein ligase At3g02290 OS=Arabidopsis thaliana GN=At3g02290 PE=2 SV=1
GSVIVT01001108001	unnamed protein product, partial [Vitis vinifera]	GO:0016740	transferase activity	-	-	-	-	-	-	gnl|BL_ORD_ID|529788	sp|Q67YC9|Y4141_ARATH Uncharacterized protein At4g14100 OS=Arabidopsis thaliana GN=At4g14100 PE=2 SV=1
chr1.553.1	unnamed protein product, partial [Vitis vinifera]	GO:0016740	transferase activity	-	-	-	-	-	-	gnl|BL_ORD_ID|529788	sp|Q67YC9|Y4141_ARATH Uncharacterized protein At4g14100 OS=Arabidopsis thaliana GN=At4g14100 PE=2 SV=1
GSVIVT01001109001	PREDICTED: uncharacterized protein At4g14100 [Vitis vinifera]	-	-	-	-	-	-	-	-	gnl|BL_ORD_ID|529788	sp|Q67YC9|Y4141_ARATH Uncharacterized protein At4g14100 OS=Arabidopsis thaliana GN=At4g14100 PE=2 SV=1
GSVIVT01001111001	PREDICTED: uncharacterized protein LOC100259097 [Vitis vinifera]<>CBI29277.3 unnamed protein product, partial [Vitis vinifera]	GO:0016021;GO:0016020	integral component of membrane;membrane	-	-	-	-	-	-	-	-
chr1.555.1	PREDICTED: uncharacterized protein LOC100259097 [Vitis vinifera]<>CBI29277.3 unnamed protein product, partial [Vitis vinifera]	GO:0016021;GO:0016020	integral component of membrane;membrane	-	-	-	-	-	-	-	-
GSVIVT01001112001	unnamed protein product, partial [Vitis vinifera]	-	-	K14487	GH3	http://www.genome.jp/dbget-bin/www_bget?ko:K14487	Plant hormone signal transduction	ko04075	-	gnl|BL_ORD_ID|18381	sp|Q9FZ87|GH317_ARATH Indole-3-acetic acid-amido synthetase GH3.17 OS=Arabidopsis thaliana GN=GH3.17 PE=1 SV=1
GSVIVT01001113001	unnamed protein product, partial [Vitis vinifera]	GO:0003735;GO:0046872;GO:0006412;GO:0005840;GO:0005622;GO:0030529	structural constituent of ribosome;metal ion binding;translation;ribosome;intracellular;intracellular ribonucleoprotein complex	K02978	RP-S27e,RPS27	http://www.genome.jp/dbget-bin/www_bget?ko:K02978	Ribosome	ko03010	KOG1779(J)(40s ribosomal protein S27)	gnl|BL_ORD_ID|469612	sp|Q9M2F1|RS272_ARATH 40S ribosomal protein S27-2 OS=Arabidopsis thaliana GN=RPS27B PE=2 SV=2
chr1.1130.1	PREDICTED: 40S ribosomal protein S27-2-like isoform X1 [Malus domestica]	GO:0003735;GO:0046872;GO:0006412;GO:0005840;GO:0005622;GO:0030529	structural constituent of ribosome;metal ion binding;translation;ribosome;intracellular;intracellular ribonucleoprotein complex	K02978	RP-S27e,RPS27	http://www.genome.jp/dbget-bin/www_bget?ko:K02978	Ribosome	ko03010	KOG1779(J)(40s ribosomal protein S27)	gnl|BL_ORD_ID|469612	sp|Q9M2F1|RS272_ARATH 40S ribosomal protein S27-2 OS=Arabidopsis thaliana GN=RPS27B PE=2 SV=2
chr1.1130.2	Protein Brevis radix-like 4 [Morus notabilis]<>EXB38912.1 Protein Brevis radix-like 4 [Morus notabilis]	GO:0003735;GO:0046872;GO:0006412;GO:0005840;GO:0005622;GO:0030529;GO:0000028;GO:0022627	structural constituent of ribosome;metal ion binding;translation;ribosome;intracellular;intracellular ribonucleoprotein complex;ribosomal small subunit assembly;cytosolic small ribosomal subunit	K02978	RP-S27e,RPS27	http://www.genome.jp/dbget-bin/www_bget?ko:K02978	Ribosome	ko03010	KOG1779(J)(40s ribosomal protein S27)	gnl|BL_ORD_ID|469612	sp|Q9M2F1|RS272_ARATH 40S ribosomal protein S27-2 OS=Arabidopsis thaliana GN=RPS27B PE=2 SV=2
chr1.1130.3	PREDICTED: 40S ribosomal protein S27-2-like [Nelumbo nucifera]	GO:0003735;GO:0046872;GO:0006412;GO:0005840;GO:0005622;GO:0030529	structural constituent of ribosome;metal ion binding;translation;ribosome;intracellular;intracellular ribonucleoprotein complex	K02978	RP-S27e,RPS27	http://www.genome.jp/dbget-bin/www_bget?ko:K02978	Ribosome	ko03010	KOG1779(J)(40s ribosomal protein S27)	gnl|BL_ORD_ID|469612	sp|Q9M2F1|RS272_ARATH 40S ribosomal protein S27-2 OS=Arabidopsis thaliana GN=RPS27B PE=2 SV=2
GSVIVT01001114001	PREDICTED: nudix hydrolase 13, mitochondrial isoform X1 [Vitis vinifera]	GO:0016787	hydrolase activity	K07766	E3.6.1.52	http://www.genome.jp/dbget-bin/www_bget?ko:K07766	-	-	KOG2839(T)(Diadenosine and diphosphoinositol polyphosphate phosphohydrolase)	gnl|BL_ORD_ID|426928	sp|Q52K88|NUD13_ARATH Nudix hydrolase 13, mitochondrial OS=Arabidopsis thaliana GN=NUDT13 PE=1 SV=1
chr1.1131.2	PREDICTED: nudix hydrolase 13, mitochondrial isoform X1 [Vitis vinifera]	GO:0016787	hydrolase activity	K07766	E3.6.1.52	http://www.genome.jp/dbget-bin/www_bget?ko:K07766	-	-	KOG2839(T)(Diadenosine and diphosphoinositol polyphosphate phosphohydrolase)	gnl|BL_ORD_ID|426928	sp|Q52K88|NUD13_ARATH Nudix hydrolase 13, mitochondrial OS=Arabidopsis thaliana GN=NUDT13 PE=1 SV=1
GSVIVT01001115001	PREDICTED: U-box domain-containing protein 43 isoform X2 [Vitis vinifera]	-	-	-	-	-	-	-	-	gnl|BL_ORD_ID|441137	sp|Q9SFX2|PUB43_ARATH U-box domain-containing protein 43 OS=Arabidopsis thaliana GN=PUB43 PE=2 SV=1
chr1.1132.1	PREDICTED: U-box domain-containing protein 43 isoform X2 [Vitis vinifera]	-	-	-	-	-	-	-	-	-	-
chr1.1132.2	PREDICTED: U-box domain-containing protein 43 isoform X2 [Vitis vinifera]	-	-	-	-	-	-	-	-	gnl|BL_ORD_ID|441137	sp|Q9SFX2|PUB43_ARATH U-box domain-containing protein 43 OS=Arabidopsis thaliana GN=PUB43 PE=2 SV=1
GSVIVT01001116001	PREDICTED: uncharacterized protein LOC100266041 [Vitis vinifera]<>CBI29282.3 unnamed protein product, partial [Vitis vinifera]	GO:0016020;GO:0016021	membrane;integral component of membrane	-	-	-	-	-	-	-	-
GSVIVT01001117001	hypothetical protein VITISV_021495 [Vitis vinifera]	GO:0016740;GO:0016746;GO:0008270;GO:0046872;GO:0019706;GO:0016020;GO:0016021	transferase activity;transferase activity, transferring acyl groups;zinc ion binding;metal ion binding;protein-cysteine S-palmitoyltransferase activity;membrane;integral component of membrane	K16675	ZDHHC9_14_18	http://www.genome.jp/dbget-bin/www_bget?ko:K16675	Hippo signaling pathway -fly	ko04391	KOG1315(R)(Predicted DHHC-type Zn-finger protein)	gnl|BL_ORD_ID|545731	sp|Q0WQK2|ZDHC9_ARATH Probable protein S-acyltransferase 7 OS=Arabidopsis thaliana GN=PAT07 PE=1 SV=1
chr1.556.1	hypothetical protein VITISV_021495 [Vitis vinifera]	GO:0016740;GO:0016746;GO:0008270;GO:0046872;GO:0019706;GO:0016020;GO:0016021	transferase activity;transferase activity, transferring acyl groups;zinc ion binding;metal ion binding;protein-cysteine S-palmitoyltransferase activity;membrane;integral component of membrane	K16675	ZDHHC9_14_18	http://www.genome.jp/dbget-bin/www_bget?ko:K16675	Hippo signaling pathway -fly	ko04391	-	gnl|BL_ORD_ID|545731	sp|Q0WQK2|ZDHC9_ARATH Probable protein S-acyltransferase 7 OS=Arabidopsis thaliana GN=PAT07 PE=1 SV=1
GSVIVT01001118001	unnamed protein product, partial [Vitis vinifera]	GO:0003676;GO:0000166	nucleic acid binding;nucleotide binding	-	-	-	-	-	-	gnl|BL_ORD_ID|206131	sp|O04023|SRC2_ARATH Protein SRC2 homolog OS=Arabidopsis thaliana GN=SRC2 PE=1 SV=1
chr1.1133.1	PREDICTED: protein SRC2 homolog [Vitis vinifera]	-	-	-	-	-	-	-	-	gnl|BL_ORD_ID|206131	sp|O04023|SRC2_ARATH Protein SRC2 homolog OS=Arabidopsis thaliana GN=SRC2 PE=1 SV=1
GSVIVT01001119001	PREDICTED: DNA replication licensing factor MCM2 [Vitis vinifera]<>CBI29285.3 unnamed protein product, partial [Vitis vinifera]	GO:0003677;GO:0005524;GO:0003678;GO:0004386;GO:0000166;GO:0016787;GO:0048364;GO:0009790;GO:0009793;GO:0006260;GO:0042127;GO:0006270;GO:0010082;GO:0000347;GO:0005829;GO:0042555;GO:0005634	DNA binding;ATP binding;DNA helicase activity;helicase activity;nucleotide binding;hydrolase activity;root development;embryo development;embryo development ending in seed dormancy;DNA replication;regulation of cell proliferation;DNA replication initiation;regulation of root meristem growth;THO complex;cytosol;MCM complex;nucleus	K02540	MCM2	http://www.genome.jp/dbget-bin/www_bget?ko:K02540	Cell cycle;Cell cycle - yeast;Meiosis - yeast;DNA replication	ko04110,ko04111,ko04113,ko03030	KOG0479(L)(DNA replication licensing factor, MCM3 component)	gnl|BL_ORD_ID|90898	sp|B8BKI8|MCM2_ORYSI DNA replication licensing factor MCM2 OS=Oryza sativa subsp. indica GN=OsI_36121 PE=3 SV=1
GSVIVT01001120001	PREDICTED: calnexin homolog [Vitis vinifera]<>CBI29286.3 unnamed protein product, partial [Vitis vinifera]	GO:0005509;GO:0051082;GO:0006457;GO:0016020;GO:0005783;GO:0016021	calcium ion binding;unfolded protein binding;protein folding;membrane;endoplasmic reticulum;integral component of membrane	K08054	CANX	http://www.genome.jp/dbget-bin/www_bget?ko:K08054	Phagosome;Protein processing in endoplasmic reticulum;Thyroid hormone synthesis;Antigen processing and presentation	ko04145,ko04141,ko04918,ko04612	KOG0675(O)(Calnexin)	gnl|BL_ORD_ID|312486	sp|Q39817|CALX_SOYBN Calnexin homolog OS=Glycine max PE=2 SV=1
chr1.1134.1	-	-	-	-	-	-	-	-	-	-	-
chr1.1134.2	PREDICTED: calnexin homolog [Vitis vinifera]<>CBI29286.3 unnamed protein product, partial [Vitis vinifera]	GO:0005509;GO:0051082;GO:0006457;GO:0016020;GO:0005783;GO:0016021	calcium ion binding;unfolded protein binding;protein folding;membrane;endoplasmic reticulum;integral component of membrane	K08054	CANX	http://www.genome.jp/dbget-bin/www_bget?ko:K08054	Phagosome;Protein processing in endoplasmic reticulum;Thyroid hormone synthesis;Antigen processing and presentation	ko04145,ko04141,ko04918,ko04612	KOG0675(O)(Calnexin)	gnl|BL_ORD_ID|312486	sp|Q39817|CALX_SOYBN Calnexin homolog OS=Glycine max PE=2 SV=1
chr1.1134.4	PREDICTED: calnexin homolog [Vitis vinifera]<>CBI29286.3 unnamed protein product, partial [Vitis vinifera]	GO:0005509;GO:0051082;GO:0006457;GO:0016020;GO:0005783;GO:0016021	calcium ion binding;unfolded protein binding;protein folding;membrane;endoplasmic reticulum;integral component of membrane	K08054	CANX	http://www.genome.jp/dbget-bin/www_bget?ko:K08054	Phagosome;Protein processing in endoplasmic reticulum;Thyroid hormone synthesis;Antigen processing and presentation	ko04145,ko04141,ko04918,ko04612	KOG0675(O)(Calnexin)	gnl|BL_ORD_ID|312486	sp|Q39817|CALX_SOYBN Calnexin homolog OS=Glycine max PE=2 SV=1
GSVIVT01001121001	unnamed protein product, partial [Vitis vinifera]	GO:0016021;GO:0016020	integral component of membrane;membrane	-	-	-	-	-	-	-	-
GSVIVT01001122001	unnamed protein product, partial [Vitis vinifera]	GO:0005509;GO:0016491;GO:0004601;GO:0050664;GO:0055114;GO:0016021;GO:0016020	calcium ion binding;oxidoreductase activity;peroxidase activity;oxidoreductase activity, acting on NAD(P)H, oxygen as acceptor;oxidation-reduction process;integral component of membrane;membrane	K13447	RBOH	http://www.genome.jp/dbget-bin/www_bget?ko:K13447	MAPK signaling pathway - plant;Plant-pathogen interaction	ko04016,ko04626	KOG0039(PQ)(Ferric reductase, NADH/NADPH oxidase and related proteins)	gnl|BL_ORD_ID|163303	sp|Q9FIJ0|RBOHD_ARATH Respiratory burst oxidase homolog protein D OS=Arabidopsis thaliana GN=RBOHD PE=1 SV=1
chr1.558.1	unnamed protein product, partial [Vitis vinifera]	-	-	K13447	RBOH	http://www.genome.jp/dbget-bin/www_bget?ko:K13447	MAPK signaling pathway - plant;Plant-pathogen interaction	ko04016,ko04626	KOG0039(PQ)(Ferric reductase, NADH/NADPH oxidase and related proteins)	gnl|BL_ORD_ID|159408	sp|Q2HXL0|RBOHC_SOLTU Respiratory burst oxidase homolog protein C OS=Solanum tuberosum GN=RBOHC PE=1 SV=2
GSVIVT01001123001	unnamed protein product, partial [Vitis vinifera]	GO:0005509;GO:0016491;GO:0004601;GO:0050664;GO:0055114;GO:0016021;GO:0016020	calcium ion binding;oxidoreductase activity;peroxidase activity;oxidoreductase activity, acting on NAD(P)H, oxygen as acceptor;oxidation-reduction process;integral component of membrane;membrane	K13447	RBOH	http://www.genome.jp/dbget-bin/www_bget?ko:K13447	MAPK signaling pathway - plant;Plant-pathogen interaction	ko04016,ko04626	KOG0039(PQ)(Ferric reductase, NADH/NADPH oxidase and related proteins)	gnl|BL_ORD_ID|163303	sp|Q9FIJ0|RBOHD_ARATH Respiratory burst oxidase homolog protein D OS=Arabidopsis thaliana GN=RBOHD PE=1 SV=1
GSVIVT01001124001	unnamed protein product, partial [Vitis vinifera]	GO:0004553;GO:0016740;GO:0016798;GO:0016762;GO:0016787;GO:0008152;GO:0010411;GO:0005975;GO:0042546;GO:0071555;GO:0006073;GO:0005576;GO:0005618;GO:0048046	hydrolase activity, hydrolyzing O-glycosyl compounds;transferase activity;hydrolase activity, acting on glycosyl bonds;xyloglucan:xyloglucosyl transferase activity;hydrolase activity;metabolic process;xyloglucan metabolic process;carbohydrate metabolic process;cell wall biogenesis;cell wall organization;cellular glucan metabolic process;extracellular region;cell wall;apoplast	K08235	E2.4.1.207	http://www.genome.jp/dbget-bin/www_bget?ko:K08235	-	-	-	gnl|BL_ORD_ID|251599	sp|Q39857|XTH1_SOYBN Xyloglucan endotransglucosylase/hydrolase 1 OS=Glycine max GN=XTH1 PE=2 SV=2
chr1.1138.1	PREDICTED: probable xyloglucan endotransglucosylase/hydrolase protein B [Vitis vinifera]	GO:0004553;GO:0016740;GO:0016798;GO:0016762;GO:0016787;GO:0008152;GO:0010411;GO:0005975;GO:0042546;GO:0071555;GO:0006073;GO:0005576;GO:0005618;GO:0048046	hydrolase activity, hydrolyzing O-glycosyl compounds;transferase activity;hydrolase activity, acting on glycosyl bonds;xyloglucan:xyloglucosyl transferase activity;hydrolase activity;metabolic process;xyloglucan metabolic process;carbohydrate metabolic process;cell wall biogenesis;cell wall organization;cellular glucan metabolic process;extracellular region;cell wall;apoplast	K08235	E2.4.1.207	http://www.genome.jp/dbget-bin/www_bget?ko:K08235	-	-	-	gnl|BL_ORD_ID|518220	sp|Q8LNZ5|XTHB_PHAAN Probable xyloglucan endotransglucosylase/hydrolase protein B OS=Phaseolus angularis GN=XTHB PE=2 SV=1
GSVIVT01001126001	unnamed protein product, partial [Vitis vinifera]	-	-	K19042	BOI	http://www.genome.jp/dbget-bin/www_bget?ko:K19042	-	-	KOG4265(O)(Predicted E3 ubiquitin ligase)	gnl|BL_ORD_ID|311263	sp|F4IDI6|BRG2_ARATH Probable BOI-related E3 ubiquitin-protein ligase 2 OS=Arabidopsis thaliana GN=BRG2 PE=1 SV=1
chr1.1139.1	PREDICTED: probable BOI-related E3 ubiquitin-protein ligase 3 [Vitis vinifera]	-	-	K19042	BOI	http://www.genome.jp/dbget-bin/www_bget?ko:K19042	-	-	KOG4265(O)(Predicted E3 ubiquitin ligase)	gnl|BL_ORD_ID|309568	sp|Q9LDD1|BRG3_ARATH Probable BOI-related E3 ubiquitin-protein ligase 3 OS=Arabidopsis thaliana GN=BRG3 PE=1 SV=1
GSVIVT01001127001	-	-	-	-	-	-	-	-	-	-	-
GSVIVT01001128001	unnamed protein product, partial [Vitis vinifera]	-	-	K05298	GAPA	http://www.genome.jp/dbget-bin/www_bget?ko:K05298	Carbon fixation in photosynthetic organisms;Carbon metabolism	ko00710,ko01200	KOG0657(G)(Glyceraldehyde 3-phosphate dehydrogenase)	gnl|BL_ORD_ID|7517	sp|P25856|G3PA1_ARATH Glyceraldehyde-3-phosphate dehydrogenase GAPA1, chloroplastic OS=Arabidopsis thaliana GN=GAPA1 PE=1 SV=3
GSVIVT01001129001	unnamed protein product, partial [Vitis vinifera]	GO:0003824;GO:0004722;GO:0006470	catalytic activity;protein serine/threonine phosphatase activity;protein dephosphorylation	K01102	PDP	http://www.genome.jp/dbget-bin/www_bget?ko:K01102	-	-	KOG0700(T)(Protein phosphatase 2C/pyruvate dehydrogenase (lipoamide) phosphatase)	gnl|BL_ORD_ID|431676	sp|Q7XVF9|P2C39_ORYSJ Probable protein phosphatase 2C 39 OS=Oryza sativa subsp. japonica GN=Os04g0403701 PE=2 SV=2
chr1.559.1	PREDICTED: probable protein phosphatase 2C 40 [Vitis vinifera]<>XP_010657634.1 PREDICTED: probable protein phosphatase 2C 40 [Vitis vinifera]<>XP_010657637.1 PREDICTED: probable protein phosphatase 2C 40 [Vitis vinifera]<>XP_019078280.1 PREDICTED: probable protein phosphatase 2C 40 [Vitis vinifera]<>XP_019078293.1 PREDICTED: probable protein phosphatase 2C 40 [Vitis vinifera]<>XP_019078297.1 PRED…	GO:0003824;GO:0004722;GO:0006470	catalytic activity;protein serine/threonine phosphatase activity;protein dephosphorylation	K01102	PDP	http://www.genome.jp/dbget-bin/www_bget?ko:K01102	-	-	KOG0700(T)(Protein phosphatase 2C/pyruvate dehydrogenase (lipoamide) phosphatase)	gnl|BL_ORD_ID|431676	sp|Q7XVF9|P2C39_ORYSJ Probable protein phosphatase 2C 39 OS=Oryza sativa subsp. japonica GN=Os04g0403701 PE=2 SV=2
chr1.559.2	PREDICTED: probable protein phosphatase 2C 40 [Vitis vinifera]<>XP_010657634.1 PREDICTED: probable protein phosphatase 2C 40 [Vitis vinifera]<>XP_010657637.1 PREDICTED: probable protein phosphatase 2C 40 [Vitis vinifera]<>XP_019078280.1 PREDICTED: probable protein phosphatase 2C 40 [Vitis vinifera]<>XP_019078293.1 PREDICTED: probable protein phosphatase 2C 40 [Vitis vinifera]<>XP_019078297.1 PRED…	GO:0003824;GO:0004722;GO:0006470	catalytic activity;protein serine/threonine phosphatase activity;protein dephosphorylation	K01102	PDP	http://www.genome.jp/dbget-bin/www_bget?ko:K01102	-	-	KOG0700(T)(Protein phosphatase 2C/pyruvate dehydrogenase (lipoamide) phosphatase)	gnl|BL_ORD_ID|431676	sp|Q7XVF9|P2C39_ORYSJ Probable protein phosphatase 2C 39 OS=Oryza sativa subsp. japonica GN=Os04g0403701 PE=2 SV=2
chr1.559.3	PREDICTED: probable protein phosphatase 2C 40 [Vitis vinifera]<>XP_010657634.1 PREDICTED: probable protein phosphatase 2C 40 [Vitis vinifera]<>XP_010657637.1 PREDICTED: probable protein phosphatase 2C 40 [Vitis vinifera]<>XP_019078280.1 PREDICTED: probable protein phosphatase 2C 40 [Vitis vinifera]<>XP_019078293.1 PREDICTED: probable protein phosphatase 2C 40 [Vitis vinifera]<>XP_019078297.1 PRED…	GO:0003824;GO:0004722;GO:0006470	catalytic activity;protein serine/threonine phosphatase activity;protein dephosphorylation	K01102	PDP	http://www.genome.jp/dbget-bin/www_bget?ko:K01102	-	-	KOG0700(T)(Protein phosphatase 2C/pyruvate dehydrogenase (lipoamide) phosphatase)	gnl|BL_ORD_ID|431676	sp|Q7XVF9|P2C39_ORYSJ Probable protein phosphatase 2C 39 OS=Oryza sativa subsp. japonica GN=Os04g0403701 PE=2 SV=2
GSVIVT01001130001	PREDICTED: 60S ribosomal protein L21-1 [Vitis vinifera]<>CAN82115.1 hypothetical protein VITISV_031340 [Vitis vinifera]	GO:0003735;GO:0006412;GO:0005840;GO:0005622;GO:0022625	structural constituent of ribosome;translation;ribosome;intracellular;cytosolic large ribosomal subunit	K02889	RP-L21e,RPL21	http://www.genome.jp/dbget-bin/www_bget?ko:K02889	Ribosome	ko03010	KOG1732(J)(60S ribosomal protein L21)	gnl|BL_ORD_ID|461114	sp|Q43291|RL211_ARATH 60S ribosomal protein L21-1 OS=Arabidopsis thaliana GN=RPL21A PE=2 SV=2
chr1.1140.1	hypothetical protein SETIT_039576mg [Setaria italica]	GO:0003735;GO:0006412;GO:0005840;GO:0005622;GO:0022625	structural constituent of ribosome;translation;ribosome;intracellular;cytosolic large ribosomal subunit	K02889	RP-L21e,RPL21	http://www.genome.jp/dbget-bin/www_bget?ko:K02889	Ribosome	ko03010	KOG1732(J)(60S ribosomal protein L21)	gnl|BL_ORD_ID|456828	sp|Q9FDZ9|RL212_ARATH 60S ribosomal protein L21-2 OS=Arabidopsis thaliana GN=RPL21E PE=2 SV=1
GSVIVT01001131001	unnamed protein product, partial [Vitis vinifera]	GO:0016020;GO:0016021	membrane;integral component of membrane	-	-	-	-	-	-	gnl|BL_ORD_ID|529270	sp|Q9SD53|Y3720_ARATH UPF0481 protein At3g47200 OS=Arabidopsis thaliana GN=At3g47200 PE=2 SV=1
GSVIVT01001132001	unnamed protein product, partial [Vitis vinifera]	-	-	K10532	HGSNAT	http://www.genome.jp/dbget-bin/www_bget?ko:K10532	Lysosome;Glycosaminoglycan degradation	ko04142,ko00531	KOG4683(S)(Uncharacterized conserved protein)	gnl|BL_ORD_ID|35178	sp|Q3UDW8|HGNAT_MOUSE Heparan-alpha-glucosaminide N-acetyltransferase OS=Mus musculus GN=Hgsnat PE=1 SV=2
GSVIVT01001133001	unnamed protein product, partial [Vitis vinifera]	-	-	K11426	SMYD	http://www.genome.jp/dbget-bin/www_bget?ko:K11426	-	-	KOG2084(B)(Predicted histone tail methylase containing SET domain)	gnl|BL_ORD_ID|299117	sp|Q9ZUM9|ASHR2_ARATH Histone-lysine N-methyltransferase ASHR2 OS=Arabidopsis thaliana GN=ASHR2 PE=2 SV=3
chr1.561.1	PREDICTED: histone-lysine N-methyltransferase ASHR2 [Vitis vinifera]<>XP_010657698.1 PREDICTED: histone-lysine N-methyltransferase ASHR2 [Vitis vinifera]	-	-	K11426	SMYD	http://www.genome.jp/dbget-bin/www_bget?ko:K11426	-	-	KOG2084(B)(Predicted histone tail methylase containing SET domain)	gnl|BL_ORD_ID|299117	sp|Q9ZUM9|ASHR2_ARATH Histone-lysine N-methyltransferase ASHR2 OS=Arabidopsis thaliana GN=ASHR2 PE=2 SV=3
chr1.561.2	PREDICTED: histone-lysine N-methyltransferase ASHR2 [Vitis vinifera]<>XP_010657698.1 PREDICTED: histone-lysine N-methyltransferase ASHR2 [Vitis vinifera]	-	-	K11426	SMYD	http://www.genome.jp/dbget-bin/www_bget?ko:K11426	-	-	KOG2084(B)(Predicted histone tail methylase containing SET domain)	gnl|BL_ORD_ID|299117	sp|Q9ZUM9|ASHR2_ARATH Histone-lysine N-methyltransferase ASHR2 OS=Arabidopsis thaliana GN=ASHR2 PE=2 SV=3
GSVIVT01001134001	unnamed protein product, partial [Vitis vinifera]	-	-	-	-	-	-	-	-	-	-
GSVIVT01001135001	PREDICTED: NADH dehydrogenase [ubiquinone] 1 alpha subcomplex subunit 2 [Vitis vinifera]<>CBI29300.3 unnamed protein product, partial [Vitis vinifera]	GO:0003954;GO:0016491;GO:0055114;GO:0005747;GO:0005739	NADH dehydrogenase activity;oxidoreductase activity;oxidation-reduction process;mitochondrial respiratory chain complex I;mitochondrion	K03946	NDUFA2	http://www.genome.jp/dbget-bin/www_bget?ko:K03946	Oxidative phosphorylation;Retrograde endocannabinoid signaling	ko00190,ko04723	KOG3446(C)(NADH:ubiquinone oxidoreductase NDUFA2/B8 subunit)	gnl|BL_ORD_ID|108934	sp|Q9FIJ2|NDUA2_ARATH NADH dehydrogenase [ubiquinone] 1 alpha subcomplex subunit 2 OS=Arabidopsis thaliana GN=At5g47890 PE=3 SV=1
chr1.562.2	PREDICTED: NADH dehydrogenase [ubiquinone] 1 alpha subcomplex subunit 2 [Vitis vinifera]<>CBI29300.3 unnamed protein product, partial [Vitis vinifera]	GO:0003954;GO:0016491;GO:0055114;GO:0005747;GO:0005739	NADH dehydrogenase activity;oxidoreductase activity;oxidation-reduction process;mitochondrial respiratory chain complex I;mitochondrion	K03946	NDUFA2	http://www.genome.jp/dbget-bin/www_bget?ko:K03946	Oxidative phosphorylation;Retrograde endocannabinoid signaling	ko00190,ko04723	KOG3446(C)(NADH:ubiquinone oxidoreductase NDUFA2/B8 subunit)	gnl|BL_ORD_ID|108934	sp|Q9FIJ2|NDUA2_ARATH NADH dehydrogenase [ubiquinone] 1 alpha subcomplex subunit 2 OS=Arabidopsis thaliana GN=At5g47890 PE=3 SV=1
GSVIVT01001136001	unnamed protein product, partial [Vitis vinifera]	-	-	K02866	RP-L10e,RPL10	http://www.genome.jp/dbget-bin/www_bget?ko:K02866	Ribosome	ko03010	KOG0857(J)(60s ribosomal protein L10)	gnl|BL_ORD_ID|443735	sp|Q0ITS8|RL101_ORYSJ 60S ribosomal protein L10-1 OS=Oryza sativa subsp. japonica GN=SC34 PE=2 SV=1
GSVIVT01001137001	unnamed protein product, partial [Vitis vinifera]	-	-	K02866	RP-L10e,RPL10	http://www.genome.jp/dbget-bin/www_bget?ko:K02866	Ribosome	ko03010	KOG0857(J)(60s ribosomal protein L10)	gnl|BL_ORD_ID|443848	sp|Q9SPB3|RL10_VITRI 60S ribosomal protein L10 OS=Vitis riparia GN=RPL10 PE=2 SV=1
GSVIVT01001138001	PREDICTED: U2 small nuclear ribonucleoprotein A' [Vitis vinifera]<>CBI29303.3 unnamed protein product, partial [Vitis vinifera]	GO:0000398;GO:0005737;GO:0005654;GO:0005730;GO:0015030;GO:0005829;GO:0009507;GO:0005634;GO:0019013;GO:0030529	mRNA splicing, via spliceosome;cytoplasm;nucleoplasm;nucleolus;Cajal body;cytosol;chloroplast;nucleus;viral nucleocapsid;intracellular ribonucleoprotein complex	K11092	SNRPA1	http://www.genome.jp/dbget-bin/www_bget?ko:K11092	Spliceosome	ko03040	KOG1644(A)(U2-associated snRNP A' protein)	gnl|BL_ORD_ID|489452	sp|P43333|RU2A_ARATH U2 small nuclear ribonucleoprotein A' OS=Arabidopsis thaliana GN=At1g09760 PE=2 SV=2
chr1.563.1	PREDICTED: U2 small nuclear ribonucleoprotein A' [Vitis vinifera]<>CBI29303.3 unnamed protein product, partial [Vitis vinifera]	GO:0000398;GO:0005737;GO:0005654;GO:0005730;GO:0015030;GO:0005829;GO:0009507;GO:0005634;GO:0019013;GO:0030529	mRNA splicing, via spliceosome;cytoplasm;nucleoplasm;nucleolus;Cajal body;cytosol;chloroplast;nucleus;viral nucleocapsid;intracellular ribonucleoprotein complex	K11092	SNRPA1	http://www.genome.jp/dbget-bin/www_bget?ko:K11092	Spliceosome	ko03040	KOG1644(A)(U2-associated snRNP A' protein)	gnl|BL_ORD_ID|489452	sp|P43333|RU2A_ARATH U2 small nuclear ribonucleoprotein A' OS=Arabidopsis thaliana GN=At1g09760 PE=2 SV=2
GSVIVT01001139001	PREDICTED: hsp70 nucleotide exchange factor FES1 isoform X2 [Vitis vinifera]	-	-	K14001	SIL1,SLS1	http://www.genome.jp/dbget-bin/www_bget?ko:K14001	Protein processing in endoplasmic reticulum	ko04141	KOG2160(O)(Armadillo/beta-catenin-like repeat-containing protein)	gnl|BL_ORD_ID|197935	sp|Q9EPK6|SIL1_MOUSE Nucleotide exchange factor SIL1 OS=Mus musculus GN=Sil1 PE=1 SV=2
chr1.1142.1	PREDICTED: hsp70 nucleotide exchange factor FES1 isoform X1 [Vitis vinifera]	-	-	K14001	SIL1,SLS1	http://www.genome.jp/dbget-bin/www_bget?ko:K14001	Protein processing in endoplasmic reticulum	ko04141	-	-	-
chr1.1142.2	unnamed protein product, partial [Vitis vinifera]	GO:0016020;GO:0016021	membrane;integral component of membrane	K14001	SIL1,SLS1	http://www.genome.jp/dbget-bin/www_bget?ko:K14001	Protein processing in endoplasmic reticulum	ko04141	-	-	-
chr1.1142.3	PREDICTED: hsp70 nucleotide exchange factor FES1 isoform X1 [Vitis vinifera]	-	-	K14001	SIL1,SLS1	http://www.genome.jp/dbget-bin/www_bget?ko:K14001	Protein processing in endoplasmic reticulum	ko04141	KOG2160(O)(Armadillo/beta-catenin-like repeat-containing protein)	gnl|BL_ORD_ID|393309	sp|Q1E3S4|FES1_COCIM Hsp70 nucleotide exchange factor FES1 OS=Coccidioides immitis (strain RS) GN=FES1 PE=3 SV=2
chr1.1142.4	PREDICTED: hsp70 nucleotide exchange factor FES1 isoform X1 [Vitis vinifera]	-	-	K14001	SIL1,SLS1	http://www.genome.jp/dbget-bin/www_bget?ko:K14001	Protein processing in endoplasmic reticulum	ko04141	KOG2160(O)(Armadillo/beta-catenin-like repeat-containing protein)	gnl|BL_ORD_ID|197935	sp|Q9EPK6|SIL1_MOUSE Nucleotide exchange factor SIL1 OS=Mus musculus GN=Sil1 PE=1 SV=2
GSVIVT01001140001	PREDICTED: DNA repair RAD52-like protein 2, chloroplastic [Vitis vinifera]	GO:0000724;GO:0009507	double-strand break repair via homologous recombination;chloroplast	-	-	-	-	-	-	gnl|BL_ORD_ID|154027	sp|Q9FIJ4|RD522_ARATH DNA repair RAD52-like protein 2, chloroplastic OS=Arabidopsis thaliana GN=RAD52-2 PE=1 SV=1
chr1.1143.2	unnamed protein product, partial [Vitis vinifera]	-	-	K14001	SIL1,SLS1	http://www.genome.jp/dbget-bin/www_bget?ko:K14001	Protein processing in endoplasmic reticulum	ko04141	-	gnl|BL_ORD_ID|154027	sp|Q9FIJ4|RD522_ARATH DNA repair RAD52-like protein 2, chloroplastic OS=Arabidopsis thaliana GN=RAD52-2 PE=1 SV=1
GSVIVT01001142001	PREDICTED: uncharacterized protein LOC100255874 [Vitis vinifera]<>CBI29306.3 unnamed protein product, partial [Vitis vinifera]	GO:0009507	chloroplast	-	-	-	-	-	-	-	-
chr1.564.1	PREDICTED: uncharacterized protein LOC100255874 [Vitis vinifera]<>CBI29306.3 unnamed protein product, partial [Vitis vinifera]	GO:0009507	chloroplast	-	-	-	-	-	-	-	-
chr1.564.2	PREDICTED: uncharacterized protein LOC100255874 [Vitis vinifera]<>CBI29306.3 unnamed protein product, partial [Vitis vinifera]	GO:0009507	chloroplast	-	-	-	-	-	-	-	-
chr1.564.3	PREDICTED: uncharacterized protein LOC100255874 [Vitis vinifera]<>CBI29306.3 unnamed protein product, partial [Vitis vinifera]	GO:0009507	chloroplast	-	-	-	-	-	-	-	-
chr1.564.5	PREDICTED: uncharacterized protein LOC100255874 [Vitis vinifera]<>CBI29306.3 unnamed protein product, partial [Vitis vinifera]	GO:0009507	chloroplast	-	-	-	-	-	-	-	-
GSVIVT01001143001	PREDICTED: probable glycosyltransferase At5g03795 [Vitis vinifera]<>CBI29307.3 unnamed protein product, partial [Vitis vinifera]	GO:0016020;GO:0016021	membrane;integral component of membrane	-	-	-	-	-	-	gnl|BL_ORD_ID|16988	sp|Q9FFN2|GLYT3_ARATH Probable glycosyltransferase At5g03795 OS=Arabidopsis thaliana GN=At5g03795 PE=3 SV=2
GSVIVT01001144001	PREDICTED: UPF0664 stress-induced protein C29B12.11c [Vitis vinifera]<>CBI29308.3 unnamed protein product, partial [Vitis vinifera]	-	-	-	-	-	-	-	-	-	-
chr1.565.1	PREDICTED: UPF0664 stress-induced protein C29B12.11c [Vitis vinifera]<>CBI29308.3 unnamed protein product, partial [Vitis vinifera]	-	-	-	-	-	-	-	-	-	-
GSVIVT01003214001	PREDICTED: serine/threonine-protein kinase STY8 isoform X1 [Vitis vinifera]<>CBI35046.3 unnamed protein product, partial [Vitis vinifera]	GO:0004672;GO:0004674;GO:0005524;GO:0009734;GO:0006468;GO:0009742;GO:0010305;GO:0016301;GO:0016740;GO:0004715;GO:0016310	protein kinase activity;protein serine/threonine kinase activity;ATP binding;auxin-activated signaling pathway;protein phosphorylation;brassinosteroid mediated signaling pathway;leaf vascular tissue pattern formation;kinase activity;transferase activity;non-membrane spanning protein tyrosine kinase activity;phosphorylation	-	-	-	-	-	-	gnl|BL_ORD_ID|495478	sp|O22558|STY8_ARATH Serine/threonine-protein kinase STY8 OS=Arabidopsis thaliana GN=STY8 PE=1 SV=2
chr1.978.2	PREDICTED: serine/threonine-protein kinase STY8 isoform X1 [Vitis vinifera]<>CBI35046.3 unnamed protein product, partial [Vitis vinifera]	GO:0004672;GO:0004674;GO:0005524;GO:0009734;GO:0006468;GO:0009742;GO:0010305;GO:0016301;GO:0016740;GO:0004715;GO:0016310	protein kinase activity;protein serine/threonine kinase activity;ATP binding;auxin-activated signaling pathway;protein phosphorylation;brassinosteroid mediated signaling pathway;leaf vascular tissue pattern formation;kinase activity;transferase activity;non-membrane spanning protein tyrosine kinase activity;phosphorylation	-	-	-	-	-	KOG0192(T)(Tyrosine kinase specific for activated (GTP-bound) p21cdc42Hs)	gnl|BL_ORD_ID|495478	sp|O22558|STY8_ARATH Serine/threonine-protein kinase STY8 OS=Arabidopsis thaliana GN=STY8 PE=1 SV=2
chr1.978.3	PREDICTED: serine/threonine-protein kinase STY8 isoform X1 [Vitis vinifera]<>CBI35046.3 unnamed protein product, partial [Vitis vinifera]	GO:0004672;GO:0004674;GO:0005524;GO:0009734;GO:0006468;GO:0009742;GO:0010305;GO:0016301;GO:0016740;GO:0004715;GO:0016310	protein kinase activity;protein serine/threonine kinase activity;ATP binding;auxin-activated signaling pathway;protein phosphorylation;brassinosteroid mediated signaling pathway;leaf vascular tissue pattern formation;kinase activity;transferase activity;non-membrane spanning protein tyrosine kinase activity;phosphorylation	-	-	-	-	-	KOG0192(T)(Tyrosine kinase specific for activated (GTP-bound) p21cdc42Hs)	gnl|BL_ORD_ID|495478	sp|O22558|STY8_ARATH Serine/threonine-protein kinase STY8 OS=Arabidopsis thaliana GN=STY8 PE=1 SV=2
GSVIVT01003215001	PREDICTED: transmembrane emp24 domain-containing protein p24delta9 isoform X2 [Vitis vinifera]	GO:0006810;GO:0016020;GO:0016021	transport;membrane;integral component of membrane	K20352	TMED10,ERV25	http://www.genome.jp/dbget-bin/www_bget?ko:K20352	-	-	KOG1691(U)(emp24/gp25L/p24 family of membrane trafficking proteins)	gnl|BL_ORD_ID|425711	sp|Q9LQY3|P24D9_ARATH Transmembrane emp24 domain-containing protein p24delta9 OS=Arabidopsis thaliana GN=At1g26690 PE=2 SV=1
chr1.403.1	PREDICTED: transmembrane emp24 domain-containing protein p24delta9 isoform X1 [Vitis vinifera]	GO:0006810;GO:0016020;GO:0016021	transport;membrane;integral component of membrane	K20352	TMED10,ERV25	http://www.genome.jp/dbget-bin/www_bget?ko:K20352	-	-	-	gnl|BL_ORD_ID|425711	sp|Q9LQY3|P24D9_ARATH Transmembrane emp24 domain-containing protein p24delta9 OS=Arabidopsis thaliana GN=At1g26690 PE=2 SV=1
chr1.403.2	PREDICTED: transmembrane emp24 domain-containing protein p24delta9 isoform X1 [Vitis vinifera]	GO:0006810;GO:0016020;GO:0016021	transport;membrane;integral component of membrane	K20352	TMED10,ERV25	http://www.genome.jp/dbget-bin/www_bget?ko:K20352	-	-	-	gnl|BL_ORD_ID|425711	sp|Q9LQY3|P24D9_ARATH Transmembrane emp24 domain-containing protein p24delta9 OS=Arabidopsis thaliana GN=At1g26690 PE=2 SV=1
GSVIVT01003216001	PREDICTED: uncharacterized protein At1g04910 [Vitis vinifera]<>CBI35048.3 unnamed protein product, partial [Vitis vinifera]	GO:0016020;GO:0016021	membrane;integral component of membrane	-	-	-	-	-	-	gnl|BL_ORD_ID|252807	sp|Q8W486|Y1491_ARATH Uncharacterized protein At1g04910 OS=Arabidopsis thaliana GN=At1g04910 PE=2 SV=1
GSVIVT01003217001	PREDICTED: fructose-bisphosphate aldolase-lysine N-methyltransferase, chloroplastic isoform X2 [Vitis vinifera]<>CBI35049.3 unnamed protein product, partial [Vitis vinifera]	GO:0030785;GO:0016279;GO:0018026;GO:0018023;GO:0009507;GO:0009570	[ribulose-bisphosphate carboxylase]-lysine N-methyltransferase activity;protein-lysine N-methyltransferase activity;peptidyl-lysine monomethylation;peptidyl-lysine trimethylation;chloroplast;chloroplast stroma	K00592	E2.1.1.127	http://www.genome.jp/dbget-bin/www_bget?ko:K00592	-	-	KOG1337(R)(N-methyltransferase)	gnl|BL_ORD_ID|159216	sp|Q9XI84|RBCMT_ARATH [Fructose-bisphosphate aldolase]-lysine N-methyltransferase, chloroplastic OS=Arabidopsis thaliana GN=LSMT-L PE=1 SV=1
chr1.404.1	PREDICTED: fructose-bisphosphate aldolase-lysine N-methyltransferase, chloroplastic isoform X2 [Vitis vinifera]<>CBI35049.3 unnamed protein product, partial [Vitis vinifera]	GO:0030785;GO:0016279;GO:0018026;GO:0018023;GO:0009507;GO:0009570	[ribulose-bisphosphate carboxylase]-lysine N-methyltransferase activity;protein-lysine N-methyltransferase activity;peptidyl-lysine monomethylation;peptidyl-lysine trimethylation;chloroplast;chloroplast stroma	K00592	E2.1.1.127	http://www.genome.jp/dbget-bin/www_bget?ko:K00592	-	-	-	gnl|BL_ORD_ID|156443	sp|P94026|RBCMT_TOBAC Ribulose-1,5 bisphosphate carboxylase/oxygenase large subunit N-methyltransferase, chloroplastic OS=Nicotiana tabacum GN=RBCMT PE=2 SV=1
chr1.404.2	PREDICTED: fructose-bisphosphate aldolase-lysine N-methyltransferase, chloroplastic isoform X2 [Vitis vinifera]<>CBI35049.3 unnamed protein product, partial [Vitis vinifera]	GO:0030785;GO:0016279;GO:0018026;GO:0018023;GO:0009507;GO:0009570	[ribulose-bisphosphate carboxylase]-lysine N-methyltransferase activity;protein-lysine N-methyltransferase activity;peptidyl-lysine monomethylation;peptidyl-lysine trimethylation;chloroplast;chloroplast stroma	K00592	E2.1.1.127	http://www.genome.jp/dbget-bin/www_bget?ko:K00592	-	-	-	gnl|BL_ORD_ID|159216	sp|Q9XI84|RBCMT_ARATH [Fructose-bisphosphate aldolase]-lysine N-methyltransferase, chloroplastic OS=Arabidopsis thaliana GN=LSMT-L PE=1 SV=1
chr1.404.3	PREDICTED: fructose-bisphosphate aldolase-lysine N-methyltransferase, chloroplastic isoform X1 [Vitis vinifera]	GO:0030785;GO:0016279;GO:0018026;GO:0018023;GO:0009507;GO:0009570	[ribulose-bisphosphate carboxylase]-lysine N-methyltransferase activity;protein-lysine N-methyltransferase activity;peptidyl-lysine monomethylation;peptidyl-lysine trimethylation;chloroplast;chloroplast stroma	K00592	E2.1.1.127	http://www.genome.jp/dbget-bin/www_bget?ko:K00592	-	-	-	gnl|BL_ORD_ID|159216	sp|Q9XI84|RBCMT_ARATH [Fructose-bisphosphate aldolase]-lysine N-methyltransferase, chloroplastic OS=Arabidopsis thaliana GN=LSMT-L PE=1 SV=1
GSVIVT01003219001	unnamed protein product, partial [Vitis vinifera]	GO:0005886;GO:0016021;GO:0005802;GO:0016020	plasma membrane;integral component of membrane;trans-Golgi network;membrane	-	-	-	-	-	KOG1162(U)(Predicted small molecule transporter)	gnl|BL_ORD_ID|129637	sp|Q6R8G7|PHO13_ARATH Phosphate transporter PHO1 homolog 3 OS=Arabidopsis thaliana GN=PHO1;H3 PE=2 SV=2
GSVIVT01003220001	unnamed protein product, partial [Vitis vinifera]	-	-	K03036	PSMD11,RPN6	http://www.genome.jp/dbget-bin/www_bget?ko:K03036	Proteasome	ko03050	KOG1463(O)(26S proteasome regulatory complex, subunit RPN6/PSMD11)	gnl|BL_ORD_ID|145259	sp|Q9LP45|PSD11_ARATH 26S proteasome non-ATPase regulatory subunit 11 homolog OS=Arabidopsis thaliana GN=RPN6 PE=1 SV=1
chr1.405.1	PREDICTED: 26S proteasome non-ATPase regulatory subunit 11 homolog [Vitis vinifera]<>CAN73333.1 hypothetical protein VITISV_035135 [Vitis vinifera]	-	-	K03036	PSMD11,RPN6	http://www.genome.jp/dbget-bin/www_bget?ko:K03036	Proteasome	ko03050	KOG1464(OT)(COP9 signalosome, subunit CSN2)	gnl|BL_ORD_ID|145259	sp|Q9LP45|PSD11_ARATH 26S proteasome non-ATPase regulatory subunit 11 homolog OS=Arabidopsis thaliana GN=RPN6 PE=1 SV=1
chr1.405.2	PREDICTED: 26S proteasome non-ATPase regulatory subunit 11 homolog [Vitis vinifera]<>CAN73333.1 hypothetical protein VITISV_035135 [Vitis vinifera]	GO:0000502	proteasome complex	K03036	PSMD11,RPN6	http://www.genome.jp/dbget-bin/www_bget?ko:K03036	Proteasome	ko03050	KOG1464(OT)(COP9 signalosome, subunit CSN2)	gnl|BL_ORD_ID|145259	sp|Q9LP45|PSD11_ARATH 26S proteasome non-ATPase regulatory subunit 11 homolog OS=Arabidopsis thaliana GN=RPN6 PE=1 SV=1
GSVIVT01003222001	unnamed protein product, partial [Vitis vinifera]	-	-	-	-	-	-	-	KOG1162(U)(Predicted small molecule transporter)	gnl|BL_ORD_ID|129637	sp|Q6R8G7|PHO13_ARATH Phosphate transporter PHO1 homolog 3 OS=Arabidopsis thaliana GN=PHO1;H3 PE=2 SV=2
chr1.980.1	PREDICTED: phosphate transporter PHO1 homolog 3 [Vitis vinifera]	GO:0005886;GO:0016021;GO:0005802;GO:0016020	plasma membrane;integral component of membrane;trans-Golgi network;membrane	-	-	-	-	-	KOG1162(U)(Predicted small molecule transporter)	gnl|BL_ORD_ID|129637	sp|Q6R8G7|PHO13_ARATH Phosphate transporter PHO1 homolog 3 OS=Arabidopsis thaliana GN=PHO1;H3 PE=2 SV=2
GSVIVT01003225001	unnamed protein product, partial [Vitis vinifera]	GO:0005886;GO:0016021;GO:0005802;GO:0016020	plasma membrane;integral component of membrane;trans-Golgi network;membrane	-	-	-	-	-	KOG1162(U)(Predicted small molecule transporter)	gnl|BL_ORD_ID|129637	sp|Q6R8G7|PHO13_ARATH Phosphate transporter PHO1 homolog 3 OS=Arabidopsis thaliana GN=PHO1;H3 PE=2 SV=2
GSVIVT01003226001	unnamed protein product, partial [Vitis vinifera]	GO:0016020;GO:0016021;GO:0005886;GO:0005802	membrane;integral component of membrane;plasma membrane;trans-Golgi network	-	-	-	-	-	KOG1162(U)(Predicted small molecule transporter)	gnl|BL_ORD_ID|129637	sp|Q6R8G7|PHO13_ARATH Phosphate transporter PHO1 homolog 3 OS=Arabidopsis thaliana GN=PHO1;H3 PE=2 SV=2
GSVIVT01003228001	unnamed protein product, partial [Vitis vinifera]	-	-	K13681	FUT	http://www.genome.jp/dbget-bin/www_bget?ko:K13681	-	-	-	gnl|BL_ORD_ID|7485	sp|Q9XI77|FUT9_ARATH Probable fucosyltransferase 9 OS=Arabidopsis thaliana GN=FUT9 PE=2 SV=2
GSVIVT01003229001	unnamed protein product, partial [Vitis vinifera]	-	-	-	-	-	-	-	-	-	-
GSVIVT01004930001	PREDICTED: transcription factor bHLH137 [Vitis vinifera]	GO:0046983;GO:0003677	protein dimerization activity;DNA binding	-	-	-	-	-	-	gnl|BL_ORD_ID|301483	sp|Q93W88|BH137_ARATH Transcription factor bHLH137 OS=Arabidopsis thaliana GN=BHLH137 PE=2 SV=1
chr1.521.1	unnamed protein product, partial [Vitis vinifera]	GO:0046983;GO:0003677	protein dimerization activity;DNA binding	-	-	-	-	-	-	gnl|BL_ORD_ID|301483	sp|Q93W88|BH137_ARATH Transcription factor bHLH137 OS=Arabidopsis thaliana GN=BHLH137 PE=2 SV=1
GSVIVT01004931001	PREDICTED: uncharacterized protein LOC100259104 isoform X1 [Vitis vinifera]<>CBI35659.3 unnamed protein product, partial [Vitis vinifera]	GO:0016740;GO:0003723;GO:0016779;GO:0006396	transferase activity;RNA binding;nucleotidyltransferase activity;RNA processing	-	-	-	-	-	KOG2159(J)(tRNA nucleotidyltransferase/poly(A) polymerase)	gnl|BL_ORD_ID|122535	sp|P44439|PCNB_HAEIN Poly(A) polymerase I OS=Haemophilus influenzae (strain ATCC 51907 / DSM 11121 / KW20 / Rd) GN=pcnB PE=3 SV=1
chr1.1093.1	PREDICTED: uncharacterized protein LOC100259104 isoform X1 [Vitis vinifera]<>CBI35659.3 unnamed protein product, partial [Vitis vinifera]	GO:0016740;GO:0003723;GO:0016779;GO:0006396;GO:0004652	transferase activity;RNA binding;nucleotidyltransferase activity;RNA processing;polynucleotide adenylyltransferase activity	-	-	-	-	-	-	-	-
chr1.1093.2	PREDICTED: uncharacterized protein LOC100259104 isoform X2 [Vitis vinifera]	GO:0016740;GO:0003723;GO:0016779;GO:0006396	transferase activity;RNA binding;nucleotidyltransferase activity;RNA processing	-	-	-	-	-	-	gnl|BL_ORD_ID|121006	sp|Q8Z9C3|PCNB_SALTI Poly(A) polymerase I OS=Salmonella typhi GN=pcnB PE=3 SV=2
GSVIVT01004932001	PREDICTED: acyl carrier protein 1, chloroplastic [Vitis vinifera]<>CBI35660.3 unnamed protein product, partial [Vitis vinifera]	GO:0031177;GO:0006633	phosphopantetheine binding;fatty acid biosynthetic process	-	-	-	-	-	-	gnl|BL_ORD_ID|268048	sp|P93092|ACP1_CASGL Acyl carrier protein 1, chloroplastic OS=Casuarina glauca GN=ACP1 PE=2 SV=1
GSVIVT01004933001	unnamed protein product, partial [Vitis vinifera]	GO:0004721;GO:0005634;GO:0008420;GO:0070940;GO:0016591	phosphoprotein phosphatase activity;nucleus;CTD phosphatase activity;dephosphorylation of RNA polymerase II C-terminal domain;DNA-directed RNA polymerase II, holoenzyme	K18999	CPL3_4	http://www.genome.jp/dbget-bin/www_bget?ko:K18999	-	-	KOG0323(K)(TFIIF-interacting CTD phosphatases, including NLI-interacting factor)	gnl|BL_ORD_ID|336836	sp|Q8LL04|CPL3_ARATH RNA polymerase II C-terminal domain phosphatase-like 3 OS=Arabidopsis thaliana GN=CPL3 PE=1 SV=2
chr1.1095.1	PREDICTED: RNA polymerase II C-terminal domain phosphatase-like 3 isoform X1 [Vitis vinifera]	GO:0004721;GO:0005634	phosphoprotein phosphatase activity;nucleus	K18999	CPL3_4	http://www.genome.jp/dbget-bin/www_bget?ko:K18999	-	-	KOG0323(K)(TFIIF-interacting CTD phosphatases, including NLI-interacting factor)	gnl|BL_ORD_ID|336836	sp|Q8LL04|CPL3_ARATH RNA polymerase II C-terminal domain phosphatase-like 3 OS=Arabidopsis thaliana GN=CPL3 PE=1 SV=2
GSVIVT01004935001	PREDICTED: coiled-coil domain-containing protein SCD2 [Vitis vinifera]	-	-	-	-	-	-	-	-	gnl|BL_ORD_ID|492292	sp|Q8RWD5|SCD2_ARATH Coiled-coil domain-containing protein SCD2 OS=Arabidopsis thaliana GN=SCD2 PE=1 SV=1
chr1.1096.1	PREDICTED: coiled-coil domain-containing protein SCD2 [Vitis vinifera]	-	-	-	-	-	-	-	-	gnl|BL_ORD_ID|492292	sp|Q8RWD5|SCD2_ARATH Coiled-coil domain-containing protein SCD2 OS=Arabidopsis thaliana GN=SCD2 PE=1 SV=1
GSVIVT01004936001	-	-	-	-	-	-	-	-	-	-	-
GSVIVT01004937001	PREDICTED: serine carboxypeptidase-like 45 isoform X1 [Vitis vinifera]<>CBI35664.3 unnamed protein product, partial [Vitis vinifera]	GO:0008233;GO:0016747;GO:0004185;GO:0016787;GO:0004180;GO:0019748;GO:0051603;GO:0006508	peptidase activity;transferase activity, transferring acyl groups other than amino-acyl groups;serine-type carboxypeptidase activity;hydrolase activity;carboxypeptidase activity;secondary metabolic process;proteolysis involved in cellular protein catabolic process;proteolysis	K16297	SCPL-II	http://www.genome.jp/dbget-bin/www_bget?ko:K16297	-	-	-	gnl|BL_ORD_ID|488863	sp|Q93Y09|SCP45_ARATH Serine carboxypeptidase-like 45 OS=Arabidopsis thaliana GN=SCPL45 PE=2 SV=1
GSVIVT01004938001	unnamed protein product, partial [Vitis vinifera]	-	-	-	-	-	-	-	-	gnl|BL_ORD_ID|106873	sp|Q8GWB2|NDX1_ARATH Protein NEOXANTHIN-DEFICIENT 1 OS=Arabidopsis thaliana GN=NDX1 PE=2 SV=1
chr1.523.1	PREDICTED: protein NEOXANTHIN-DEFICIENT 1 isoform X5 [Vitis vinifera]	-	-	-	-	-	-	-	-	gnl|BL_ORD_ID|106873	sp|Q8GWB2|NDX1_ARATH Protein NEOXANTHIN-DEFICIENT 1 OS=Arabidopsis thaliana GN=NDX1 PE=2 SV=1
chr1.523.2	PREDICTED: protein NEOXANTHIN-DEFICIENT 1 isoform X2 [Vitis vinifera]	-	-	-	-	-	-	-	-	gnl|BL_ORD_ID|106873	sp|Q8GWB2|NDX1_ARATH Protein NEOXANTHIN-DEFICIENT 1 OS=Arabidopsis thaliana GN=NDX1 PE=2 SV=1
chr1.523.3	unnamed protein product, partial [Vitis vinifera]	-	-	-	-	-	-	-	-	gnl|BL_ORD_ID|106873	sp|Q8GWB2|NDX1_ARATH Protein NEOXANTHIN-DEFICIENT 1 OS=Arabidopsis thaliana GN=NDX1 PE=2 SV=1
chr1.523.4	PREDICTED: protein NEOXANTHIN-DEFICIENT 1 isoform X4 [Vitis vinifera]	-	-	-	-	-	-	-	-	gnl|BL_ORD_ID|106873	sp|Q8GWB2|NDX1_ARATH Protein NEOXANTHIN-DEFICIENT 1 OS=Arabidopsis thaliana GN=NDX1 PE=2 SV=1
chr1.523.5	unnamed protein product, partial [Vitis vinifera]	-	-	-	-	-	-	-	-	gnl|BL_ORD_ID|106873	sp|Q8GWB2|NDX1_ARATH Protein NEOXANTHIN-DEFICIENT 1 OS=Arabidopsis thaliana GN=NDX1 PE=2 SV=1
chr1.523.6	unnamed protein product, partial [Vitis vinifera]	-	-	-	-	-	-	-	-	gnl|BL_ORD_ID|106873	sp|Q8GWB2|NDX1_ARATH Protein NEOXANTHIN-DEFICIENT 1 OS=Arabidopsis thaliana GN=NDX1 PE=2 SV=1
chr1.523.7	PREDICTED: protein NEOXANTHIN-DEFICIENT 1 isoform X2 [Vitis vinifera]	GO:0003674;GO:0005634;GO:0016123	molecular_function;nucleus;xanthophyll biosynthetic process	-	-	-	-	-	-	gnl|BL_ORD_ID|106873	sp|Q8GWB2|NDX1_ARATH Protein NEOXANTHIN-DEFICIENT 1 OS=Arabidopsis thaliana GN=NDX1 PE=2 SV=1
chr1.523.8	PREDICTED: protein NEOXANTHIN-DEFICIENT 1 isoform X5 [Vitis vinifera]	-	-	-	-	-	-	-	-	gnl|BL_ORD_ID|106873	sp|Q8GWB2|NDX1_ARATH Protein NEOXANTHIN-DEFICIENT 1 OS=Arabidopsis thaliana GN=NDX1 PE=2 SV=1
chr1.523.9	PREDICTED: protein NEOXANTHIN-DEFICIENT 1 isoform X2 [Vitis vinifera]	-	-	-	-	-	-	-	-	gnl|BL_ORD_ID|106873	sp|Q8GWB2|NDX1_ARATH Protein NEOXANTHIN-DEFICIENT 1 OS=Arabidopsis thaliana GN=NDX1 PE=2 SV=1
GSVIVT01004939001	PREDICTED: pentatricopeptide repeat-containing protein At5g13270, chloroplastic [Vitis vinifera]<>CBI35666.3 unnamed protein product, partial [Vitis vinifera]	GO:0008270;GO:0009451	zinc ion binding;RNA modification	-	-	-	-	-	-	gnl|BL_ORD_ID|137325	sp|Q9LYU9|PP378_ARATH Pentatricopeptide repeat-containing protein At5g13270, chloroplastic OS=Arabidopsis thaliana GN=PCMP-H90 PE=2 SV=1
GSVIVT01004940001	unnamed protein product, partial [Vitis vinifera]	GO:0046983;GO:0016597;GO:0008152	protein dimerization activity;amino acid binding;metabolic process	-	-	-	-	-	-	gnl|BL_ORD_ID|40801	sp|Q9LSE2|ICE1_ARATH Transcription factor ICE1 OS=Arabidopsis thaliana GN=SCRM PE=1 SV=1
chr1.1097.1	inducer of CBF expression 1 [Vitis vinifera]	GO:0046983;GO:0016597;GO:0008152	protein dimerization activity;amino acid binding;metabolic process	-	-	-	-	-	-	gnl|BL_ORD_ID|40801	sp|Q9LSE2|ICE1_ARATH Transcription factor ICE1 OS=Arabidopsis thaliana GN=SCRM PE=1 SV=1
chr1.1097.2	PREDICTED: transcription factor ICE1 [Vitis vinifera]	GO:0046983;GO:0016597;GO:0008152	protein dimerization activity;amino acid binding;metabolic process	-	-	-	-	-	-	gnl|BL_ORD_ID|40801	sp|Q9LSE2|ICE1_ARATH Transcription factor ICE1 OS=Arabidopsis thaliana GN=SCRM PE=1 SV=1
GSVIVT01004941001	PREDICTED: aspartokinase 1, chloroplastic isoform X1 [Vitis vinifera]	GO:0016740;GO:0004072;GO:0016597;GO:0008152;GO:0008652;GO:0009570	transferase activity;aspartate kinase activity;amino acid binding;metabolic process;cellular amino acid biosynthetic process;chloroplast stroma	K00928	lysC	http://www.genome.jp/dbget-bin/www_bget?ko:K00928	Cysteine and methionine metabolism;Glycine, serine and threonine metabolism;Lysine biosynthesis;Monobactam biosynthesis;2-Oxocarboxylic acid metabolism;Biosynthesis of amino acids	ko00270,ko00260,ko00300,ko00261,ko01210,ko01230	KOG0456(E)(Aspartate kinase)	gnl|BL_ORD_ID|273002	sp|Q9LYU8|AK1_ARATH Aspartokinase 1, chloroplastic OS=Arabidopsis thaliana GN=AK1 PE=1 SV=1
chr1.1098.1	PREDICTED: aspartokinase 1, chloroplastic isoform X1 [Vitis vinifera]	GO:0016740;GO:0004072;GO:0016597;GO:0008152;GO:0008652;GO:0009570	transferase activity;aspartate kinase activity;amino acid binding;metabolic process;cellular amino acid biosynthetic process;chloroplast stroma	K00928	lysC	http://www.genome.jp/dbget-bin/www_bget?ko:K00928	Cysteine and methionine metabolism;Glycine, serine and threonine metabolism;Lysine biosynthesis;Monobactam biosynthesis;2-Oxocarboxylic acid metabolism;Biosynthesis of amino acids	ko00270,ko00260,ko00300,ko00261,ko01210,ko01230	-	-	-
GSVIVT01004942001	unnamed protein product, partial [Vitis vinifera]	GO:0003677;GO:0009734;GO:0006351;GO:0006355;GO:0009725;GO:0005634;GO:0043565;GO:0010150;GO:0045892;GO:0048481;GO:0010047;GO:0009737;GO:0008285;GO:0009911	DNA binding;auxin-activated signaling pathway;transcription, DNA-templated;regulation of transcription, DNA-templated;response to hormone;nucleus;sequence-specific DNA binding;leaf senescence;negative regulation of transcription, DNA-templated;plant ovule development;fruit dehiscence;response to abscisic acid;negative regulation of cell proliferation;positive regulation of flower development	-	-	-	-	-	-	gnl|BL_ORD_ID|279056	sp|Q2R3F5|ARFW_ORYSJ Auxin response factor 23 OS=Oryza sativa subsp. japonica GN=ARF23 PE=1 SV=2
chr1.525.1	PREDICTED: auxin response factor 2 [Vitis vinifera]<>XP_010656858.1 PREDICTED: auxin response factor 2 [Vitis vinifera]	GO:0003677;GO:0009734;GO:0006351;GO:0006355;GO:0009725;GO:0005634	DNA binding;auxin-activated signaling pathway;transcription, DNA-templated;regulation of transcription, DNA-templated;response to hormone;nucleus	-	-	-	-	-	-	gnl|BL_ORD_ID|288104	sp|A2ZET6|ARFW_ORYSI Auxin response factor 23 OS=Oryza sativa subsp. indica GN=ARF23 PE=2 SV=1
chr1.525.2	PREDICTED: auxin response factor 2 [Vitis vinifera]<>XP_010656858.1 PREDICTED: auxin response factor 2 [Vitis vinifera]	GO:0003677;GO:0009734;GO:0006351;GO:0006355;GO:0009725;GO:0005634;GO:0043565;GO:0010150;GO:0045892;GO:0048481;GO:0010047;GO:0009737;GO:0008285;GO:0009911	DNA binding;auxin-activated signaling pathway;transcription, DNA-templated;regulation of transcription, DNA-templated;response to hormone;nucleus;sequence-specific DNA binding;leaf senescence;negative regulation of transcription, DNA-templated;plant ovule development;fruit dehiscence;response to abscisic acid;negative regulation of cell proliferation;positive regulation of flower development	-	-	-	-	-	-	gnl|BL_ORD_ID|279056	sp|Q2R3F5|ARFW_ORYSJ Auxin response factor 23 OS=Oryza sativa subsp. japonica GN=ARF23 PE=1 SV=2
chr1.525.3	PREDICTED: auxin response factor 2 [Vitis vinifera]<>XP_010656858.1 PREDICTED: auxin response factor 2 [Vitis vinifera]	GO:0003677;GO:0009734;GO:0006351;GO:0006355;GO:0009725;GO:0005634;GO:0043565;GO:0010150;GO:0045892;GO:0048481;GO:0010047;GO:0009737;GO:0008285;GO:0009911	DNA binding;auxin-activated signaling pathway;transcription, DNA-templated;regulation of transcription, DNA-templated;response to hormone;nucleus;sequence-specific DNA binding;leaf senescence;negative regulation of transcription, DNA-templated;plant ovule development;fruit dehiscence;response to abscisic acid;negative regulation of cell proliferation;positive regulation of flower development	-	-	-	-	-	-	gnl|BL_ORD_ID|279056	sp|Q2R3F5|ARFW_ORYSJ Auxin response factor 23 OS=Oryza sativa subsp. japonica GN=ARF23 PE=1 SV=2
GSVIVT01004943001	PREDICTED: uncharacterized protein LOC100257492 isoform X1 [Vitis vinifera]<>CBI35670.3 unnamed protein product, partial [Vitis vinifera]	GO:0008195	phosphatidate phosphatase activity	-	-	-	-	-	-	-	-
GSVIVT01004944001	PREDICTED: light-regulated protein [Vitis vinifera]<>CBI35671.3 unnamed protein product, partial [Vitis vinifera]	GO:0009507	chloroplast	-	-	-	-	-	-	gnl|BL_ORD_ID|72451	sp|Q03200|LIRP1_ORYSJ Light-regulated protein OS=Oryza sativa subsp. japonica GN=LIR1 PE=2 SV=1
GSVIVT01010058001	unnamed protein product, partial [Vitis vinifera]	-	-	-	-	-	-	-	-	-	-
GSVIVT01010060001	PREDICTED: uncharacterized protein LOC100256507 [Vitis vinifera]<>CBI27376.3 unnamed protein product, partial [Vitis vinifera]	GO:0008725;GO:0003824;GO:0006284;GO:0006281	DNA-3-methyladenine glycosylase activity;catalytic activity;base-excision repair;DNA repair	K01246	tag	http://www.genome.jp/dbget-bin/www_bget?ko:K01246	Base excision repair	ko03410	-	gnl|BL_ORD_ID|25965	sp|Q7VG78|GUAA_HELHP Probable GMP synthase [glutamine-hydrolyzing] OS=Helicobacter hepaticus (strain ATCC 51449 / 3B1) GN=guaA PE=3 SV=1
GSVIVT01010061001	PREDICTED: galactan beta-1,4-galactosyltransferase GALS3 [Vitis vinifera]	GO:0016020;GO:0016021	membrane;integral component of membrane	-	-	-	-	-	-	gnl|BL_ORD_ID|10692	sp|O65431|GALS3_ARATH Galactan beta-1,4-galactosyltransferase GALS3 OS=Arabidopsis thaliana GN=GALS3 PE=2 SV=1
GSVIVT01010063001	unnamed protein product, partial [Vitis vinifera]	-	-	-	-	-	-	-	-	-	-
GSVIVT01010064001	unnamed protein product, partial [Vitis vinifera]	-	-	-	-	-	-	-	-	-	-
GSVIVT01010068001	PREDICTED: CTP synthase 1 [Vitis vinifera]<>CBI27380.3 unnamed protein product, partial [Vitis vinifera]	GO:0005524;GO:0003883;GO:0000166;GO:0016874;GO:0006541;GO:0006221;GO:0044210	ATP binding;CTP synthase activity;nucleotide binding;ligase activity;glutamine metabolic process;pyrimidine nucleotide biosynthetic process;'de novo' CTP biosynthetic process	K01937	pyrG,CTPS	http://www.genome.jp/dbget-bin/www_bget?ko:K01937	Pyrimidine metabolism	ko00240	KOG2387(F)(CTP synthase (UTP-ammonia lyase))	gnl|BL_ORD_ID|150225	sp|Q6PEI7|PYRG1_DANRE CTP synthase 1 OS=Danio rerio GN=ctps1 PE=1 SV=1
chr1.982.1	-	-	-	-	-	-	-	-	-	-	-
chr1.982.2	PREDICTED: CTP synthase 1 [Vitis vinifera]<>CBI27380.3 unnamed protein product, partial [Vitis vinifera]	-	-	K01937	pyrG,CTPS	http://www.genome.jp/dbget-bin/www_bget?ko:K01937	Pyrimidine metabolism	ko00240	KOG2387(F)(CTP synthase (UTP-ammonia lyase))	gnl|BL_ORD_ID|150225	sp|Q6PEI7|PYRG1_DANRE CTP synthase 1 OS=Danio rerio GN=ctps1 PE=1 SV=1
GSVIVT01010071001	PREDICTED: ABC transporter G family member 28 [Vitis vinifera]	GO:0005524;GO:0000166;GO:0016887;GO:0042626;GO:0005886;GO:0016021;GO:0016020	ATP binding;nucleotide binding;ATPase activity;ATPase activity, coupled to transmembrane movement of substances;plasma membrane;integral component of membrane;membrane	-	-	-	-	-	-	gnl|BL_ORD_ID|267671	sp|Q9MAG3|AB24G_ARATH ABC transporter G family member 24 OS=Arabidopsis thaliana GN=ABCG24 PE=2 SV=2
GSVIVT01010073001	unnamed protein product, partial [Vitis vinifera]	GO:0004672;GO:0005524;GO:0048437;GO:0006468;GO:0010075;GO:0016020;GO:0016021	protein kinase activity;ATP binding;floral organ development;protein phosphorylation;regulation of meristem growth;membrane;integral component of membrane	-	-	-	-	-	-	gnl|BL_ORD_ID|309111	sp|O65440|BAME3_ARATH Leucine-rich repeat receptor-like serine/threonine-protein kinase BAM3 OS=Arabidopsis thaliana GN=BAM3 PE=2 SV=3
GSVIVT01010075001	unnamed protein product, partial [Vitis vinifera]	-	-	K01931	NEUR	http://www.genome.jp/dbget-bin/www_bget?ko:K01931	-	-	KOG4172(O)(Predicted E3 ubiquitin ligase)	gnl|BL_ORD_ID|111243	sp|P29503|NEUR_DROME Protein neuralized OS=Drosophila melanogaster GN=neur PE=1 SV=2
chr1.409.1	PREDICTED: uncharacterized protein LOC100253105 [Vitis vinifera]	GO:0008270	zinc ion binding	-	-	-	-	-	KOG4172(O)(Predicted E3 ubiquitin ligase)	gnl|BL_ORD_ID|111243	sp|P29503|NEUR_DROME Protein neuralized OS=Drosophila melanogaster GN=neur PE=1 SV=2
GSVIVT01010076001	unnamed protein product, partial [Vitis vinifera]	-	-	-	-	-	-	-	-	-	-
GSVIVT01010078001	unnamed protein product, partial [Vitis vinifera]	GO:0004672;GO:0005524;GO:0004674;GO:0016301;GO:0016740;GO:0000166;GO:0016310;GO:0006468;GO:0016021;GO:0016020	protein kinase activity;ATP binding;protein serine/threonine kinase activity;kinase activity;transferase activity;nucleotide binding;phosphorylation;protein phosphorylation;integral component of membrane;membrane	-	-	-	-	-	-	gnl|BL_ORD_ID|30642	sp|C0LGQ5|GSO1_ARATH LRR receptor-like serine/threonine-protein kinase GSO1 OS=Arabidopsis thaliana GN=GSO1 PE=1 SV=1
GSVIVT01010080001	unnamed protein product, partial [Vitis vinifera]	GO:0016491;GO:0004601;GO:0020037;GO:0046872;GO:0009664;GO:0042744;GO:0006979;GO:0055114;GO:0009505;GO:0005576	oxidoreductase activity;peroxidase activity;heme binding;metal ion binding;plant-type cell wall organization;hydrogen peroxide catabolic process;response to oxidative stress;oxidation-reduction process;plant-type cell wall;extracellular region	K00430	E1.11.1.7	http://www.genome.jp/dbget-bin/www_bget?ko:K00430	Phenylpropanoid biosynthesis	ko00940	-	gnl|BL_ORD_ID|121327	sp|Q9SY33|PER7_ARATH Peroxidase 7 OS=Arabidopsis thaliana GN=PER7 PE=2 SV=1
GSVIVT01010083001	unnamed protein product, partial [Vitis vinifera]	-	-	K11799	WDR21A	http://www.genome.jp/dbget-bin/www_bget?ko:K11799	-	-	-	gnl|BL_ORD_ID|70281	sp|Q8H0T9|KTNB1_ARATH Katanin p80 WD40 repeat-containing subunit B1 homolog OS=Arabidopsis thaliana GN=At5g23430 PE=2 SV=3
GSVIVT01010086001	PREDICTED: myb-related protein 308 [Vitis vinifera]<>CBI27388.3 unnamed protein product, partial [Vitis vinifera]	GO:0003677	DNA binding	K09422	MYBP	http://www.genome.jp/dbget-bin/www_bget?ko:K09422	-	-	-	gnl|BL_ORD_ID|410757	sp|Q8LPH6|MYB86_ARATH Transcription factor MYB86 OS=Arabidopsis thaliana GN=MYB86 PE=2 SV=1
GSVIVT01010088001	PREDICTED: extracellular ribonuclease LE [Vitis vinifera]<>CBI31950.3 unnamed protein product, partial [Vitis vinifera]	GO:0033897;GO:0003723;GO:0004540;GO:0009718;GO:0090501;GO:0005886;GO:0005576;GO:0005618;GO:0016787	ribonuclease T2 activity;RNA binding;ribonuclease activity;anthocyanin-containing compound biosynthetic process;RNA phosphodiester bond hydrolysis;plasma membrane;extracellular region;cell wall;hydrolase activity	K01166	E3.1.27.1	http://www.genome.jp/dbget-bin/www_bget?ko:K01166	-	-	-	gnl|BL_ORD_ID|177718	sp|P80022|RNLE_SOLLC Extracellular ribonuclease LE OS=Solanum lycopersicum PE=1 SV=2
GSVIVT01010089001	unnamed protein product, partial [Vitis vinifera]	GO:0016757	transferase activity, transferring glycosyl groups	K18134	EOGT	http://www.genome.jp/dbget-bin/www_bget?ko:K18134	Other types of O-glycan biosynthesis	ko00514	-	-	-
GSVIVT01010090001	unnamed protein product, partial [Vitis vinifera]	-	-	-	-	-	-	-	-	-	-
GSVIVT01010091001	unnamed protein product, partial [Vitis vinifera]	GO:0004106;GO:0046417;GO:0009073	chorismate mutase activity;chorismate metabolic process;aromatic amino acid family biosynthetic process	K01850	E5.4.99.5	http://www.genome.jp/dbget-bin/www_bget?ko:K01850	Phenylalanine, tyrosine and tryptophan biosynthesis;Biosynthesis of amino acids	ko00400,ko01230	KOG0795(E)(Chorismate mutase)	gnl|BL_ORD_ID|315741	sp|Q9C544|CM3_ARATH Chorismate mutase 3, chloroplastic OS=Arabidopsis thaliana GN=CM3 PE=1 SV=1
GSVIVT01010095001	unnamed protein product, partial [Vitis vinifera]	-	-	-	-	-	-	-	-	-	-
GSVIVT01010096001	unnamed protein product, partial [Vitis vinifera]	-	-	-	-	-	-	-	-	gnl|BL_ORD_ID|531841	sp|Q9M015|Y5161_ARATH Uncharacterized protein At5g01610 OS=Arabidopsis thaliana GN=At5g01610 PE=1 SV=1
GSVIVT01010097001	PREDICTED: uncharacterized protein LOC100265119 isoform X1 [Vitis vinifera]<>CBI27395.3 unnamed protein product, partial [Vitis vinifera]	GO:0051302;GO:0032875;GO:0010082;GO:0005739	regulation of cell division;regulation of DNA endoreduplication;regulation of root meristem growth;mitochondrion	-	-	-	-	-	-	-	-
GSVIVT01010098001	unnamed protein product, partial [Vitis vinifera]	GO:0016740;GO:0016757;GO:0016758;GO:0080044;GO:0080043;GO:0008152;GO:0052696;GO:0009813;GO:0043231	transferase activity;transferase activity, transferring glycosyl groups;transferase activity, transferring hexosyl groups;quercetin 7-O-glucosyltransferase activity;quercetin 3-O-glucosyltransferase activity;metabolic process;flavonoid glucuronidation;flavonoid biosynthetic process;intracellular membrane-bounded organelle	-	-	-	-	-	-	gnl|BL_ORD_ID|226967	sp|Q9LHJ2|U82A1_ARATH UDP-glycosyltransferase 82A1 OS=Arabidopsis thaliana GN=UGT82A1 PE=2 SV=1
GSVIVT01010100001	PREDICTED: transcription factor BIM2 isoform X1 [Vitis vinifera]<>XP_019076781.1 PREDICTED: transcription factor BIM2 isoform X1 [Vitis vinifera]<>XP_019076783.1 PREDICTED: transcription factor BIM2 isoform X1 [Vitis vinifera]<>XP_019076786.1 PREDICTED: transcription factor BIM2 isoform X1 [Vitis vinifera]<>CBI27397.3 unnamed protein product, partial [Vitis vinifera]	GO:0046983;GO:0006351	protein dimerization activity;transcription, DNA-templated	-	-	-	-	-	-	gnl|BL_ORD_ID|306845	sp|Q9CAA4|BIM2_ARATH Transcription factor BIM2 OS=Arabidopsis thaliana GN=BIM2 PE=1 SV=1
chr1.412.1	unnamed protein product, partial [Vitis vinifera]	GO:0046983;GO:0006351	protein dimerization activity;transcription, DNA-templated	-	-	-	-	-	-	-	-
chr1.412.2	PREDICTED: transcription factor BIM2 isoform X1 [Vitis vinifera]<>XP_019076781.1 PREDICTED: transcription factor BIM2 isoform X1 [Vitis vinifera]<>XP_019076783.1 PREDICTED: transcription factor BIM2 isoform X1 [Vitis vinifera]<>XP_019076786.1 PREDICTED: transcription factor BIM2 isoform X1 [Vitis vinifera]<>CBI27397.3 unnamed protein product, partial [Vitis vinifera]	GO:0046983;GO:0006351	protein dimerization activity;transcription, DNA-templated	-	-	-	-	-	-	gnl|BL_ORD_ID|306845	sp|Q9CAA4|BIM2_ARATH Transcription factor BIM2 OS=Arabidopsis thaliana GN=BIM2 PE=1 SV=1
chr1.412.3	PREDICTED: transcription factor BIM2 isoform X1 [Vitis vinifera]<>XP_019076781.1 PREDICTED: transcription factor BIM2 isoform X1 [Vitis vinifera]<>XP_019076783.1 PREDICTED: transcription factor BIM2 isoform X1 [Vitis vinifera]<>XP_019076786.1 PREDICTED: transcription factor BIM2 isoform X1 [Vitis vinifera]<>CBI27397.3 unnamed protein product, partial [Vitis vinifera]	GO:0046983;GO:0006351	protein dimerization activity;transcription, DNA-templated	-	-	-	-	-	-	gnl|BL_ORD_ID|306845	sp|Q9CAA4|BIM2_ARATH Transcription factor BIM2 OS=Arabidopsis thaliana GN=BIM2 PE=1 SV=1
GSVIVT01010101001	unnamed protein product, partial [Vitis vinifera]	-	-	-	-	-	-	-	-	gnl|BL_ORD_ID|435732	sp|Q59536|PTRB_MORLA Protease 2 OS=Moraxella lacunata GN=ptrB PE=3 SV=1
chr1.984.1	PREDICTED: uncharacterized protein LOC100258143 isoform X5 [Vitis vinifera]	-	-	-	-	-	-	-	-	gnl|BL_ORD_ID|435732	sp|Q59536|PTRB_MORLA Protease 2 OS=Moraxella lacunata GN=ptrB PE=3 SV=1
GSVIVT01010102001	PREDICTED: uncharacterized protein LOC100247891 [Vitis vinifera]<>XP_002266889.3 PREDICTED: uncharacterized protein LOC100247891 [Vitis vinifera]<>XP_010654085.1 PREDICTED: uncharacterized protein LOC100247891 [Vitis vinifera]<>XP_019076825.1 PREDICTED: uncharacterized protein LOC100247891 [Vitis vinifera]<>XP_019076832.1 PREDICTED: uncharacterized protein LOC100247891 [Vitis vinifera]<>CBI27399.…	GO:0005886	plasma membrane	-	-	-	-	-	-	-	-
GSVIVT01010103001	unnamed protein product, partial [Vitis vinifera]	-	-	-	-	-	-	-	-	-	-
GSVIVT01010104001	PREDICTED: translin-associated protein X [Vitis vinifera]<>XP_010654096.1 PREDICTED: translin-associated protein X [Vitis vinifera]	-	-	-	-	-	-	-	KOG3066(R)(Translin-associated protein X)	gnl|BL_ORD_ID|220642	sp|Q4R599|TSNAX_MACFA Translin-associated protein X OS=Macaca fascicularis GN=TSNAX PE=2 SV=1
chr1.985.1	unnamed protein product, partial [Vitis vinifera]	GO:0043565	sequence-specific DNA binding	-	-	-	-	-	KOG3066(R)(Translin-associated protein X)	gnl|BL_ORD_ID|220642	sp|Q4R599|TSNAX_MACFA Translin-associated protein X OS=Macaca fascicularis GN=TSNAX PE=2 SV=1
chr1.985.2	unnamed protein product, partial [Vitis vinifera]	GO:0043565	sequence-specific DNA binding	-	-	-	-	-	KOG3066(R)(Translin-associated protein X)	gnl|BL_ORD_ID|220642	sp|Q4R599|TSNAX_MACFA Translin-associated protein X OS=Macaca fascicularis GN=TSNAX PE=2 SV=1
GSVIVT01010106001	PREDICTED: chlorophyll(ide) b reductase NOL, chloroplastic isoform X1 [Vitis vinifera]<>CBI27402.3 unnamed protein product, partial [Vitis vinifera]	GO:0034256;GO:0016491;GO:0015996;GO:0010304;GO:0009507	chlorophyll(ide) b reductase activity;oxidoreductase activity;chlorophyll catabolic process;PSII associated light-harvesting complex II catabolic process;chloroplast	K13606	NOL,NYC1	http://www.genome.jp/dbget-bin/www_bget?ko:K13606	Porphyrin and chlorophyll metabolism	ko00860	KOG0725(R)(Reductases with broad range of substrate specificities)	gnl|BL_ORD_ID|116052	sp|Q8LEU3|NOL_ARATH Chlorophyll(ide) b reductase NOL, chloroplastic OS=Arabidopsis thaliana GN=NOL PE=1 SV=1
chr1.414.1	PREDICTED: chlorophyll(ide) b reductase NOL, chloroplastic isoform X4 [Vitis vinifera]	GO:0034256;GO:0016491;GO:0015996;GO:0010304;GO:0009507	chlorophyll(ide) b reductase activity;oxidoreductase activity;chlorophyll catabolic process;PSII associated light-harvesting complex II catabolic process;chloroplast	K13606	NOL,NYC1	http://www.genome.jp/dbget-bin/www_bget?ko:K13606	Porphyrin and chlorophyll metabolism	ko00860	-	gnl|BL_ORD_ID|116052	sp|Q8LEU3|NOL_ARATH Chlorophyll(ide) b reductase NOL, chloroplastic OS=Arabidopsis thaliana GN=NOL PE=1 SV=1
chr1.414.2	PREDICTED: chlorophyll(ide) b reductase NOL, chloroplastic isoform X3 [Vitis vinifera]	GO:0034256;GO:0016491;GO:0015996;GO:0010304;GO:0009507	chlorophyll(ide) b reductase activity;oxidoreductase activity;chlorophyll catabolic process;PSII associated light-harvesting complex II catabolic process;chloroplast	K13606	NOL,NYC1	http://www.genome.jp/dbget-bin/www_bget?ko:K13606	Porphyrin and chlorophyll metabolism	ko00860	-	gnl|BL_ORD_ID|112438	sp|Q84ST4|NOL_ORYSJ Chlorophyll(ide) b reductase NOL, chloroplastic OS=Oryza sativa subsp. japonica GN=NOL PE=1 SV=1
GSVIVT01010108001	unnamed protein product, partial [Vitis vinifera]	GO:0016301	kinase activity	-	-	-	-	-	-	gnl|BL_ORD_ID|429136	sp|Q8W4R8|P4KG6_ARATH Phosphatidylinositol 4-kinase gamma 6 OS=Arabidopsis thaliana GN=PI4KG6 PE=2 SV=1
chr1.986.1	PREDICTED: phosphatidylinositol 4-kinase gamma 5 [Vitis vinifera]<>CAN76598.1 hypothetical protein VITISV_005885 [Vitis vinifera]	GO:0016301;GO:0016310	kinase activity;phosphorylation	-	-	-	-	-	KOG2381(T)(Phosphatidylinositol 4-kinase)	gnl|BL_ORD_ID|431705	sp|Q9SI52|P4KG7_ARATH Phosphatidylinositol 4-kinase gamma 7 OS=Arabidopsis thaliana GN=PI4KG7 PE=1 SV=2
chr1.986.2	PREDICTED: phosphatidylinositol 4-kinase gamma 5 [Vitis vinifera]<>CAN76598.1 hypothetical protein VITISV_005885 [Vitis vinifera]	GO:0016301;GO:0016310	kinase activity;phosphorylation	-	-	-	-	-	KOG2381(T)(Phosphatidylinositol 4-kinase)	gnl|BL_ORD_ID|431705	sp|Q9SI52|P4KG7_ARATH Phosphatidylinositol 4-kinase gamma 7 OS=Arabidopsis thaliana GN=PI4KG7 PE=1 SV=2
chr1.986.3	PREDICTED: phosphatidylinositol 4-kinase gamma 5 [Vitis vinifera]<>CAN76598.1 hypothetical protein VITISV_005885 [Vitis vinifera]	GO:0016301;GO:0016310	kinase activity;phosphorylation	-	-	-	-	-	KOG2381(T)(Phosphatidylinositol 4-kinase)	gnl|BL_ORD_ID|431705	sp|Q9SI52|P4KG7_ARATH Phosphatidylinositol 4-kinase gamma 7 OS=Arabidopsis thaliana GN=PI4KG7 PE=1 SV=2
GSVIVT01010109001	unnamed protein product, partial [Vitis vinifera]	GO:0008725;GO:0003824;GO:0006284;GO:0006281	DNA-3-methyladenine glycosylase activity;catalytic activity;base-excision repair;DNA repair	K01246	tag	http://www.genome.jp/dbget-bin/www_bget?ko:K01246	Base excision repair	ko03410	-	gnl|BL_ORD_ID|25965	sp|Q7VG78|GUAA_HELHP Probable GMP synthase [glutamine-hydrolyzing] OS=Helicobacter hepaticus (strain ATCC 51449 / 3B1) GN=guaA PE=3 SV=1
GSVIVT01010110001	unnamed protein product, partial [Vitis vinifera]	GO:0005509;GO:0016831;GO:0016829;GO:0004609;GO:0008654;GO:0006629;GO:0006646;GO:0016540;GO:0016020	calcium ion binding;carboxy-lyase activity;lyase activity;phosphatidylserine decarboxylase activity;phospholipid biosynthetic process;lipid metabolic process;phosphatidylethanolamine biosynthetic process;protein autoprocessing;membrane	K01613	psd,PISD	http://www.genome.jp/dbget-bin/www_bget?ko:K01613	Glycerophospholipid metabolism	ko00564	KOG2419(I)(Phosphatidylserine decarboxylase)	gnl|BL_ORD_ID|140401	sp|Q5JN42|PSD2_ORYSJ Phosphatidylserine decarboxylase proenzyme 2 OS=Oryza sativa subsp. japonica GN=PSD2 PE=3 SV=3
GSVIVT01010112001	unnamed protein product, partial [Vitis vinifera]	-	-	-	-	-	-	-	-	gnl|BL_ORD_ID|134009	sp|Q9LMY5|PPR41_ARATH Putative pentatricopeptide repeat-containing protein At1g13630 OS=Arabidopsis thaliana GN=At1g13630 PE=3 SV=3
GSVIVT01010114001	unnamed protein product, partial [Vitis vinifera]	-	-	K13457	RPM1,RPS3	http://www.genome.jp/dbget-bin/www_bget?ko:K13457	Plant-pathogen interaction	ko04626	-	-	-
chr1.987.1	-	-	-	-	-	-	-	-	-	-	-
chr1.987.2	unnamed protein product, partial [Vitis vinifera]	-	-	K13457	RPM1,RPS3	http://www.genome.jp/dbget-bin/www_bget?ko:K13457	Plant-pathogen interaction	ko04626	-	-	-
GSVIVT01010115001	unnamed protein product, partial [Vitis vinifera]	GO:0016788	hydrolase activity, acting on ester bonds	-	-	-	-	-	-	gnl|BL_ORD_ID|21273	sp|Q8LFJ9|GLIP7_ARATH GDSL esterase/lipase 7 OS=Arabidopsis thaliana GN=GLIP7 PE=2 SV=1
GSVIVT01010116001	unnamed protein product, partial [Vitis vinifera]	-	-	-	-	-	-	-	-	-	-
GSVIVT01010118001	PREDICTED: protein ABHD17B isoform X2 [Vitis vinifera]<>CBI27410.3 unnamed protein product, partial [Vitis vinifera]	-	-	-	-	-	-	-	KOG1552(R)(Predicted alpha/beta hydrolase)	gnl|BL_ORD_ID|263096	sp|Q5ZJ01|AB17B_CHICK Protein ABHD17B OS=Gallus gallus GN=ABHD17B PE=2 SV=1
GSVIVT01010120001	unnamed protein product, partial [Vitis vinifera]	GO:0005524;GO:0051082;GO:0006950;GO:0010157;GO:0045037;GO:0006457;GO:0009414;GO:0009651;GO:0009704;GO:0005739;GO:0009941;GO:0009507;GO:0009570;GO:0009536;GO:0005774	ATP binding;unfolded protein binding;response to stress;response to chlorate;protein import into chloroplast stroma;protein folding;response to water deprivation;response to salt stress;de-etiolation;mitochondrion;chloroplast envelope;chloroplast;chloroplast stroma;plastid;vacuolar membrane	K09487	HSP90B,TRA1	http://www.genome.jp/dbget-bin/www_bget?ko:K09487	PI3K-Akt signaling pathway;Protein processing in endoplasmic reticulum;Estrogen signaling pathway;Thyroid hormone synthesis;Plant-pathogen interaction;IL-17 signaling pathway	ko04151,ko04141,ko04915,ko04918,ko04626,ko04657	KOG0020(O)(Endoplasmic reticulum glucose-regulated protein (GRP94/endoplasmin), HSP90 family)	gnl|BL_ORD_ID|45651	sp|Q9SIF2|HS905_ARATH Heat shock protein 90-5, chloroplastic OS=Arabidopsis thaliana GN=HSP90-5 PE=1 SV=1
chr1.988.1	PREDICTED: heat shock protein 90-5, chloroplastic [Vitis vinifera]	GO:0005524;GO:0051082;GO:0006950;GO:0010157;GO:0045037;GO:0006457;GO:0009414;GO:0009651;GO:0009704;GO:0005739;GO:0009941;GO:0009507;GO:0009570;GO:0009536;GO:0005774	ATP binding;unfolded protein binding;response to stress;response to chlorate;protein import into chloroplast stroma;protein folding;response to water deprivation;response to salt stress;de-etiolation;mitochondrion;chloroplast envelope;chloroplast;chloroplast stroma;plastid;vacuolar membrane	K09487	HSP90B,TRA1	http://www.genome.jp/dbget-bin/www_bget?ko:K09487	PI3K-Akt signaling pathway;Protein processing in endoplasmic reticulum;Estrogen signaling pathway;Thyroid hormone synthesis;Plant-pathogen interaction;IL-17 signaling pathway	ko04151,ko04141,ko04915,ko04918,ko04626,ko04657	KOG0020(O)(Endoplasmic reticulum glucose-regulated protein (GRP94/endoplasmin), HSP90 family)	gnl|BL_ORD_ID|45651	sp|Q9SIF2|HS905_ARATH Heat shock protein 90-5, chloroplastic OS=Arabidopsis thaliana GN=HSP90-5 PE=1 SV=1
chr1.988.2	PREDICTED: heat shock protein 90-5, chloroplastic [Vitis vinifera]	GO:0005524;GO:0051082;GO:0006950;GO:0010157;GO:0045037;GO:0006457;GO:0009414;GO:0009651;GO:0009704;GO:0005739;GO:0009941;GO:0009507;GO:0009570;GO:0009536;GO:0005774	ATP binding;unfolded protein binding;response to stress;response to chlorate;protein import into chloroplast stroma;protein folding;response to water deprivation;response to salt stress;de-etiolation;mitochondrion;chloroplast envelope;chloroplast;chloroplast stroma;plastid;vacuolar membrane	K09487	HSP90B,TRA1	http://www.genome.jp/dbget-bin/www_bget?ko:K09487	PI3K-Akt signaling pathway;Protein processing in endoplasmic reticulum;Estrogen signaling pathway;Thyroid hormone synthesis;Plant-pathogen interaction;IL-17 signaling pathway	ko04151,ko04141,ko04915,ko04918,ko04626,ko04657	KOG0020(O)(Endoplasmic reticulum glucose-regulated protein (GRP94/endoplasmin), HSP90 family)	gnl|BL_ORD_ID|45651	sp|Q9SIF2|HS905_ARATH Heat shock protein 90-5, chloroplastic OS=Arabidopsis thaliana GN=HSP90-5 PE=1 SV=1
chr1.988.3	PREDICTED: heat shock protein 90-5, chloroplastic [Vitis vinifera]	GO:0005524;GO:0051082;GO:0006950;GO:0010157;GO:0045037;GO:0006457;GO:0009414;GO:0009651;GO:0009704;GO:0005739;GO:0009941;GO:0009507;GO:0009570;GO:0009536;GO:0005774	ATP binding;unfolded protein binding;response to stress;response to chlorate;protein import into chloroplast stroma;protein folding;response to water deprivation;response to salt stress;de-etiolation;mitochondrion;chloroplast envelope;chloroplast;chloroplast stroma;plastid;vacuolar membrane	K09487	HSP90B,TRA1	http://www.genome.jp/dbget-bin/www_bget?ko:K09487	PI3K-Akt signaling pathway;Protein processing in endoplasmic reticulum;Estrogen signaling pathway;Thyroid hormone synthesis;Plant-pathogen interaction;IL-17 signaling pathway	ko04151,ko04141,ko04915,ko04918,ko04626,ko04657	KOG0020(O)(Endoplasmic reticulum glucose-regulated protein (GRP94/endoplasmin), HSP90 family)	gnl|BL_ORD_ID|45651	sp|Q9SIF2|HS905_ARATH Heat shock protein 90-5, chloroplastic OS=Arabidopsis thaliana GN=HSP90-5 PE=1 SV=1
chr1.988.4	PREDICTED: heat shock protein 90-5, chloroplastic [Vitis vinifera]	GO:0005524;GO:0051082;GO:0006950;GO:0010157;GO:0045037;GO:0006457;GO:0009414;GO:0009651;GO:0009704;GO:0005739;GO:0009941;GO:0009507;GO:0009570;GO:0009536;GO:0005774	ATP binding;unfolded protein binding;response to stress;response to chlorate;protein import into chloroplast stroma;protein folding;response to water deprivation;response to salt stress;de-etiolation;mitochondrion;chloroplast envelope;chloroplast;chloroplast stroma;plastid;vacuolar membrane	K09487	HSP90B,TRA1	http://www.genome.jp/dbget-bin/www_bget?ko:K09487	PI3K-Akt signaling pathway;Protein processing in endoplasmic reticulum;Estrogen signaling pathway;Thyroid hormone synthesis;Plant-pathogen interaction;IL-17 signaling pathway	ko04151,ko04141,ko04915,ko04918,ko04626,ko04657	KOG0020(O)(Endoplasmic reticulum glucose-regulated protein (GRP94/endoplasmin), HSP90 family)	gnl|BL_ORD_ID|45651	sp|Q9SIF2|HS905_ARATH Heat shock protein 90-5, chloroplastic OS=Arabidopsis thaliana GN=HSP90-5 PE=1 SV=1
chr1.988.5	PREDICTED: heat shock protein 90-5, chloroplastic [Vitis vinifera]	GO:0005524;GO:0051082;GO:0006950;GO:0010157;GO:0045037;GO:0006457;GO:0009414;GO:0009651;GO:0009704;GO:0005739;GO:0009941;GO:0009507;GO:0009570;GO:0009536;GO:0005774	ATP binding;unfolded protein binding;response to stress;response to chlorate;protein import into chloroplast stroma;protein folding;response to water deprivation;response to salt stress;de-etiolation;mitochondrion;chloroplast envelope;chloroplast;chloroplast stroma;plastid;vacuolar membrane	K09487	HSP90B,TRA1	http://www.genome.jp/dbget-bin/www_bget?ko:K09487	PI3K-Akt signaling pathway;Protein processing in endoplasmic reticulum;Estrogen signaling pathway;Thyroid hormone synthesis;Plant-pathogen interaction;IL-17 signaling pathway	ko04151,ko04141,ko04915,ko04918,ko04626,ko04657	KOG0020(O)(Endoplasmic reticulum glucose-regulated protein (GRP94/endoplasmin), HSP90 family)	gnl|BL_ORD_ID|45651	sp|Q9SIF2|HS905_ARATH Heat shock protein 90-5, chloroplastic OS=Arabidopsis thaliana GN=HSP90-5 PE=1 SV=1
chr1.988.6	PREDICTED: heat shock protein 90-5, chloroplastic [Vitis vinifera]	GO:0005524;GO:0051082;GO:0006950;GO:0010157;GO:0045037;GO:0006457;GO:0009414;GO:0009651;GO:0009704;GO:0005739;GO:0009941;GO:0009507;GO:0009570;GO:0009536;GO:0005774	ATP binding;unfolded protein binding;response to stress;response to chlorate;protein import into chloroplast stroma;protein folding;response to water deprivation;response to salt stress;de-etiolation;mitochondrion;chloroplast envelope;chloroplast;chloroplast stroma;plastid;vacuolar membrane	K09487	HSP90B,TRA1	http://www.genome.jp/dbget-bin/www_bget?ko:K09487	PI3K-Akt signaling pathway;Protein processing in endoplasmic reticulum;Estrogen signaling pathway;Thyroid hormone synthesis;Plant-pathogen interaction;IL-17 signaling pathway	ko04151,ko04141,ko04915,ko04918,ko04626,ko04657	KOG0020(O)(Endoplasmic reticulum glucose-regulated protein (GRP94/endoplasmin), HSP90 family)	gnl|BL_ORD_ID|45651	sp|Q9SIF2|HS905_ARATH Heat shock protein 90-5, chloroplastic OS=Arabidopsis thaliana GN=HSP90-5 PE=1 SV=1
chr1.988.7	PREDICTED: heat shock protein 90-5, chloroplastic [Vitis vinifera]	GO:0005524;GO:0051082;GO:0006950;GO:0010157;GO:0045037;GO:0006457;GO:0009414;GO:0009651;GO:0009704;GO:0005739;GO:0009941;GO:0009507;GO:0009570;GO:0009536;GO:0005774	ATP binding;unfolded protein binding;response to stress;response to chlorate;protein import into chloroplast stroma;protein folding;response to water deprivation;response to salt stress;de-etiolation;mitochondrion;chloroplast envelope;chloroplast;chloroplast stroma;plastid;vacuolar membrane	K09487	HSP90B,TRA1	http://www.genome.jp/dbget-bin/www_bget?ko:K09487	PI3K-Akt signaling pathway;Protein processing in endoplasmic reticulum;Estrogen signaling pathway;Thyroid hormone synthesis;Plant-pathogen interaction;IL-17 signaling pathway	ko04151,ko04141,ko04915,ko04918,ko04626,ko04657	KOG0020(O)(Endoplasmic reticulum glucose-regulated protein (GRP94/endoplasmin), HSP90 family)	gnl|BL_ORD_ID|45651	sp|Q9SIF2|HS905_ARATH Heat shock protein 90-5, chloroplastic OS=Arabidopsis thaliana GN=HSP90-5 PE=1 SV=1
GSVIVT01010122001	PREDICTED: DNA-directed RNA polymerase 1, mitochondrial [Vitis vinifera]	GO:0003677;GO:0016740;GO:0003899;GO:0016779;GO:0006351;GO:0005739	DNA binding;transferase activity;DNA-directed 5'-3' RNA polymerase activity;nucleotidyltransferase activity;transcription, DNA-templated;mitochondrion	K10908	POLRMT,RPO41	http://www.genome.jp/dbget-bin/www_bget?ko:K10908	-	-	KOG1038(KL)(Mitochondrial/chloroplast DNA-directed RNA polymerase RPO41, provides primers for DNA replication-initiation)	gnl|BL_ORD_ID|191420	sp|Q8L6J5|RPO1B_TOBAC DNA-directed RNA polymerase 1B, mitochondrial OS=Nicotiana tabacum GN=RPOT1-TOM PE=2 SV=2
chr1.989.1	unnamed protein product, partial [Vitis vinifera]	GO:0003677;GO:0016740;GO:0003899;GO:0016779;GO:0006351	DNA binding;transferase activity;DNA-directed 5'-3' RNA polymerase activity;nucleotidyltransferase activity;transcription, DNA-templated	K10908	POLRMT,RPO41	http://www.genome.jp/dbget-bin/www_bget?ko:K10908	-	-	KOG1038(KL)(Mitochondrial/chloroplast DNA-directed RNA polymerase RPO41, provides primers for DNA replication-initiation)	gnl|BL_ORD_ID|191420	sp|Q8L6J5|RPO1B_TOBAC DNA-directed RNA polymerase 1B, mitochondrial OS=Nicotiana tabacum GN=RPOT1-TOM PE=2 SV=2
GSVIVT01010123001	unnamed protein product, partial [Vitis vinifera]	GO:0004842;GO:0016567	ubiquitin-protein transferase activity;protein ubiquitination	-	-	-	-	-	-	gnl|BL_ORD_ID|438501	sp|Q9CAA7|PUB42_ARATH Putative U-box domain-containing protein 42 OS=Arabidopsis thaliana GN=PUB42 PE=2 SV=1
GSVIVT01010124001	PREDICTED: uncharacterized protein LOC100253093 [Vitis vinifera]<>CBI27414.3 unnamed protein product, partial [Vitis vinifera]	-	-	-	-	-	-	-	KOG4498(S)(Uncharacterized conserved protein)	gnl|BL_ORD_ID|389164	sp|Q9BRX8|F213A_HUMAN Redox-regulatory protein FAM213A OS=Homo sapiens GN=FAM213A PE=1 SV=3
GSVIVT01010125001	PREDICTED: putative pentatricopeptide repeat-containing protein At1g68930 [Vitis vinifera]<>XP_010654170.1 PREDICTED: putative pentatricopeptide repeat-containing protein At1g68930 [Vitis vinifera]<>CBI27415.3 unnamed protein product, partial [Vitis vinifera]	GO:0008270	zinc ion binding	-	-	-	-	-	-	gnl|BL_ORD_ID|134939	sp|Q9CAA8|PP108_ARATH Putative pentatricopeptide repeat-containing protein At1g68930 OS=Arabidopsis thaliana GN=PCMP-H22 PE=3 SV=1
GSVIVT01010126001	unnamed protein product, partial [Vitis vinifera]	GO:0046983	protein dimerization activity	-	-	-	-	-	-	gnl|BL_ORD_ID|302192	sp|Q9CAA9|BH049_ARATH Transcription factor bHLH49 OS=Arabidopsis thaliana GN=BHLH49 PE=1 SV=1
GSVIVT01010127001	unnamed protein product, partial [Vitis vinifera]	-	-	-	-	-	-	-	-	gnl|BL_ORD_ID|251019	sp|A8MQR0|WIT2_ARATH WPP domain-interacting tail-anchored protein 2 OS=Arabidopsis thaliana GN=WIT2 PE=1 SV=1
chr1.990.1	unnamed protein product, partial [Vitis vinifera]	-	-	-	-	-	-	-	-	-	-
chr1.990.2	PREDICTED: WPP domain-interacting tail-anchored protein 2 [Vitis vinifera]<>XP_019076901.1 PREDICTED: WPP domain-interacting tail-anchored protein 2 [Vitis vinifera]	GO:0016020;GO:0016021	membrane;integral component of membrane	-	-	-	-	-	-	gnl|BL_ORD_ID|251019	sp|A8MQR0|WIT2_ARATH WPP domain-interacting tail-anchored protein 2 OS=Arabidopsis thaliana GN=WIT2 PE=1 SV=1
GSVIVT01010131001	unnamed protein product, partial [Vitis vinifera]	GO:0016021;GO:0016020	integral component of membrane;membrane	-	-	-	-	-	-	-	-
chr1.416.2	unnamed protein product, partial [Vitis vinifera]	GO:0016021;GO:0016020	integral component of membrane;membrane	-	-	-	-	-	-	-	-
GSVIVT01010134001	unnamed protein product, partial [Vitis vinifera]	-	-	-	-	-	-	-	-	-	-
GSVIVT01010138001	unnamed protein product, partial [Vitis vinifera]	GO:0016021;GO:0016020	integral component of membrane;membrane	-	-	-	-	-	-	-	-
GSVIVT01010139001	unnamed protein product, partial [Vitis vinifera]	-	-	K14759	PHYLLO	http://www.genome.jp/dbget-bin/www_bget?ko:K14759	Ubiquinone and other terpenoid-quinone biosynthesis	ko00130	-	gnl|BL_ORD_ID|131824	sp|Q15KI9|PHYLO_ARATH Protein PHYLLO, chloroplastic OS=Arabidopsis thaliana GN=PHYLLO PE=2 SV=2
GSVIVT01010141001	unnamed protein product, partial [Vitis vinifera]	-	-	K14759	PHYLLO	http://www.genome.jp/dbget-bin/www_bget?ko:K14759	Ubiquinone and other terpenoid-quinone biosynthesis	ko00130	-	gnl|BL_ORD_ID|131824	sp|Q15KI9|PHYLO_ARATH Protein PHYLLO, chloroplastic OS=Arabidopsis thaliana GN=PHYLLO PE=2 SV=2
GSVIVT01010142001	unnamed protein product, partial [Vitis vinifera]	-	-	-	-	-	-	-	-	-	-
GSVIVT01010143001	unnamed protein product, partial [Vitis vinifera]	-	-	K14759	PHYLLO	http://www.genome.jp/dbget-bin/www_bget?ko:K14759	Ubiquinone and other terpenoid-quinone biosynthesis	ko00130	-	gnl|BL_ORD_ID|131824	sp|Q15KI9|PHYLO_ARATH Protein PHYLLO, chloroplastic OS=Arabidopsis thaliana GN=PHYLLO PE=2 SV=2
chr1.420.1	PREDICTED: protein PHYLLO, chloroplastic isoform X2 [Vitis vinifera]	-	-	K14759	PHYLLO	http://www.genome.jp/dbget-bin/www_bget?ko:K14759	Ubiquinone and other terpenoid-quinone biosynthesis	ko00130	-	gnl|BL_ORD_ID|131824	sp|Q15KI9|PHYLO_ARATH Protein PHYLLO, chloroplastic OS=Arabidopsis thaliana GN=PHYLLO PE=2 SV=2
chr1.420.2	PREDICTED: protein PHYLLO, chloroplastic isoform X2 [Vitis vinifera]	GO:0070204;GO:0003824;GO:0030976;GO:0009234	2-succinyl-5-enolpyruvyl-6-hydroxy-3-cyclohexene-1-carboxylic-acid synthase activity;catalytic activity;thiamine pyrophosphate binding;menaquinone biosynthetic process	K14759	PHYLLO	http://www.genome.jp/dbget-bin/www_bget?ko:K14759	Ubiquinone and other terpenoid-quinone biosynthesis	ko00130	-	gnl|BL_ORD_ID|131824	sp|Q15KI9|PHYLO_ARATH Protein PHYLLO, chloroplastic OS=Arabidopsis thaliana GN=PHYLLO PE=2 SV=2
GSVIVT01010145001	unnamed protein product, partial [Vitis vinifera]	GO:0003922;GO:0005524;GO:0016462;GO:0003921;GO:0006177;GO:0006164;GO:0005829	GMP synthase (glutamine-hydrolyzing) activity;ATP binding;pyrophosphatase activity;GMP synthase activity;GMP biosynthetic process;purine nucleotide biosynthetic process;cytosol	K01951	guaA,GMPS	http://www.genome.jp/dbget-bin/www_bget?ko:K01951	Purine metabolism;Drug metabolism - other enzymes	ko00230,ko00983	KOG1622(F)(GMP synthase)	gnl|BL_ORD_ID|26763	sp|Q3AD70|GUAA_CARHZ GMP synthase [glutamine-hydrolyzing] OS=Carboxydothermus hydrogenoformans (strain ATCC BAA-161 / DSM 6008 / Z-2901) GN=guaA PE=3 SV=1
GSVIVT01010149001	PREDICTED: chaperonin 60 subunit beta 4, chloroplastic [Vitis vinifera]	GO:0005524;GO:0042026;GO:0006457;GO:0005737;GO:0009941;GO:0009507;GO:0009570	ATP binding;protein refolding;protein folding;cytoplasm;chloroplast envelope;chloroplast;chloroplast stroma	K04077	groEL,HSPD1	http://www.genome.jp/dbget-bin/www_bget?ko:K04077	RNA degradation;Longevity regulating pathway - worm	ko03018,ko04212	KOG0356(O)(Mitochondrial chaperonin, Cpn60/Hsp60p)	gnl|BL_ORD_ID|339856	sp|Q9C667|CPNB4_ARATH Chaperonin 60 subunit beta 4, chloroplastic OS=Arabidopsis thaliana GN=CPN60B4 PE=1 SV=1
chr1.994.1	PREDICTED: chaperonin 60 subunit beta 4, chloroplastic [Vitis vinifera]	GO:0005524;GO:0042026;GO:0006457;GO:0005737;GO:0009941;GO:0009507;GO:0009570	ATP binding;protein refolding;protein folding;cytoplasm;chloroplast envelope;chloroplast;chloroplast stroma	K04077	groEL,HSPD1	http://www.genome.jp/dbget-bin/www_bget?ko:K04077	RNA degradation;Longevity regulating pathway - worm	ko03018,ko04212	KOG0356(O)(Mitochondrial chaperonin, Cpn60/Hsp60p)	gnl|BL_ORD_ID|339856	sp|Q9C667|CPNB4_ARATH Chaperonin 60 subunit beta 4, chloroplastic OS=Arabidopsis thaliana GN=CPN60B4 PE=1 SV=1
GSVIVT01010152001	PREDICTED: basic leucine zipper 43 [Vitis vinifera]<>CBI27427.3 unnamed protein product, partial [Vitis vinifera]	GO:0043565;GO:0003700;GO:0006355	sequence-specific DNA binding;transcription factor activity, sequence-specific DNA binding;regulation of transcription, DNA-templated	-	-	-	-	-	-	gnl|BL_ORD_ID|310666	sp|Q9FMC2|BZP43_ARATH Basic leucine zipper 43 OS=Arabidopsis thaliana GN=BZIP43 PE=1 SV=1
GSVIVT01010153001	unnamed protein product, partial [Vitis vinifera]	-	-	-	-	-	-	-	-	gnl|BL_ORD_ID|535813	sp|Q9C5M1|YCED2_ARATH Large ribosomal RNA subunit accumulation protein YCED homolog 2, chloroplastic OS=Arabidopsis thaliana GN=At3g19800 PE=2 SV=1
chr1.995.1	hypothetical protein VITISV_002916 [Vitis vinifera]	-	-	-	-	-	-	-	-	gnl|BL_ORD_ID|535813	sp|Q9C5M1|YCED2_ARATH Large ribosomal RNA subunit accumulation protein YCED homolog 2, chloroplastic OS=Arabidopsis thaliana GN=At3g19800 PE=2 SV=1
chr1.995.2	PREDICTED: uncharacterized protein LOC100253004 [Vitis vinifera]	-	-	-	-	-	-	-	-	gnl|BL_ORD_ID|535813	sp|Q9C5M1|YCED2_ARATH Large ribosomal RNA subunit accumulation protein YCED homolog 2, chloroplastic OS=Arabidopsis thaliana GN=At3g19800 PE=2 SV=1
chr1.995.3	hypothetical protein VITISV_002916 [Vitis vinifera]	-	-	-	-	-	-	-	-	gnl|BL_ORD_ID|535813	sp|Q9C5M1|YCED2_ARATH Large ribosomal RNA subunit accumulation protein YCED homolog 2, chloroplastic OS=Arabidopsis thaliana GN=At3g19800 PE=2 SV=1
chr1.995.4	PREDICTED: uncharacterized protein LOC100253004 [Vitis vinifera]	-	-	-	-	-	-	-	-	gnl|BL_ORD_ID|535813	sp|Q9C5M1|YCED2_ARATH Large ribosomal RNA subunit accumulation protein YCED homolog 2, chloroplastic OS=Arabidopsis thaliana GN=At3g19800 PE=2 SV=1
chr1.995.5	unnamed protein product, partial [Vitis vinifera]	-	-	-	-	-	-	-	-	gnl|BL_ORD_ID|535813	sp|Q9C5M1|YCED2_ARATH Large ribosomal RNA subunit accumulation protein YCED homolog 2, chloroplastic OS=Arabidopsis thaliana GN=At3g19800 PE=2 SV=1
chr1.995.6	unnamed protein product, partial [Vitis vinifera]	-	-	-	-	-	-	-	-	gnl|BL_ORD_ID|535813	sp|Q9C5M1|YCED2_ARATH Large ribosomal RNA subunit accumulation protein YCED homolog 2, chloroplastic OS=Arabidopsis thaliana GN=At3g19800 PE=2 SV=1
chr1.995.7	hypothetical protein VITISV_002916 [Vitis vinifera]	-	-	-	-	-	-	-	-	gnl|BL_ORD_ID|535813	sp|Q9C5M1|YCED2_ARATH Large ribosomal RNA subunit accumulation protein YCED homolog 2, chloroplastic OS=Arabidopsis thaliana GN=At3g19800 PE=2 SV=1
chr1.995.10	unnamed protein product, partial [Vitis vinifera]	-	-	-	-	-	-	-	-	gnl|BL_ORD_ID|535813	sp|Q9C5M1|YCED2_ARATH Large ribosomal RNA subunit accumulation protein YCED homolog 2, chloroplastic OS=Arabidopsis thaliana GN=At3g19800 PE=2 SV=1
chr1.995.8	unnamed protein product, partial [Vitis vinifera]	-	-	-	-	-	-	-	-	gnl|BL_ORD_ID|535813	sp|Q9C5M1|YCED2_ARATH Large ribosomal RNA subunit accumulation protein YCED homolog 2, chloroplastic OS=Arabidopsis thaliana GN=At3g19800 PE=2 SV=1
chr1.995.9	hypothetical protein VITISV_002916 [Vitis vinifera]	-	-	-	-	-	-	-	-	gnl|BL_ORD_ID|535813	sp|Q9C5M1|YCED2_ARATH Large ribosomal RNA subunit accumulation protein YCED homolog 2, chloroplastic OS=Arabidopsis thaliana GN=At3g19800 PE=2 SV=1
GSVIVT01010154001	PREDICTED: choline/ethanolaminephosphotransferase 1 [Vitis vinifera]<>XP_010654253.1 PREDICTED: choline/ethanolaminephosphotransferase 1 [Vitis vinifera]<>CBI27429.3 unnamed protein product, partial [Vitis vinifera]	GO:0016780;GO:0016740;GO:0008654;GO:0016020;GO:0016021	phosphotransferase activity, for other substituted phosphate groups;transferase activity;phospholipid biosynthetic process;membrane;integral component of membrane	K00993	EPT1	http://www.genome.jp/dbget-bin/www_bget?ko:K00993	Ether lipid metabolism;Glycerophospholipid metabolism;Phosphonate and phosphinate metabolism	ko00565,ko00564,ko00440	KOG2877(I)(sn-1,2-diacylglycerol ethanolamine- and cholinephosphotranferases)	gnl|BL_ORD_ID|266596	sp|O82567|AAPT1_ARATH Choline/ethanolaminephosphotransferase 1 OS=Arabidopsis thaliana GN=AAPT1 PE=1 SV=1
chr1.422.1	hypothetical protein VITISV_002917 [Vitis vinifera]	GO:0016780;GO:0016740;GO:0008654;GO:0016020;GO:0016021	phosphotransferase activity, for other substituted phosphate groups;transferase activity;phospholipid biosynthetic process;membrane;integral component of membrane	K00993	EPT1	http://www.genome.jp/dbget-bin/www_bget?ko:K00993	Ether lipid metabolism;Glycerophospholipid metabolism;Phosphonate and phosphinate metabolism	ko00565,ko00564,ko00440	KOG2877(I)(sn-1,2-diacylglycerol ethanolamine- and cholinephosphotranferases)	gnl|BL_ORD_ID|266596	sp|O82567|AAPT1_ARATH Choline/ethanolaminephosphotransferase 1 OS=Arabidopsis thaliana GN=AAPT1 PE=1 SV=1
chr1.422.2	-	-	-	-	-	-	-	-	-	-	-
chr1.422.3	PREDICTED: choline/ethanolaminephosphotransferase 1 [Vitis vinifera]<>XP_010654253.1 PREDICTED: choline/ethanolaminephosphotransferase 1 [Vitis vinifera]<>CBI27429.3 unnamed protein product, partial [Vitis vinifera]	GO:0016780;GO:0016740;GO:0008654;GO:0016020;GO:0016021	phosphotransferase activity, for other substituted phosphate groups;transferase activity;phospholipid biosynthetic process;membrane;integral component of membrane	K00993	EPT1	http://www.genome.jp/dbget-bin/www_bget?ko:K00993	Ether lipid metabolism;Glycerophospholipid metabolism;Phosphonate and phosphinate metabolism	ko00565,ko00564,ko00440	-	gnl|BL_ORD_ID|266596	sp|O82567|AAPT1_ARATH Choline/ethanolaminephosphotransferase 1 OS=Arabidopsis thaliana GN=AAPT1 PE=1 SV=1
chr1.422.4	PREDICTED: choline/ethanolaminephosphotransferase 1 [Vitis vinifera]<>XP_010654253.1 PREDICTED: choline/ethanolaminephosphotransferase 1 [Vitis vinifera]<>CBI27429.3 unnamed protein product, partial [Vitis vinifera]	GO:0016780;GO:0016740;GO:0008654;GO:0016020;GO:0016021	phosphotransferase activity, for other substituted phosphate groups;transferase activity;phospholipid biosynthetic process;membrane;integral component of membrane	K00993	EPT1	http://www.genome.jp/dbget-bin/www_bget?ko:K00993	Ether lipid metabolism;Glycerophospholipid metabolism;Phosphonate and phosphinate metabolism	ko00565,ko00564,ko00440	KOG2877(I)(sn-1,2-diacylglycerol ethanolamine- and cholinephosphotranferases)	gnl|BL_ORD_ID|266596	sp|O82567|AAPT1_ARATH Choline/ethanolaminephosphotransferase 1 OS=Arabidopsis thaliana GN=AAPT1 PE=1 SV=1
chr1.422.5	PREDICTED: choline/ethanolaminephosphotransferase 1 [Vitis vinifera]<>XP_010654253.1 PREDICTED: choline/ethanolaminephosphotransferase 1 [Vitis vinifera]<>CBI27429.3 unnamed protein product, partial [Vitis vinifera]	GO:0016780;GO:0016740;GO:0008654;GO:0016020;GO:0016021	phosphotransferase activity, for other substituted phosphate groups;transferase activity;phospholipid biosynthetic process;membrane;integral component of membrane	K00993	EPT1	http://www.genome.jp/dbget-bin/www_bget?ko:K00993	Ether lipid metabolism;Glycerophospholipid metabolism;Phosphonate and phosphinate metabolism	ko00565,ko00564,ko00440	-	gnl|BL_ORD_ID|266596	sp|O82567|AAPT1_ARATH Choline/ethanolaminephosphotransferase 1 OS=Arabidopsis thaliana GN=AAPT1 PE=1 SV=1
chr1.422.6	PREDICTED: choline/ethanolaminephosphotransferase 1 [Vitis vinifera]<>XP_010654253.1 PREDICTED: choline/ethanolaminephosphotransferase 1 [Vitis vinifera]<>CBI27429.3 unnamed protein product, partial [Vitis vinifera]	GO:0016780;GO:0016740;GO:0008654;GO:0016020;GO:0016021	phosphotransferase activity, for other substituted phosphate groups;transferase activity;phospholipid biosynthetic process;membrane;integral component of membrane	K00993	EPT1	http://www.genome.jp/dbget-bin/www_bget?ko:K00993	Ether lipid metabolism;Glycerophospholipid metabolism;Phosphonate and phosphinate metabolism	ko00565,ko00564,ko00440	KOG2877(I)(sn-1,2-diacylglycerol ethanolamine- and cholinephosphotranferases)	gnl|BL_ORD_ID|266596	sp|O82567|AAPT1_ARATH Choline/ethanolaminephosphotransferase 1 OS=Arabidopsis thaliana GN=AAPT1 PE=1 SV=1
chr1.422.7	PREDICTED: choline/ethanolaminephosphotransferase 1 [Vitis vinifera]<>XP_010654253.1 PREDICTED: choline/ethanolaminephosphotransferase 1 [Vitis vinifera]<>CBI27429.3 unnamed protein product, partial [Vitis vinifera]	GO:0016780;GO:0016740;GO:0008654;GO:0016020;GO:0016021	phosphotransferase activity, for other substituted phosphate groups;transferase activity;phospholipid biosynthetic process;membrane;integral component of membrane	K00993	EPT1	http://www.genome.jp/dbget-bin/www_bget?ko:K00993	Ether lipid metabolism;Glycerophospholipid metabolism;Phosphonate and phosphinate metabolism	ko00565,ko00564,ko00440	KOG2877(I)(sn-1,2-diacylglycerol ethanolamine- and cholinephosphotranferases)	gnl|BL_ORD_ID|266596	sp|O82567|AAPT1_ARATH Choline/ethanolaminephosphotransferase 1 OS=Arabidopsis thaliana GN=AAPT1 PE=1 SV=1
chr1.422.8	PREDICTED: choline/ethanolaminephosphotransferase 1 [Vitis vinifera]<>XP_010654253.1 PREDICTED: choline/ethanolaminephosphotransferase 1 [Vitis vinifera]<>CBI27429.3 unnamed protein product, partial [Vitis vinifera]	GO:0016780;GO:0016740;GO:0008654;GO:0016020;GO:0016021	phosphotransferase activity, for other substituted phosphate groups;transferase activity;phospholipid biosynthetic process;membrane;integral component of membrane	K00993	EPT1	http://www.genome.jp/dbget-bin/www_bget?ko:K00993	Ether lipid metabolism;Glycerophospholipid metabolism;Phosphonate and phosphinate metabolism	ko00565,ko00564,ko00440	KOG2877(I)(sn-1,2-diacylglycerol ethanolamine- and cholinephosphotranferases)	gnl|BL_ORD_ID|266596	sp|O82567|AAPT1_ARATH Choline/ethanolaminephosphotransferase 1 OS=Arabidopsis thaliana GN=AAPT1 PE=1 SV=1
chr1.422.9	PREDICTED: choline/ethanolaminephosphotransferase 1 [Vitis vinifera]<>XP_010654253.1 PREDICTED: choline/ethanolaminephosphotransferase 1 [Vitis vinifera]<>CBI27429.3 unnamed protein product, partial [Vitis vinifera]	GO:0016780;GO:0016740;GO:0008654;GO:0016020;GO:0016021	phosphotransferase activity, for other substituted phosphate groups;transferase activity;phospholipid biosynthetic process;membrane;integral component of membrane	K00993	EPT1	http://www.genome.jp/dbget-bin/www_bget?ko:K00993	Ether lipid metabolism;Glycerophospholipid metabolism;Phosphonate and phosphinate metabolism	ko00565,ko00564,ko00440	KOG2877(I)(sn-1,2-diacylglycerol ethanolamine- and cholinephosphotranferases)	gnl|BL_ORD_ID|266596	sp|O82567|AAPT1_ARATH Choline/ethanolaminephosphotransferase 1 OS=Arabidopsis thaliana GN=AAPT1 PE=1 SV=1
GSVIVT01010156001	PREDICTED: putative Peroxidase 48 isoform X1 [Vitis vinifera]<>CBI27430.3 unnamed protein product, partial [Vitis vinifera]	GO:0016491;GO:0004601;GO:0020037;GO:0046872;GO:0009664;GO:0042744;GO:0006979;GO:0055114;GO:0009505;GO:0005576	oxidoreductase activity;peroxidase activity;heme binding;metal ion binding;plant-type cell wall organization;hydrogen peroxide catabolic process;response to oxidative stress;oxidation-reduction process;plant-type cell wall;extracellular region	K00430	E1.11.1.7	http://www.genome.jp/dbget-bin/www_bget?ko:K00430	Phenylpropanoid biosynthesis	ko00940	-	gnl|BL_ORD_ID|126727	sp|O81755|PER48_ARATH Putative Peroxidase 48 OS=Arabidopsis thaliana GN=PER48 PE=3 SV=3
GSVIVT01010157001	unnamed protein product, partial [Vitis vinifera]	-	-	-	-	-	-	-	-	-	-
chr1.996.1	PREDICTED: S-adenosylmethionine decarboxylase proenzyme [Vitis vinifera]	GO:0016831;GO:0004014;GO:0016829;GO:0006557;GO:0006597;GO:0006596;GO:0008295;GO:0005829	carboxy-lyase activity;adenosylmethionine decarboxylase activity;lyase activity;S-adenosylmethioninamine biosynthetic process;spermine biosynthetic process;polyamine biosynthetic process;spermidine biosynthetic process;cytosol	K01611	speD,AMD1	http://www.genome.jp/dbget-bin/www_bget?ko:K01611	Arginine and proline metabolism;Cysteine and methionine metabolism	ko00330,ko00270	KOG0788(T)(S-adenosylmethionine decarboxylase)	gnl|BL_ORD_ID|351619	sp|Q04694|DCAM_SOLTU S-adenosylmethionine decarboxylase proenzyme OS=Solanum tuberosum GN=SAMDC PE=1 SV=1
GSVIVT01010159001	PREDICTED: protein NSP-INTERACTING KINASE 1 [Vitis vinifera]<>CBI27432.3 unnamed protein product, partial [Vitis vinifera]	GO:0004672;GO:0005524;GO:0004674;GO:0016301;GO:0016740;GO:0000166;GO:0016310;GO:0006468;GO:0016021;GO:0016020	protein kinase activity;ATP binding;protein serine/threonine kinase activity;kinase activity;transferase activity;nucleotide binding;phosphorylation;protein phosphorylation;integral component of membrane;membrane	-	-	-	-	-	-	gnl|BL_ORD_ID|111532	sp|Q9LFS4|NIK1_ARATH Protein NSP-INTERACTING KINASE 1 OS=Arabidopsis thaliana GN=NIK1 PE=1 SV=1
chr1.997.1	PREDICTED: protein NSP-INTERACTING KINASE 1 [Vitis vinifera]<>CBI27432.3 unnamed protein product, partial [Vitis vinifera]	GO:0004672;GO:0005524;GO:0004674;GO:0016301;GO:0016740;GO:0000166;GO:0016310;GO:0006468;GO:0016021;GO:0016020	protein kinase activity;ATP binding;protein serine/threonine kinase activity;kinase activity;transferase activity;nucleotide binding;phosphorylation;protein phosphorylation;integral component of membrane;membrane	-	-	-	-	-	-	gnl|BL_ORD_ID|110291	sp|Q8RY65|NIK2_ARATH Protein NSP-INTERACTING KINASE 2 OS=Arabidopsis thaliana GN=NIK2 PE=1 SV=1
GSVIVT01010160001	unnamed protein product, partial [Vitis vinifera]	GO:0016874	ligase activity	-	-	-	-	-	-	gnl|BL_ORD_ID|386310	sp|Q9FZ70|FDL1_ARATH F-box/FBD/LRR-repeat protein At1g13570 OS=Arabidopsis thaliana GN=At1g13570 PE=2 SV=1
chr1.423.1	PREDICTED: F-box/FBD/LRR-repeat protein At1g13570 isoform X2 [Vitis vinifera]	-	-	-	-	-	-	-	-	gnl|BL_ORD_ID|386310	sp|Q9FZ70|FDL1_ARATH F-box/FBD/LRR-repeat protein At1g13570 OS=Arabidopsis thaliana GN=At1g13570 PE=2 SV=1
chr1.423.2	PREDICTED: F-box/FBD/LRR-repeat protein At1g13570 isoform X1 [Vitis vinifera]	-	-	-	-	-	-	-	-	gnl|BL_ORD_ID|386310	sp|Q9FZ70|FDL1_ARATH F-box/FBD/LRR-repeat protein At1g13570 OS=Arabidopsis thaliana GN=At1g13570 PE=2 SV=1
chr1.423.3	PREDICTED: F-box/FBD/LRR-repeat protein At1g13570 isoform X2 [Vitis vinifera]	-	-	-	-	-	-	-	-	gnl|BL_ORD_ID|386310	sp|Q9FZ70|FDL1_ARATH F-box/FBD/LRR-repeat protein At1g13570 OS=Arabidopsis thaliana GN=At1g13570 PE=2 SV=1
GSVIVT01010161001	unnamed protein product, partial [Vitis vinifera]	-	-	-	-	-	-	-	-	gnl|BL_ORD_ID|386310	sp|Q9FZ70|FDL1_ARATH F-box/FBD/LRR-repeat protein At1g13570 OS=Arabidopsis thaliana GN=At1g13570 PE=2 SV=1
chr1.424.1	unnamed protein product, partial [Vitis vinifera]	-	-	-	-	-	-	-	-	gnl|BL_ORD_ID|386310	sp|Q9FZ70|FDL1_ARATH F-box/FBD/LRR-repeat protein At1g13570 OS=Arabidopsis thaliana GN=At1g13570 PE=2 SV=1
GSVIVT01010162001	unnamed protein product, partial [Vitis vinifera]	GO:0035091;GO:0061512;GO:0005929	phosphatidylinositol binding;protein localization to cilium;cilium	-	-	-	-	-	KOG2502(R)(Tub family proteins)	gnl|BL_ORD_ID|212955	sp|Q8VY21|TLP3_ARATH Tubby-like F-box protein 3 OS=Arabidopsis thaliana GN=TULP3 PE=1 SV=1
GSVIVT01010164001	PREDICTED: F-box/FBD/LRR-repeat protein At1g13570 [Vitis vinifera]<>XP_019076935.1 PREDICTED: F-box/FBD/LRR-repeat protein At1g13570 [Vitis vinifera]	-	-	-	-	-	-	-	-	-	-
GSVIVT01010166001	PREDICTED: uridine-cytidine kinase C isoform X1 [Vitis vinifera]<>CBI27437.3 unnamed protein product, partial [Vitis vinifera]	GO:0016301;GO:0016740;GO:0004849;GO:0005524;GO:0016462;GO:0000166;GO:0009814;GO:0008152;GO:0016310;GO:0006206;GO:0043097;GO:0005829;GO:0016020;GO:0016021	kinase activity;transferase activity;uridine kinase activity;ATP binding;pyrophosphatase activity;nucleotide binding;defense response, incompatible interaction;metabolic process;phosphorylation;pyrimidine nucleobase metabolic process;pyrimidine nucleoside salvage;cytosol;membrane;integral component of membrane	-	-	-	-	-	KOG4203(TZ)(Armadillo/beta-Catenin/plakoglobin)	gnl|BL_ORD_ID|235399	sp|Q54R62|UCKC_DICDI Uridine-cytidine kinase C OS=Dictyostelium discoideum GN=udkC PE=3 SV=1
GSVIVT01010168001	unnamed protein product, partial [Vitis vinifera]	GO:0020037;GO:0046872;GO:0016491;GO:0004601;GO:0042744;GO:0055114;GO:0006979;GO:0005576	heme binding;metal ion binding;oxidoreductase activity;peroxidase activity;hydrogen peroxide catabolic process;oxidation-reduction process;response to oxidative stress;extracellular region	K00430	E1.11.1.7	http://www.genome.jp/dbget-bin/www_bget?ko:K00430	Phenylpropanoid biosynthesis	ko00940	-	gnl|BL_ORD_ID|121306	sp|Q96519|PER11_ARATH Peroxidase 11 OS=Arabidopsis thaliana GN=PER11 PE=1 SV=1
chr1.425.1	PREDICTED: uncharacterized protein LOC100256430 [Vitis vinifera]<>XP_019076946.1 PREDICTED: uncharacterized protein LOC100256430 [Vitis vinifera]	-	-	-	-	-	-	-	-	-	-
GSVIVT01010169001	PREDICTED: LAG1 longevity assurance homolog 3 isoform X1 [Vitis vinifera]<>CBI27439.3 unnamed protein product, partial [Vitis vinifera]	GO:0016021;GO:0016020;GO:0005783	integral component of membrane;membrane;endoplasmic reticulum	K04710	CERS	http://www.genome.jp/dbget-bin/www_bget?ko:K04710	Sphingolipid signaling pathway;Sphingolipid metabolism	ko04071,ko00600	KOG1607(U)(Protein transporter of the TRAM (translocating chain-associating membrane) superfamily)	gnl|BL_ORD_ID|71874	sp|Q6NQI8|LAG13_ARATH LAG1 longevity assurance homolog 3 OS=Arabidopsis thaliana GN=At1g13580 PE=2 SV=2
chr1.426.1	PREDICTED: LAG1 longevity assurance homolog 3 isoform X1 [Vitis vinifera]<>CBI27439.3 unnamed protein product, partial [Vitis vinifera]	GO:0016020;GO:0005783;GO:0016021	membrane;endoplasmic reticulum;integral component of membrane	K04710	CERS	http://www.genome.jp/dbget-bin/www_bget?ko:K04710	Sphingolipid signaling pathway;Sphingolipid metabolism	ko04071,ko00600	KOG1607(U)(Protein transporter of the TRAM (translocating chain-associating membrane) superfamily)	gnl|BL_ORD_ID|71874	sp|Q6NQI8|LAG13_ARATH LAG1 longevity assurance homolog 3 OS=Arabidopsis thaliana GN=At1g13580 PE=2 SV=2
chr1.426.2	ASC1-like protein 2 [Dichanthelium oligosanthes]	-	-	K04710	CERS	http://www.genome.jp/dbget-bin/www_bget?ko:K04710	Sphingolipid signaling pathway;Sphingolipid metabolism	ko04071,ko00600	KOG1607(U)(Protein transporter of the TRAM (translocating chain-associating membrane) superfamily)	gnl|BL_ORD_ID|71874	sp|Q6NQI8|LAG13_ARATH LAG1 longevity assurance homolog 3 OS=Arabidopsis thaliana GN=At1g13580 PE=2 SV=2
chr1.426.3	PREDICTED: LAG1 longevity assurance homolog 3 isoform X1 [Vitis vinifera]<>CBI27439.3 unnamed protein product, partial [Vitis vinifera]	GO:0016021;GO:0016020;GO:0005783	integral component of membrane;membrane;endoplasmic reticulum	K04710	CERS	http://www.genome.jp/dbget-bin/www_bget?ko:K04710	Sphingolipid signaling pathway;Sphingolipid metabolism	ko04071,ko00600	KOG1607(U)(Protein transporter of the TRAM (translocating chain-associating membrane) superfamily)	gnl|BL_ORD_ID|71874	sp|Q6NQI8|LAG13_ARATH LAG1 longevity assurance homolog 3 OS=Arabidopsis thaliana GN=At1g13580 PE=2 SV=2
chr1.426.4	PREDICTED: LAG1 longevity assurance homolog 3 isoform X2 [Vitis vinifera]	-	-	K04710	CERS	http://www.genome.jp/dbget-bin/www_bget?ko:K04710	Sphingolipid signaling pathway;Sphingolipid metabolism	ko04071,ko00600	KOG1607(U)(Protein transporter of the TRAM (translocating chain-associating membrane) superfamily)	gnl|BL_ORD_ID|71874	sp|Q6NQI8|LAG13_ARATH LAG1 longevity assurance homolog 3 OS=Arabidopsis thaliana GN=At1g13580 PE=2 SV=2
GSVIVT01010170001	unnamed protein product, partial [Vitis vinifera]	-	-	K00033	PGD,gnd,gntZ	http://www.genome.jp/dbget-bin/www_bget?ko:K00033	Pentose phosphate pathway;Glutathione metabolism;Carbon metabolism	ko00030,ko00480,ko01200	KOG2653(G)(6-phosphogluconate dehydrogenase)	gnl|BL_ORD_ID|268519	sp|Q94KU1|6PGD1_SPIOL 6-phosphogluconate dehydrogenase, decarboxylating 1 OS=Spinacia oleracea GN=pgdC PE=1 SV=1
GSVIVT01010171001	unnamed protein product, partial [Vitis vinifera]	GO:0016491;GO:0004616;GO:0006098;GO:0055114;GO:0005777;GO:0005829;GO:0009570	oxidoreductase activity;phosphogluconate dehydrogenase (decarboxylating) activity;pentose-phosphate shunt;oxidation-reduction process;peroxisome;cytosol;chloroplast stroma	K00033	PGD,gnd,gntZ	http://www.genome.jp/dbget-bin/www_bget?ko:K00033	Pentose phosphate pathway;Glutathione metabolism;Carbon metabolism	ko00030,ko00480,ko01200	KOG2653(G)(6-phosphogluconate dehydrogenase)	gnl|BL_ORD_ID|268519	sp|Q94KU1|6PGD1_SPIOL 6-phosphogluconate dehydrogenase, decarboxylating 1 OS=Spinacia oleracea GN=pgdC PE=1 SV=1
GSVIVT01010176001	-	-	-	-	-	-	-	-	-	-	-
GSVIVT01010179001	PREDICTED: protein S-acyltransferase 11 isoform X1 [Vitis vinifera]<>CBI27443.3 unnamed protein product, partial [Vitis vinifera]	GO:0019706;GO:0016740;GO:0016746;GO:0008270;GO:0046872;GO:0016021;GO:0016020	protein-cysteine S-palmitoyltransferase activity;transferase activity;transferase activity, transferring acyl groups;zinc ion binding;metal ion binding;integral component of membrane;membrane	K18932	ZDHHC	http://www.genome.jp/dbget-bin/www_bget?ko:K18932	-	-	KOG1315(R)(Predicted DHHC-type Zn-finger protein)	gnl|BL_ORD_ID|545730	sp|Q9LIH7|ZDHC7_ARATH Protein S-acyltransferase 11 OS=Arabidopsis thaliana GN=PAT11 PE=2 SV=1
chr1.999.1	PREDICTED: protein S-acyltransferase 11 isoform X1 [Vitis vinifera]<>CBI27443.3 unnamed protein product, partial [Vitis vinifera]	GO:0019706;GO:0016740;GO:0016746;GO:0008270;GO:0046872;GO:0016021;GO:0016020	protein-cysteine S-palmitoyltransferase activity;transferase activity;transferase activity, transferring acyl groups;zinc ion binding;metal ion binding;integral component of membrane;membrane	K18932	ZDHHC	http://www.genome.jp/dbget-bin/www_bget?ko:K18932	-	-	-	gnl|BL_ORD_ID|545730	sp|Q9LIH7|ZDHC7_ARATH Protein S-acyltransferase 11 OS=Arabidopsis thaliana GN=PAT11 PE=2 SV=1
chr1.999.2	PREDICTED: protein S-acyltransferase 11 isoform X2 [Vitis vinifera]	GO:0019706;GO:0016740;GO:0016746;GO:0008270;GO:0046872;GO:0016021;GO:0016020	protein-cysteine S-palmitoyltransferase activity;transferase activity;transferase activity, transferring acyl groups;zinc ion binding;metal ion binding;integral component of membrane;membrane	K18932	ZDHHC	http://www.genome.jp/dbget-bin/www_bget?ko:K18932	-	-	KOG1315(R)(Predicted DHHC-type Zn-finger protein)	gnl|BL_ORD_ID|545730	sp|Q9LIH7|ZDHC7_ARATH Protein S-acyltransferase 11 OS=Arabidopsis thaliana GN=PAT11 PE=2 SV=1
chr1.999.4	PREDICTED: protein S-acyltransferase 11 isoform X2 [Vitis vinifera]	GO:0019706;GO:0016740;GO:0016746;GO:0008270;GO:0046872;GO:0016021;GO:0016020	protein-cysteine S-palmitoyltransferase activity;transferase activity;transferase activity, transferring acyl groups;zinc ion binding;metal ion binding;integral component of membrane;membrane	K18932	ZDHHC	http://www.genome.jp/dbget-bin/www_bget?ko:K18932	-	-	KOG1315(R)(Predicted DHHC-type Zn-finger protein)	gnl|BL_ORD_ID|545730	sp|Q9LIH7|ZDHC7_ARATH Protein S-acyltransferase 11 OS=Arabidopsis thaliana GN=PAT11 PE=2 SV=1
GSVIVT01010180001	PREDICTED: uncharacterized protein LOC100244373 isoform X1 [Vitis vinifera]<>CBI27444.3 unnamed protein product, partial [Vitis vinifera]	GO:0010190;GO:0016020;GO:0009535;GO:0016021;GO:0009507	cytochrome b6f complex assembly;membrane;chloroplast thylakoid membrane;integral component of membrane;chloroplast	K02221	yggT	http://www.genome.jp/dbget-bin/www_bget?ko:K02221	-	-	-	gnl|BL_ORD_ID|322870	sp|Q8RWM7|CCB3_ARATH Protein COFACTOR ASSEMBLY OF COMPLEX C SUBUNIT B CCB3, chloroplastic OS=Arabidopsis thaliana GN=CCB3 PE=1 SV=1
chr1.1001.1	PREDICTED: uncharacterized protein LOC100244373 isoform X1 [Vitis vinifera]<>CBI27444.3 unnamed protein product, partial [Vitis vinifera]	GO:0010190;GO:0016020;GO:0009535;GO:0016021;GO:0009507	cytochrome b6f complex assembly;membrane;chloroplast thylakoid membrane;integral component of membrane;chloroplast	K02221	yggT	http://www.genome.jp/dbget-bin/www_bget?ko:K02221	-	-	-	gnl|BL_ORD_ID|322870	sp|Q8RWM7|CCB3_ARATH Protein COFACTOR ASSEMBLY OF COMPLEX C SUBUNIT B CCB3, chloroplastic OS=Arabidopsis thaliana GN=CCB3 PE=1 SV=1
GSVIVT01010181001	PREDICTED: anamorsin homolog isoform X3 [Vitis vinifera]	GO:0051537;GO:0008168;GO:0046872;GO:0051536;GO:0009055;GO:0008152;GO:0016226;GO:0043066;GO:0005737;GO:0005739;GO:0005758	2 iron, 2 sulfur cluster binding;methyltransferase activity;metal ion binding;iron-sulfur cluster binding;electron carrier activity;metabolic process;iron-sulfur cluster assembly;negative regulation of apoptotic process;cytoplasm;mitochondrion;mitochondrial intermembrane space	-	-	-	-	-	KOG4020(S)(Protein DRE2, required for cell viability)	gnl|BL_ORD_ID|371966	sp|D1I234|DRE2_VITVI Anamorsin homolog OS=Vitis vinifera GN=VIT_01s0010g01180 PE=3 SV=1
chr1.432.1	PREDICTED: anamorsin homolog isoform X1 [Vitis vinifera]	GO:0051537;GO:0008168;GO:0046872;GO:0051536;GO:0009055;GO:0008152;GO:0016226;GO:0043066;GO:0005737;GO:0005739;GO:0005758	2 iron, 2 sulfur cluster binding;methyltransferase activity;metal ion binding;iron-sulfur cluster binding;electron carrier activity;metabolic process;iron-sulfur cluster assembly;negative regulation of apoptotic process;cytoplasm;mitochondrion;mitochondrial intermembrane space	-	-	-	-	-	KOG4020(S)(Protein DRE2, required for cell viability)	gnl|BL_ORD_ID|371966	sp|D1I234|DRE2_VITVI Anamorsin homolog OS=Vitis vinifera GN=VIT_01s0010g01180 PE=3 SV=1
chr1.432.2	PREDICTED: anamorsin homolog isoform X1 [Vitis vinifera]	GO:0051537;GO:0008168;GO:0046872;GO:0051536;GO:0009055;GO:0008152;GO:0016226;GO:0043066;GO:0005737;GO:0005739;GO:0005758	2 iron, 2 sulfur cluster binding;methyltransferase activity;metal ion binding;iron-sulfur cluster binding;electron carrier activity;metabolic process;iron-sulfur cluster assembly;negative regulation of apoptotic process;cytoplasm;mitochondrion;mitochondrial intermembrane space	-	-	-	-	-	KOG4020(S)(Protein DRE2, required for cell viability)	gnl|BL_ORD_ID|371966	sp|D1I234|DRE2_VITVI Anamorsin homolog OS=Vitis vinifera GN=VIT_01s0010g01180 PE=3 SV=1
chr1.432.3	PREDICTED: anamorsin homolog isoform X1 [Vitis vinifera]	GO:0051537;GO:0008168;GO:0046872;GO:0051536;GO:0009055;GO:0008152;GO:0016226;GO:0043066;GO:0005737;GO:0005739;GO:0005758	2 iron, 2 sulfur cluster binding;methyltransferase activity;metal ion binding;iron-sulfur cluster binding;electron carrier activity;metabolic process;iron-sulfur cluster assembly;negative regulation of apoptotic process;cytoplasm;mitochondrion;mitochondrial intermembrane space	-	-	-	-	-	KOG4020(S)(Protein DRE2, required for cell viability)	gnl|BL_ORD_ID|371966	sp|D1I234|DRE2_VITVI Anamorsin homolog OS=Vitis vinifera GN=VIT_01s0010g01180 PE=3 SV=1
chr1.432.4	PREDICTED: anamorsin homolog isoform X1 [Vitis vinifera]	GO:0051537;GO:0008168;GO:0046872;GO:0051536;GO:0009055;GO:0008152;GO:0016226;GO:0043066;GO:0005737;GO:0005739;GO:0005758	2 iron, 2 sulfur cluster binding;methyltransferase activity;metal ion binding;iron-sulfur cluster binding;electron carrier activity;metabolic process;iron-sulfur cluster assembly;negative regulation of apoptotic process;cytoplasm;mitochondrion;mitochondrial intermembrane space	-	-	-	-	-	KOG4020(S)(Protein DRE2, required for cell viability)	gnl|BL_ORD_ID|371966	sp|D1I234|DRE2_VITVI Anamorsin homolog OS=Vitis vinifera GN=VIT_01s0010g01180 PE=3 SV=1
chr1.432.5	PREDICTED: anamorsin homolog isoform X3 [Vitis vinifera]	GO:0051537;GO:0008168;GO:0046872;GO:0051536;GO:0009055;GO:0008152;GO:0016226;GO:0043066;GO:0005737;GO:0005739;GO:0005758	2 iron, 2 sulfur cluster binding;methyltransferase activity;metal ion binding;iron-sulfur cluster binding;electron carrier activity;metabolic process;iron-sulfur cluster assembly;negative regulation of apoptotic process;cytoplasm;mitochondrion;mitochondrial intermembrane space	-	-	-	-	-	KOG4020(S)(Protein DRE2, required for cell viability)	gnl|BL_ORD_ID|371966	sp|D1I234|DRE2_VITVI Anamorsin homolog OS=Vitis vinifera GN=VIT_01s0010g01180 PE=3 SV=1
chr1.432.6	PREDICTED: anamorsin homolog isoform X3 [Vitis vinifera]	GO:0051537;GO:0008168;GO:0046872;GO:0051536;GO:0009055;GO:0008152;GO:0016226;GO:0043066;GO:0005737;GO:0005739;GO:0005758	2 iron, 2 sulfur cluster binding;methyltransferase activity;metal ion binding;iron-sulfur cluster binding;electron carrier activity;metabolic process;iron-sulfur cluster assembly;negative regulation of apoptotic process;cytoplasm;mitochondrion;mitochondrial intermembrane space	-	-	-	-	-	KOG4020(S)(Protein DRE2, required for cell viability)	gnl|BL_ORD_ID|371966	sp|D1I234|DRE2_VITVI Anamorsin homolog OS=Vitis vinifera GN=VIT_01s0010g01180 PE=3 SV=1
GSVIVT01010182001	unnamed protein product, partial [Vitis vinifera]	-	-	-	-	-	-	-	-	-	-
GSVIVT01010184001	unnamed protein product, partial [Vitis vinifera]	GO:0050660;GO:0016614;GO:0003824;GO:0016491;GO:0055114;GO:0016020;GO:0016021;GO:0008202	flavin adenine dinucleotide binding;oxidoreductase activity, acting on CH-OH group of donors;catalytic activity;oxidoreductase activity;oxidation-reduction process;membrane;integral component of membrane;steroid metabolic process	K09828	DHCR24,DWF1	http://www.genome.jp/dbget-bin/www_bget?ko:K09828	Steroid biosynthesis	ko00100	KOG1262(R)(FAD-binding protein DIMINUTO)	gnl|BL_ORD_ID|362114	sp|P93472|DIM_PEA Delta(24)-sterol reductase OS=Pisum sativum GN=DIM PE=1 SV=1
chr1.434.1	PREDICTED: delta(24)-sterol reductase [Vitis vinifera]<>XP_010654402.1 PREDICTED: delta(24)-sterol reductase [Vitis vinifera]<>XP_010654406.1 PREDICTED: delta(24)-sterol reductase [Vitis vinifera]	GO:0050660;GO:0016614;GO:0003824;GO:0016491;GO:0055114;GO:0016020;GO:0016021	flavin adenine dinucleotide binding;oxidoreductase activity, acting on CH-OH group of donors;catalytic activity;oxidoreductase activity;oxidation-reduction process;membrane;integral component of membrane	K09828	DHCR24,DWF1	http://www.genome.jp/dbget-bin/www_bget?ko:K09828	Steroid biosynthesis	ko00100	-	gnl|BL_ORD_ID|362114	sp|P93472|DIM_PEA Delta(24)-sterol reductase OS=Pisum sativum GN=DIM PE=1 SV=1
GSVIVT01010186001	unnamed protein product, partial [Vitis vinifera]	-	-	K03648	UNG,UDG	http://www.genome.jp/dbget-bin/www_bget?ko:K03648	Base excision repair	ko03410	KOG2994(L)(Uracil DNA glycosylase)	gnl|BL_ORD_ID|241410	sp|Q9LIH6|UNG_ARATH Uracil-DNA glycosylase, mitochondrial OS=Arabidopsis thaliana GN=UNG PE=1 SV=1
GSVIVT01010187001	unnamed protein product, partial [Vitis vinifera]	-	-	-	-	-	-	-	-	-	-
chr1.1003.1	unnamed protein product, partial [Vitis vinifera]	-	-	-	-	-	-	-	-	-	-
GSVIVT01010189001	PREDICTED: uncharacterized protein LOC100247878 [Vitis vinifera]	-	-	-	-	-	-	-	-	gnl|BL_ORD_ID|443191	sp|Q6DBN5|PUB62_ARATH U-box domain-containing protein 62 OS=Arabidopsis thaliana GN=PUB62 PE=2 SV=1
GSVIVT01010193001	PREDICTED: extracellular ribonuclease LE [Vitis vinifera]	GO:0033897;GO:0003723;GO:0016787	ribonuclease T2 activity;RNA binding;hydrolase activity	K01166	E3.1.27.1	http://www.genome.jp/dbget-bin/www_bget?ko:K01166	-	-	-	gnl|BL_ORD_ID|177718	sp|P80022|RNLE_SOLLC Extracellular ribonuclease LE OS=Solanum lycopersicum PE=1 SV=2
GSVIVT01010196001	unnamed protein product, partial [Vitis vinifera]	-	-	-	-	-	-	-	-	-	-
chr1.435.1	PREDICTED: UPF0496 protein 4 [Vitis vinifera]	-	-	-	-	-	-	-	-	gnl|BL_ORD_ID|238949	sp|A2Z9A6|U496D_ORYSI UPF0496 protein 4 OS=Oryza sativa subsp. indica GN=OsI_033149 PE=3 SV=2
GSVIVT01010197001	PREDICTED: uncharacterized protein LOC100854034 isoform X1 [Vitis vinifera]<>CBI27453.3 unnamed protein product, partial [Vitis vinifera]	GO:0045454	cell redox homeostasis	-	-	-	-	-	-	gnl|BL_ORD_ID|533035	sp|Q8KEM4|Y663_CHLTE UPF0301 protein CT0663 OS=Chlorobium tepidum (strain ATCC 49652 / DSM 12025 / NBRC 103806 / TLS) GN=CT0663 PE=3 SV=1
chr1.436.1	PREDICTED: uncharacterized protein LOC100854034 isoform X1 [Vitis vinifera]<>CBI27453.3 unnamed protein product, partial [Vitis vinifera]	GO:0045454	cell redox homeostasis	-	-	-	-	-	-	gnl|BL_ORD_ID|538950	sp|B3QMC9|Y662_CHLP8 UPF0301 protein Cpar_0662 OS=Chlorobaculum parvum (strain NCIB 8327) GN=Cpar_0662 PE=3 SV=1
GSVIVT01010198001	unnamed protein product, partial [Vitis vinifera]	-	-	-	-	-	-	-	-	-	-
GSVIVT01010202001	unnamed protein product, partial [Vitis vinifera]	GO:0007165;GO:0016020;GO:0016021	signal transduction;membrane;integral component of membrane	-	-	-	-	-	-	gnl|BL_ORD_ID|277316	sp|Q8C8R3|ANK2_MOUSE Ankyrin-2 OS=Mus musculus GN=Ank2 PE=1 SV=2
GSVIVT01010204001	unnamed protein product, partial [Vitis vinifera]	GO:0007165;GO:0016020;GO:0016021	signal transduction;membrane;integral component of membrane	-	-	-	-	-	-	-	-
chr1.438.1	PREDICTED: uncharacterized protein LOC100266696 isoform X1 [Vitis vinifera]	GO:0007165;GO:0016020;GO:0016021	signal transduction;membrane;integral component of membrane	-	-	-	-	-	-	-	-
chr1.438.2	PREDICTED: uncharacterized protein LOC100266696 isoform X1 [Vitis vinifera]	GO:0007165;GO:0016020;GO:0016021	signal transduction;membrane;integral component of membrane	-	-	-	-	-	-	-	-
chr1.438.3	PREDICTED: uncharacterized protein LOC100266696 isoform X1 [Vitis vinifera]	GO:0007165;GO:0016020;GO:0016021	signal transduction;membrane;integral component of membrane	-	-	-	-	-	-	-	-
GSVIVT01010205001	unnamed protein product, partial [Vitis vinifera]	-	-	-	-	-	-	-	-	gnl|BL_ORD_ID|259701	sp|Q9LT24|Y3985_ARATH BTB/POZ domain-containing protein At3g19850 OS=Arabidopsis thaliana GN=At3g19850 PE=2 SV=1
chr1.439.1	PREDICTED: BTB/POZ domain-containing protein At3g19850 [Vitis vinifera]	-	-	-	-	-	-	-	-	gnl|BL_ORD_ID|259701	sp|Q9LT24|Y3985_ARATH BTB/POZ domain-containing protein At3g19850 OS=Arabidopsis thaliana GN=At3g19850 PE=2 SV=1
GSVIVT01010206001	PREDICTED: transcription initiation factor TFIID subunit 15 [Vitis vinifera]<>XP_010654496.1 PREDICTED: transcription initiation factor TFIID subunit 15 [Vitis vinifera]<>CBI27458.3 unnamed protein product, partial [Vitis vinifera]	GO:0003676;GO:0008270;GO:0046872;GO:0000166	nucleic acid binding;zinc ion binding;metal ion binding;nucleotide binding	K14651	TAF15,NPL3	http://www.genome.jp/dbget-bin/www_bget?ko:K14651	Basal transcription factors	ko03022	KOG1995(R)(Conserved Zn-finger protein)	gnl|BL_ORD_ID|514677	sp|Q9AST1|TAF15_ARATH Transcription initiation factor TFIID subunit 15 OS=Arabidopsis thaliana GN=TAF15 PE=1 SV=1
chr1.440.1	-	-	-	-	-	-	-	-	-	-	-
chr1.440.2	-	-	-	-	-	-	-	-	-	-	-
chr1.440.4	PREDICTED: transcription initiation factor TFIID subunit 15 [Vitis vinifera]<>XP_010654496.1 PREDICTED: transcription initiation factor TFIID subunit 15 [Vitis vinifera]<>CBI27458.3 unnamed protein product, partial [Vitis vinifera]	GO:0003676;GO:0008270;GO:0046872;GO:0000166	nucleic acid binding;zinc ion binding;metal ion binding;nucleotide binding	K14651	TAF15,NPL3	http://www.genome.jp/dbget-bin/www_bget?ko:K14651	Basal transcription factors	ko03022	KOG1995(R)(Conserved Zn-finger protein)	gnl|BL_ORD_ID|514677	sp|Q9AST1|TAF15_ARATH Transcription initiation factor TFIID subunit 15 OS=Arabidopsis thaliana GN=TAF15 PE=1 SV=1
chr1.440.5	PREDICTED: transcription initiation factor TFIID subunit 15 [Vitis vinifera]<>XP_010654496.1 PREDICTED: transcription initiation factor TFIID subunit 15 [Vitis vinifera]<>CBI27458.3 unnamed protein product, partial [Vitis vinifera]	GO:0003676;GO:0008270;GO:0046872;GO:0000166	nucleic acid binding;zinc ion binding;metal ion binding;nucleotide binding	K14651	TAF15,NPL3	http://www.genome.jp/dbget-bin/www_bget?ko:K14651	Basal transcription factors	ko03022	KOG1995(R)(Conserved Zn-finger protein)	gnl|BL_ORD_ID|514677	sp|Q9AST1|TAF15_ARATH Transcription initiation factor TFIID subunit 15 OS=Arabidopsis thaliana GN=TAF15 PE=1 SV=1
GSVIVT01010208001	PREDICTED: synaptotagmin-2 isoform X2 [Vitis vinifera]<>CBI27459.3 unnamed protein product, partial [Vitis vinifera]	GO:0016021;GO:0016020	integral component of membrane;membrane	-	-	-	-	-	KOG1012(R)(Ca2+-dependent lipid-binding protein CLB1/vesicle protein vp115/Granuphilin A, contains C2 domain)	gnl|BL_ORD_ID|493681	sp|Q7XA06|SYT3_ARATH Synaptotagmin-3 OS=Arabidopsis thaliana GN=SYT3 PE=2 SV=1
chr1.441.1	PREDICTED: synaptotagmin-2 isoform X1 [Vitis vinifera]	GO:0016021;GO:0016020	integral component of membrane;membrane	-	-	-	-	-	-	-	-
chr1.441.2	PREDICTED: synaptotagmin-2 isoform X2 [Vitis vinifera]<>CBI27459.3 unnamed protein product, partial [Vitis vinifera]	GO:0016021;GO:0016020	integral component of membrane;membrane	-	-	-	-	-	KOG1012(R)(Ca2+-dependent lipid-binding protein CLB1/vesicle protein vp115/Granuphilin A, contains C2 domain)	-	-
chr1.441.3	PREDICTED: synaptotagmin-2 isoform X2 [Vitis vinifera]<>CBI27459.3 unnamed protein product, partial [Vitis vinifera]	GO:0016021;GO:0016020	integral component of membrane;membrane	-	-	-	-	-	KOG1012(R)(Ca2+-dependent lipid-binding protein CLB1/vesicle protein vp115/Granuphilin A, contains C2 domain)	-	-
chr1.441.4	PREDICTED: synaptotagmin-2 isoform X2 [Vitis vinifera]<>CBI27459.3 unnamed protein product, partial [Vitis vinifera]	GO:0016020;GO:0016021	membrane;integral component of membrane	-	-	-	-	-	-	-	-
chr1.441.5	PREDICTED: synaptotagmin-2 isoform X2 [Vitis vinifera]<>CBI27459.3 unnamed protein product, partial [Vitis vinifera]	GO:0016021;GO:0016020	integral component of membrane;membrane	-	-	-	-	-	KOG1012(R)(Ca2+-dependent lipid-binding protein CLB1/vesicle protein vp115/Granuphilin A, contains C2 domain)	gnl|BL_ORD_ID|493681	sp|Q7XA06|SYT3_ARATH Synaptotagmin-3 OS=Arabidopsis thaliana GN=SYT3 PE=2 SV=1
chr1.441.6	PREDICTED: synaptotagmin-2 isoform X1 [Vitis vinifera]	GO:0016020;GO:0016021	membrane;integral component of membrane	-	-	-	-	-	KOG1012(R)(Ca2+-dependent lipid-binding protein CLB1/vesicle protein vp115/Granuphilin A, contains C2 domain)	gnl|BL_ORD_ID|493681	sp|Q7XA06|SYT3_ARATH Synaptotagmin-3 OS=Arabidopsis thaliana GN=SYT3 PE=2 SV=1
GSVIVT01010209001	PREDICTED: pre-mRNA-processing protein 40C isoform X1 [Vitis vinifera]<>CBI27460.3 unnamed protein product, partial [Vitis vinifera]	-	-	K12824	TCERG1,CA150	http://www.genome.jp/dbget-bin/www_bget?ko:K12824	Spliceosome;Longevity regulating pathway - worm	ko03040,ko04212	KOG0152(A)(Spliceosomal protein FBP11/Splicing factor PRP40)	gnl|BL_ORD_ID|135724	sp|Q9LT25|PR40C_ARATH Pre-mRNA-processing protein 40C OS=Arabidopsis thaliana GN=MED35C PE=1 SV=1
GSVIVT01010210001	PREDICTED: uncharacterized protein LOC100249600 [Vitis vinifera]<>CBI27461.3 unnamed protein product, partial [Vitis vinifera]	GO:0016197;GO:0030119	endosomal transport;AP-type membrane coat adaptor complex	K19022	AP5B1	http://www.genome.jp/dbget-bin/www_bget?ko:K19022	-	-	-	gnl|BL_ORD_ID|277376	sp|F6S215|AP5B1_XENTR AP-5 complex subunit beta-1 OS=Xenopus tropicalis GN=ap5b1 PE=3 SV=1
GSVIVT01010212001	PREDICTED: pentatricopeptide repeat-containing protein At1g61870, mitochondrial [Vitis vinifera]<>CBI27462.3 unnamed protein product, partial [Vitis vinifera]	-	-	-	-	-	-	-	-	gnl|BL_ORD_ID|134018	sp|Q8LE47|PPR87_ARATH Pentatricopeptide repeat-containing protein At1g61870, mitochondrial OS=Arabidopsis thaliana GN=PPR336 PE=2 SV=2
GSVIVT01010213001	unnamed protein product, partial [Vitis vinifera]	-	-	-	-	-	-	-	-	-	-
GSVIVT01010214001	unnamed protein product, partial [Vitis vinifera]	GO:0005096;GO:0005737	GTPase activator activity;cytoplasm	K12489	ACAP	http://www.genome.jp/dbget-bin/www_bget?ko:K12489	Endocytosis	ko04144	KOG0705(T)(GTPase-activating protein Centaurin gamma (contains Ras-like GTPase, PH and ankyrin repeat domains))	gnl|BL_ORD_ID|271898	sp|Q9SMX5|AGD4_ARATH ADP-ribosylation factor GTPase-activating protein AGD4 OS=Arabidopsis thaliana GN=AGD4 PE=2 SV=2
chr1.444.1	unnamed protein product, partial [Vitis vinifera]	GO:0005096;GO:0005737	GTPase activator activity;cytoplasm	K12489	ACAP	http://www.genome.jp/dbget-bin/www_bget?ko:K12489	Endocytosis	ko04144	-	gnl|BL_ORD_ID|275863	sp|Q9C6C3|AGD2_ARATH ADP-ribosylation factor GTPase-activating protein AGD2 OS=Arabidopsis thaliana GN=AGD2 PE=2 SV=1
chr1.444.2	unnamed protein product, partial [Vitis vinifera]	GO:0005096;GO:0005737	GTPase activator activity;cytoplasm	K12489	ACAP	http://www.genome.jp/dbget-bin/www_bget?ko:K12489	Endocytosis	ko04144	-	gnl|BL_ORD_ID|275863	sp|Q9C6C3|AGD2_ARATH ADP-ribosylation factor GTPase-activating protein AGD2 OS=Arabidopsis thaliana GN=AGD2 PE=2 SV=1
GSVIVT01010215001	unnamed protein product, partial [Vitis vinifera]	GO:0015171;GO:0003333;GO:0005886;GO:0016021;GO:0016020	amino acid transmembrane transporter activity;amino acid transmembrane transport;plasma membrane;integral component of membrane;membrane	-	-	-	-	-	-	-	-
GSVIVT01010216001	unnamed protein product, partial [Vitis vinifera]	GO:0015171;GO:0003333;GO:0005886;GO:0016021;GO:0016020	amino acid transmembrane transporter activity;amino acid transmembrane transport;plasma membrane;integral component of membrane;membrane	-	-	-	-	-	-	gnl|BL_ORD_ID|74896	sp|Q9FKS8|LHT1_ARATH Lysine histidine transporter 1 OS=Arabidopsis thaliana GN=LHT1 PE=1 SV=1
GSVIVT01010217001	unnamed protein product, partial [Vitis vinifera]	-	-	-	-	-	-	-	-	-	-
GSVIVT01010218001	unnamed protein product, partial [Vitis vinifera]	GO:0003677;GO:0046983;GO:0006351;GO:0006355;GO:0005634	DNA binding;protein dimerization activity;transcription, DNA-templated;regulation of transcription, DNA-templated;nucleus	-	-	-	-	-	-	gnl|BL_ORD_ID|273791	sp|Q9FKK2|AGL62_ARATH Agamous-like MADS-box protein AGL62 OS=Arabidopsis thaliana GN=AGL62 PE=1 SV=1
GSVIVT01010221001	unnamed protein product, partial [Vitis vinifera]	GO:0003677;GO:0046983;GO:0006351;GO:0006355;GO:0005634	DNA binding;protein dimerization activity;transcription, DNA-templated;regulation of transcription, DNA-templated;nucleus	-	-	-	-	-	-	gnl|BL_ORD_ID|270872	sp|Q4PSU4|AGL61_ARATH Agamous-like MADS-box protein AGL61 OS=Arabidopsis thaliana GN=AGL61 PE=1 SV=1
GSVIVT01010222001	unnamed protein product, partial [Vitis vinifera]	GO:0015171;GO:0003333;GO:0005886;GO:0016020;GO:0016021	amino acid transmembrane transporter activity;amino acid transmembrane transport;plasma membrane;membrane;integral component of membrane	-	-	-	-	-	-	gnl|BL_ORD_ID|76123	sp|Q9C733|LHTL1_ARATH Lysine histidine transporter-like 1 OS=Arabidopsis thaliana GN=At1g48640 PE=3 SV=2
GSVIVT01010223001	unnamed protein product, partial [Vitis vinifera]	GO:0008270;GO:0016554;GO:1900865;GO:0003723;GO:0004519;GO:0009507	zinc ion binding;cytidine to uridine editing;chloroplast RNA modification;RNA binding;endonuclease activity;chloroplast	-	-	-	-	-	-	gnl|BL_ORD_ID|133493	sp|Q9FJY7|PP449_ARATH Pentatricopeptide repeat-containing protein At5g66520 OS=Arabidopsis thaliana GN=PCMP-H61 PE=2 SV=1
chr1.1009.1	hypothetical protein VITISV_030261 [Vitis vinifera]	GO:0008270	zinc ion binding	-	-	-	-	-	-	gnl|BL_ORD_ID|133493	sp|Q9FJY7|PP449_ARATH Pentatricopeptide repeat-containing protein At5g66520 OS=Arabidopsis thaliana GN=PCMP-H61 PE=2 SV=1
GSVIVT01010224001	unnamed protein product, partial [Vitis vinifera]	GO:0030246;GO:0016853;GO:0003824;GO:0005975;GO:0048046;GO:0009507;GO:0009570	carbohydrate binding;isomerase activity;catalytic activity;carbohydrate metabolic process;apoplast;chloroplast;chloroplast stroma	K01792	E5.1.3.15	http://www.genome.jp/dbget-bin/www_bget?ko:K01792	Glycolysis / Gluconeogenesis	ko00010	-	-	-
GSVIVT01010225001	PREDICTED: uncharacterized protein LOC100261483 isoform X3 [Vitis vinifera]	GO:0003677	DNA binding	-	-	-	-	-	-	-	-
chr1.1010.1	PREDICTED: uncharacterized protein LOC100261483 isoform X3 [Vitis vinifera]	-	-	-	-	-	-	-	-	-	-
chr1.1010.2	PREDICTED: uncharacterized protein LOC100261483 isoform X3 [Vitis vinifera]	-	-	-	-	-	-	-	-	-	-
chr1.1010.3	-	-	-	-	-	-	-	-	-	-	-
chr1.1010.4	PREDICTED: uncharacterized protein LOC100261483 isoform X3 [Vitis vinifera]	-	-	-	-	-	-	-	-	-	-
chr1.1010.5	PREDICTED: uncharacterized protein LOC100261483 isoform X3 [Vitis vinifera]	GO:0003677	DNA binding	-	-	-	-	-	-	-	-
chr1.1010.6	PREDICTED: uncharacterized protein LOC100261483 isoform X3 [Vitis vinifera]	GO:0003677	DNA binding	-	-	-	-	-	-	-	-
chr1.1010.7	PREDICTED: uncharacterized protein LOC100261483 isoform X3 [Vitis vinifera]	GO:0003677	DNA binding	-	-	-	-	-	-	-	-
chr1.1010.8	PREDICTED: uncharacterized protein LOC100261483 isoform X1 [Vitis vinifera]<>XP_010654603.1 PREDICTED: uncharacterized protein LOC100261483 isoform X1 [Vitis vinifera]<>XP_019077070.1 PREDICTED: uncharacterized protein LOC100261483 isoform X1 [Vitis vinifera]	-	-	-	-	-	-	-	-	-	-
GSVIVT01010226001	PREDICTED: L10-interacting MYB domain-containing protein [Vitis vinifera]	-	-	-	-	-	-	-	-	-	-
GSVIVT01010227001	unnamed protein product, partial [Vitis vinifera]	-	-	-	-	-	-	-	-	-	-
chr1.1012.1	unnamed protein product, partial [Vitis vinifera]	-	-	-	-	-	-	-	-	-	-
GSVIVT01010228001	unnamed protein product, partial [Vitis vinifera]	GO:0016707;GO:0016491;GO:0046872;GO:0055114;GO:0051213	gibberellin 3-beta-dioxygenase activity;oxidoreductase activity;metal ion binding;oxidation-reduction process;dioxygenase activity	K04125	E1.14.11.13	http://www.genome.jp/dbget-bin/www_bget?ko:K04125	Diterpenoid biosynthesis	ko00904	-	gnl|BL_ORD_ID|7507	sp|O49561|G2OX8_ARATH Gibberellin 2-beta-dioxygenase 8 OS=Arabidopsis thaliana GN=GA2OX8 PE=1 SV=2
GSVIVT01010230001	unnamed protein product, partial [Vitis vinifera]	GO:0004672;GO:0005524;GO:0006468;GO:0016021;GO:0016020	protein kinase activity;ATP binding;protein phosphorylation;integral component of membrane;membrane	-	-	-	-	-	-	gnl|BL_ORD_ID|522755	sp|Q84MA9|Y1063_ARATH Inactive leucine-rich repeat receptor-like serine/threonine-protein kinase At1g60630 OS=Arabidopsis thaliana GN=At1g60630 PE=2 SV=1
chr1.445.1	PREDICTED: inactive leucine-rich repeat receptor-like serine/threonine-protein kinase At1g60630 [Vitis vinifera]	GO:0004672;GO:0005524;GO:0006468;GO:0016021;GO:0016020;GO:0016301;GO:0032440;GO:0016491;GO:0016310;GO:0055114	protein kinase activity;ATP binding;protein phosphorylation;integral component of membrane;membrane;kinase activity;2-alkenal reductase [NAD(P)] activity;oxidoreductase activity;phosphorylation;oxidation-reduction process	-	-	-	-	-	-	gnl|BL_ORD_ID|522755	sp|Q84MA9|Y1063_ARATH Inactive leucine-rich repeat receptor-like serine/threonine-protein kinase At1g60630 OS=Arabidopsis thaliana GN=At1g60630 PE=2 SV=1
GSVIVT01010231001	PREDICTED: TIMELESS-interacting protein isoform X1 [Vitis vinifera]<>CBI27478.3 unnamed protein product, partial [Vitis vinifera]	GO:0003676;GO:0008270;GO:0046872;GO:0006974;GO:0048478;GO:0007049;GO:0005634	nucleic acid binding;zinc ion binding;metal ion binding;cellular response to DNA damage stimulus;replication fork protection;cell cycle;nucleus	K10904	TIPIN	http://www.genome.jp/dbget-bin/www_bget?ko:K10904	-	-	KOG3004(D)(Meiotic chromosome segregation protein)	gnl|BL_ORD_ID|511734	sp|Q5F416|TIPIN_CHICK TIMELESS-interacting protein OS=Gallus gallus GN=TIPIN PE=2 SV=1
GSVIVT01010232001	unnamed protein product, partial [Vitis vinifera]	GO:0015035;GO:0009055;GO:0035556;GO:0045454	protein disulfide oxidoreductase activity;electron carrier activity;intracellular signal transduction;cell redox homeostasis	-	-	-	-	-	-	-	-
chr1.447.1	PREDICTED: uncharacterized protein LOC100263256 [Vitis vinifera]	GO:0009055;GO:0015035;GO:0045454;GO:0035556	electron carrier activity;protein disulfide oxidoreductase activity;cell redox homeostasis;intracellular signal transduction	-	-	-	-	-	-	-	-
GSVIVT01010233001	-	-	-	-	-	-	-	-	-	-	-
GSVIVT01010238001	unnamed protein product, partial [Vitis vinifera]	GO:0016491;GO:0055114;GO:0050113;GO:0005506;GO:0019310;GO:0005737	oxidoreductase activity;oxidation-reduction process;inositol oxygenase activity;iron ion binding;inositol catabolic process;cytoplasm	-	-	-	-	-	KOG1577(R)(Aldo/keto reductase family proteins)	gnl|BL_ORD_ID|274398	sp|Q84TF0|AKRCA_ARATH Aldo-keto reductase family 4 member C10 OS=Arabidopsis thaliana GN=AKR4C10 PE=1 SV=1
chr1.448.1	PREDICTED: aldo-keto reductase family 4 member C10 [Vitis vinifera]<>XP_010654668.1 PREDICTED: aldo-keto reductase family 4 member C10 [Vitis vinifera]<>XP_010654672.1 PREDICTED: aldo-keto reductase family 4 member C10 [Vitis vinifera]<>XP_010654678.1 PREDICTED: aldo-keto reductase family 4 member C10 [Vitis vinifera]	GO:0016491;GO:0055114;GO:0050113;GO:0005506;GO:0019310;GO:0005737	oxidoreductase activity;oxidation-reduction process;inositol oxygenase activity;iron ion binding;inositol catabolic process;cytoplasm	-	-	-	-	-	KOG1577(R)(Aldo/keto reductase family proteins)	gnl|BL_ORD_ID|274398	sp|Q84TF0|AKRCA_ARATH Aldo-keto reductase family 4 member C10 OS=Arabidopsis thaliana GN=AKR4C10 PE=1 SV=1
chr1.448.2	PREDICTED: aldo-keto reductase family 4 member C10 [Vitis vinifera]<>XP_010654668.1 PREDICTED: aldo-keto reductase family 4 member C10 [Vitis vinifera]<>XP_010654672.1 PREDICTED: aldo-keto reductase family 4 member C10 [Vitis vinifera]<>XP_010654678.1 PREDICTED: aldo-keto reductase family 4 member C10 [Vitis vinifera]	GO:0016491;GO:0055114;GO:0050113;GO:0005506;GO:0019310;GO:0005737	oxidoreductase activity;oxidation-reduction process;inositol oxygenase activity;iron ion binding;inositol catabolic process;cytoplasm	-	-	-	-	-	KOG1577(R)(Aldo/keto reductase family proteins)	gnl|BL_ORD_ID|274398	sp|Q84TF0|AKRCA_ARATH Aldo-keto reductase family 4 member C10 OS=Arabidopsis thaliana GN=AKR4C10 PE=1 SV=1
chr1.448.3	PREDICTED: aldo-keto reductase family 4 member C10 [Vitis vinifera]<>XP_010654668.1 PREDICTED: aldo-keto reductase family 4 member C10 [Vitis vinifera]<>XP_010654672.1 PREDICTED: aldo-keto reductase family 4 member C10 [Vitis vinifera]<>XP_010654678.1 PREDICTED: aldo-keto reductase family 4 member C10 [Vitis vinifera]	GO:0016491;GO:0055114;GO:0050113;GO:0005506;GO:0019310;GO:0005737	oxidoreductase activity;oxidation-reduction process;inositol oxygenase activity;iron ion binding;inositol catabolic process;cytoplasm	-	-	-	-	-	KOG1577(R)(Aldo/keto reductase family proteins)	gnl|BL_ORD_ID|274398	sp|Q84TF0|AKRCA_ARATH Aldo-keto reductase family 4 member C10 OS=Arabidopsis thaliana GN=AKR4C10 PE=1 SV=1
chr1.448.4	PREDICTED: aldo-keto reductase family 4 member C10 [Vitis vinifera]<>XP_010654668.1 PREDICTED: aldo-keto reductase family 4 member C10 [Vitis vinifera]<>XP_010654672.1 PREDICTED: aldo-keto reductase family 4 member C10 [Vitis vinifera]<>XP_010654678.1 PREDICTED: aldo-keto reductase family 4 member C10 [Vitis vinifera]	GO:0016491;GO:0055114;GO:0050113;GO:0005506;GO:0019310;GO:0005737	oxidoreductase activity;oxidation-reduction process;inositol oxygenase activity;iron ion binding;inositol catabolic process;cytoplasm	-	-	-	-	-	KOG1577(R)(Aldo/keto reductase family proteins)	gnl|BL_ORD_ID|274398	sp|Q84TF0|AKRCA_ARATH Aldo-keto reductase family 4 member C10 OS=Arabidopsis thaliana GN=AKR4C10 PE=1 SV=1
chr1.448.5	PREDICTED: aldo-keto reductase family 4 member C10 [Vitis vinifera]<>XP_010654668.1 PREDICTED: aldo-keto reductase family 4 member C10 [Vitis vinifera]<>XP_010654672.1 PREDICTED: aldo-keto reductase family 4 member C10 [Vitis vinifera]<>XP_010654678.1 PREDICTED: aldo-keto reductase family 4 member C10 [Vitis vinifera]	GO:0016491;GO:0055114;GO:0050113;GO:0005506;GO:0019310;GO:0005737	oxidoreductase activity;oxidation-reduction process;inositol oxygenase activity;iron ion binding;inositol catabolic process;cytoplasm	-	-	-	-	-	KOG1577(R)(Aldo/keto reductase family proteins)	gnl|BL_ORD_ID|274398	sp|Q84TF0|AKRCA_ARATH Aldo-keto reductase family 4 member C10 OS=Arabidopsis thaliana GN=AKR4C10 PE=1 SV=1
GSVIVT01010239001	unnamed protein product, partial [Vitis vinifera]	-	-	-	-	-	-	-	-	-	-
chr1.1015.1	-	-	-	-	-	-	-	-	-	-	-
chr1.1015.2	-	-	-	-	-	-	-	-	-	-	-
GSVIVT01010240001	PREDICTED: tobamovirus multiplication protein 3 [Vitis vinifera]<>CBI27483.3 unnamed protein product, partial [Vitis vinifera]	GO:0016020;GO:0016021	membrane;integral component of membrane	-	-	-	-	-	-	gnl|BL_ORD_ID|222730	sp|Q402F3|TOM3_TOBAC Tobamovirus multiplication protein 3 OS=Nicotiana tabacum GN=TOM3 PE=1 SV=1
chr1.450.1	PREDICTED: tobamovirus multiplication protein 3 [Vitis vinifera]<>CBI27483.3 unnamed protein product, partial [Vitis vinifera]	GO:0016020;GO:0016021	membrane;integral component of membrane	-	-	-	-	-	-	gnl|BL_ORD_ID|222730	sp|Q402F3|TOM3_TOBAC Tobamovirus multiplication protein 3 OS=Nicotiana tabacum GN=TOM3 PE=1 SV=1
GSVIVT01010242001	PREDICTED: uncharacterized protein LOC100251322 isoform X2 [Vitis vinifera]<>CBI27484.3 unnamed protein product, partial [Vitis vinifera]	GO:0005886	plasma membrane	-	-	-	-	-	-	-	-
chr1.1018.1	PREDICTED: uncharacterized protein LOC100251322 isoform X3 [Vitis vinifera]	GO:0005886	plasma membrane	-	-	-	-	-	-	-	-
chr1.1018.2	PREDICTED: uncharacterized protein LOC100251322 isoform X4 [Vitis vinifera]	GO:0005886	plasma membrane	-	-	-	-	-	-	-	-
GSVIVT01010243001	PREDICTED: zinc finger CCCH domain-containing protein 17 [Vitis vinifera]	GO:0046872	metal ion binding	-	-	-	-	-	-	gnl|BL_ORD_ID|309720	sp|Q9ZUM0|C3H17_ARATH Zinc finger CCCH domain-containing protein 17 OS=Arabidopsis thaliana GN=At2g02160 PE=1 SV=1
chr1.1019.1	PREDICTED: zinc finger CCCH domain-containing protein 17 [Vitis vinifera]	GO:0046872	metal ion binding	-	-	-	-	-	-	gnl|BL_ORD_ID|309720	sp|Q9ZUM0|C3H17_ARATH Zinc finger CCCH domain-containing protein 17 OS=Arabidopsis thaliana GN=At2g02160 PE=1 SV=1
GSVIVT01010244001	unnamed protein product, partial [Vitis vinifera]	GO:0016020;GO:0016021	membrane;integral component of membrane	K17710	PTCD1	http://www.genome.jp/dbget-bin/www_bget?ko:K17710	-	-	-	gnl|BL_ORD_ID|134347	sp|P0C894|PP143_ARATH Putative pentatricopeptide repeat-containing protein At2g02150 OS=Arabidopsis thaliana GN=At2g02150 PE=3 SV=1
chr1.1020.1	PREDICTED: putative pentatricopeptide repeat-containing protein At2g02150 [Vitis vinifera]<>XP_010654723.1 PREDICTED: putative pentatricopeptide repeat-containing protein At2g02150 [Vitis vinifera]	GO:0016020;GO:0016021	membrane;integral component of membrane	K17710	PTCD1	http://www.genome.jp/dbget-bin/www_bget?ko:K17710	-	-	-	gnl|BL_ORD_ID|134347	sp|P0C894|PP143_ARATH Putative pentatricopeptide repeat-containing protein At2g02150 OS=Arabidopsis thaliana GN=At2g02150 PE=3 SV=1
chr1.1020.2	PREDICTED: putative pentatricopeptide repeat-containing protein At2g02150 [Vitis vinifera]<>XP_010654723.1 PREDICTED: putative pentatricopeptide repeat-containing protein At2g02150 [Vitis vinifera]	GO:0016020;GO:0016021	membrane;integral component of membrane	K17710	PTCD1	http://www.genome.jp/dbget-bin/www_bget?ko:K17710	-	-	-	gnl|BL_ORD_ID|134347	sp|P0C894|PP143_ARATH Putative pentatricopeptide repeat-containing protein At2g02150 OS=Arabidopsis thaliana GN=At2g02150 PE=3 SV=1
GSVIVT01010248001	PREDICTED: uncharacterized protein At2g02148 isoform X1 [Vitis vinifera]<>CBI27487.3 unnamed protein product, partial [Vitis vinifera]	-	-	K17710	PTCD1	http://www.genome.jp/dbget-bin/www_bget?ko:K17710	-	-	-	gnl|BL_ORD_ID|255105	sp|Q56XX3|Y2215_ARATH Uncharacterized protein At2g02148 OS=Arabidopsis thaliana GN=At2g02148 PE=2 SV=1
chr1.1021.1	PREDICTED: uncharacterized protein At2g02148 isoform X1 [Vitis vinifera]<>CBI27487.3 unnamed protein product, partial [Vitis vinifera]	-	-	K17710	PTCD1	http://www.genome.jp/dbget-bin/www_bget?ko:K17710	-	-	-	gnl|BL_ORD_ID|255105	sp|Q56XX3|Y2215_ARATH Uncharacterized protein At2g02148 OS=Arabidopsis thaliana GN=At2g02148 PE=2 SV=1
chr1.1021.2	PREDICTED: uncharacterized protein At2g02148 isoform X4 [Vitis vinifera]	-	-	K17710	PTCD1	http://www.genome.jp/dbget-bin/www_bget?ko:K17710	-	-	-	gnl|BL_ORD_ID|255105	sp|Q56XX3|Y2215_ARATH Uncharacterized protein At2g02148 OS=Arabidopsis thaliana GN=At2g02148 PE=2 SV=1
chr1.1021.3	PREDICTED: uncharacterized protein At2g02148 isoform X3 [Vitis vinifera]	-	-	K17710	PTCD1	http://www.genome.jp/dbget-bin/www_bget?ko:K17710	-	-	-	gnl|BL_ORD_ID|255105	sp|Q56XX3|Y2215_ARATH Uncharacterized protein At2g02148 OS=Arabidopsis thaliana GN=At2g02148 PE=2 SV=1
GSVIVT01010249001	unnamed protein product, partial [Vitis vinifera]	-	-	-	-	-	-	-	-	-	-
GSVIVT01010251001	unnamed protein product, partial [Vitis vinifera]	GO:0005524;GO:0016787	ATP binding;hydrolase activity	-	-	-	-	-	KOG1802(A)(RNA helicase nonsense mRNA reducing factor (pNORF1))	gnl|BL_ORD_ID|404112	sp|B6SFA4|MAA3_ARATH Probable helicase MAGATAMA 3 OS=Arabidopsis thaliana GN=MAA3 PE=2 SV=1
GSVIVT01010252001	PREDICTED: GEM-like protein 5 [Vitis vinifera]<>CBI27490.3 unnamed protein product, partial [Vitis vinifera]	GO:0009793;GO:0098755;GO:0010029;GO:0009845	embryo development ending in seed dormancy;maintenance of seed dormancy by absisic acid;regulation of seed germination;seed germination	-	-	-	-	-	-	gnl|BL_ORD_ID|21253	sp|Q9LYV6|GEML5_ARATH GEM-like protein 5 OS=Arabidopsis thaliana GN=At5g13200 PE=1 SV=1
GSVIVT01010254001	unnamed protein product, partial [Vitis vinifera]	GO:0005524	ATP binding	-	-	-	-	-	KOG1802(A)(RNA helicase nonsense mRNA reducing factor (pNORF1))	gnl|BL_ORD_ID|224836	sp|O15050|TRNK1_HUMAN TPR and ankyrin repeat-containing protein 1 OS=Homo sapiens GN=TRANK1 PE=2 SV=4
chr1.451.1	PREDICTED: uncharacterized protein LOC100243095 [Vitis vinifera]	-	-	-	-	-	-	-	-	-	-
GSVIVT01010256001	PREDICTED: CASP-like protein 2A1 [Vitis vinifera]<>A7QBZ2.1 RecName: Full=CASP-like protein 2A1; Short=VvCASPL2A1	GO:0005886;GO:0016020;GO:0016021	plasma membrane;membrane;integral component of membrane	-	-	-	-	-	-	gnl|BL_ORD_ID|340534	sp|A7QBZ2|CSPLA_VITVI CASP-like protein 2A1 OS=Vitis vinifera GN=VIT_01s0010g01870 PE=2 SV=1
chr1.452.1	PREDICTED: CASP-like protein 2A1 [Vitis vinifera]<>A7QBZ2.1 RecName: Full=CASP-like protein 2A1; Short=VvCASPL2A1	GO:0005886;GO:0016020;GO:0016021	plasma membrane;membrane;integral component of membrane	-	-	-	-	-	-	gnl|BL_ORD_ID|340534	sp|A7QBZ2|CSPLA_VITVI CASP-like protein 2A1 OS=Vitis vinifera GN=VIT_01s0010g01870 PE=2 SV=1
GSVIVT01010257001	PREDICTED: DEAD-box ATP-dependent RNA helicase 10 isoform X3 [Vitis vinifera]	GO:0005524;GO:0004386;GO:0000166;GO:0003676;GO:0016787	ATP binding;helicase activity;nucleotide binding;nucleic acid binding;hydrolase activity	K14777	DDX47,RRP3	http://www.genome.jp/dbget-bin/www_bget?ko:K14777	-	-	KOG0340(A)(ATP-dependent RNA helicase)	gnl|BL_ORD_ID|164073	sp|Q8GY84|RH10_ARATH DEAD-box ATP-dependent RNA helicase 10 OS=Arabidopsis thaliana GN=RH10 PE=2 SV=2
GSVIVT01010258001	unnamed protein product, partial [Vitis vinifera]	GO:0003676;GO:0005524;GO:0004386;GO:0000166;GO:0016787	nucleic acid binding;ATP binding;helicase activity;nucleotide binding;hydrolase activity	K14777	DDX47,RRP3	http://www.genome.jp/dbget-bin/www_bget?ko:K14777	-	-	KOG0338(A)(ATP-dependent RNA helicase)	gnl|BL_ORD_ID|164073	sp|Q8GY84|RH10_ARATH DEAD-box ATP-dependent RNA helicase 10 OS=Arabidopsis thaliana GN=RH10 PE=2 SV=2
GSVIVT01010259001	unnamed protein product, partial [Vitis vinifera]	-	-	-	-	-	-	-	-	gnl|BL_ORD_ID|133900	sp|Q66GP4|PP379_ARATH Pentatricopeptide repeat-containing protein At5g13770, chloroplastic OS=Arabidopsis thaliana GN=At5g13770 PE=2 SV=1
chr1.1024.1	PREDICTED: pentatricopeptide repeat-containing protein At5g13770, chloroplastic [Vitis vinifera]	-	-	-	-	-	-	-	-	gnl|BL_ORD_ID|133900	sp|Q66GP4|PP379_ARATH Pentatricopeptide repeat-containing protein At5g13770, chloroplastic OS=Arabidopsis thaliana GN=At5g13770 PE=2 SV=1
GSVIVT01010260001	PREDICTED: nuclear transcription factor Y subunit B-4 [Vitis vinifera]<>CBI27496.3 unnamed protein product, partial [Vitis vinifera]	GO:0046982;GO:0005634;GO:0043565;GO:0006355	protein heterodimerization activity;nucleus;sequence-specific DNA binding;regulation of transcription, DNA-templated	-	-	-	-	-	KOG0871(K)(Class 2 transcription repressor NC2, beta subunit (Dr1))	gnl|BL_ORD_ID|417662	sp|O82248|NFYB5_ARATH Nuclear transcription factor Y subunit B-5 OS=Arabidopsis thaliana GN=NFYB5 PE=2 SV=1
GSVIVT01010261001	unnamed protein product, partial [Vitis vinifera]	GO:0020037;GO:0046872;GO:0016491;GO:0004601;GO:0042744;GO:0055114;GO:0006979;GO:0005576	heme binding;metal ion binding;oxidoreductase activity;peroxidase activity;hydrogen peroxide catabolic process;oxidation-reduction process;response to oxidative stress;extracellular region	K00430	E1.11.1.7	http://www.genome.jp/dbget-bin/www_bget?ko:K00430	Phenylpropanoid biosynthesis	ko00940	-	gnl|BL_ORD_ID|125129	sp|Q02200|PERX_NICSY Lignin-forming anionic peroxidase OS=Nicotiana sylvestris PE=2 SV=1
GSVIVT01010262001	PREDICTED: L10-interacting MYB domain-containing protein [Vitis vinifera]	-	-	-	-	-	-	-	-	gnl|BL_ORD_ID|73354	sp|Q9FFJ8|LIMYB_ARATH L10-interacting MYB domain-containing protein OS=Arabidopsis thaliana GN=LIMYB PE=1 SV=1
GSVIVT01010264001	PREDICTED: nuclear transcription factor Y subunit B-4 [Vitis vinifera]<>CBI27499.3 unnamed protein product, partial [Vitis vinifera]	GO:0046982;GO:0005634;GO:0043565;GO:0006355	protein heterodimerization activity;nucleus;sequence-specific DNA binding;regulation of transcription, DNA-templated	-	-	-	-	-	KOG0871(K)(Class 2 transcription repressor NC2, beta subunit (Dr1))	gnl|BL_ORD_ID|417662	sp|O82248|NFYB5_ARATH Nuclear transcription factor Y subunit B-5 OS=Arabidopsis thaliana GN=NFYB5 PE=2 SV=1
GSVIVT01010266001	unnamed protein product, partial [Vitis vinifera]	GO:0020037;GO:0046872;GO:0016491;GO:0004601;GO:0042744;GO:0055114;GO:0006979;GO:0005576	heme binding;metal ion binding;oxidoreductase activity;peroxidase activity;hydrogen peroxide catabolic process;oxidation-reduction process;response to oxidative stress;extracellular region	K00430	E1.11.1.7	http://www.genome.jp/dbget-bin/www_bget?ko:K00430	Phenylpropanoid biosynthesis	ko00940	-	gnl|BL_ORD_ID|125129	sp|Q02200|PERX_NICSY Lignin-forming anionic peroxidase OS=Nicotiana sylvestris PE=2 SV=1
chr1.453.1	PREDICTED: lignin-forming anionic peroxidase [Vitis vinifera]	GO:0020037;GO:0046872;GO:0016491;GO:0004601;GO:0042744;GO:0055114;GO:0006979;GO:0005576	heme binding;metal ion binding;oxidoreductase activity;peroxidase activity;hydrogen peroxide catabolic process;oxidation-reduction process;response to oxidative stress;extracellular region	K00430	E1.11.1.7	http://www.genome.jp/dbget-bin/www_bget?ko:K00430	Phenylpropanoid biosynthesis	ko00940	-	gnl|BL_ORD_ID|125129	sp|Q02200|PERX_NICSY Lignin-forming anionic peroxidase OS=Nicotiana sylvestris PE=2 SV=1
GSVIVT01010267001	PREDICTED: lignin-forming anionic peroxidase [Vitis vinifera]	GO:0020037;GO:0046872;GO:0016491;GO:0004601;GO:0042744;GO:0055114;GO:0006979;GO:0005576	heme binding;metal ion binding;oxidoreductase activity;peroxidase activity;hydrogen peroxide catabolic process;oxidation-reduction process;response to oxidative stress;extracellular region	K00430	E1.11.1.7	http://www.genome.jp/dbget-bin/www_bget?ko:K00430	Phenylpropanoid biosynthesis	ko00940	-	gnl|BL_ORD_ID|125129	sp|Q02200|PERX_NICSY Lignin-forming anionic peroxidase OS=Nicotiana sylvestris PE=2 SV=1
GSVIVT01010268001	PREDICTED: lignin-forming anionic peroxidase [Vitis vinifera]	GO:0020037;GO:0046872;GO:0016491;GO:0004601;GO:0042744;GO:0055114;GO:0006979;GO:0005576	heme binding;metal ion binding;oxidoreductase activity;peroxidase activity;hydrogen peroxide catabolic process;oxidation-reduction process;response to oxidative stress;extracellular region	K00430	E1.11.1.7	http://www.genome.jp/dbget-bin/www_bget?ko:K00430	Phenylpropanoid biosynthesis	ko00940	-	gnl|BL_ORD_ID|125129	sp|Q02200|PERX_NICSY Lignin-forming anionic peroxidase OS=Nicotiana sylvestris PE=2 SV=1
GSVIVT01010269001	unnamed protein product, partial [Vitis vinifera]	GO:0020037;GO:0046872;GO:0016491;GO:0004601;GO:0042744;GO:0055114;GO:0006979;GO:0005576	heme binding;metal ion binding;oxidoreductase activity;peroxidase activity;hydrogen peroxide catabolic process;oxidation-reduction process;response to oxidative stress;extracellular region	K00430	E1.11.1.7	http://www.genome.jp/dbget-bin/www_bget?ko:K00430	Phenylpropanoid biosynthesis	ko00940	-	gnl|BL_ORD_ID|125129	sp|Q02200|PERX_NICSY Lignin-forming anionic peroxidase OS=Nicotiana sylvestris PE=2 SV=1
chr1.1025.1	PREDICTED: lignin-forming anionic peroxidase [Vitis vinifera]	GO:0020037;GO:0046872;GO:0016491;GO:0004601;GO:0042744;GO:0055114;GO:0006979;GO:0005576	heme binding;metal ion binding;oxidoreductase activity;peroxidase activity;hydrogen peroxide catabolic process;oxidation-reduction process;response to oxidative stress;extracellular region	K00430	E1.11.1.7	http://www.genome.jp/dbget-bin/www_bget?ko:K00430	Phenylpropanoid biosynthesis	ko00940	-	gnl|BL_ORD_ID|125129	sp|Q02200|PERX_NICSY Lignin-forming anionic peroxidase OS=Nicotiana sylvestris PE=2 SV=1
GSVIVT01010270001	unnamed protein product, partial [Vitis vinifera]	GO:0020037;GO:0046872;GO:0016491;GO:0004601;GO:0042744;GO:0055114;GO:0006979;GO:0005576	heme binding;metal ion binding;oxidoreductase activity;peroxidase activity;hydrogen peroxide catabolic process;oxidation-reduction process;response to oxidative stress;extracellular region	K00430	E1.11.1.7	http://www.genome.jp/dbget-bin/www_bget?ko:K00430	Phenylpropanoid biosynthesis	ko00940	-	gnl|BL_ORD_ID|125129	sp|Q02200|PERX_NICSY Lignin-forming anionic peroxidase OS=Nicotiana sylvestris PE=2 SV=1
GSVIVT01010271001	PREDICTED: lignin-forming anionic peroxidase [Vitis vinifera]	GO:0020037;GO:0046872;GO:0016491;GO:0004601;GO:0042744;GO:0055114;GO:0006979;GO:0005576	heme binding;metal ion binding;oxidoreductase activity;peroxidase activity;hydrogen peroxide catabolic process;oxidation-reduction process;response to oxidative stress;extracellular region	K00430	E1.11.1.7	http://www.genome.jp/dbget-bin/www_bget?ko:K00430	Phenylpropanoid biosynthesis	ko00940	-	gnl|BL_ORD_ID|125129	sp|Q02200|PERX_NICSY Lignin-forming anionic peroxidase OS=Nicotiana sylvestris PE=2 SV=1
GSVIVT01010272001	PREDICTED: lignin-forming anionic peroxidase [Vitis vinifera]	GO:0020037;GO:0046872;GO:0016491;GO:0004601;GO:0042744;GO:0055114;GO:0006979;GO:0005576	heme binding;metal ion binding;oxidoreductase activity;peroxidase activity;hydrogen peroxide catabolic process;oxidation-reduction process;response to oxidative stress;extracellular region	K00430	E1.11.1.7	http://www.genome.jp/dbget-bin/www_bget?ko:K00430	Phenylpropanoid biosynthesis	ko00940	-	gnl|BL_ORD_ID|125129	sp|Q02200|PERX_NICSY Lignin-forming anionic peroxidase OS=Nicotiana sylvestris PE=2 SV=1
GSVIVT01010274001	PREDICTED: defensin Ec-AMP-D2 [Vitis vinifera]<>CBI27507.3 unnamed protein product, partial [Vitis vinifera]	GO:0031640;GO:0006952;GO:0050832	killing of cells of other organism;defense response;defense response to fungus	-	-	-	-	-	-	gnl|BL_ORD_ID|355520	sp|Q40901|DEF_PETIN Defensin-like protein OS=Petunia integrifolia PE=2 SV=1
GSVIVT01010275001	PREDICTED: trihelix transcription factor ASR3-like [Vitis vinifera]	GO:0003677	DNA binding	-	-	-	-	-	-	gnl|BL_ORD_ID|294722	sp|Q8VZ20|ASR3_ARATH Trihelix transcription factor ASR3 OS=Arabidopsis thaliana GN=ASR3 PE=1 SV=1
GSVIVT01010276001	PREDICTED: plant UBX domain-containing protein 7 isoform X1 [Vitis vinifera]<>CBI27509.3 unnamed protein product, partial [Vitis vinifera]	-	-	-	-	-	-	-	KOG1364(O)(Predicted ubiquitin regulatory protein, contains UAS and UBX domains)	gnl|BL_ORD_ID|149930	sp|Q94JZ8|PUX7_ARATH Plant UBX domain-containing protein 7 OS=Arabidopsis thaliana GN=PUX7 PE=1 SV=1
chr1.456.1	PREDICTED: plant UBX domain-containing protein 7 isoform X3 [Vitis vinifera]	-	-	-	-	-	-	-	-	-	-
chr1.456.2	PREDICTED: plant UBX domain-containing protein 7 isoform X3 [Vitis vinifera]	-	-	-	-	-	-	-	-	gnl|BL_ORD_ID|149930	sp|Q94JZ8|PUX7_ARATH Plant UBX domain-containing protein 7 OS=Arabidopsis thaliana GN=PUX7 PE=1 SV=1
chr1.456.3	PREDICTED: plant UBX domain-containing protein 7 isoform X3 [Vitis vinifera]	-	-	-	-	-	-	-	KOG1364(O)(Predicted ubiquitin regulatory protein, contains UAS and UBX domains)	gnl|BL_ORD_ID|149930	sp|Q94JZ8|PUX7_ARATH Plant UBX domain-containing protein 7 OS=Arabidopsis thaliana GN=PUX7 PE=1 SV=1
chr1.456.4	PREDICTED: plant UBX domain-containing protein 7 isoform X2 [Vitis vinifera]	-	-	-	-	-	-	-	KOG1364(O)(Predicted ubiquitin regulatory protein, contains UAS and UBX domains)	gnl|BL_ORD_ID|149930	sp|Q94JZ8|PUX7_ARATH Plant UBX domain-containing protein 7 OS=Arabidopsis thaliana GN=PUX7 PE=1 SV=1
GSVIVT01010278001	unnamed protein product, partial [Vitis vinifera]	GO:0015297;GO:0015238;GO:0006855;GO:0055085;GO:0016020;GO:0016021;GO:0009507	antiporter activity;drug transmembrane transporter activity;drug transmembrane transport;transmembrane transport;membrane;integral component of membrane;chloroplast	-	-	-	-	-	-	gnl|BL_ORD_ID|361127	sp|Q9SVE7|DTX45_ARATH Protein DETOXIFICATION 45, chloroplastic OS=Arabidopsis thaliana GN=DTX45 PE=2 SV=2
GSVIVT01010280001	PREDICTED: transcription factor bHLH111 [Vitis vinifera]<>CBI27511.3 unnamed protein product, partial [Vitis vinifera]	GO:0046983;GO:0001228;GO:0001046;GO:0006366;GO:0005634	protein dimerization activity;transcriptional activator activity, RNA polymerase II transcription regulatory region sequence-specific binding;core promoter sequence-specific DNA binding;transcription from RNA polymerase II promoter;nucleus	-	-	-	-	-	-	gnl|BL_ORD_ID|302988	sp|Q9FYJ6|BH111_ARATH Transcription factor bHLH111 OS=Arabidopsis thaliana GN=BHLH111 PE=2 SV=1
GSVIVT01010282001	PREDICTED: protein CHROMATIN REMODELING 19 [Vitis vinifera]<>CBI27512.3 unnamed protein product, partial [Vitis vinifera]	GO:0005524	ATP binding	K14439	SMARCAD1	http://www.genome.jp/dbget-bin/www_bget?ko:K14439	Signaling pathways regulating pluripotency of stem cells	ko04550	KOG0389(B)(SNF2 family DNA-dependent ATPase)	gnl|BL_ORD_ID|327662	sp|Q9ZUL5|CHR19_ARATH Protein CHROMATIN REMODELING 19 OS=Arabidopsis thaliana GN=ETL1 PE=1 SV=1
chr1.1028.1	PREDICTED: protein CHROMATIN REMODELING 19 [Vitis vinifera]<>CBI27512.3 unnamed protein product, partial [Vitis vinifera]	GO:0005524	ATP binding	K14439	SMARCAD1	http://www.genome.jp/dbget-bin/www_bget?ko:K14439	Signaling pathways regulating pluripotency of stem cells	ko04550	KOG0389(B)(SNF2 family DNA-dependent ATPase)	gnl|BL_ORD_ID|327662	sp|Q9ZUL5|CHR19_ARATH Protein CHROMATIN REMODELING 19 OS=Arabidopsis thaliana GN=ETL1 PE=1 SV=1
GSVIVT01010283001	unnamed protein product, partial [Vitis vinifera]	GO:0003676;GO:0046872	nucleic acid binding;metal ion binding	-	-	-	-	-	-	gnl|BL_ORD_ID|51499	sp|Q9ZUL3|IDD5_ARATH Protein indeterminate-domain 5, chloroplastic OS=Arabidopsis thaliana GN=IDD5 PE=1 SV=1
chr1.1029.1	unnamed protein product, partial [Vitis vinifera]	-	-	-	-	-	-	-	-	-	-
chr1.1029.2	PREDICTED: protein indeterminate-domain 5, chloroplastic [Vitis vinifera]	-	-	-	-	-	-	-	-	gnl|BL_ORD_ID|51499	sp|Q9ZUL3|IDD5_ARATH Protein indeterminate-domain 5, chloroplastic OS=Arabidopsis thaliana GN=IDD5 PE=1 SV=1
chr1.1029.3	PREDICTED: protein indeterminate-domain 5, chloroplastic [Vitis vinifera]	-	-	-	-	-	-	-	-	gnl|BL_ORD_ID|51499	sp|Q9ZUL3|IDD5_ARATH Protein indeterminate-domain 5, chloroplastic OS=Arabidopsis thaliana GN=IDD5 PE=1 SV=1
GSVIVT01010284001	unnamed protein product, partial [Vitis vinifera]	GO:0003676;GO:0046872	nucleic acid binding;metal ion binding	-	-	-	-	-	-	gnl|BL_ORD_ID|51499	sp|Q9ZUL3|IDD5_ARATH Protein indeterminate-domain 5, chloroplastic OS=Arabidopsis thaliana GN=IDD5 PE=1 SV=1
chr1.457.1	PREDICTED: protein indeterminate-domain 5, chloroplastic isoform X1 [Vitis vinifera]	GO:0003676;GO:0046872	nucleic acid binding;metal ion binding	-	-	-	-	-	-	gnl|BL_ORD_ID|51499	sp|Q9ZUL3|IDD5_ARATH Protein indeterminate-domain 5, chloroplastic OS=Arabidopsis thaliana GN=IDD5 PE=1 SV=1
chr1.457.2	PREDICTED: protein indeterminate-domain 5, chloroplastic isoform X1 [Vitis vinifera]	GO:0003676;GO:0046872	nucleic acid binding;metal ion binding	-	-	-	-	-	-	gnl|BL_ORD_ID|51499	sp|Q9ZUL3|IDD5_ARATH Protein indeterminate-domain 5, chloroplastic OS=Arabidopsis thaliana GN=IDD5 PE=1 SV=1
GSVIVT01010289001	unnamed protein product, partial [Vitis vinifera]	-	-	-	-	-	-	-	-	-	-
GSVIVT01010290001	unnamed protein product, partial [Vitis vinifera]	-	-	-	-	-	-	-	KOG0231(R)(Junctional membrane complex protein Junctophilin and related MORN repeat proteins)	gnl|BL_ORD_ID|283423	sp|Q6F6B5|ARC3_ARATH Protein ACCUMULATION AND REPLICATION OF CHLOROPLASTS 3 OS=Arabidopsis thaliana GN=ARC3 PE=1 SV=2
chr1.1031.1	PREDICTED: protein ACCUMULATION AND REPLICATION OF CHLOROPLASTS 3 isoform X1 [Vitis vinifera]<>XP_019077223.1 PREDICTED: protein ACCUMULATION AND REPLICATION OF CHLOROPLASTS 3 isoform X1 [Vitis vinifera]	-	-	-	-	-	-	-	KOG0231(R)(Junctional membrane complex protein Junctophilin and related MORN repeat proteins)	gnl|BL_ORD_ID|283423	sp|Q6F6B5|ARC3_ARATH Protein ACCUMULATION AND REPLICATION OF CHLOROPLASTS 3 OS=Arabidopsis thaliana GN=ARC3 PE=1 SV=2
GSVIVT01010291001	PREDICTED: uncharacterized protein At4g15970 [Vitis vinifera]	GO:0016021;GO:0016020	integral component of membrane;membrane	-	-	-	-	-	-	gnl|BL_ORD_ID|531763	sp|P0C042|Y4597_ARATH Uncharacterized protein At4g15970 OS=Arabidopsis thaliana GN=At4g15970 PE=2 SV=1
GSVIVT01010292001	PREDICTED: regulator of G-protein signaling 1 isoform X1 [Vitis vinifera]<>CBI27518.3 unnamed protein product, partial [Vitis vinifera]	GO:0005096;GO:0004930;GO:0007186;GO:0009737;GO:0010182;GO:0009749;GO:0042127;GO:0043547;GO:0009414;GO:0005737;GO:0010008;GO:0005886;GO:0016020;GO:0016021;GO:0005634	GTPase activator activity;G-protein coupled receptor activity;G-protein coupled receptor signaling pathway;response to abscisic acid;sugar mediated signaling pathway;response to glucose;regulation of cell proliferation;positive regulation of GTPase activity;response to water deprivation;cytoplasm;endosome membrane;plasma membrane;membrane;integral component of membrane;nucleus	-	-	-	-	-	-	gnl|BL_ORD_ID|165198	sp|Q8H1F2|RGS1_ARATH Regulator of G-protein signaling 1 OS=Arabidopsis thaliana GN=RGS1 PE=1 SV=1
GSVIVT01010294001	unnamed protein product, partial [Vitis vinifera]	GO:0016020;GO:0016021	membrane;integral component of membrane	K07052	K07052	http://www.genome.jp/dbget-bin/www_bget?ko:K07052	-	-	-	-	-
chr1.460.1	PREDICTED: uncharacterized protein LOC100252714 isoform X1 [Vitis vinifera]	GO:0016020;GO:0016021	membrane;integral component of membrane	K07052	K07052	http://www.genome.jp/dbget-bin/www_bget?ko:K07052	-	-	-	-	-
chr1.460.2	unnamed protein product, partial [Vitis vinifera]	GO:0016020;GO:0016021	membrane;integral component of membrane	K07052	K07052	http://www.genome.jp/dbget-bin/www_bget?ko:K07052	-	-	-	-	-
chr1.460.3	PREDICTED: uncharacterized protein LOC100252714 isoform X1 [Vitis vinifera]	GO:0016020;GO:0016021	membrane;integral component of membrane	K07052	K07052	http://www.genome.jp/dbget-bin/www_bget?ko:K07052	-	-	-	-	-
GSVIVT01010295001	unnamed protein product, partial [Vitis vinifera]	-	-	-	-	-	-	-	-	-	-
GSVIVT01010296001	PREDICTED: GDSL esterase/lipase At3g48460 [Vitis vinifera]	GO:0016788	hydrolase activity, acting on ester bonds	-	-	-	-	-	-	gnl|BL_ORD_ID|17314	sp|Q9STM6|GDL57_ARATH GDSL esterase/lipase At3g48460 OS=Arabidopsis thaliana GN=At3g48460 PE=2 SV=1
GSVIVT01010297001	PREDICTED: uncharacterized protein LOC100240870 isoform X3 [Vitis vinifera]<>CBI27522.3 unnamed protein product, partial [Vitis vinifera]	GO:0008270;GO:0046872	zinc ion binding;metal ion binding	-	-	-	-	-	-	-	-
GSVIVT01010298001	unnamed protein product, partial [Vitis vinifera]	GO:0004672;GO:0005524;GO:0004674;GO:0006468;GO:0016021;GO:0016020	protein kinase activity;ATP binding;protein serine/threonine kinase activity;protein phosphorylation;integral component of membrane;membrane	-	-	-	-	-	-	gnl|BL_ORD_ID|520782	sp|C0LGI2|Y1677_ARATH Probable LRR receptor-like serine/threonine-protein kinase At1g67720 OS=Arabidopsis thaliana GN=At1g67720 PE=2 SV=1
chr1.464.1	PREDICTED: probable LRR receptor-like serine/threonine-protein kinase At1g67720 isoform X1 [Vitis vinifera]	GO:0004672;GO:0004674;GO:0005524;GO:0006468;GO:0016020;GO:0016021	protein kinase activity;protein serine/threonine kinase activity;ATP binding;protein phosphorylation;membrane;integral component of membrane	-	-	-	-	-	-	gnl|BL_ORD_ID|520782	sp|C0LGI2|Y1677_ARATH Probable LRR receptor-like serine/threonine-protein kinase At1g67720 OS=Arabidopsis thaliana GN=At1g67720 PE=2 SV=1
GSVIVT01010299001	PREDICTED: uncharacterized protein LOC100245965 isoform X1 [Vitis vinifera]	GO:0008270;GO:0046872	zinc ion binding;metal ion binding	-	-	-	-	-	-	-	-
chr1.1033.1	unnamed protein product, partial [Vitis vinifera]	GO:0008270;GO:0046872	zinc ion binding;metal ion binding	-	-	-	-	-	-	-	-
GSVIVT01010300001	PREDICTED: two-component response regulator ORR26 isoform X1 [Vitis vinifera]<>CBI27525.3 unnamed protein product, partial [Vitis vinifera]	GO:0003677;GO:0003700;GO:0000160;GO:0007165;GO:0006351;GO:0006355;GO:0005634	DNA binding;transcription factor activity, sequence-specific DNA binding;phosphorelay signal transduction system;signal transduction;transcription, DNA-templated;regulation of transcription, DNA-templated;nucleus	K14491	ARR-B	http://www.genome.jp/dbget-bin/www_bget?ko:K14491	Plant hormone signal transduction	ko04075	-	gnl|BL_ORD_ID|425587	sp|Q5N6V8|ORR26_ORYSJ Two-component response regulator ORR26 OS=Oryza sativa subsp. japonica GN=RR26 PE=3 SV=2
GSVIVT01010301001	unnamed protein product, partial [Vitis vinifera]	-	-	-	-	-	-	-	-	gnl|BL_ORD_ID|516533	sp|Q67Y69|WDL7_ARATH Protein WVD2-like 7 OS=Arabidopsis thaliana GN=WDL7 PE=2 SV=1
GSVIVT01010302001	unnamed protein product, partial [Vitis vinifera]	-	-	-	-	-	-	-	-	-	-
GSVIVT01010303001	unnamed protein product, partial [Vitis vinifera]	GO:0016787;GO:0008152;GO:0052689;GO:0005576;GO:0009056	hydrolase activity;metabolic process;carboxylic ester hydrolase activity;extracellular region;catabolic process	-	-	-	-	-	-	gnl|BL_ORD_ID|341322	sp|Q8LED9|CXE16_ARATH Probable carboxylesterase 16 OS=Arabidopsis thaliana GN=CXE16 PE=2 SV=1
GSVIVT01010304001	unnamed protein product, partial [Vitis vinifera]	GO:0016787;GO:0008152	hydrolase activity;metabolic process	-	-	-	-	-	-	gnl|BL_ORD_ID|341322	sp|Q8LED9|CXE16_ARATH Probable carboxylesterase 16 OS=Arabidopsis thaliana GN=CXE16 PE=2 SV=1
GSVIVT01010305001	unnamed protein product, partial [Vitis vinifera]	GO:0006351;GO:0006355	transcription, DNA-templated;regulation of transcription, DNA-templated	-	-	-	-	-	-	gnl|BL_ORD_ID|5962	sp|Q8S4W7|GAI1_VITVI DELLA protein GAI1 OS=Vitis vinifera GN=GAI1 PE=2 SV=1
GSVIVT01010306001	PREDICTED: protein HHL1, chloroplastic isoform X1 [Vitis vinifera]	GO:0004222;GO:0006518;GO:0009534;GO:0009941;GO:0009507	metalloendopeptidase activity;peptide metabolic process;chloroplast thylakoid;chloroplast envelope;chloroplast	-	-	-	-	-	-	gnl|BL_ORD_ID|397265	sp|Q8LDL0|HHL1_ARATH Protein HHL1, chloroplastic OS=Arabidopsis thaliana GN=HHL1 PE=1 SV=1
chr1.1036.2	PREDICTED: protein HHL1, chloroplastic isoform X1 [Vitis vinifera]	GO:0004222;GO:0006518;GO:0009534;GO:0009941;GO:0009507	metalloendopeptidase activity;peptide metabolic process;chloroplast thylakoid;chloroplast envelope;chloroplast	-	-	-	-	-	-	gnl|BL_ORD_ID|397265	sp|Q8LDL0|HHL1_ARATH Protein HHL1, chloroplastic OS=Arabidopsis thaliana GN=HHL1 PE=1 SV=1
chr1.1036.3	PREDICTED: protein HHL1, chloroplastic isoform X1 [Vitis vinifera]	GO:0004222;GO:0006518;GO:0009534;GO:0009941;GO:0009507	metalloendopeptidase activity;peptide metabolic process;chloroplast thylakoid;chloroplast envelope;chloroplast	-	-	-	-	-	-	gnl|BL_ORD_ID|397265	sp|Q8LDL0|HHL1_ARATH Protein HHL1, chloroplastic OS=Arabidopsis thaliana GN=HHL1 PE=1 SV=1
GSVIVT01010307001	unnamed protein product, partial [Vitis vinifera]	GO:0004497;GO:0016705;GO:0020037;GO:0046872;GO:0005506;GO:0016491;GO:0055114	monooxygenase activity;oxidoreductase activity, acting on paired donors, with incorporation or reduction of molecular oxygen;heme binding;metal ion binding;iron ion binding;oxidoreductase activity;oxidation-reduction process	-	-	-	-	-	-	gnl|BL_ORD_ID|309485	sp|P24465|C71A1_PERAE Cytochrome P450 71A1 OS=Persea americana GN=CYP71A1 PE=1 SV=2
GSVIVT01010308001	PREDICTED: small heat shock protein, chloroplastic [Vitis vinifera]<>CAN74268.1 hypothetical protein VITISV_036834 [Vitis vinifera]	-	-	K13993	HSP20	http://www.genome.jp/dbget-bin/www_bget?ko:K13993	Protein processing in endoplasmic reticulum	ko04141	-	gnl|BL_ORD_ID|397056	sp|P31170|HS25P_ARATH 25.3 kDa heat shock protein, chloroplastic OS=Arabidopsis thaliana GN=HSP25.3 PE=2 SV=1
GSVIVT01010309001	unnamed protein product, partial [Vitis vinifera]	GO:0016747	transferase activity, transferring acyl groups other than amino-acyl groups	K13065	E2.3.1.133,HCT	http://www.genome.jp/dbget-bin/www_bget?ko:K13065	Flavonoid biosynthesis;Phenylpropanoid biosynthesis;Stilbenoid, diarylheptanoid and gingerol biosynthesis	ko00941,ko00940,ko00945	-	gnl|BL_ORD_ID|480705	sp|Q94FT4|SALAT_PAPSO Salutaridinol 7-O-acetyltransferase OS=Papaver somniferum GN=SALAT PE=1 SV=1
GSVIVT01010311001	unnamed protein product, partial [Vitis vinifera]	GO:0003735;GO:0003723;GO:0019843;GO:0000166;GO:0006412;GO:0005622;GO:0005840;GO:0030529;GO:0009507;GO:0009536;GO:0000027;GO:0022625	structural constituent of ribosome;RNA binding;rRNA binding;nucleotide binding;translation;intracellular;ribosome;intracellular ribonucleoprotein complex;chloroplast;plastid;ribosomal large subunit assembly;cytosolic large ribosomal subunit	K02892	RP-L23,MRPL23,rplW	http://www.genome.jp/dbget-bin/www_bget?ko:K02892	Ribosome	ko03010	-	gnl|BL_ORD_ID|445152	sp|Q0G9Q0|RK23_DAUCA 50S ribosomal protein L23, chloroplastic OS=Daucus carota GN=rpl23-A PE=3 SV=1
GSVIVT01010312001	PREDICTED: vinorine synthase [Vitis vinifera]<>CBI27536.3 unnamed protein product, partial [Vitis vinifera]	GO:0016747;GO:0016740	transferase activity, transferring acyl groups other than amino-acyl groups;transferase activity	K13065	E2.3.1.133,HCT	http://www.genome.jp/dbget-bin/www_bget?ko:K13065	Flavonoid biosynthesis;Phenylpropanoid biosynthesis;Stilbenoid, diarylheptanoid and gingerol biosynthesis	ko00941,ko00940,ko00945	-	gnl|BL_ORD_ID|246347	sp|Q70PR7|VINSY_RAUSE Vinorine synthase OS=Rauvolfia serpentina GN=ACT PE=1 SV=2
GSVIVT01010314001	unnamed protein product, partial [Vitis vinifera]	-	-	K13065	E2.3.1.133,HCT	http://www.genome.jp/dbget-bin/www_bget?ko:K13065	Flavonoid biosynthesis;Phenylpropanoid biosynthesis;Stilbenoid, diarylheptanoid and gingerol biosynthesis	ko00941,ko00940,ko00945	-	gnl|BL_ORD_ID|341878	sp|Q9ZTK5|DAT_CATRO Deacetylvindoline O-acetyltransferase OS=Catharanthus roseus GN=DAT PE=1 SV=1
GSVIVT01010316001	unnamed protein product, partial [Vitis vinifera]	-	-	K13065	E2.3.1.133,HCT	http://www.genome.jp/dbget-bin/www_bget?ko:K13065	Flavonoid biosynthesis;Phenylpropanoid biosynthesis;Stilbenoid, diarylheptanoid and gingerol biosynthesis	ko00941,ko00940,ko00945	-	gnl|BL_ORD_ID|301968	sp|Q9FI40|BAHD1_ARATH BAHD acyltransferase At5g47980 OS=Arabidopsis thaliana GN=BAHD1 PE=2 SV=1
GSVIVT01010318001	unnamed protein product, partial [Vitis vinifera]	GO:0007165;GO:0000159	signal transduction;protein phosphatase type 2A complex	K11584	PPP2R5	http://www.genome.jp/dbget-bin/www_bget?ko:K11584	Meiosis - yeast;Oocyte meiosis;AMPK signaling pathway;PI3K-Akt signaling pathway;Sphingolipid signaling pathway;mRNA surveillance pathway;Adrenergic signaling in cardiomyocytes;Dopaminergic synapse	ko04113,ko04114,ko04152,ko04151,ko04071,ko03015,ko04261,ko04728	KOG2085(T)(Serine/threonine protein phosphatase 2A, regulatory subunit)	gnl|BL_ORD_ID|267328	sp|Q8RW96|2A5G_ARATH Serine/threonine protein phosphatase 2A 59 kDa regulatory subunit B' gamma isoform OS=Arabidopsis thaliana GN=B'GAMMA PE=1 SV=2
chr1.465.1	unnamed protein product, partial [Vitis vinifera]	GO:0007165;GO:0000159	signal transduction;protein phosphatase type 2A complex	K11584	PPP2R5	http://www.genome.jp/dbget-bin/www_bget?ko:K11584	Meiosis - yeast;Oocyte meiosis;AMPK signaling pathway;PI3K-Akt signaling pathway;Sphingolipid signaling pathway;mRNA surveillance pathway;Adrenergic signaling in cardiomyocytes;Dopaminergic synapse	ko04113,ko04114,ko04152,ko04151,ko04071,ko03015,ko04261,ko04728	KOG2085(T)(Serine/threonine protein phosphatase 2A, regulatory subunit)	gnl|BL_ORD_ID|267329	sp|Q9LU89|2A5N_ARATH Serine/threonine protein phosphatase 2A 59 kDa regulatory subunit B' eta isoform OS=Arabidopsis thaliana GN=B'ETA PE=1 SV=1
chr1.465.2	PREDICTED: serine/threonine protein phosphatase 2A 57 kDa regulatory subunit B' theta isoform [Vitis vinifera]	GO:0007165;GO:0000159	signal transduction;protein phosphatase type 2A complex	K11584	PPP2R5	http://www.genome.jp/dbget-bin/www_bget?ko:K11584	Meiosis - yeast;Oocyte meiosis;AMPK signaling pathway;PI3K-Akt signaling pathway;Sphingolipid signaling pathway;mRNA surveillance pathway;Adrenergic signaling in cardiomyocytes;Dopaminergic synapse	ko04113,ko04114,ko04152,ko04151,ko04071,ko03015,ko04261,ko04728	KOG2085(T)(Serine/threonine protein phosphatase 2A, regulatory subunit)	gnl|BL_ORD_ID|267329	sp|Q9LU89|2A5N_ARATH Serine/threonine protein phosphatase 2A 59 kDa regulatory subunit B' eta isoform OS=Arabidopsis thaliana GN=B'ETA PE=1 SV=1
chr1.465.3	PREDICTED: serine/threonine protein phosphatase 2A 57 kDa regulatory subunit B' theta isoform [Vitis vinifera]	GO:0007165;GO:0000159	signal transduction;protein phosphatase type 2A complex	K11584	PPP2R5	http://www.genome.jp/dbget-bin/www_bget?ko:K11584	Meiosis - yeast;Oocyte meiosis;AMPK signaling pathway;PI3K-Akt signaling pathway;Sphingolipid signaling pathway;mRNA surveillance pathway;Adrenergic signaling in cardiomyocytes;Dopaminergic synapse	ko04113,ko04114,ko04152,ko04151,ko04071,ko03015,ko04261,ko04728	KOG2085(T)(Serine/threonine protein phosphatase 2A, regulatory subunit)	gnl|BL_ORD_ID|267329	sp|Q9LU89|2A5N_ARATH Serine/threonine protein phosphatase 2A 59 kDa regulatory subunit B' eta isoform OS=Arabidopsis thaliana GN=B'ETA PE=1 SV=1
GSVIVT01010319001	PREDICTED: probable thimet oligopeptidase [Vitis vinifera]	GO:0008233;GO:0046872;GO:0004222;GO:0008237;GO:0016787;GO:0006508;GO:0016020;GO:0016021	peptidase activity;metal ion binding;metalloendopeptidase activity;metallopeptidase activity;hydrolase activity;proteolysis;membrane;integral component of membrane	K01392	THOP1	http://www.genome.jp/dbget-bin/www_bget?ko:K01392	Renin-angiotensin system	ko04614	KOG2090(O)(Metalloendopeptidase family - mitochondrial intermediate peptidase)	gnl|BL_ORD_ID|99025	sp|F4HTQ1|MPRO1_ARATH Probable thimet oligopeptidase OS=Arabidopsis thaliana GN=At1g67690 PE=3 SV=1
chr1.466.1	PREDICTED: probable thimet oligopeptidase [Vitis vinifera]	-	-	K01392	THOP1	http://www.genome.jp/dbget-bin/www_bget?ko:K01392	Renin-angiotensin system	ko04614	-	gnl|BL_ORD_ID|99025	sp|F4HTQ1|MPRO1_ARATH Probable thimet oligopeptidase OS=Arabidopsis thaliana GN=At1g67690 PE=3 SV=1
chr1.466.2	PREDICTED: probable thimet oligopeptidase [Vitis vinifera]	GO:0008233;GO:0004222;GO:0008237;GO:0016787;GO:0046872;GO:0006508;GO:0016021;GO:0016020	peptidase activity;metalloendopeptidase activity;metallopeptidase activity;hydrolase activity;metal ion binding;proteolysis;integral component of membrane;membrane	K01392	THOP1	http://www.genome.jp/dbget-bin/www_bget?ko:K01392	Renin-angiotensin system	ko04614	-	gnl|BL_ORD_ID|99025	sp|F4HTQ1|MPRO1_ARATH Probable thimet oligopeptidase OS=Arabidopsis thaliana GN=At1g67690 PE=3 SV=1
chr1.466.3	PREDICTED: probable thimet oligopeptidase [Vitis vinifera]	GO:0008233;GO:0046872;GO:0004222;GO:0008237;GO:0016787;GO:0006508;GO:0016020;GO:0016021	peptidase activity;metal ion binding;metalloendopeptidase activity;metallopeptidase activity;hydrolase activity;proteolysis;membrane;integral component of membrane	K01392	THOP1	http://www.genome.jp/dbget-bin/www_bget?ko:K01392	Renin-angiotensin system	ko04614	KOG2090(O)(Metalloendopeptidase family - mitochondrial intermediate peptidase)	gnl|BL_ORD_ID|99025	sp|F4HTQ1|MPRO1_ARATH Probable thimet oligopeptidase OS=Arabidopsis thaliana GN=At1g67690 PE=3 SV=1
chr1.466.4	PREDICTED: probable thimet oligopeptidase [Vitis vinifera]	GO:0008233;GO:0046872;GO:0004222;GO:0008237;GO:0016787;GO:0006508;GO:0016020;GO:0016021	peptidase activity;metal ion binding;metalloendopeptidase activity;metallopeptidase activity;hydrolase activity;proteolysis;membrane;integral component of membrane	K01392	THOP1	http://www.genome.jp/dbget-bin/www_bget?ko:K01392	Renin-angiotensin system	ko04614	KOG2090(O)(Metalloendopeptidase family - mitochondrial intermediate peptidase)	gnl|BL_ORD_ID|99025	sp|F4HTQ1|MPRO1_ARATH Probable thimet oligopeptidase OS=Arabidopsis thaliana GN=At1g67690 PE=3 SV=1
GSVIVT01010320001	unnamed protein product, partial [Vitis vinifera]	GO:0008312;GO:0005047;GO:0006614;GO:0005737;GO:0030529;GO:0005786;GO:0048500	7S RNA binding;signal recognition particle binding;SRP-dependent cotranslational protein targeting to membrane;cytoplasm;intracellular ribonucleoprotein complex;signal recognition particle, endoplasmic reticulum targeting;signal recognition particle	K03108	SRP72	http://www.genome.jp/dbget-bin/www_bget?ko:K03108	Protein export	ko03060	KOG2376(U)(Signal recognition particle, subunit Srp72)	gnl|BL_ORD_ID|204323	sp|O76094|SRP72_HUMAN Signal recognition particle subunit SRP72 OS=Homo sapiens GN=SRP72 PE=1 SV=3
chr1.1039.1	hypothetical protein VITISV_028102 [Vitis vinifera]	GO:0008312;GO:0005047;GO:0006614;GO:0005737;GO:0030529;GO:0005786;GO:0048500	7S RNA binding;signal recognition particle binding;SRP-dependent cotranslational protein targeting to membrane;cytoplasm;intracellular ribonucleoprotein complex;signal recognition particle, endoplasmic reticulum targeting;signal recognition particle	K03108	SRP72	http://www.genome.jp/dbget-bin/www_bget?ko:K03108	Protein export	ko03060	KOG2376(U)(Signal recognition particle, subunit Srp72)	gnl|BL_ORD_ID|208402	sp|P49965|SRP72_SCHMA Signal recognition particle subunit SRP72 OS=Schistosoma mansoni GN=SRP72 PE=3 SV=1
chr1.1039.2	PREDICTED: signal recognition particle subunit SRP72 [Vitis vinifera]	GO:0008312;GO:0005047;GO:0006614;GO:0005737;GO:0030529;GO:0005786;GO:0048500	7S RNA binding;signal recognition particle binding;SRP-dependent cotranslational protein targeting to membrane;cytoplasm;intracellular ribonucleoprotein complex;signal recognition particle, endoplasmic reticulum targeting;signal recognition particle	K03108	SRP72	http://www.genome.jp/dbget-bin/www_bget?ko:K03108	Protein export	ko03060	KOG2376(U)(Signal recognition particle, subunit Srp72)	gnl|BL_ORD_ID|204323	sp|O76094|SRP72_HUMAN Signal recognition particle subunit SRP72 OS=Homo sapiens GN=SRP72 PE=1 SV=3
chr1.1039.3	PREDICTED: signal recognition particle subunit SRP72 [Vitis vinifera]	GO:0008312;GO:0005047;GO:0006614;GO:0005737;GO:0030529;GO:0005786;GO:0048500	7S RNA binding;signal recognition particle binding;SRP-dependent cotranslational protein targeting to membrane;cytoplasm;intracellular ribonucleoprotein complex;signal recognition particle, endoplasmic reticulum targeting;signal recognition particle	K03108	SRP72	http://www.genome.jp/dbget-bin/www_bget?ko:K03108	Protein export	ko03060	KOG2376(U)(Signal recognition particle, subunit Srp72)	gnl|BL_ORD_ID|204323	sp|O76094|SRP72_HUMAN Signal recognition particle subunit SRP72 OS=Homo sapiens GN=SRP72 PE=1 SV=3
GSVIVT01010321001	unnamed protein product, partial [Vitis vinifera]	-	-	-	-	-	-	-	KOG1947(R)(Leucine rich repeat proteins, some proteins contain F-box)	gnl|BL_ORD_ID|203125	sp|Q9LU91|SKI14_ARATH F-box protein SKIP14 OS=Arabidopsis thaliana GN=SKIP14 PE=1 SV=1
chr1.1040.1	-	-	-	-	-	-	-	-	-	-	-
chr1.1040.2	PREDICTED: F-box protein SKIP14 [Vitis vinifera]	-	-	-	-	-	-	-	KOG1947(R)(Leucine rich repeat proteins, some proteins contain F-box)	gnl|BL_ORD_ID|203125	sp|Q9LU91|SKI14_ARATH F-box protein SKIP14 OS=Arabidopsis thaliana GN=SKIP14 PE=1 SV=1
GSVIVT01010322001	PREDICTED: protein PLASTID TRANSCRIPTIONALLY ACTIVE 7 isoform X2 [Vitis vinifera]<>CBI27543.3 unnamed protein product, partial [Vitis vinifera]	-	-	-	-	-	-	-	-	gnl|BL_ORD_ID|151956	sp|Q8VZV9|PTA7_ARATH Protein PLASTID TRANSCRIPTIONALLY ACTIVE 7 OS=Arabidopsis thaliana GN=PTAC7 PE=1 SV=1
chr1.1042.1	PREDICTED: protein PLASTID TRANSCRIPTIONALLY ACTIVE 7 isoform X2 [Vitis vinifera]<>CBI27543.3 unnamed protein product, partial [Vitis vinifera]	GO:0016740;GO:0016779	transferase activity;nucleotidyltransferase activity	-	-	-	-	-	-	gnl|BL_ORD_ID|151956	sp|Q8VZV9|PTA7_ARATH Protein PLASTID TRANSCRIPTIONALLY ACTIVE 7 OS=Arabidopsis thaliana GN=PTAC7 PE=1 SV=1
chr1.1042.2	PREDICTED: protein PLASTID TRANSCRIPTIONALLY ACTIVE 7 isoform X2 [Vitis vinifera]<>CBI27543.3 unnamed protein product, partial [Vitis vinifera]	GO:0016740;GO:0016779	transferase activity;nucleotidyltransferase activity	-	-	-	-	-	-	gnl|BL_ORD_ID|151956	sp|Q8VZV9|PTA7_ARATH Protein PLASTID TRANSCRIPTIONALLY ACTIVE 7 OS=Arabidopsis thaliana GN=PTAC7 PE=1 SV=1
chr1.1042.4	PREDICTED: protein PLASTID TRANSCRIPTIONALLY ACTIVE 7 isoform X2 [Vitis vinifera]<>CBI27543.3 unnamed protein product, partial [Vitis vinifera]	GO:0016740;GO:0016779	transferase activity;nucleotidyltransferase activity	-	-	-	-	-	-	gnl|BL_ORD_ID|151956	sp|Q8VZV9|PTA7_ARATH Protein PLASTID TRANSCRIPTIONALLY ACTIVE 7 OS=Arabidopsis thaliana GN=PTAC7 PE=1 SV=1
GSVIVT01010323001	unnamed protein product, partial [Vitis vinifera]	GO:0003677;GO:0004518	DNA binding;nuclease activity	-	-	-	-	-	-	-	-
chr1.468.1	PREDICTED: uncharacterized protein LOC100254469 isoform X1 [Vitis vinifera]<>XP_003631349.1 PREDICTED: uncharacterized protein LOC100254469 isoform X1 [Vitis vinifera]	GO:0003677;GO:0004518	DNA binding;nuclease activity	-	-	-	-	-	-	-	-
chr1.468.2	-	-	-	-	-	-	-	-	-	-	-
chr1.468.3	PREDICTED: uncharacterized protein LOC100254469 isoform X1 [Vitis vinifera]<>XP_003631349.1 PREDICTED: uncharacterized protein LOC100254469 isoform X1 [Vitis vinifera]	GO:0003677;GO:0004518	DNA binding;nuclease activity	-	-	-	-	-	-	-	-
chr1.468.4	PREDICTED: uncharacterized protein LOC100254469 isoform X1 [Vitis vinifera]<>XP_003631349.1 PREDICTED: uncharacterized protein LOC100254469 isoform X1 [Vitis vinifera]	GO:0003677;GO:0004518	DNA binding;nuclease activity	-	-	-	-	-	-	-	-
GSVIVT01010324001	PREDICTED: trihelix transcription factor GT-1 isoform X2 [Vitis vinifera]	GO:0003700;GO:0006351;GO:0005634	transcription factor activity, sequence-specific DNA binding;transcription, DNA-templated;nucleus	-	-	-	-	-	-	gnl|BL_ORD_ID|212441	sp|Q9FX53|TGT1_ARATH Trihelix transcription factor GT-1 OS=Arabidopsis thaliana GN=GT-1 PE=1 SV=1
chr1.1043.1	PREDICTED: trihelix transcription factor GT-1 isoform X1 [Vitis vinifera]	GO:0003700;GO:0006351;GO:0005634	transcription factor activity, sequence-specific DNA binding;transcription, DNA-templated;nucleus	-	-	-	-	-	-	gnl|BL_ORD_ID|212441	sp|Q9FX53|TGT1_ARATH Trihelix transcription factor GT-1 OS=Arabidopsis thaliana GN=GT-1 PE=1 SV=1
GSVIVT01010325001	PREDICTED: mitotic spindle checkpoint protein MAD2 [Vitis vinifera]<>CBI27546.3 unnamed protein product, partial [Vitis vinifera]	GO:0007346;GO:0007094;GO:0005737;GO:0005828;GO:0010369;GO:0005635;GO:0000776;GO:0005876;GO:0005634;GO:0003677	regulation of mitotic cell cycle;mitotic spindle assembly checkpoint;cytoplasm;kinetochore microtubule;chromocenter;nuclear envelope;kinetochore;spindle microtubule;nucleus;DNA binding	K02537	MAD2	http://www.genome.jp/dbget-bin/www_bget?ko:K02537	Cell cycle;Cell cycle - yeast;Meiosis - yeast;Oocyte meiosis;Progesterone-mediated oocyte maturation	ko04110,ko04111,ko04113,ko04114,ko04914	KOG3285(DZ)(Spindle assembly checkpoint protein)	gnl|BL_ORD_ID|404128	sp|Q9LU93|MAD2_ARATH Mitotic spindle checkpoint protein MAD2 OS=Arabidopsis thaliana GN=MAD2 PE=1 SV=1
GSVIVT01010326001	unnamed protein product, partial [Vitis vinifera]	GO:0005524;GO:0000166;GO:0016887;GO:0042626;GO:0006810;GO:0055085;GO:0016021;GO:0016020;GO:0032440;GO:0016491;GO:0055114	ATP binding;nucleotide binding;ATPase activity;ATPase activity, coupled to transmembrane movement of substances;transport;transmembrane transport;integral component of membrane;membrane;2-alkenal reductase [NAD(P)] activity;oxidoreductase activity;oxidation-reduction process	-	-	-	-	-	KOG0054(Q)(Multidrug resistance-associated protein/mitoxantrone resistance protein, ABC superfamily)	gnl|BL_ORD_ID|267679	sp|Q9LK64|AB3C_ARATH ABC transporter C family member 3 OS=Arabidopsis thaliana GN=ABCC3 PE=1 SV=1
chr1.1045.1	PREDICTED: putative ABC transporter C family member 15 [Vitis vinifera]	GO:0005524;GO:0032440;GO:0000166;GO:0016491;GO:0016887;GO:0042626;GO:0006810;GO:0055085;GO:0055114;GO:0016021;GO:0016020	ATP binding;2-alkenal reductase [NAD(P)] activity;nucleotide binding;oxidoreductase activity;ATPase activity;ATPase activity, coupled to transmembrane movement of substances;transport;transmembrane transport;oxidation-reduction process;integral component of membrane;membrane	-	-	-	-	-	KOG0054(Q)(Multidrug resistance-associated protein/mitoxantrone resistance protein, ABC superfamily)	gnl|BL_ORD_ID|266633	sp|Q9LZJ5|AB14C_ARATH ABC transporter C family member 14 OS=Arabidopsis thaliana GN=ABCC14 PE=1 SV=1
GSVIVT01010327001	PREDICTED: uncharacterized protein LOC100259604 [Vitis vinifera]<>CBI27548.3 unnamed protein product, partial [Vitis vinifera]	GO:0016020;GO:0016021	membrane;integral component of membrane	-	-	-	-	-	-	-	-
GSVIVT01010328001	unnamed protein product, partial [Vitis vinifera]	GO:0050661;GO:0016620;GO:0016491;GO:0051287;GO:0006006;GO:0055114	NADP binding;oxidoreductase activity, acting on the aldehyde or oxo group of donors, NAD or NADP as acceptor;oxidoreductase activity;NAD binding;glucose metabolic process;oxidation-reduction process	K00134	GAPDH,gapA	http://www.genome.jp/dbget-bin/www_bget?ko:K00134	HIF-1 signaling pathway;Glycolysis / Gluconeogenesis;Carbon fixation in photosynthetic organisms;Biosynthesis of amino acids;Carbon metabolism	ko04066,ko00010,ko00710,ko01230,ko01200	KOG0657(G)(Glyceraldehyde 3-phosphate dehydrogenase)	gnl|BL_ORD_ID|3509	sp|Q7FAH2|G3PC2_ORYSJ Glyceraldehyde-3-phosphate dehydrogenase 2, cytosolic OS=Oryza sativa subsp. japonica GN=GAPC2 PE=1 SV=1
chr1.1046.1	PREDICTED: glyceraldehyde-3-phosphate dehydrogenase, cytosolic [Vitis vinifera]	GO:0016620;GO:0050661;GO:0016491;GO:0051287;GO:0006006;GO:0055114	oxidoreductase activity, acting on the aldehyde or oxo group of donors, NAD or NADP as acceptor;NADP binding;oxidoreductase activity;NAD binding;glucose metabolic process;oxidation-reduction process	K00134	GAPDH,gapA	http://www.genome.jp/dbget-bin/www_bget?ko:K00134	HIF-1 signaling pathway;Glycolysis / Gluconeogenesis;Carbon fixation in photosynthetic organisms;Biosynthesis of amino acids;Carbon metabolism	ko04066,ko00010,ko00710,ko01230,ko01200	KOG0657(G)(Glyceraldehyde 3-phosphate dehydrogenase)	gnl|BL_ORD_ID|3509	sp|Q7FAH2|G3PC2_ORYSJ Glyceraldehyde-3-phosphate dehydrogenase 2, cytosolic OS=Oryza sativa subsp. japonica GN=GAPC2 PE=1 SV=1
chr1.1046.2	unnamed protein product, partial [Vitis vinifera]	GO:0016620;GO:0050661;GO:0016491;GO:0051287;GO:0006006;GO:0055114	oxidoreductase activity, acting on the aldehyde or oxo group of donors, NAD or NADP as acceptor;NADP binding;oxidoreductase activity;NAD binding;glucose metabolic process;oxidation-reduction process	K00134	GAPDH,gapA	http://www.genome.jp/dbget-bin/www_bget?ko:K00134	HIF-1 signaling pathway;Glycolysis / Gluconeogenesis;Carbon fixation in photosynthetic organisms;Biosynthesis of amino acids;Carbon metabolism	ko04066,ko00010,ko00710,ko01230,ko01200	KOG0657(G)(Glyceraldehyde 3-phosphate dehydrogenase)	gnl|BL_ORD_ID|3509	sp|Q7FAH2|G3PC2_ORYSJ Glyceraldehyde-3-phosphate dehydrogenase 2, cytosolic OS=Oryza sativa subsp. japonica GN=GAPC2 PE=1 SV=1
chr1.1046.3	unnamed protein product, partial [Vitis vinifera]	GO:0016620;GO:0050661;GO:0016491;GO:0051287;GO:0006006;GO:0055114	oxidoreductase activity, acting on the aldehyde or oxo group of donors, NAD or NADP as acceptor;NADP binding;oxidoreductase activity;NAD binding;glucose metabolic process;oxidation-reduction process	K00134	GAPDH,gapA	http://www.genome.jp/dbget-bin/www_bget?ko:K00134	HIF-1 signaling pathway;Glycolysis / Gluconeogenesis;Carbon fixation in photosynthetic organisms;Biosynthesis of amino acids;Carbon metabolism	ko04066,ko00010,ko00710,ko01230,ko01200	KOG0657(G)(Glyceraldehyde 3-phosphate dehydrogenase)	gnl|BL_ORD_ID|10558	sp|P25861|G3PC_ANTMA Glyceraldehyde-3-phosphate dehydrogenase, cytosolic OS=Antirrhinum majus GN=GAPC PE=2 SV=1
chr1.1046.4	PREDICTED: glyceraldehyde-3-phosphate dehydrogenase, cytosolic [Vitis vinifera]	GO:0050661;GO:0016620;GO:0016491;GO:0051287;GO:0006006;GO:0055114	NADP binding;oxidoreductase activity, acting on the aldehyde or oxo group of donors, NAD or NADP as acceptor;oxidoreductase activity;NAD binding;glucose metabolic process;oxidation-reduction process	K00134	GAPDH,gapA	http://www.genome.jp/dbget-bin/www_bget?ko:K00134	HIF-1 signaling pathway;Glycolysis / Gluconeogenesis;Carbon fixation in photosynthetic organisms;Biosynthesis of amino acids;Carbon metabolism	ko04066,ko00010,ko00710,ko01230,ko01200	KOG0657(G)(Glyceraldehyde 3-phosphate dehydrogenase)	gnl|BL_ORD_ID|4989	sp|P09094|G3PC_TOBAC Glyceraldehyde-3-phosphate dehydrogenase, cytosolic (Fragment) OS=Nicotiana tabacum GN=GAPC PE=2 SV=1
chr1.1046.5	unnamed protein product, partial [Vitis vinifera]	GO:0050661;GO:0016620;GO:0016491;GO:0051287;GO:0006006;GO:0055114	NADP binding;oxidoreductase activity, acting on the aldehyde or oxo group of donors, NAD or NADP as acceptor;oxidoreductase activity;NAD binding;glucose metabolic process;oxidation-reduction process	K00134	GAPDH,gapA	http://www.genome.jp/dbget-bin/www_bget?ko:K00134	HIF-1 signaling pathway;Glycolysis / Gluconeogenesis;Carbon fixation in photosynthetic organisms;Biosynthesis of amino acids;Carbon metabolism	ko04066,ko00010,ko00710,ko01230,ko01200	KOG0657(G)(Glyceraldehyde 3-phosphate dehydrogenase)	gnl|BL_ORD_ID|3509	sp|Q7FAH2|G3PC2_ORYSJ Glyceraldehyde-3-phosphate dehydrogenase 2, cytosolic OS=Oryza sativa subsp. japonica GN=GAPC2 PE=1 SV=1
chr1.1046.6	unnamed protein product, partial [Vitis vinifera]	GO:0050661;GO:0016620;GO:0016491;GO:0051287;GO:0006006;GO:0055114	NADP binding;oxidoreductase activity, acting on the aldehyde or oxo group of donors, NAD or NADP as acceptor;oxidoreductase activity;NAD binding;glucose metabolic process;oxidation-reduction process	K00134	GAPDH,gapA	http://www.genome.jp/dbget-bin/www_bget?ko:K00134	HIF-1 signaling pathway;Glycolysis / Gluconeogenesis;Carbon fixation in photosynthetic organisms;Biosynthesis of amino acids;Carbon metabolism	ko04066,ko00010,ko00710,ko01230,ko01200	KOG0657(G)(Glyceraldehyde 3-phosphate dehydrogenase)	gnl|BL_ORD_ID|3509	sp|Q7FAH2|G3PC2_ORYSJ Glyceraldehyde-3-phosphate dehydrogenase 2, cytosolic OS=Oryza sativa subsp. japonica GN=GAPC2 PE=1 SV=1
chr1.1046.7	unnamed protein product, partial [Vitis vinifera]	GO:0050661;GO:0016620;GO:0016491;GO:0051287;GO:0006006;GO:0055114	NADP binding;oxidoreductase activity, acting on the aldehyde or oxo group of donors, NAD or NADP as acceptor;oxidoreductase activity;NAD binding;glucose metabolic process;oxidation-reduction process	K00134	GAPDH,gapA	http://www.genome.jp/dbget-bin/www_bget?ko:K00134	HIF-1 signaling pathway;Glycolysis / Gluconeogenesis;Carbon fixation in photosynthetic organisms;Biosynthesis of amino acids;Carbon metabolism	ko04066,ko00010,ko00710,ko01230,ko01200	KOG0657(G)(Glyceraldehyde 3-phosphate dehydrogenase)	gnl|BL_ORD_ID|3509	sp|Q7FAH2|G3PC2_ORYSJ Glyceraldehyde-3-phosphate dehydrogenase 2, cytosolic OS=Oryza sativa subsp. japonica GN=GAPC2 PE=1 SV=1
GSVIVT01010329001	unnamed protein product, partial [Vitis vinifera]	-	-	-	-	-	-	-	-	gnl|BL_ORD_ID|134958	sp|Q9M8W9|PP211_ARATH Pentatricopeptide repeat-containing protein At3g04130, mitochondrial OS=Arabidopsis thaliana GN=At3g04130 PE=2 SV=2
chr1.1047.1	PREDICTED: pentatricopeptide repeat-containing protein At3g04130, mitochondrial [Vitis vinifera]<>XP_010655231.1 PREDICTED: pentatricopeptide repeat-containing protein At3g04130, mitochondrial [Vitis vinifera]	-	-	-	-	-	-	-	-	gnl|BL_ORD_ID|134958	sp|Q9M8W9|PP211_ARATH Pentatricopeptide repeat-containing protein At3g04130, mitochondrial OS=Arabidopsis thaliana GN=At3g04130 PE=2 SV=2
chr1.1047.2	hypothetical protein VITISV_024448 [Vitis vinifera]	-	-	-	-	-	-	-	-	-	-
GSVIVT01010330001	unnamed protein product, partial [Vitis vinifera]	-	-	-	-	-	-	-	KOG0504(R)(FOG: Ankyrin repeat)	gnl|BL_ORD_ID|89008	sp|Q6GNY1|MIB1_XENLA E3 ubiquitin-protein ligase mib1 OS=Xenopus laevis GN=mib1 PE=2 SV=1
chr1.1048.1	uncharacterized protein LOC100242500 [Vitis vinifera]<>XP_010653937.1 PREDICTED: uncharacterized protein LOC100242500 isoform X1 [Vitis vinifera]<>XP_010653941.1 PREDICTED: uncharacterized protein LOC100242500 isoform X1 [Vitis vinifera]<>ACZ56416.1 ankyrin-like protein [Vitis vinifera]	-	-	-	-	-	-	-	-	-	-
chr1.1048.2	uncharacterized protein LOC100242500 [Vitis vinifera]<>XP_010653937.1 PREDICTED: uncharacterized protein LOC100242500 isoform X1 [Vitis vinifera]<>XP_010653941.1 PREDICTED: uncharacterized protein LOC100242500 isoform X1 [Vitis vinifera]<>ACZ56416.1 ankyrin-like protein [Vitis vinifera]	-	-	-	-	-	-	-	KOG0504(R)(FOG: Ankyrin repeat)	gnl|BL_ORD_ID|89890	sp|Q80SY4|MIB1_MOUSE E3 ubiquitin-protein ligase MIB1 OS=Mus musculus GN=Mib1 PE=1 SV=1
chr1.1048.3	uncharacterized protein LOC100242500 [Vitis vinifera]<>XP_010653937.1 PREDICTED: uncharacterized protein LOC100242500 isoform X1 [Vitis vinifera]<>XP_010653941.1 PREDICTED: uncharacterized protein LOC100242500 isoform X1 [Vitis vinifera]<>ACZ56416.1 ankyrin-like protein [Vitis vinifera]	-	-	-	-	-	-	-	KOG0504(R)(FOG: Ankyrin repeat)	gnl|BL_ORD_ID|89890	sp|Q80SY4|MIB1_MOUSE E3 ubiquitin-protein ligase MIB1 OS=Mus musculus GN=Mib1 PE=1 SV=1
GSVIVT01010331001	PREDICTED: lysine histidine transporter 1 [Vitis vinifera]<>CAN63351.1 hypothetical protein VITISV_024450 [Vitis vinifera]<>CBI27552.3 unnamed protein product, partial [Vitis vinifera]	GO:0015171;GO:0003333;GO:0005886;GO:0016020;GO:0016021	amino acid transmembrane transporter activity;amino acid transmembrane transport;plasma membrane;membrane;integral component of membrane	-	-	-	-	-	-	gnl|BL_ORD_ID|74896	sp|Q9FKS8|LHT1_ARATH Lysine histidine transporter 1 OS=Arabidopsis thaliana GN=LHT1 PE=1 SV=1
GSVIVT01010333001	unnamed protein product, partial [Vitis vinifera]	GO:0015171;GO:0003333;GO:0005886;GO:0016021;GO:0016020	amino acid transmembrane transporter activity;amino acid transmembrane transport;plasma membrane;integral component of membrane;membrane	-	-	-	-	-	-	gnl|BL_ORD_ID|74896	sp|Q9FKS8|LHT1_ARATH Lysine histidine transporter 1 OS=Arabidopsis thaliana GN=LHT1 PE=1 SV=1
GSVIVT01010334001	PREDICTED: lysine histidine transporter 1 [Vitis vinifera]	GO:0015171;GO:0003333;GO:0005886;GO:0016021;GO:0016020	amino acid transmembrane transporter activity;amino acid transmembrane transport;plasma membrane;integral component of membrane;membrane	-	-	-	-	-	-	gnl|BL_ORD_ID|72289	sp|Q9SR44|LHTL2_ARATH Lysine histidine transporter-like 2 OS=Arabidopsis thaliana GN=At1g67640 PE=2 SV=1
GSVIVT01010335001	unnamed protein product, partial [Vitis vinifera]	GO:0015171;GO:0003333;GO:0005886;GO:0016021;GO:0016020	amino acid transmembrane transporter activity;amino acid transmembrane transport;plasma membrane;integral component of membrane;membrane	-	-	-	-	-	-	gnl|BL_ORD_ID|74896	sp|Q9FKS8|LHT1_ARATH Lysine histidine transporter 1 OS=Arabidopsis thaliana GN=LHT1 PE=1 SV=1
GSVIVT01010336001	PREDICTED: uncharacterized protein LOC100240965 isoform X1 [Vitis vinifera]<>CBI27556.3 unnamed protein product, partial [Vitis vinifera]	GO:0016020;GO:0016021;GO:0005634	membrane;integral component of membrane;nucleus	-	-	-	-	-	-	-	-
GSVIVT01010337001	unnamed protein product, partial [Vitis vinifera]	-	-	-	-	-	-	-	-	-	-
chr1.471.2	unnamed protein product, partial [Vitis vinifera]	-	-	-	-	-	-	-	-	-	-
GSVIVT01010338001	unnamed protein product, partial [Vitis vinifera]	GO:0004672;GO:0005524;GO:0006468;GO:0005829;GO:0016740;GO:0008353;GO:0016301;GO:0016310	protein kinase activity;ATP binding;protein phosphorylation;cytosol;transferase activity;RNA polymerase II carboxy-terminal domain kinase activity;kinase activity;phosphorylation	K08818	CDC2L	http://www.genome.jp/dbget-bin/www_bget?ko:K08818	-	-	KOG0663(R)(Protein kinase PITSLRE and related kinases)	gnl|BL_ORD_ID|323561	sp|Q7XUF4|CDKG2_ORYSJ Cyclin-dependent kinase G-2 OS=Oryza sativa subsp. japonica GN=CDKG-2 PE=2 SV=2
chr1.471.1	PREDICTED: cyclin-dependent kinase G-2 isoform X2 [Vitis vinifera]	GO:0004672;GO:0005524;GO:0006468;GO:0005829	protein kinase activity;ATP binding;protein phosphorylation;cytosol	K08818	CDC2L	http://www.genome.jp/dbget-bin/www_bget?ko:K08818	-	-	KOG0663(R)(Protein kinase PITSLRE and related kinases)	gnl|BL_ORD_ID|323561	sp|Q7XUF4|CDKG2_ORYSJ Cyclin-dependent kinase G-2 OS=Oryza sativa subsp. japonica GN=CDKG-2 PE=2 SV=2
chr1.471.5	PREDICTED: cyclin-dependent kinase G-2 isoform X1 [Vitis vinifera]<>XP_019077366.1 PREDICTED: cyclin-dependent kinase G-2 isoform X1 [Vitis vinifera]<>XP_019077368.1 PREDICTED: cyclin-dependent kinase G-2 isoform X1 [Vitis vinifera]<>XP_019077369.1 PREDICTED: cyclin-dependent kinase G-2 isoform X1 [Vitis vinifera]<>XP_019077370.1 PREDICTED: cyclin-dependent kinase G-2 isoform X1 [Vitis vinifera]	GO:0004672;GO:0005524;GO:0006468;GO:0005829;GO:0016740;GO:0008353	protein kinase activity;ATP binding;protein phosphorylation;cytosol;transferase activity;RNA polymerase II carboxy-terminal domain kinase activity	K08818	CDC2L	http://www.genome.jp/dbget-bin/www_bget?ko:K08818	-	-	KOG0663(R)(Protein kinase PITSLRE and related kinases)	gnl|BL_ORD_ID|323561	sp|Q7XUF4|CDKG2_ORYSJ Cyclin-dependent kinase G-2 OS=Oryza sativa subsp. japonica GN=CDKG-2 PE=2 SV=2
chr1.471.6	PREDICTED: cyclin-dependent kinase G-2 isoform X1 [Vitis vinifera]<>XP_019077366.1 PREDICTED: cyclin-dependent kinase G-2 isoform X1 [Vitis vinifera]<>XP_019077368.1 PREDICTED: cyclin-dependent kinase G-2 isoform X1 [Vitis vinifera]<>XP_019077369.1 PREDICTED: cyclin-dependent kinase G-2 isoform X1 [Vitis vinifera]<>XP_019077370.1 PREDICTED: cyclin-dependent kinase G-2 isoform X1 [Vitis vinifera]	GO:0004672;GO:0005524;GO:0006468;GO:0005829;GO:0016301;GO:0016310	protein kinase activity;ATP binding;protein phosphorylation;cytosol;kinase activity;phosphorylation	K08818	CDC2L	http://www.genome.jp/dbget-bin/www_bget?ko:K08818	-	-	KOG0663(R)(Protein kinase PITSLRE and related kinases)	gnl|BL_ORD_ID|323561	sp|Q7XUF4|CDKG2_ORYSJ Cyclin-dependent kinase G-2 OS=Oryza sativa subsp. japonica GN=CDKG-2 PE=2 SV=2
chr1.471.7	PREDICTED: cyclin-dependent kinase G-2 isoform X1 [Vitis vinifera]<>XP_019077366.1 PREDICTED: cyclin-dependent kinase G-2 isoform X1 [Vitis vinifera]<>XP_019077368.1 PREDICTED: cyclin-dependent kinase G-2 isoform X1 [Vitis vinifera]<>XP_019077369.1 PREDICTED: cyclin-dependent kinase G-2 isoform X1 [Vitis vinifera]<>XP_019077370.1 PREDICTED: cyclin-dependent kinase G-2 isoform X1 [Vitis vinifera]	GO:0004672;GO:0005524;GO:0006468;GO:0005829;GO:0016740;GO:0008353	protein kinase activity;ATP binding;protein phosphorylation;cytosol;transferase activity;RNA polymerase II carboxy-terminal domain kinase activity	K08818	CDC2L	http://www.genome.jp/dbget-bin/www_bget?ko:K08818	-	-	KOG0663(R)(Protein kinase PITSLRE and related kinases)	gnl|BL_ORD_ID|323561	sp|Q7XUF4|CDKG2_ORYSJ Cyclin-dependent kinase G-2 OS=Oryza sativa subsp. japonica GN=CDKG-2 PE=2 SV=2
chr1.471.8	hypothetical protein TanjilG_07589 [Lupinus angustifolius]	GO:0004672;GO:0005524;GO:0006468;GO:0005829;GO:0016301;GO:0016310	protein kinase activity;ATP binding;protein phosphorylation;cytosol;kinase activity;phosphorylation	K08818	CDC2L	http://www.genome.jp/dbget-bin/www_bget?ko:K08818	-	-	KOG0663(R)(Protein kinase PITSLRE and related kinases)	gnl|BL_ORD_ID|323561	sp|Q7XUF4|CDKG2_ORYSJ Cyclin-dependent kinase G-2 OS=Oryza sativa subsp. japonica GN=CDKG-2 PE=2 SV=2
GSVIVT01010339001	unnamed protein product, partial [Vitis vinifera]	GO:0005634	nucleus	-	-	-	-	-	-	-	-
GSVIVT01010340001	PREDICTED: uncharacterized protein LOC100251202 [Vitis vinifera]<>CBI27560.3 unnamed protein product, partial [Vitis vinifera]	GO:0004497;GO:0071949;GO:0016491;GO:0044550;GO:0055114	monooxygenase activity;FAD binding;oxidoreductase activity;secondary metabolite biosynthetic process;oxidation-reduction process	-	-	-	-	-	-	gnl|BL_ORD_ID|40711	sp|P42534|HYDL_STRCO Putative polyketide hydroxylase OS=Streptomyces coelicolor (strain ATCC BAA-471 / A3(2) / M145) GN=SCO5321 PE=3 SV=2
GSVIVT01010341001	PREDICTED: uncharacterized protein LOC100252740 [Vitis vinifera]	GO:0016020;GO:0016021	membrane;integral component of membrane	K09775	K09775	http://www.genome.jp/dbget-bin/www_bget?ko:K09775	-	-	-	gnl|BL_ORD_ID|552417	sp|O32107|YUID_BACSU Uncharacterized membrane protein YuiD OS=Bacillus subtilis (strain 168) GN=yuiD PE=4 SV=1
chr1.473.1	unnamed protein product, partial [Vitis vinifera]	GO:0016020;GO:0016021	membrane;integral component of membrane	K09775	K09775	http://www.genome.jp/dbget-bin/www_bget?ko:K09775	-	-	-	-	-
chr1.473.3	unnamed protein product, partial [Vitis vinifera]	GO:0016020;GO:0016021	membrane;integral component of membrane	K09775	K09775	http://www.genome.jp/dbget-bin/www_bget?ko:K09775	-	-	-	gnl|BL_ORD_ID|552417	sp|O32107|YUID_BACSU Uncharacterized membrane protein YuiD OS=Bacillus subtilis (strain 168) GN=yuiD PE=4 SV=1
chr1.473.4	unnamed protein product, partial [Vitis vinifera]	GO:0016020;GO:0016021	membrane;integral component of membrane	K09775	K09775	http://www.genome.jp/dbget-bin/www_bget?ko:K09775	-	-	-	gnl|BL_ORD_ID|552417	sp|O32107|YUID_BACSU Uncharacterized membrane protein YuiD OS=Bacillus subtilis (strain 168) GN=yuiD PE=4 SV=1
GSVIVT01010342001	unnamed protein product, partial [Vitis vinifera]	GO:0003677;GO:0005524;GO:0009378;GO:0004386;GO:0008026;GO:0003676;GO:0043140;GO:0016787;GO:0006260;GO:0006310;GO:0006302;GO:0006284;GO:0032508;GO:0005737;GO:0005694;GO:0005634	DNA binding;ATP binding;four-way junction helicase activity;helicase activity;ATP-dependent helicase activity;nucleic acid binding;ATP-dependent 3'-5' DNA helicase activity;hydrolase activity;DNA replication;DNA recombination;double-strand break repair;base-excision repair;DNA duplex unwinding;cytoplasm;chromosome;nucleus	K10730	RECQL4	http://www.genome.jp/dbget-bin/www_bget?ko:K10730	-	-	KOG0351(L)(ATP-dependent DNA helicase)	gnl|BL_ORD_ID|181565	sp|Q0WVW7|RQL5_ARATH ATP-dependent DNA helicase Q-like 5 OS=Arabidopsis thaliana GN=RECQL5 PE=2 SV=2
GSVIVT01010343001	unnamed protein product, partial [Vitis vinifera]	GO:0005524;GO:0000166	ATP binding;nucleotide binding	K14571	RIX7,NVL	http://www.genome.jp/dbget-bin/www_bget?ko:K14571	Ribosome biogenesis in eukaryotes	ko03008	KOG0733(O)(Nuclear AAA ATPase (VCP subfamily))	gnl|BL_ORD_ID|324453	sp|Q9SS94|CD48C_ARATH Cell division control protein 48 homolog C OS=Arabidopsis thaliana GN=CDC48C PE=2 SV=2
chr1.1051.1	unnamed protein product, partial [Vitis vinifera]	GO:0005524;GO:0000166	ATP binding;nucleotide binding	K14571	RIX7,NVL	http://www.genome.jp/dbget-bin/www_bget?ko:K14571	Ribosome biogenesis in eukaryotes	ko03008	KOG0733(O)(Nuclear AAA ATPase (VCP subfamily))	gnl|BL_ORD_ID|324453	sp|Q9SS94|CD48C_ARATH Cell division control protein 48 homolog C OS=Arabidopsis thaliana GN=CDC48C PE=2 SV=2
GSVIVT01010345001	PREDICTED: microtubule-associated protein futsch [Vitis vinifera]<>CBI27564.3 unnamed protein product, partial [Vitis vinifera]	GO:0005886	plasma membrane	-	-	-	-	-	-	-	-
chr1.474.1	PREDICTED: microtubule-associated protein futsch [Vitis vinifera]<>CBI27564.3 unnamed protein product, partial [Vitis vinifera]	GO:0005886	plasma membrane	-	-	-	-	-	-	-	-
GSVIVT01010346001	PREDICTED: protein Iojap-related, mitochondrial [Vitis vinifera]	-	-	-	-	-	-	-	-	gnl|BL_ORD_ID|61942	sp|Q9CAF9|IOJAM_ARATH Protein Iojap-related, mitochondrial OS=Arabidopsis thaliana GN=At1g67620 PE=2 SV=1
chr1.1052.1	PREDICTED: protein Iojap-related, mitochondrial [Vitis vinifera]	-	-	-	-	-	-	-	-	gnl|BL_ORD_ID|61942	sp|Q9CAF9|IOJAM_ARATH Protein Iojap-related, mitochondrial OS=Arabidopsis thaliana GN=At1g67620 PE=2 SV=1
chr1.1052.2	PREDICTED: protein Iojap-related, mitochondrial [Vitis vinifera]	GO:0043023;GO:0017148;GO:0090071	ribosomal large subunit binding;negative regulation of translation;negative regulation of ribosome biogenesis	-	-	-	-	-	-	gnl|BL_ORD_ID|61942	sp|Q9CAF9|IOJAM_ARATH Protein Iojap-related, mitochondrial OS=Arabidopsis thaliana GN=At1g67620 PE=2 SV=1
chr1.1052.3	PREDICTED: protein Iojap-related, mitochondrial [Vitis vinifera]	-	-	-	-	-	-	-	-	gnl|BL_ORD_ID|61942	sp|Q9CAF9|IOJAM_ARATH Protein Iojap-related, mitochondrial OS=Arabidopsis thaliana GN=At1g67620 PE=2 SV=1
chr1.1052.4	PREDICTED: protein Iojap-related, mitochondrial [Vitis vinifera]	-	-	-	-	-	-	-	-	gnl|BL_ORD_ID|61942	sp|Q9CAF9|IOJAM_ARATH Protein Iojap-related, mitochondrial OS=Arabidopsis thaliana GN=At1g67620 PE=2 SV=1
GSVIVT01010347001	PREDICTED: lysine histidine transporter 2 isoform X1 [Vitis vinifera]	GO:0015171;GO:0003333;GO:0005886;GO:0016021;GO:0016020	amino acid transmembrane transporter activity;amino acid transmembrane transport;plasma membrane;integral component of membrane;membrane	-	-	-	-	-	-	gnl|BL_ORD_ID|58100	sp|Q9LRB5|LHT2_ARATH Lysine histidine transporter 2 OS=Arabidopsis thaliana GN=LHT2 PE=1 SV=1
GSVIVT01010349001	unnamed protein product, partial [Vitis vinifera]	GO:0015171;GO:0003333;GO:0005886;GO:0016021;GO:0016020	amino acid transmembrane transporter activity;amino acid transmembrane transport;plasma membrane;integral component of membrane;membrane	-	-	-	-	-	-	gnl|BL_ORD_ID|74896	sp|Q9FKS8|LHT1_ARATH Lysine histidine transporter 1 OS=Arabidopsis thaliana GN=LHT1 PE=1 SV=1
chr1.475.1	unnamed protein product, partial [Vitis vinifera]	GO:0015171;GO:0003333;GO:0005886;GO:0016021;GO:0016020	amino acid transmembrane transporter activity;amino acid transmembrane transport;plasma membrane;integral component of membrane;membrane	-	-	-	-	-	-	gnl|BL_ORD_ID|74896	sp|Q9FKS8|LHT1_ARATH Lysine histidine transporter 1 OS=Arabidopsis thaliana GN=LHT1 PE=1 SV=1
GSVIVT01010350001	unnamed protein product, partial [Vitis vinifera]	-	-	K08900	BCS1	http://www.genome.jp/dbget-bin/www_bget?ko:K08900	-	-	-	-	-
chr1.476.1	unnamed protein product, partial [Vitis vinifera]	-	-	-	-	-	-	-	-	-	-
GSVIVT01010351001	PREDICTED: lysine histidine transporter 2 [Vitis vinifera]<>CBI27569.3 unnamed protein product, partial [Vitis vinifera]	GO:0015171;GO:0003333;GO:0005886;GO:0016021;GO:0016020	amino acid transmembrane transporter activity;amino acid transmembrane transport;plasma membrane;integral component of membrane;membrane	-	-	-	-	-	-	gnl|BL_ORD_ID|74896	sp|Q9FKS8|LHT1_ARATH Lysine histidine transporter 1 OS=Arabidopsis thaliana GN=LHT1 PE=1 SV=1
GSVIVT01010352001	PREDICTED: 3-oxoacyl-[acyl-carrier-protein] reductase 4 isoform X2 [Vitis vinifera]<>CBI27570.3 unnamed protein product, partial [Vitis vinifera]	GO:0004316;GO:0016491;GO:0051287;GO:0055114;GO:0006633	3-oxoacyl-[acyl-carrier-protein] reductase (NADPH) activity;oxidoreductase activity;NAD binding;oxidation-reduction process;fatty acid biosynthetic process	K00059	fabG	http://www.genome.jp/dbget-bin/www_bget?ko:K00059	Biosynthesis of unsaturated fatty acids;Fatty acid biosynthesis;Biotin metabolism;Fatty acid metabolism	ko01040,ko00061,ko00780,ko01212	KOG1200(I)(Mitochondrial/plastidial beta-ketoacyl-ACP reductase)	gnl|BL_ORD_ID|386052	sp|P28643|FABG_CUPLA 3-oxoacyl-[acyl-carrier-protein] reductase, chloroplastic OS=Cuphea lanceolata GN=CLKR27 PE=2 SV=1
chr1.1053.1	PREDICTED: 3-oxoacyl-[acyl-carrier-protein] reductase 4 isoform X2 [Vitis vinifera]<>CBI27570.3 unnamed protein product, partial [Vitis vinifera]	GO:0004316;GO:0016491;GO:0051287;GO:0055114;GO:0006633	3-oxoacyl-[acyl-carrier-protein] reductase (NADPH) activity;oxidoreductase activity;NAD binding;oxidation-reduction process;fatty acid biosynthetic process	K00059	fabG	http://www.genome.jp/dbget-bin/www_bget?ko:K00059	Biosynthesis of unsaturated fatty acids;Fatty acid biosynthesis;Biotin metabolism;Fatty acid metabolism	ko01040,ko00061,ko00780,ko01212	KOG0725(R)(Reductases with broad range of substrate specificities)	gnl|BL_ORD_ID|386052	sp|P28643|FABG_CUPLA 3-oxoacyl-[acyl-carrier-protein] reductase, chloroplastic OS=Cuphea lanceolata GN=CLKR27 PE=2 SV=1
GSVIVT01010353001	unnamed protein product, partial [Vitis vinifera]	GO:0003677;GO:0016020;GO:0016021	DNA binding;membrane;integral component of membrane	-	-	-	-	-	-	gnl|BL_ORD_ID|531858	sp|Q8GYK7|Y5285_ARATH TLC domain-containing protein At5g14285 OS=Arabidopsis thaliana GN=At5g14285 PE=2 SV=1
GSVIVT01010354001	PREDICTED: DNA polymerase alpha subunit B [Vitis vinifera]<>CBI27572.3 unnamed protein product, partial [Vitis vinifera]	GO:0003677;GO:0046982;GO:0003887;GO:0006260;GO:0006270;GO:0005739;GO:0005658;GO:0005634	DNA binding;protein heterodimerization activity;DNA-directed DNA polymerase activity;DNA replication;DNA replication initiation;mitochondrion;alpha DNA polymerase:primase complex;nucleus	K02321	POLA2	http://www.genome.jp/dbget-bin/www_bget?ko:K02321	DNA replication;Purine metabolism;Pyrimidine metabolism	ko03030,ko00230,ko00240	KOG1625(L)(DNA polymerase alpha-primase complex, polymerase-associated subunit B)	gnl|BL_ORD_ID|368100	sp|Q14181|DPOA2_HUMAN DNA polymerase alpha subunit B OS=Homo sapiens GN=POLA2 PE=1 SV=2
GSVIVT01010355001	PREDICTED: lysine histidine transporter 1 [Vitis vinifera]<>CBI27573.3 unnamed protein product, partial [Vitis vinifera]	GO:0015171;GO:0003333;GO:0005886;GO:0016020;GO:0016021	amino acid transmembrane transporter activity;amino acid transmembrane transport;plasma membrane;membrane;integral component of membrane	-	-	-	-	-	-	gnl|BL_ORD_ID|74896	sp|Q9FKS8|LHT1_ARATH Lysine histidine transporter 1 OS=Arabidopsis thaliana GN=LHT1 PE=1 SV=1
GSVIVT01010357001	unnamed protein product, partial [Vitis vinifera]	GO:0005524;GO:0000166	ATP binding;nucleotide binding	K08900	BCS1	http://www.genome.jp/dbget-bin/www_bget?ko:K08900	-	-	KOG0743(O)(AAA+-type ATPase)	gnl|BL_ORD_ID|261252	sp|Q147F9|AATPC_ARATH AAA-ATPase At3g50940 OS=Arabidopsis thaliana GN=At3g50940 PE=2 SV=1
GSVIVT01010358001	PREDICTED: 4-coumarate--CoA ligase-like 9 [Vitis vinifera]<>CBI27575.3 unnamed protein product, partial [Vitis vinifera]	GO:0003824;GO:0008152;GO:0047077;GO:0016491;GO:0016874;GO:0055114	catalytic activity;metabolic process;Photinus-luciferin 4-monooxygenase (ATP-hydrolyzing) activity;oxidoreductase activity;ligase activity;oxidation-reduction process	-	-	-	-	-	KOG1176(I)(Acyl-CoA synthetase)	gnl|BL_ORD_ID|266427	sp|Q84P23|4CLL9_ARATH 4-coumarate--CoA ligase-like 9 OS=Arabidopsis thaliana GN=4CLL9 PE=1 SV=2
chr1.1054.2	PREDICTED: 4-coumarate--CoA ligase-like 9 [Vitis vinifera]<>CBI27575.3 unnamed protein product, partial [Vitis vinifera]	GO:0003824;GO:0008152;GO:0047077;GO:0016491;GO:0016874;GO:0055114	catalytic activity;metabolic process;Photinus-luciferin 4-monooxygenase (ATP-hydrolyzing) activity;oxidoreductase activity;ligase activity;oxidation-reduction process	-	-	-	-	-	KOG1176(I)(Acyl-CoA synthetase)	gnl|BL_ORD_ID|266427	sp|Q84P23|4CLL9_ARATH 4-coumarate--CoA ligase-like 9 OS=Arabidopsis thaliana GN=4CLL9 PE=1 SV=2
GSVIVT01010359001	PREDICTED: lipoxygenase 6, chloroplastic [Vitis vinifera]<>CBI27576.3 unnamed protein product, partial [Vitis vinifera]	GO:0016165;GO:0046872;GO:0051213;GO:0016702;GO:0016491;GO:0031408;GO:0009611;GO:0055114;GO:0009695;GO:0006633;GO:0034440;GO:0005886;GO:0009507	linoleate 13S-lipoxygenase activity;metal ion binding;dioxygenase activity;oxidoreductase activity, acting on single donors with incorporation of molecular oxygen, incorporation of two atoms of oxygen;oxidoreductase activity;oxylipin biosynthetic process;response to wounding;oxidation-reduction process;jasmonic acid biosynthetic process;fatty acid biosynthetic process;lipid oxidation;plasma membr…	K00454	LOX2S	http://www.genome.jp/dbget-bin/www_bget?ko:K00454	Linoleic acid metabolism;alpha-Linolenic acid metabolism	ko00591,ko00592	-	gnl|BL_ORD_ID|77358	sp|Q9CAG3|LOX6_ARATH Lipoxygenase 6, chloroplastic OS=Arabidopsis thaliana GN=LOX6 PE=2 SV=1
chr1.477.1	PREDICTED: lipoxygenase 6, chloroplastic [Vitis vinifera]<>CBI27576.3 unnamed protein product, partial [Vitis vinifera]	GO:0016165;GO:0046872;GO:0051213;GO:0016702;GO:0016491;GO:0031408;GO:0009611;GO:0055114;GO:0009695;GO:0006633;GO:0034440;GO:0005886;GO:0009507	linoleate 13S-lipoxygenase activity;metal ion binding;dioxygenase activity;oxidoreductase activity, acting on single donors with incorporation of molecular oxygen, incorporation of two atoms of oxygen;oxidoreductase activity;oxylipin biosynthetic process;response to wounding;oxidation-reduction process;jasmonic acid biosynthetic process;fatty acid biosynthetic process;lipid oxidation;plasma membr…	K00454	LOX2S	http://www.genome.jp/dbget-bin/www_bget?ko:K00454	Linoleic acid metabolism;alpha-Linolenic acid metabolism	ko00591,ko00592	-	gnl|BL_ORD_ID|77358	sp|Q9CAG3|LOX6_ARATH Lipoxygenase 6, chloroplastic OS=Arabidopsis thaliana GN=LOX6 PE=2 SV=1
GSVIVT01010360001	PREDICTED: urease isoform X1 [Vitis vinifera]<>XP_010655403.1 PREDICTED: urease isoform X1 [Vitis vinifera]<>CBI27577.3 unnamed protein product, partial [Vitis vinifera]	GO:0009039;GO:0016810;GO:0016151;GO:0016787;GO:0046872;GO:0043419;GO:0006807	urease activity;hydrolase activity, acting on carbon-nitrogen (but not peptide) bonds;nickel cation binding;hydrolase activity;metal ion binding;urea catabolic process;nitrogen compound metabolic process	K01427	URE	http://www.genome.jp/dbget-bin/www_bget?ko:K01427	Arginine biosynthesis;Purine metabolism;Atrazine degradation	ko00220,ko00230,ko00791	-	gnl|BL_ORD_ID|233898	sp|Q9SR52|UREA_ARATH Urease OS=Arabidopsis thaliana GN=URE PE=3 SV=1
chr1.478.1	PREDICTED: urease isoform X1 [Vitis vinifera]<>XP_010655403.1 PREDICTED: urease isoform X1 [Vitis vinifera]<>CBI27577.3 unnamed protein product, partial [Vitis vinifera]	GO:0009039;GO:0016810;GO:0016151;GO:0016787;GO:0046872;GO:0043419;GO:0006807	urease activity;hydrolase activity, acting on carbon-nitrogen (but not peptide) bonds;nickel cation binding;hydrolase activity;metal ion binding;urea catabolic process;nitrogen compound metabolic process	K01427	URE	http://www.genome.jp/dbget-bin/www_bget?ko:K01427	Arginine biosynthesis;Purine metabolism;Atrazine degradation	ko00220,ko00230,ko00791	-	gnl|BL_ORD_ID|233898	sp|Q9SR52|UREA_ARATH Urease OS=Arabidopsis thaliana GN=URE PE=3 SV=1
GSVIVT01010361001	unnamed protein product, partial [Vitis vinifera]	GO:0005524;GO:0016776;GO:0016301;GO:0016740;GO:0004017;GO:0019205;GO:0016310;GO:0006139	ATP binding;phosphotransferase activity, phosphate group as acceptor;kinase activity;transferase activity;adenylate kinase activity;nucleobase-containing compound kinase activity;phosphorylation;nucleobase-containing compound metabolic process	K00939	adk,AK	http://www.genome.jp/dbget-bin/www_bget?ko:K00939	Thiamine metabolism;Purine metabolism	ko00730,ko00230	KOG3079(F)(Uridylate kinase/adenylate kinase)	gnl|BL_ORD_ID|63563	sp|Q08480|KAD4_ORYSJ Adenylate kinase 4 OS=Oryza sativa subsp. japonica GN=ADK-B PE=2 SV=1
chr1.479.1	unnamed protein product, partial [Vitis vinifera]	GO:0005524;GO:0016776;GO:0016301;GO:0016740;GO:0004017;GO:0019205;GO:0016310;GO:0006139	ATP binding;phosphotransferase activity, phosphate group as acceptor;kinase activity;transferase activity;adenylate kinase activity;nucleobase-containing compound kinase activity;phosphorylation;nucleobase-containing compound metabolic process	K00939	adk,AK	http://www.genome.jp/dbget-bin/www_bget?ko:K00939	Thiamine metabolism;Purine metabolism	ko00730,ko00230	KOG3079(F)(Uridylate kinase/adenylate kinase)	gnl|BL_ORD_ID|63563	sp|Q08480|KAD4_ORYSJ Adenylate kinase 4 OS=Oryza sativa subsp. japonica GN=ADK-B PE=2 SV=1
GSVIVT01010362001	unnamed protein product, partial [Vitis vinifera]	GO:0008026;GO:0003676;GO:0005524;GO:0004386;GO:0000166;GO:0016787	ATP-dependent helicase activity;nucleic acid binding;ATP binding;helicase activity;nucleotide binding;hydrolase activity	K12818	DHX8,PRP22	http://www.genome.jp/dbget-bin/www_bget?ko:K12818	Spliceosome	ko03040	KOG0925(A)(mRNA splicing factor ATP-dependent RNA helicase)	gnl|BL_ORD_ID|351959	sp|Q93Y16|DEAH4_ARATH Probable pre-mRNA-splicing factor ATP-dependent RNA helicase DEAH4 OS=Arabidopsis thaliana GN=At1g27900 PE=1 SV=1
chr1.480.1	PREDICTED: probable pre-mRNA-splicing factor ATP-dependent RNA helicase DEAH4 isoform X4 [Vitis vinifera]	-	-	K12818	DHX8,PRP22	http://www.genome.jp/dbget-bin/www_bget?ko:K12818	Spliceosome	ko03040	KOG0925(A)(mRNA splicing factor ATP-dependent RNA helicase)	gnl|BL_ORD_ID|351959	sp|Q93Y16|DEAH4_ARATH Probable pre-mRNA-splicing factor ATP-dependent RNA helicase DEAH4 OS=Arabidopsis thaliana GN=At1g27900 PE=1 SV=1
chr1.480.2	PREDICTED: probable pre-mRNA-splicing factor ATP-dependent RNA helicase DEAH4 isoform X1 [Vitis vinifera]<>XP_010655417.1 PREDICTED: probable pre-mRNA-splicing factor ATP-dependent RNA helicase DEAH4 isoform X1 [Vitis vinifera]	GO:0008026;GO:0003676;GO:0005524;GO:0004386;GO:0000166;GO:0016787	ATP-dependent helicase activity;nucleic acid binding;ATP binding;helicase activity;nucleotide binding;hydrolase activity	K12818	DHX8,PRP22	http://www.genome.jp/dbget-bin/www_bget?ko:K12818	Spliceosome	ko03040	KOG0925(A)(mRNA splicing factor ATP-dependent RNA helicase)	gnl|BL_ORD_ID|351959	sp|Q93Y16|DEAH4_ARATH Probable pre-mRNA-splicing factor ATP-dependent RNA helicase DEAH4 OS=Arabidopsis thaliana GN=At1g27900 PE=1 SV=1
GSVIVT01010363001	PREDICTED: ankyrin-3 [Vitis vinifera]<>CBI27580.3 unnamed protein product, partial [Vitis vinifera]	-	-	-	-	-	-	-	KOG4177(M)(Ankyrin)	gnl|BL_ORD_ID|283511	sp|Q5F478|ANR44_CHICK Serine/threonine-protein phosphatase 6 regulatory ankyrin repeat subunit B OS=Gallus gallus GN=ANKRD44 PE=2 SV=1
GSVIVT01010364001	unnamed protein product, partial [Vitis vinifera]	GO:0017056;GO:0006999;GO:0000059;GO:0044611	structural constituent of nuclear pore;nuclear pore organization;obsolete protein import into nucleus, docking;nuclear pore inner ring	-	-	-	-	-	-	-	-
chr1.1055.1	PREDICTED: uncharacterized protein LOC100254476 [Vitis vinifera]	GO:0017056;GO:0006999;GO:0000059;GO:0044611	structural constituent of nuclear pore;nuclear pore organization;obsolete protein import into nucleus, docking;nuclear pore inner ring	-	-	-	-	-	-	-	-
GSVIVT01010365001	PREDICTED: OTU domain-containing protein At3g57810 isoform X3 [Vitis vinifera]<>CBI27582.3 unnamed protein product, partial [Vitis vinifera]	-	-	K18342	OTUD6	http://www.genome.jp/dbget-bin/www_bget?ko:K18342	-	-	-	gnl|BL_ORD_ID|434376	sp|Q8LBZ4|OTU_ARATH OTU domain-containing protein At3g57810 OS=Arabidopsis thaliana GN=At3g57810 PE=2 SV=1
chr1.481.2	PREDICTED: OTU domain-containing protein At3g57810 isoform X3 [Vitis vinifera]<>CBI27582.3 unnamed protein product, partial [Vitis vinifera]	-	-	K18342	OTUD6	http://www.genome.jp/dbget-bin/www_bget?ko:K18342	-	-	-	gnl|BL_ORD_ID|434376	sp|Q8LBZ4|OTU_ARATH OTU domain-containing protein At3g57810 OS=Arabidopsis thaliana GN=At3g57810 PE=2 SV=1
GSVIVT01010366001	unnamed protein product, partial [Vitis vinifera]	-	-	-	-	-	-	-	-	-	-
GSVIVT01010368001	unnamed protein product, partial [Vitis vinifera]	GO:0005524;GO:0000166	ATP binding;nucleotide binding	K08900	BCS1	http://www.genome.jp/dbget-bin/www_bget?ko:K08900	-	-	KOG0743(O)(AAA+-type ATPase)	gnl|BL_ORD_ID|261252	sp|Q147F9|AATPC_ARATH AAA-ATPase At3g50940 OS=Arabidopsis thaliana GN=At3g50940 PE=2 SV=1
GSVIVT01010369001	unnamed protein product, partial [Vitis vinifera]	GO:0005524;GO:0000166	ATP binding;nucleotide binding	K08900	BCS1	http://www.genome.jp/dbget-bin/www_bget?ko:K08900	-	-	-	gnl|BL_ORD_ID|261252	sp|Q147F9|AATPC_ARATH AAA-ATPase At3g50940 OS=Arabidopsis thaliana GN=At3g50940 PE=2 SV=1
GSVIVT01010370001	unnamed protein product, partial [Vitis vinifera]	GO:0005524;GO:0000166	ATP binding;nucleotide binding	K08900	BCS1	http://www.genome.jp/dbget-bin/www_bget?ko:K08900	-	-	-	gnl|BL_ORD_ID|261252	sp|Q147F9|AATPC_ARATH AAA-ATPase At3g50940 OS=Arabidopsis thaliana GN=At3g50940 PE=2 SV=1
GSVIVT01010371001	unnamed protein product, partial [Vitis vinifera]	GO:0005524;GO:0000166	ATP binding;nucleotide binding	K08900	BCS1	http://www.genome.jp/dbget-bin/www_bget?ko:K08900	-	-	KOG0743(O)(AAA+-type ATPase)	gnl|BL_ORD_ID|39427	sp|Q8VZG2|HSR4_ARATH Protein HYPER-SENSITIVITY-RELATED 4 OS=Arabidopsis thaliana GN=HSR4 PE=2 SV=1
GSVIVT01010372001	unnamed protein product, partial [Vitis vinifera]	GO:0005524;GO:0000166	ATP binding;nucleotide binding	K08900	BCS1	http://www.genome.jp/dbget-bin/www_bget?ko:K08900	-	-	KOG0743(O)(AAA+-type ATPase)	gnl|BL_ORD_ID|268614	sp|Q8GW96|AATP3_ARATH AAA-ATPase At2g18193 OS=Arabidopsis thaliana GN=At2g18193 PE=2 SV=1
chr1.1056.1	PREDICTED: AAA-ATPase At3g50940 isoform X2 [Vitis vinifera]	GO:0005524;GO:0000166	ATP binding;nucleotide binding	K08900	BCS1	http://www.genome.jp/dbget-bin/www_bget?ko:K08900	-	-	-	gnl|BL_ORD_ID|267659	sp|Q9FN75|AATPI_ARATH AAA-ATPase At5g17760 OS=Arabidopsis thaliana GN=At5g17760 PE=3 SV=1
GSVIVT01010373001	unnamed protein product, partial [Vitis vinifera]	GO:0005524;GO:0000166	ATP binding;nucleotide binding	K08900	BCS1	http://www.genome.jp/dbget-bin/www_bget?ko:K08900	-	-	KOG0743(O)(AAA+-type ATPase)	gnl|BL_ORD_ID|268614	sp|Q8GW96|AATP3_ARATH AAA-ATPase At2g18193 OS=Arabidopsis thaliana GN=At2g18193 PE=2 SV=1
GSVIVT01010374001	unnamed protein product, partial [Vitis vinifera]	GO:0004842;GO:0016567	ubiquitin-protein transferase activity;protein ubiquitination	-	-	-	-	-	-	gnl|BL_ORD_ID|440377	sp|O48700|PUB6_ARATH U-box domain-containing protein 6 OS=Arabidopsis thaliana GN=PUB6 PE=2 SV=2
chr1.483.1	PREDICTED: U-box domain-containing protein 45 [Vitis vinifera]<>XP_010655494.1 PREDICTED: U-box domain-containing protein 45 [Vitis vinifera]	GO:0004842;GO:0016567	ubiquitin-protein transferase activity;protein ubiquitination	-	-	-	-	-	-	gnl|BL_ORD_ID|439856	sp|Q9C7G1|PUB45_ARATH U-box domain-containing protein 45 OS=Arabidopsis thaliana GN=PUB45 PE=1 SV=1
GSVIVT01010375001	PREDICTED: proteasome subunit beta type-5 [Vitis vinifera]<>XP_010655500.1 PREDICTED: proteasome subunit beta type-5 [Vitis vinifera]<>CBI27591.3 unnamed protein product, partial [Vitis vinifera]	GO:0008233;GO:0004175;GO:0016787;GO:0004298;GO:0051603;GO:0006508;GO:0005737;GO:0000502;GO:0005634;GO:0005839	peptidase activity;endopeptidase activity;hydrolase activity;threonine-type endopeptidase activity;proteolysis involved in cellular protein catabolic process;proteolysis;cytoplasm;proteasome complex;nucleus;proteasome core complex	K02737	PSMB5	http://www.genome.jp/dbget-bin/www_bget?ko:K02737	Proteasome	ko03050	KOG0175(O)(20S proteasome, regulatory subunit beta type PSMB5/PSMB8/PRE2)	gnl|BL_ORD_ID|441822	sp|O24361|PSB5_SPIOL Proteasome subunit beta type-5 OS=Spinacia oleracea PE=2 SV=1
chr1.1057.1	PREDICTED: proteasome subunit beta type-5 [Vitis vinifera]<>XP_010655500.1 PREDICTED: proteasome subunit beta type-5 [Vitis vinifera]<>CBI27591.3 unnamed protein product, partial [Vitis vinifera]	GO:0008233;GO:0004175;GO:0016787;GO:0004298;GO:0051603;GO:0006508;GO:0005737;GO:0000502;GO:0005634;GO:0005839	peptidase activity;endopeptidase activity;hydrolase activity;threonine-type endopeptidase activity;proteolysis involved in cellular protein catabolic process;proteolysis;cytoplasm;proteasome complex;nucleus;proteasome core complex	K02737	PSMB5	http://www.genome.jp/dbget-bin/www_bget?ko:K02737	Proteasome	ko03050	KOG0175(O)(20S proteasome, regulatory subunit beta type PSMB5/PSMB8/PRE2)	gnl|BL_ORD_ID|441822	sp|O24361|PSB5_SPIOL Proteasome subunit beta type-5 OS=Spinacia oleracea PE=2 SV=1
chr1.1057.3	PREDICTED: proteasome subunit beta type-5 [Vitis vinifera]<>XP_010655500.1 PREDICTED: proteasome subunit beta type-5 [Vitis vinifera]<>CBI27591.3 unnamed protein product, partial [Vitis vinifera]	GO:0008233;GO:0004175;GO:0016787;GO:0004298;GO:0051603;GO:0006508;GO:0005737;GO:0000502;GO:0005634;GO:0005839	peptidase activity;endopeptidase activity;hydrolase activity;threonine-type endopeptidase activity;proteolysis involved in cellular protein catabolic process;proteolysis;cytoplasm;proteasome complex;nucleus;proteasome core complex	K02737	PSMB5	http://www.genome.jp/dbget-bin/www_bget?ko:K02737	Proteasome	ko03050	KOG0175(O)(20S proteasome, regulatory subunit beta type PSMB5/PSMB8/PRE2)	gnl|BL_ORD_ID|441822	sp|O24361|PSB5_SPIOL Proteasome subunit beta type-5 OS=Spinacia oleracea PE=2 SV=1
chr1.1057.4	PREDICTED: proteasome subunit beta type-5 [Vitis vinifera]<>XP_010655500.1 PREDICTED: proteasome subunit beta type-5 [Vitis vinifera]<>CBI27591.3 unnamed protein product, partial [Vitis vinifera]	GO:0008233;GO:0004175;GO:0016787;GO:0004298;GO:0051603;GO:0006508;GO:0005737;GO:0000502;GO:0005634;GO:0005839	peptidase activity;endopeptidase activity;hydrolase activity;threonine-type endopeptidase activity;proteolysis involved in cellular protein catabolic process;proteolysis;cytoplasm;proteasome complex;nucleus;proteasome core complex	K02737	PSMB5	http://www.genome.jp/dbget-bin/www_bget?ko:K02737	Proteasome	ko03050	KOG0175(O)(20S proteasome, regulatory subunit beta type PSMB5/PSMB8/PRE2)	gnl|BL_ORD_ID|441822	sp|O24361|PSB5_SPIOL Proteasome subunit beta type-5 OS=Spinacia oleracea PE=2 SV=1
GSVIVT01010376001	unnamed protein product, partial [Vitis vinifera]	GO:0004672;GO:0005524;GO:0006468;GO:0016020;GO:0016021	protein kinase activity;ATP binding;protein phosphorylation;membrane;integral component of membrane	-	-	-	-	-	-	gnl|BL_ORD_ID|549595	sp|Q9ZU46|ZAR1_ARATH Receptor protein kinase-like protein ZAR1 OS=Arabidopsis thaliana GN=ZAR1 PE=1 SV=1
chr1.1058.1	PREDICTED: receptor protein kinase-like protein ZAR1 [Vitis vinifera]	GO:0004672;GO:0005524;GO:0006468;GO:0016020;GO:0016021;GO:0016301;GO:0016310	protein kinase activity;ATP binding;protein phosphorylation;membrane;integral component of membrane;kinase activity;phosphorylation	-	-	-	-	-	-	gnl|BL_ORD_ID|549595	sp|Q9ZU46|ZAR1_ARATH Receptor protein kinase-like protein ZAR1 OS=Arabidopsis thaliana GN=ZAR1 PE=1 SV=1
GSVIVT01010378001	unnamed protein product, partial [Vitis vinifera]	GO:0005509	calcium ion binding	K13448	CML	http://www.genome.jp/dbget-bin/www_bget?ko:K13448	Plant-pathogen interaction	ko04626	KOG0027(T)(Calmodulin and related proteins (EF-Hand superfamily))	gnl|BL_ORD_ID|336498	sp|Q8RYK0|CML31_ORYSJ Probable calcium-binding protein CML31 OS=Oryza sativa subsp. japonica GN=CML31 PE=2 SV=1
chr1.1061.1	PREDICTED: probable calcium-binding protein CML31 [Vitis vinifera]	GO:0005509	calcium ion binding	K13448	CML	http://www.genome.jp/dbget-bin/www_bget?ko:K13448	Plant-pathogen interaction	ko04626	KOG0027(T)(Calmodulin and related proteins (EF-Hand superfamily))	gnl|BL_ORD_ID|336498	sp|Q8RYK0|CML31_ORYSJ Probable calcium-binding protein CML31 OS=Oryza sativa subsp. japonica GN=CML31 PE=2 SV=1
chr1.1061.4	PREDICTED: probable calcium-binding protein CML31 [Vitis vinifera]	GO:0005509	calcium ion binding	K13448	CML	http://www.genome.jp/dbget-bin/www_bget?ko:K13448	Plant-pathogen interaction	ko04626	KOG0027(T)(Calmodulin and related proteins (EF-Hand superfamily))	gnl|BL_ORD_ID|336498	sp|Q8RYK0|CML31_ORYSJ Probable calcium-binding protein CML31 OS=Oryza sativa subsp. japonica GN=CML31 PE=2 SV=1
chr1.1062.1	PREDICTED: probable calcium-binding protein CML31 [Vitis vinifera]	GO:0005509	calcium ion binding	K13448	CML	http://www.genome.jp/dbget-bin/www_bget?ko:K13448	Plant-pathogen interaction	ko04626	KOG0027(T)(Calmodulin and related proteins (EF-Hand superfamily))	gnl|BL_ORD_ID|336498	sp|Q8RYK0|CML31_ORYSJ Probable calcium-binding protein CML31 OS=Oryza sativa subsp. japonica GN=CML31 PE=2 SV=1
GSVIVT01010379001	unnamed protein product, partial [Vitis vinifera]	GO:0005509	calcium ion binding	K13448	CML	http://www.genome.jp/dbget-bin/www_bget?ko:K13448	Plant-pathogen interaction	ko04626	KOG0027(T)(Calmodulin and related proteins (EF-Hand superfamily))	gnl|BL_ORD_ID|336498	sp|Q8RYK0|CML31_ORYSJ Probable calcium-binding protein CML31 OS=Oryza sativa subsp. japonica GN=CML31 PE=2 SV=1
chr1.1061.2	PREDICTED: probable calcium-binding protein CML31 [Vitis vinifera]	GO:0005509	calcium ion binding	K13448	CML	http://www.genome.jp/dbget-bin/www_bget?ko:K13448	Plant-pathogen interaction	ko04626	KOG0027(T)(Calmodulin and related proteins (EF-Hand superfamily))	gnl|BL_ORD_ID|336498	sp|Q8RYK0|CML31_ORYSJ Probable calcium-binding protein CML31 OS=Oryza sativa subsp. japonica GN=CML31 PE=2 SV=1
chr1.1061.3	PREDICTED: probable calcium-binding protein CML31 [Vitis vinifera]	GO:0005509	calcium ion binding	K13448	CML	http://www.genome.jp/dbget-bin/www_bget?ko:K13448	Plant-pathogen interaction	ko04626	KOG0027(T)(Calmodulin and related proteins (EF-Hand superfamily))	gnl|BL_ORD_ID|315765	sp|Q9FIH9|CML37_ARATH Calcium-binding protein CML37 OS=Arabidopsis thaliana GN=CML37 PE=2 SV=1
chr1.1061.5	PREDICTED: probable calcium-binding protein CML31 [Vitis vinifera]	GO:0005509	calcium ion binding	K13448	CML	http://www.genome.jp/dbget-bin/www_bget?ko:K13448	Plant-pathogen interaction	ko04626	KOG0027(T)(Calmodulin and related proteins (EF-Hand superfamily))	gnl|BL_ORD_ID|336498	sp|Q8RYK0|CML31_ORYSJ Probable calcium-binding protein CML31 OS=Oryza sativa subsp. japonica GN=CML31 PE=2 SV=1
GSVIVT01010380001	PREDICTED: probable calcium-binding protein CML31 [Vitis vinifera]	GO:0005509	calcium ion binding	K13448	CML	http://www.genome.jp/dbget-bin/www_bget?ko:K13448	Plant-pathogen interaction	ko04626	KOG0027(T)(Calmodulin and related proteins (EF-Hand superfamily))	gnl|BL_ORD_ID|336498	sp|Q8RYK0|CML31_ORYSJ Probable calcium-binding protein CML31 OS=Oryza sativa subsp. japonica GN=CML31 PE=2 SV=1
GSVIVT01010382001	unnamed protein product, partial [Vitis vinifera]	GO:0005509	calcium ion binding	K13448	CML	http://www.genome.jp/dbget-bin/www_bget?ko:K13448	Plant-pathogen interaction	ko04626	KOG0027(T)(Calmodulin and related proteins (EF-Hand superfamily))	gnl|BL_ORD_ID|331269	sp|Q8RYJ9|CML23_ORYSJ Putative calcium-binding protein CML23 OS=Oryza sativa subsp. japonica GN=CML23 PE=3 SV=1
chr1.1067.1	PREDICTED: putative calcium-binding protein CML23 [Vitis vinifera]	GO:0005509	calcium ion binding	K13448	CML	http://www.genome.jp/dbget-bin/www_bget?ko:K13448	Plant-pathogen interaction	ko04626	KOG0027(T)(Calmodulin and related proteins (EF-Hand superfamily))	gnl|BL_ORD_ID|331269	sp|Q8RYJ9|CML23_ORYSJ Putative calcium-binding protein CML23 OS=Oryza sativa subsp. japonica GN=CML23 PE=3 SV=1
chr1.1067.2	PREDICTED: putative calcium-binding protein CML23 [Vitis vinifera]	GO:0005509	calcium ion binding	K13448	CML	http://www.genome.jp/dbget-bin/www_bget?ko:K13448	Plant-pathogen interaction	ko04626	KOG0027(T)(Calmodulin and related proteins (EF-Hand superfamily))	gnl|BL_ORD_ID|331269	sp|Q8RYJ9|CML23_ORYSJ Putative calcium-binding protein CML23 OS=Oryza sativa subsp. japonica GN=CML23 PE=3 SV=1
GSVIVT01010383001	unnamed protein product, partial [Vitis vinifera]	GO:0005509	calcium ion binding	K13448	CML	http://www.genome.jp/dbget-bin/www_bget?ko:K13448	Plant-pathogen interaction	ko04626	KOG0027(T)(Calmodulin and related proteins (EF-Hand superfamily))	gnl|BL_ORD_ID|331269	sp|Q8RYJ9|CML23_ORYSJ Putative calcium-binding protein CML23 OS=Oryza sativa subsp. japonica GN=CML23 PE=3 SV=1
chr1.1068.1	PREDICTED: probable calcium-binding protein CML31 [Vitis vinifera]	GO:0005509	calcium ion binding	K13448	CML	http://www.genome.jp/dbget-bin/www_bget?ko:K13448	Plant-pathogen interaction	ko04626	KOG0027(T)(Calmodulin and related proteins (EF-Hand superfamily))	gnl|BL_ORD_ID|336498	sp|Q8RYK0|CML31_ORYSJ Probable calcium-binding protein CML31 OS=Oryza sativa subsp. japonica GN=CML31 PE=2 SV=1
GSVIVT01010384001	unnamed protein product, partial [Vitis vinifera]	GO:0005509	calcium ion binding	K13448	CML	http://www.genome.jp/dbget-bin/www_bget?ko:K13448	Plant-pathogen interaction	ko04626	KOG0027(T)(Calmodulin and related proteins (EF-Hand superfamily))	gnl|BL_ORD_ID|336498	sp|Q8RYK0|CML31_ORYSJ Probable calcium-binding protein CML31 OS=Oryza sativa subsp. japonica GN=CML31 PE=2 SV=1
GSVIVT01010385001	unnamed protein product, partial [Vitis vinifera]	GO:0005509	calcium ion binding	K13448	CML	http://www.genome.jp/dbget-bin/www_bget?ko:K13448	Plant-pathogen interaction	ko04626	KOG0027(T)(Calmodulin and related proteins (EF-Hand superfamily))	gnl|BL_ORD_ID|331269	sp|Q8RYJ9|CML23_ORYSJ Putative calcium-binding protein CML23 OS=Oryza sativa subsp. japonica GN=CML23 PE=3 SV=1
chr1.1069.1	PREDICTED: probable calcium-binding protein CML31 [Vitis vinifera]	GO:0005509	calcium ion binding	K13448	CML	http://www.genome.jp/dbget-bin/www_bget?ko:K13448	Plant-pathogen interaction	ko04626	KOG0027(T)(Calmodulin and related proteins (EF-Hand superfamily))	gnl|BL_ORD_ID|336498	sp|Q8RYK0|CML31_ORYSJ Probable calcium-binding protein CML31 OS=Oryza sativa subsp. japonica GN=CML31 PE=2 SV=1
chr1.1069.2	PREDICTED: probable calcium-binding protein CML31 [Vitis vinifera]	GO:0005509	calcium ion binding	K13448	CML	http://www.genome.jp/dbget-bin/www_bget?ko:K13448	Plant-pathogen interaction	ko04626	KOG0027(T)(Calmodulin and related proteins (EF-Hand superfamily))	gnl|BL_ORD_ID|336498	sp|Q8RYK0|CML31_ORYSJ Probable calcium-binding protein CML31 OS=Oryza sativa subsp. japonica GN=CML31 PE=2 SV=1
chr1.1069.3	PREDICTED: probable calcium-binding protein CML31 [Vitis vinifera]	GO:0005509	calcium ion binding	K13448	CML	http://www.genome.jp/dbget-bin/www_bget?ko:K13448	Plant-pathogen interaction	ko04626	KOG0027(T)(Calmodulin and related proteins (EF-Hand superfamily))	gnl|BL_ORD_ID|336498	sp|Q8RYK0|CML31_ORYSJ Probable calcium-binding protein CML31 OS=Oryza sativa subsp. japonica GN=CML31 PE=2 SV=1
GSVIVT01010386001	unnamed protein product, partial [Vitis vinifera]	-	-	-	-	-	-	-	-	-	-
GSVIVT01010387001	unnamed protein product, partial [Vitis vinifera]	GO:0005509	calcium ion binding	K13448	CML	http://www.genome.jp/dbget-bin/www_bget?ko:K13448	Plant-pathogen interaction	ko04626	KOG0027(T)(Calmodulin and related proteins (EF-Hand superfamily))	gnl|BL_ORD_ID|336498	sp|Q8RYK0|CML31_ORYSJ Probable calcium-binding protein CML31 OS=Oryza sativa subsp. japonica GN=CML31 PE=2 SV=1
chr1.1070.1	PREDICTED: putative calcium-binding protein CML23 [Vitis vinifera]	GO:0005509	calcium ion binding	K13448	CML	http://www.genome.jp/dbget-bin/www_bget?ko:K13448	Plant-pathogen interaction	ko04626	KOG0027(T)(Calmodulin and related proteins (EF-Hand superfamily))	gnl|BL_ORD_ID|331269	sp|Q8RYJ9|CML23_ORYSJ Putative calcium-binding protein CML23 OS=Oryza sativa subsp. japonica GN=CML23 PE=3 SV=1
GSVIVT01010390001	PREDICTED: uncharacterized protein At3g27210 isoform X1 [Vitis vinifera]<>CBI27602.3 unnamed protein product, partial [Vitis vinifera]	-	-	-	-	-	-	-	-	gnl|BL_ORD_ID|255577	sp|Q9LK32|Y3721_ARATH Uncharacterized protein At3g27210 OS=Arabidopsis thaliana GN=Y-2 PE=1 SV=1
chr1.1072.1	PREDICTED: uncharacterized protein At3g27210 isoform X2 [Vitis vinifera]	-	-	-	-	-	-	-	-	-	-
GSVIVT01010391001	unnamed protein product, partial [Vitis vinifera]	GO:0004672;GO:0005524;GO:0006468;GO:0016020;GO:0016021	protein kinase activity;ATP binding;protein phosphorylation;membrane;integral component of membrane	-	-	-	-	-	-	gnl|BL_ORD_ID|252861	sp|Q9LP24|Y1571_ARATH Probable leucine-rich repeat receptor-like protein kinase At1g35710 OS=Arabidopsis thaliana GN=At1g35710 PE=2 SV=1
GSVIVT01010392001	unnamed protein product, partial [Vitis vinifera]	-	-	-	-	-	-	-	-	-	-
GSVIVT01010394001	unnamed protein product, partial [Vitis vinifera]	GO:0046556;GO:0009044;GO:0004553;GO:0016787;GO:0005975;GO:0045493;GO:0031222;GO:0009505	alpha-L-arabinofuranosidase activity;xylan 1,4-beta-xylosidase activity;hydrolase activity, hydrolyzing O-glycosyl compounds;hydrolase activity;carbohydrate metabolic process;xylan catabolic process;arabinan catabolic process;plant-type cell wall	K15920	XYL4	http://www.genome.jp/dbget-bin/www_bget?ko:K15920	Amino sugar and nucleotide sugar metabolism	ko00520	-	gnl|BL_ORD_ID|248154	sp|A5JTQ2|XYL1_MEDSV Beta-xylosidase/alpha-L-arabinofuranosidase 1 (Fragment) OS=Medicago sativa subsp. varia GN=Xyl1 PE=1 SV=1
GSVIVT01010395001	unnamed protein product, partial [Vitis vinifera]	GO:0016615;GO:0003824;GO:0030060;GO:0016491;GO:0016616;GO:0005975;GO:0006099;GO:0055114;GO:0019752;GO:0006108	malate dehydrogenase activity;catalytic activity;L-malate dehydrogenase activity;oxidoreductase activity;oxidoreductase activity, acting on the CH-OH group of donors, NAD or NADP as acceptor;carbohydrate metabolic process;tricarboxylic acid cycle;oxidation-reduction process;carboxylic acid metabolic process;malate metabolic process	K00025	MDH1	http://www.genome.jp/dbget-bin/www_bget?ko:K00025	Cysteine and methionine metabolism;Citrate cycle (TCA cycle);Glyoxylate and dicarboxylate metabolism;Pyruvate metabolism;Carbon fixation in photosynthetic organisms;Carbon metabolism;Proximal tubule bicarbonate reclamation	ko00270,ko00020,ko00630,ko00620,ko00710,ko01200,ko04964	-	gnl|BL_ORD_ID|79662	sp|O24047|MDHC_MESCR Malate dehydrogenase, cytoplasmic OS=Mesembryanthemum crystallinum GN=MDH PE=2 SV=1
GSVIVT01010396001	-	-	-	-	-	-	-	-	-	-	-
GSVIVT01010397001	unnamed protein product, partial [Vitis vinifera]	-	-	-	-	-	-	-	-	gnl|BL_ORD_ID|298271	sp|Q94F27|B3GTB_ARATH Hydroxyproline O-galactosyltransferase HPGT1 OS=Arabidopsis thaliana GN=HPTG1 PE=1 SV=1
GSVIVT01010403001	-	-	-	-	-	-	-	-	-	-	-
GSVIVT01010404001	unnamed protein product, partial [Vitis vinifera]	-	-	-	-	-	-	-	-	gnl|BL_ORD_ID|298271	sp|Q94F27|B3GTB_ARATH Hydroxyproline O-galactosyltransferase HPGT1 OS=Arabidopsis thaliana GN=HPTG1 PE=1 SV=1
GSVIVT01010408001	unnamed protein product, partial [Vitis vinifera]	-	-	-	-	-	-	-	-	-	-
GSVIVT01010412001	unnamed protein product, partial [Vitis vinifera]	-	-	-	-	-	-	-	-	-	-
GSVIVT01010414001	unnamed protein product, partial [Vitis vinifera]	-	-	-	-	-	-	-	-	-	-
chr1.485.1	hypothetical protein VITISV_021513 [Vitis vinifera]	-	-	-	-	-	-	-	-	-	-
GSVIVT01010415001	-	-	-	-	-	-	-	-	-	-	-
GSVIVT01010416001	unnamed protein product, partial [Vitis vinifera]	-	-	-	-	-	-	-	-	-	-
GSVIVT01010417001	DNA-directed RNA polymerase isoform 3 [Theobroma cacao]	GO:0003677;GO:0016740;GO:0003899;GO:0016779;GO:0006351	DNA binding;transferase activity;DNA-directed 5'-3' RNA polymerase activity;nucleotidyltransferase activity;transcription, DNA-templated	K10908	POLRMT,RPO41	http://www.genome.jp/dbget-bin/www_bget?ko:K10908	-	-	KOG1038(KL)(Mitochondrial/chloroplast DNA-directed RNA polymerase RPO41, provides primers for DNA replication-initiation)	gnl|BL_ORD_ID|190540	sp|Q8VWF8|RPOT2_NICSY DNA-directed RNA polymerase 2, chloroplastic/mitochondrial OS=Nicotiana sylvestris GN=RPOT2 PE=2 SV=2
GSVIVT01010426001	PREDICTED: probable leucine-rich repeat receptor-like protein kinase At1g35710 [Vitis vinifera]	-	-	-	-	-	-	-	-	gnl|BL_ORD_ID|259225	sp|Q9ZUI0|Y2241_ARATH Putative leucine-rich repeat receptor-like serine/threonine-protein kinase At2g24130 OS=Arabidopsis thaliana GN=At2g24130 PE=3 SV=1
GSVIVT01010429001	hypothetical protein VITISV_026360 [Vitis vinifera]	GO:0003677;GO:0016740;GO:0003899;GO:0016779;GO:0006351	DNA binding;transferase activity;DNA-directed 5'-3' RNA polymerase activity;nucleotidyltransferase activity;transcription, DNA-templated	K10908	POLRMT,RPO41	http://www.genome.jp/dbget-bin/www_bget?ko:K10908	-	-	KOG1038(KL)(Mitochondrial/chloroplast DNA-directed RNA polymerase RPO41, provides primers for DNA replication-initiation)	gnl|BL_ORD_ID|191422	sp|Q8L6J3|RPO2B_TOBAC DNA-directed RNA polymerase 2B, chloroplastic/mitochondrial OS=Nicotiana tabacum GN=RPOT2-TOM PE=2 SV=2
GSVIVT01010431001	unnamed protein product, partial [Vitis vinifera]	GO:0016020;GO:0016021	membrane;integral component of membrane	K13347	PXMP2,PMP22	http://www.genome.jp/dbget-bin/www_bget?ko:K13347	Peroxisome	ko04146	-	gnl|BL_ORD_ID|137834	sp|Q9ZS51|PMP22_ARATH Peroxisomal membrane protein PMP22 OS=Arabidopsis thaliana GN=PMP22 PE=1 SV=1
GSVIVT01010436001	unnamed protein product, partial [Vitis vinifera]	GO:0004672;GO:0005524;GO:0004674;GO:0000166;GO:0006468	protein kinase activity;ATP binding;protein serine/threonine kinase activity;nucleotide binding;protein phosphorylation	K08269	ULK1_2_3,ATG1	http://www.genome.jp/dbget-bin/www_bget?ko:K08269	Autophagy - animal;Autophagy - other eukaryotes;Autophagy - yeast;Mitophagy - yeast;mTOR signaling pathway;Longevity regulating pathway - worm	ko04140,ko04136,ko04138,ko04139,ko04150,ko04212	KOG0595(OUT)(Serine/threonine-protein kinase involved in autophagy)	gnl|BL_ORD_ID|286834	sp|F4IRW0|ATG1C_ARATH Serine/threonine-protein kinase ATG1c OS=Arabidopsis thaliana GN=ATG1C PE=2 SV=1
GSVIVT01010437001	unnamed protein product, partial [Vitis vinifera]	-	-	K01412	PMPCA,MAS2	http://www.genome.jp/dbget-bin/www_bget?ko:K01412	-	-	KOG4280(Z)(Kinesin-like protein)	gnl|BL_ORD_ID|56346	sp|F4IL57|KN14I_ARATH Kinesin-like protein KIN-14I OS=Arabidopsis thaliana GN=KIN14I PE=2 SV=1
GSVIVT01010439001	unnamed protein product, partial [Vitis vinifera]	GO:0016740;GO:0016757;GO:0008378;GO:0006486;GO:0016020;GO:0000139;GO:0016021;GO:0005794	transferase activity;transferase activity, transferring glycosyl groups;galactosyltransferase activity;protein glycosylation;membrane;Golgi membrane;integral component of membrane;Golgi apparatus	-	-	-	-	-	-	gnl|BL_ORD_ID|298271	sp|Q94F27|B3GTB_ARATH Hydroxyproline O-galactosyltransferase HPGT1 OS=Arabidopsis thaliana GN=HPTG1 PE=1 SV=1
chr1.1073.1	unnamed protein product, partial [Vitis vinifera]	-	-	-	-	-	-	-	-	-	-
GSVIVT01010441001	PREDICTED: mannosyl-oligosaccharide glucosidase GCS1 [Vitis vinifera]<>CBI27623.3 unnamed protein product, partial [Vitis vinifera]	GO:0004573;GO:0003824;GO:0006487;GO:0009311;GO:0016021;GO:0016020;GO:0005789	mannosyl-oligosaccharide glucosidase activity;catalytic activity;protein N-linked glycosylation;oligosaccharide metabolic process;integral component of membrane;membrane;endoplasmic reticulum membrane	K01228	GCS1	http://www.genome.jp/dbget-bin/www_bget?ko:K01228	Protein processing in endoplasmic reticulum;N-Glycan biosynthesis	ko04141,ko00510	KOG2161(G)(Glucosidase I)	gnl|BL_ORD_ID|7269	sp|F4HTM3|GCS1_ARATH Mannosyl-oligosaccharide glucosidase GCS1 OS=Arabidopsis thaliana GN=GCS1 PE=1 SV=1
GSVIVT01010442001	PREDICTED: nuclear pore complex protein NUP54 [Vitis vinifera]	GO:0017056;GO:0005487;GO:0036228;GO:0006607;GO:0006999;GO:0005730;GO:0044613;GO:0005635;GO:0005643	structural constituent of nuclear pore;nucleocytoplasmic transporter activity;protein targeting to nuclear inner membrane;NLS-bearing protein import into nucleus;nuclear pore organization;nucleolus;nuclear pore central transport channel;nuclear envelope;nuclear pore	K14308	NUP54,NUP57	http://www.genome.jp/dbget-bin/www_bget?ko:K14308	RNA transport	ko03013	-	gnl|BL_ORD_ID|416505	sp|Q8GYF7|NUP54_ARATH Nuclear pore complex protein NUP54 OS=Arabidopsis thaliana GN=NUP54 PE=1 SV=1
GSVIVT01010443001	PREDICTED: F-box/kelch-repeat protein At1g67480 [Vitis vinifera]<>CBI27625.3 unnamed protein product, partial [Vitis vinifera]	GO:0004842;GO:0031463	ubiquitin-protein transferase activity;Cul3-RING ubiquitin ligase complex	-	-	-	-	-	-	gnl|BL_ORD_ID|388055	sp|Q9CAG8|FBK28_ARATH F-box/kelch-repeat protein At1g67480 OS=Arabidopsis thaliana GN=At1g67480 PE=2 SV=1
GSVIVT01010444001	unnamed protein product, partial [Vitis vinifera]	-	-	-	-	-	-	-	-	-	-
GSVIVT01010446001	PREDICTED: uncharacterized protein LOC100247229 [Vitis vinifera]	GO:0003924;GO:0005525	GTPase activity;GTP binding	K06949	rsgA,engC	http://www.genome.jp/dbget-bin/www_bget?ko:K06949	Thiamine metabolism	ko00730	-	gnl|BL_ORD_ID|477539	sp|Q3MG79|RSGA_ANAVT Small ribosomal subunit biogenesis GTPase RsgA OS=Anabaena variabilis (strain ATCC 29413 / PCC 7937) GN=rsgA PE=3 SV=1
chr1.1075.1	PREDICTED: uncharacterized protein LOC100247229 [Vitis vinifera]	GO:0003924;GO:0005525	GTPase activity;GTP binding	K06949	rsgA,engC	http://www.genome.jp/dbget-bin/www_bget?ko:K06949	Thiamine metabolism	ko00730	-	gnl|BL_ORD_ID|478524	sp|Q7UA74|RSGA_SYNPX Small ribosomal subunit biogenesis GTPase RsgA OS=Synechococcus sp. (strain WH8102) GN=rsgA PE=3 SV=1
GSVIVT01010448001	unnamed protein product, partial [Vitis vinifera]	GO:0008233;GO:0003735;GO:0006465;GO:0006412;GO:0005622;GO:0005787;GO:0005840;GO:0015934;GO:0030529;GO:0016021;GO:0016020	peptidase activity;structural constituent of ribosome;signal peptide processing;translation;intracellular;signal peptidase complex;ribosome;large ribosomal subunit;intracellular ribonucleoprotein complex;integral component of membrane;membrane	K12946	SPCS1	http://www.genome.jp/dbget-bin/www_bget?ko:K12946	Protein export	ko03060	-	gnl|BL_ORD_ID|205184	sp|Q944J0|SPCS1_ARATH Probable signal peptidase complex subunit 1 OS=Arabidopsis thaliana GN=At2g22425 PE=3 SV=1
chr1.490.1	unnamed protein product, partial [Vitis vinifera]	-	-	K12946	SPCS1	http://www.genome.jp/dbget-bin/www_bget?ko:K12946	Protein export	ko03060	-	gnl|BL_ORD_ID|205184	sp|Q944J0|SPCS1_ARATH Probable signal peptidase complex subunit 1 OS=Arabidopsis thaliana GN=At2g22425 PE=3 SV=1
chr1.490.2	unnamed protein product, partial [Vitis vinifera]	-	-	K12946	SPCS1	http://www.genome.jp/dbget-bin/www_bget?ko:K12946	Protein export	ko03060	-	gnl|BL_ORD_ID|205184	sp|Q944J0|SPCS1_ARATH Probable signal peptidase complex subunit 1 OS=Arabidopsis thaliana GN=At2g22425 PE=3 SV=1
chr1.490.3	unnamed protein product, partial [Vitis vinifera]	-	-	K12946	SPCS1	http://www.genome.jp/dbget-bin/www_bget?ko:K12946	Protein export	ko03060	-	gnl|BL_ORD_ID|205184	sp|Q944J0|SPCS1_ARATH Probable signal peptidase complex subunit 1 OS=Arabidopsis thaliana GN=At2g22425 PE=3 SV=1
chr1.490.4	unnamed protein product, partial [Vitis vinifera]	-	-	K12946	SPCS1	http://www.genome.jp/dbget-bin/www_bget?ko:K12946	Protein export	ko03060	-	gnl|BL_ORD_ID|205184	sp|Q944J0|SPCS1_ARATH Probable signal peptidase complex subunit 1 OS=Arabidopsis thaliana GN=At2g22425 PE=3 SV=1
GSVIVT01010449001	unnamed protein product, partial [Vitis vinifera]	GO:0003735;GO:0006412;GO:0005840;GO:0005622;GO:0015934;GO:0030529	structural constituent of ribosome;translation;ribosome;intracellular;large ribosomal subunit;intracellular ribonucleoprotein complex	K02880	RP-L17e,RPL17	http://www.genome.jp/dbget-bin/www_bget?ko:K02880	Ribosome	ko03010	KOG3353(J)(60S ribosomal protein L22)	gnl|BL_ORD_ID|463676	sp|P51413|RL172_ARATH 60S ribosomal protein L17-2 OS=Arabidopsis thaliana GN=RPL17B PE=2 SV=2
chr1.491.2	PREDICTED: 60S ribosomal protein L17-2 [Vitis vinifera]	GO:0003735;GO:0006412;GO:0005840;GO:0005622;GO:0015934;GO:0030529	structural constituent of ribosome;translation;ribosome;intracellular;large ribosomal subunit;intracellular ribonucleoprotein complex	K02880	RP-L17e,RPL17	http://www.genome.jp/dbget-bin/www_bget?ko:K02880	Ribosome	ko03010	KOG3353(J)(60S ribosomal protein L22)	gnl|BL_ORD_ID|463676	sp|P51413|RL172_ARATH 60S ribosomal protein L17-2 OS=Arabidopsis thaliana GN=RPL17B PE=2 SV=2
GSVIVT01010450001	unnamed protein product, partial [Vitis vinifera]	-	-	K02880	RP-L17e,RPL17	http://www.genome.jp/dbget-bin/www_bget?ko:K02880	Ribosome	ko03010	KOG3353(J)(60S ribosomal protein L22)	gnl|BL_ORD_ID|463676	sp|P51413|RL172_ARATH 60S ribosomal protein L17-2 OS=Arabidopsis thaliana GN=RPL17B PE=2 SV=2
GSVIVT01010451001	unnamed protein product, partial [Vitis vinifera]	GO:0008233;GO:0003735;GO:0006465;GO:0006412;GO:0005622;GO:0005787;GO:0005840;GO:0015934;GO:0030529;GO:0016021;GO:0016020	peptidase activity;structural constituent of ribosome;signal peptide processing;translation;intracellular;signal peptidase complex;ribosome;large ribosomal subunit;intracellular ribonucleoprotein complex;integral component of membrane;membrane	K02880	RP-L17e,RPL17	http://www.genome.jp/dbget-bin/www_bget?ko:K02880	Ribosome	ko03010	KOG3353(J)(60S ribosomal protein L22)	gnl|BL_ORD_ID|463676	sp|P51413|RL172_ARATH 60S ribosomal protein L17-2 OS=Arabidopsis thaliana GN=RPL17B PE=2 SV=2
GSVIVT01010452001	PREDICTED: endoplasmic reticulum metallopeptidase 1 isoform X1 [Vitis vinifera]<>CBI27632.3 unnamed protein product, partial [Vitis vinifera]	GO:0016020;GO:0016021	membrane;integral component of membrane	-	-	-	-	-	KOG2194(OR)(Aminopeptidases of the M20 family)	gnl|BL_ORD_ID|381879	sp|Q0VGW4|ERMP1_XENLA Endoplasmic reticulum metallopeptidase 1 OS=Xenopus laevis GN=ermp1 PE=2 SV=1
chr1.492.1	PREDICTED: endoplasmic reticulum metallopeptidase 1 isoform X1 [Vitis vinifera]<>CBI27632.3 unnamed protein product, partial [Vitis vinifera]	GO:0016020;GO:0016021	membrane;integral component of membrane	-	-	-	-	-	KOG2194(OR)(Aminopeptidases of the M20 family)	gnl|BL_ORD_ID|381879	sp|Q0VGW4|ERMP1_XENLA Endoplasmic reticulum metallopeptidase 1 OS=Xenopus laevis GN=ermp1 PE=2 SV=1
chr1.492.2	hypothetical protein POPTR_0008s17550g [Populus trichocarpa]<>EEE89988.2 hypothetical protein POPTR_0008s17550g [Populus trichocarpa]	GO:0016020;GO:0016021	membrane;integral component of membrane	-	-	-	-	-	KOG2194(OR)(Aminopeptidases of the M20 family)	gnl|BL_ORD_ID|381879	sp|Q0VGW4|ERMP1_XENLA Endoplasmic reticulum metallopeptidase 1 OS=Xenopus laevis GN=ermp1 PE=2 SV=1
chr1.492.3	PREDICTED: endoplasmic reticulum metallopeptidase 1 isoform X1 [Vitis vinifera]<>CBI27632.3 unnamed protein product, partial [Vitis vinifera]	GO:0016020;GO:0016021	membrane;integral component of membrane	-	-	-	-	-	KOG2194(OR)(Aminopeptidases of the M20 family)	gnl|BL_ORD_ID|383032	sp|Q7Z2K6|ERMP1_HUMAN Endoplasmic reticulum metallopeptidase 1 OS=Homo sapiens GN=ERMP1 PE=1 SV=2
GSVIVT01010454001	unnamed protein product, partial [Vitis vinifera]	GO:0016020;GO:0016021	membrane;integral component of membrane	-	-	-	-	-	-	gnl|BL_ORD_ID|285802	sp|Q6DBG8|ARAD1_ARATH Probable arabinosyltransferase ARAD1 OS=Arabidopsis thaliana GN=ARAD1 PE=1 SV=1
chr1.1076.1	PREDICTED: LOW QUALITY PROTEIN: probable arabinosyltransferase ARAD1 [Vitis vinifera]	GO:0016020;GO:0016021	membrane;integral component of membrane	-	-	-	-	-	-	gnl|BL_ORD_ID|285802	sp|Q6DBG8|ARAD1_ARATH Probable arabinosyltransferase ARAD1 OS=Arabidopsis thaliana GN=ARAD1 PE=1 SV=1
chr1.1076.2	PREDICTED: LOW QUALITY PROTEIN: probable arabinosyltransferase ARAD1 [Vitis vinifera]	GO:0016740;GO:0016021;GO:0016020	transferase activity;integral component of membrane;membrane	-	-	-	-	-	-	gnl|BL_ORD_ID|285802	sp|Q6DBG8|ARAD1_ARATH Probable arabinosyltransferase ARAD1 OS=Arabidopsis thaliana GN=ARAD1 PE=1 SV=1
chr1.1076.3	PREDICTED: LOW QUALITY PROTEIN: probable arabinosyltransferase ARAD1 [Vitis vinifera]	GO:0016020;GO:0016021	membrane;integral component of membrane	-	-	-	-	-	-	gnl|BL_ORD_ID|285802	sp|Q6DBG8|ARAD1_ARATH Probable arabinosyltransferase ARAD1 OS=Arabidopsis thaliana GN=ARAD1 PE=1 SV=1
GSVIVT01010456001	unnamed protein product, partial [Vitis vinifera]	-	-	-	-	-	-	-	-	gnl|BL_ORD_ID|133878	sp|Q8VZE4|PP299_ARATH Pentatricopeptide repeat-containing protein At4g01570 OS=Arabidopsis thaliana GN=At4g01570 PE=2 SV=1
GSVIVT01010457001	unnamed protein product, partial [Vitis vinifera]	-	-	-	-	-	-	-	-	gnl|BL_ORD_ID|133878	sp|Q8VZE4|PP299_ARATH Pentatricopeptide repeat-containing protein At4g01570 OS=Arabidopsis thaliana GN=At4g01570 PE=2 SV=1
GSVIVT01010458001	PREDICTED: LRR receptor-like serine/threonine-protein kinase FLS2 [Vitis vinifera]	-	-	-	-	-	-	-	-	gnl|BL_ORD_ID|260598	sp|O82318|Y2579_ARATH Probably inactive leucine-rich repeat receptor-like protein kinase At2g25790 OS=Arabidopsis thaliana GN=At2g25790 PE=2 SV=1
GSVIVT01010459001	-	-	-	-	-	-	-	-	-	-	-
GSVIVT01010461001	unnamed protein product, partial [Vitis vinifera]	-	-	-	-	-	-	-	-	gnl|BL_ORD_ID|298271	sp|Q94F27|B3GTB_ARATH Hydroxyproline O-galactosyltransferase HPGT1 OS=Arabidopsis thaliana GN=HPTG1 PE=1 SV=1
chr1.493.1	PREDICTED: hydroxyproline O-galactosyltransferase HPGT1 isoform X2 [Vitis vinifera]	-	-	-	-	-	-	-	-	gnl|BL_ORD_ID|298271	sp|Q94F27|B3GTB_ARATH Hydroxyproline O-galactosyltransferase HPGT1 OS=Arabidopsis thaliana GN=HPTG1 PE=1 SV=1
GSVIVT01010463001	unnamed protein product, partial [Vitis vinifera]	GO:0022857;GO:0006810;GO:0005886;GO:0016020;GO:0016021;GO:0008171;GO:0016740;GO:0008168;GO:0032259	transmembrane transporter activity;transport;plasma membrane;membrane;integral component of membrane;O-methyltransferase activity;transferase activity;methyltransferase activity;methylation	K13272	AOMT,CROMT2	http://www.genome.jp/dbget-bin/www_bget?ko:K13272	Flavone and flavonol biosynthesis	ko00944	-	gnl|BL_ORD_ID|386217	sp|C7AE94|FAOMT_VITVI Flavonoid 3',5'-methyltransferase OS=Vitis vinifera GN=FAOMT PE=1 SV=1
GSVIVT01010464001	unnamed protein product, partial [Vitis vinifera]	GO:0008233;GO:0006465;GO:0005787;GO:0016021	peptidase activity;signal peptide processing;signal peptidase complex;integral component of membrane	K12948	SPCS3,SPC3	http://www.genome.jp/dbget-bin/www_bget?ko:K12948	Protein export	ko03060	KOG3372(U)(Signal peptidase complex subunit)	gnl|BL_ORD_ID|206561	sp|Q53YF3|SPC3B_ARATH Signal peptidase complex subunit 3B OS=Arabidopsis thaliana GN=At5g27430 PE=2 SV=1
GSVIVT01010466001	unnamed protein product, partial [Vitis vinifera]	GO:0008171;GO:0016740;GO:0008168;GO:0032259	O-methyltransferase activity;transferase activity;methyltransferase activity;methylation	K13272	AOMT,CROMT2	http://www.genome.jp/dbget-bin/www_bget?ko:K13272	Flavone and flavonol biosynthesis	ko00944	KOG1663(Q)(O-methyltransferase)	gnl|BL_ORD_ID|386217	sp|C7AE94|FAOMT_VITVI Flavonoid 3',5'-methyltransferase OS=Vitis vinifera GN=FAOMT PE=1 SV=1
GSVIVT01010467001	unnamed protein product, partial [Vitis vinifera]	GO:0022857;GO:0006810;GO:0005886;GO:0016020;GO:0016021	transmembrane transporter activity;transport;plasma membrane;membrane;integral component of membrane	-	-	-	-	-	-	gnl|BL_ORD_ID|251442	sp|Q9LI65|WTR24_ARATH WAT1-related protein At3g30340 OS=Arabidopsis thaliana GN=At3g30340 PE=2 SV=1
GSVIVT01010468001	unnamed protein product, partial [Vitis vinifera]	GO:0008171;GO:0016740;GO:0008168;GO:0032259	O-methyltransferase activity;transferase activity;methyltransferase activity;methylation	K13272	AOMT,CROMT2	http://www.genome.jp/dbget-bin/www_bget?ko:K13272	Flavone and flavonol biosynthesis	ko00944	KOG1663(Q)(O-methyltransferase)	gnl|BL_ORD_ID|386217	sp|C7AE94|FAOMT_VITVI Flavonoid 3',5'-methyltransferase OS=Vitis vinifera GN=FAOMT PE=1 SV=1
GSVIVT01010469001	unnamed protein product, partial [Vitis vinifera]	GO:0008171;GO:0016740;GO:0008168;GO:0032259	O-methyltransferase activity;transferase activity;methyltransferase activity;methylation	K13272	AOMT,CROMT2	http://www.genome.jp/dbget-bin/www_bget?ko:K13272	Flavone and flavonol biosynthesis	ko00944	KOG1663(Q)(O-methyltransferase)	gnl|BL_ORD_ID|386217	sp|C7AE94|FAOMT_VITVI Flavonoid 3',5'-methyltransferase OS=Vitis vinifera GN=FAOMT PE=1 SV=1
GSVIVT01010470001	unnamed protein product, partial [Vitis vinifera]	GO:0008270	zinc ion binding	-	-	-	-	-	-	gnl|BL_ORD_ID|257026	sp|Q94B55|XB31_ARATH Putative E3 ubiquitin-protein ligase XBAT31 OS=Arabidopsis thaliana GN=XBAT31 PE=2 SV=1
GSVIVT01010471001	PREDICTED: ELMO domain-containing protein A [Vitis vinifera]<>CBI27646.3 unnamed protein product, partial [Vitis vinifera]	-	-	-	-	-	-	-	KOG2998(S)(Uncharacterized conserved protein)	gnl|BL_ORD_ID|377495	sp|Q54YW1|ELMOA_DICDI ELMO domain-containing protein A OS=Dictyostelium discoideum GN=elmoA PE=1 SV=1
chr1.1077.1	PREDICTED: ELMO domain-containing protein A [Vitis vinifera]<>CBI27646.3 unnamed protein product, partial [Vitis vinifera]	-	-	-	-	-	-	-	KOG2998(S)(Uncharacterized conserved protein)	gnl|BL_ORD_ID|377495	sp|Q54YW1|ELMOA_DICDI ELMO domain-containing protein A OS=Dictyostelium discoideum GN=elmoA PE=1 SV=1
GSVIVT01010473001	PREDICTED: 65-kDa microtubule-associated protein 8 [Vitis vinifera]	-	-	K16732	PRC1	http://www.genome.jp/dbget-bin/www_bget?ko:K16732	-	-	-	gnl|BL_ORD_ID|82015	sp|Q9C7G0|MA658_ARATH 65-kDa microtubule-associated protein 8 OS=Arabidopsis thaliana GN=MAP65-8 PE=1 SV=2
GSVIVT01010475001	unnamed protein product, partial [Vitis vinifera]	GO:0004497;GO:0016709;GO:0016705;GO:0020037;GO:0046872;GO:0005506;GO:0016491;GO:0044550;GO:0055114;GO:0016020;GO:0016021	monooxygenase activity;oxidoreductase activity, acting on paired donors, with incorporation or reduction of molecular oxygen, NAD(P)H as one donor, and incorporation of one atom of oxygen;oxidoreductase activity, acting on paired donors, with incorporation or reduction of molecular oxygen;heme binding;metal ion binding;iron ion binding;oxidoreductase activity;secondary metabolite biosynthetic pro…	-	-	-	-	-	-	gnl|BL_ORD_ID|307314	sp|Q9LMX7|C78A5_ARATH Cytochrome P450 78A5 OS=Arabidopsis thaliana GN=CYP78A5 PE=2 SV=1
GSVIVT01010476001	unnamed protein product, partial [Vitis vinifera]	-	-	-	-	-	-	-	-	-	-
GSVIVT01010477001	unnamed protein product, partial [Vitis vinifera]	GO:0004721;GO:0016791	phosphoprotein phosphatase activity;phosphatase activity	K17616	CTDSPL2	http://www.genome.jp/dbget-bin/www_bget?ko:K17616	-	-	KOG1605(K)(TFIIF-interacting CTD phosphatase, including NLI-interacting factor (involved in RNA polymerase II regulation))	gnl|BL_ORD_ID|348783	sp|Q54GB2|CTSL2_DICDI CTD small phosphatase-like protein 2 OS=Dictyostelium discoideum GN=ctdspl2 PE=3 SV=1
GSVIVT01010478001	unnamed protein product, partial [Vitis vinifera]	-	-	K17616	CTDSPL2	http://www.genome.jp/dbget-bin/www_bget?ko:K17616	-	-	-	gnl|BL_ORD_ID|299334	sp|F4HRV8|ASY1_ARATH Meiosis-specific protein ASY1 OS=Arabidopsis thaliana GN=ASY1 PE=1 SV=1
GSVIVT01010479001	PREDICTED: HORMA domain-containing protein 1 [Vitis vinifera]	-	-	-	-	-	-	-	-	gnl|BL_ORD_ID|299334	sp|F4HRV8|ASY1_ARATH Meiosis-specific protein ASY1 OS=Arabidopsis thaliana GN=ASY1 PE=1 SV=1
GSVIVT01010480001	PREDICTED: uncharacterized protein LOC100262484 [Vitis vinifera]	-	-	-	-	-	-	-	-	gnl|BL_ORD_ID|258562	sp|Q9FYF7|Y1736_ARATH REF/SRPP-like protein At1g67360 OS=Arabidopsis thaliana GN=At1g67360 PE=2 SV=1
chr1.1079.1	PREDICTED: uncharacterized protein LOC100262484 [Vitis vinifera]	-	-	-	-	-	-	-	-	gnl|BL_ORD_ID|258562	sp|Q9FYF7|Y1736_ARATH REF/SRPP-like protein At1g67360 OS=Arabidopsis thaliana GN=At1g67360 PE=2 SV=1
chr1.1079.2	PREDICTED: uncharacterized protein LOC100262484 [Vitis vinifera]	-	-	-	-	-	-	-	-	gnl|BL_ORD_ID|258562	sp|Q9FYF7|Y1736_ARATH REF/SRPP-like protein At1g67360 OS=Arabidopsis thaliana GN=At1g67360 PE=2 SV=1
GSVIVT01010481001	unnamed protein product, partial [Vitis vinifera]	-	-	-	-	-	-	-	-	-	-
GSVIVT01010482001	unnamed protein product, partial [Vitis vinifera]	-	-	-	-	-	-	-	-	-	-
GSVIVT01010483001	PREDICTED: chlorophyll a-b binding protein, chloroplastic [Vitis vinifera]<>CBI27656.3 unnamed protein product, partial [Vitis vinifera]	GO:0031409;GO:0016168;GO:0046872;GO:0018298;GO:0009765;GO:0009416;GO:0015979;GO:0009768;GO:0009522;GO:0009535;GO:0016021;GO:0009579;GO:0016020;GO:0009941;GO:0009507;GO:0010287	pigment binding;chlorophyll binding;metal ion binding;protein-chromophore linkage;photosynthesis, light harvesting;response to light stimulus;photosynthesis;photosynthesis, light harvesting in photosystem I;photosystem I;chloroplast thylakoid membrane;integral component of membrane;thylakoid;membrane;chloroplast envelope;chloroplast;plastoglobule	K08908	LHCA2	http://www.genome.jp/dbget-bin/www_bget?ko:K08908	Photosynthesis - antenna proteins	ko00196	-	gnl|BL_ORD_ID|311711	sp|P13869|CB12_PETHY Chlorophyll a-b binding protein, chloroplastic OS=Petunia hybrida PE=2 SV=1
GSVIVT01010486001	unnamed protein product, partial [Vitis vinifera]	-	-	-	-	-	-	-	-	gnl|BL_ORD_ID|390654	sp|Q9FYF9|FB76_ARATH F-box protein At1g67340 OS=Arabidopsis thaliana GN=At1g67340 PE=1 SV=1
chr1.1080.1	PREDICTED: F-box protein At1g67340 [Vitis vinifera]	-	-	-	-	-	-	-	-	gnl|BL_ORD_ID|390654	sp|Q9FYF9|FB76_ARATH F-box protein At1g67340 OS=Arabidopsis thaliana GN=At1g67340 PE=1 SV=1
chr1.1080.2	PREDICTED: F-box protein At1g67340 [Vitis vinifera]	-	-	-	-	-	-	-	-	gnl|BL_ORD_ID|390654	sp|Q9FYF9|FB76_ARATH F-box protein At1g67340 OS=Arabidopsis thaliana GN=At1g67340 PE=1 SV=1
GSVIVT01010487001	PREDICTED: alpha-ketoglutarate-dependent dioxygenase alkB [Vitis vinifera]<>XP_010655909.1 PREDICTED: alpha-ketoglutarate-dependent dioxygenase alkB [Vitis vinifera]<>CBI27658.3 unnamed protein product, partial [Vitis vinifera]	GO:0016491;GO:0055114;GO:0006281	oxidoreductase activity;oxidation-reduction process;DNA repair	K10765	ALKBH1	http://www.genome.jp/dbget-bin/www_bget?ko:K10765	-	-	KOG2731(A)(DNA alkylation damage repair protein)	gnl|BL_ORD_ID|274506	sp|Q9SA98|ALKBH_ARATH Alpha-ketoglutarate-dependent dioxygenase alkB OS=Arabidopsis thaliana GN=At1g11780 PE=2 SV=2
chr1.500.1	PREDICTED: alpha-ketoglutarate-dependent dioxygenase alkB [Vitis vinifera]<>XP_010655909.1 PREDICTED: alpha-ketoglutarate-dependent dioxygenase alkB [Vitis vinifera]<>CBI27658.3 unnamed protein product, partial [Vitis vinifera]	GO:0016491;GO:0055114;GO:0006281	oxidoreductase activity;oxidation-reduction process;DNA repair	K10765	ALKBH1	http://www.genome.jp/dbget-bin/www_bget?ko:K10765	-	-	-	gnl|BL_ORD_ID|274506	sp|Q9SA98|ALKBH_ARATH Alpha-ketoglutarate-dependent dioxygenase alkB OS=Arabidopsis thaliana GN=At1g11780 PE=2 SV=2
GSVIVT01010488001	PREDICTED: uncharacterized protein LOC100248862 isoform X2 [Vitis vinifera]<>CBI27659.3 unnamed protein product, partial [Vitis vinifera]	-	-	-	-	-	-	-	-	-	-
chr1.1081.1	-	-	-	-	-	-	-	-	-	-	-
chr1.1081.3	PREDICTED: uncharacterized protein LOC100248862 isoform X1 [Vitis vinifera]	-	-	-	-	-	-	-	-	-	-
GSVIVT01010490001	unnamed protein product, partial [Vitis vinifera]	GO:0003824	catalytic activity	-	-	-	-	-	-	-	-
GSVIVT01010491001	unnamed protein product, partial [Vitis vinifera]	GO:0045492;GO:0016021;GO:0016020	xylan biosynthetic process;integral component of membrane;membrane	-	-	-	-	-	-	gnl|BL_ORD_ID|102265	sp|Q9C7F9|MT127_ARATH Probable methyltransferase At1g27930 OS=Arabidopsis thaliana GN=At1g27930 PE=1 SV=1
chr1.501.1	PREDICTED: probable methyltransferase At1g27930 [Vitis vinifera]	GO:0045492;GO:0016021;GO:0016020	xylan biosynthetic process;integral component of membrane;membrane	-	-	-	-	-	-	gnl|BL_ORD_ID|102265	sp|Q9C7F9|MT127_ARATH Probable methyltransferase At1g27930 OS=Arabidopsis thaliana GN=At1g27930 PE=1 SV=1
GSVIVT01010494001	PREDICTED: uncharacterized protein LOC100248968 [Vitis vinifera]<>CBI27662.3 unnamed protein product, partial [Vitis vinifera]	GO:0003723	RNA binding	K20102	YTHDF	http://www.genome.jp/dbget-bin/www_bget?ko:K20102	-	-	KOG1902(TA)(Putative signal transduction protein involved in RNA splicing)	gnl|BL_ORD_ID|544902	sp|Q9BYJ9|YTHD1_HUMAN YTH domain-containing family protein 1 OS=Homo sapiens GN=YTHDF1 PE=1 SV=1
GSVIVT01010495001	unnamed protein product, partial [Vitis vinifera]	GO:0008270	zinc ion binding	-	-	-	-	-	KOG1995(R)(Conserved Zn-finger protein)	gnl|BL_ORD_ID|554203	sp|Q8GZ43|YZR3_ARATH RanBP2-type zinc finger protein At1g67325 OS=Arabidopsis thaliana GN=At1g67325 PE=1 SV=1
chr1.1083.1	BnaC06g26830D [Brassica napus]	GO:0008270	zinc ion binding	-	-	-	-	-	-	gnl|BL_ORD_ID|554203	sp|Q8GZ43|YZR3_ARATH RanBP2-type zinc finger protein At1g67325 OS=Arabidopsis thaliana GN=At1g67325 PE=1 SV=1
chr1.1083.2	unnamed protein product, partial [Vitis vinifera]	GO:0008270	zinc ion binding	-	-	-	-	-	KOG1995(R)(Conserved Zn-finger protein)	gnl|BL_ORD_ID|554203	sp|Q8GZ43|YZR3_ARATH RanBP2-type zinc finger protein At1g67325 OS=Arabidopsis thaliana GN=At1g67325 PE=1 SV=1
chr1.1083.3	unnamed protein product, partial [Vitis vinifera]	GO:0008270	zinc ion binding	-	-	-	-	-	-	gnl|BL_ORD_ID|554203	sp|Q8GZ43|YZR3_ARATH RanBP2-type zinc finger protein At1g67325 OS=Arabidopsis thaliana GN=At1g67325 PE=1 SV=1
chr1.1083.4	PREDICTED: ranBP2-type zinc finger protein At1g67325 isoform X2 [Vitis vinifera]	-	-	-	-	-	-	-	KOG1995(R)(Conserved Zn-finger protein)	gnl|BL_ORD_ID|554203	sp|Q8GZ43|YZR3_ARATH RanBP2-type zinc finger protein At1g67325 OS=Arabidopsis thaliana GN=At1g67325 PE=1 SV=1
chr1.1083.5	hypothetical protein CISIN_1g018310mg [Citrus sinensis]	GO:0008270	zinc ion binding	-	-	-	-	-	KOG1995(R)(Conserved Zn-finger protein)	gnl|BL_ORD_ID|554203	sp|Q8GZ43|YZR3_ARATH RanBP2-type zinc finger protein At1g67325 OS=Arabidopsis thaliana GN=At1g67325 PE=1 SV=1
chr1.1083.10	PREDICTED: ranBP2-type zinc finger protein At1g67325 isoform X2 [Vitis vinifera]	GO:0008270	zinc ion binding	-	-	-	-	-	KOG1995(R)(Conserved Zn-finger protein)	gnl|BL_ORD_ID|554203	sp|Q8GZ43|YZR3_ARATH RanBP2-type zinc finger protein At1g67325 OS=Arabidopsis thaliana GN=At1g67325 PE=1 SV=1
chr1.1083.11	PREDICTED: ranBP2-type zinc finger protein At1g67325 isoform X2 [Vitis vinifera]	GO:0008270	zinc ion binding	-	-	-	-	-	KOG1995(R)(Conserved Zn-finger protein)	gnl|BL_ORD_ID|554203	sp|Q8GZ43|YZR3_ARATH RanBP2-type zinc finger protein At1g67325 OS=Arabidopsis thaliana GN=At1g67325 PE=1 SV=1
chr1.1083.6	unnamed protein product, partial [Vitis vinifera]	GO:0008270	zinc ion binding	-	-	-	-	-	-	gnl|BL_ORD_ID|554203	sp|Q8GZ43|YZR3_ARATH RanBP2-type zinc finger protein At1g67325 OS=Arabidopsis thaliana GN=At1g67325 PE=1 SV=1
chr1.1083.7	PREDICTED: ranBP2-type zinc finger protein At1g67325 isoform X1 [Vitis vinifera]	-	-	-	-	-	-	-	KOG1995(R)(Conserved Zn-finger protein)	gnl|BL_ORD_ID|554203	sp|Q8GZ43|YZR3_ARATH RanBP2-type zinc finger protein At1g67325 OS=Arabidopsis thaliana GN=At1g67325 PE=1 SV=1
chr1.1083.8	PREDICTED: ranBP2-type zinc finger protein At1g67325 isoform X3 [Vitis vinifera]	GO:0008270	zinc ion binding	-	-	-	-	-	KOG1995(R)(Conserved Zn-finger protein)	gnl|BL_ORD_ID|554203	sp|Q8GZ43|YZR3_ARATH RanBP2-type zinc finger protein At1g67325 OS=Arabidopsis thaliana GN=At1g67325 PE=1 SV=1
chr1.1083.9	unnamed protein product, partial [Vitis vinifera]	GO:0008270	zinc ion binding	-	-	-	-	-	KOG1995(R)(Conserved Zn-finger protein)	gnl|BL_ORD_ID|554203	sp|Q8GZ43|YZR3_ARATH RanBP2-type zinc finger protein At1g67325 OS=Arabidopsis thaliana GN=At1g67325 PE=1 SV=1
chr1.1083.12	unnamed protein product, partial [Vitis vinifera]	GO:0008270	zinc ion binding	-	-	-	-	-	KOG1995(R)(Conserved Zn-finger protein)	gnl|BL_ORD_ID|554203	sp|Q8GZ43|YZR3_ARATH RanBP2-type zinc finger protein At1g67325 OS=Arabidopsis thaliana GN=At1g67325 PE=1 SV=1
GSVIVT01010496001	unnamed protein product, partial [Vitis vinifera]	GO:0003677;GO:0005634	DNA binding;nucleus	-	-	-	-	-	-	gnl|BL_ORD_ID|502269	sp|A2YGR5|SPL12_ORYSI Squamosa promoter-binding-like protein 12 OS=Oryza sativa subsp. indica GN=SPL12 PE=2 SV=1
GSVIVT01010497001	PREDICTED: 4-coumarate--CoA ligase-like 1 [Vitis vinifera]<>CBI27665.3 unnamed protein product, partial [Vitis vinifera]	GO:0031956;GO:0004467;GO:0003824;GO:0008152;GO:0080110;GO:0001676;GO:0046949;GO:0005737;GO:0005783	medium-chain fatty acid-CoA ligase activity;long-chain fatty acid-CoA ligase activity;catalytic activity;metabolic process;sporopollenin biosynthetic process;long-chain fatty acid metabolic process;fatty-acyl-CoA biosynthetic process;cytoplasm;endoplasmic reticulum	K01904	4CL	http://www.genome.jp/dbget-bin/www_bget?ko:K01904	Phenylalanine metabolism;Phenylpropanoid biosynthesis;Ubiquinone and other terpenoid-quinone biosynthesis	ko00360,ko00940,ko00130	KOG1176(I)(Acyl-CoA synthetase)	gnl|BL_ORD_ID|263715	sp|Q9LQ12|4CLL1_ARATH 4-coumarate--CoA ligase-like 1 OS=Arabidopsis thaliana GN=4CLL1 PE=1 SV=1
GSVIVT01010498001	unnamed protein product, partial [Vitis vinifera]	-	-	-	-	-	-	-	-	gnl|BL_ORD_ID|385495	sp|Q9FZK1|FBX6_ARATH F-box only protein 6 OS=Arabidopsis thaliana GN=FBX6 PE=2 SV=1
chr1.1084.1	PREDICTED: F-box only protein 6 [Vitis vinifera]	-	-	-	-	-	-	-	-	gnl|BL_ORD_ID|385495	sp|Q9FZK1|FBX6_ARATH F-box only protein 6 OS=Arabidopsis thaliana GN=FBX6 PE=2 SV=1
GSVIVT01010499001	unnamed protein product, partial [Vitis vinifera]	-	-	K15032	MTERFD	http://www.genome.jp/dbget-bin/www_bget?ko:K15032	-	-	-	gnl|BL_ORD_ID|103174	sp|Q84X53|MTEF1_ARATH Transcription termination factor MTEF1, chloroplastic OS=Arabidopsis thaliana GN=MTERF1 PE=2 SV=2
chr1.503.1	PREDICTED: transcription termination factor MTEF1, chloroplastic [Vitis vinifera]	-	-	K15032	MTERFD	http://www.genome.jp/dbget-bin/www_bget?ko:K15032	-	-	-	gnl|BL_ORD_ID|103174	sp|Q84X53|MTEF1_ARATH Transcription termination factor MTEF1, chloroplastic OS=Arabidopsis thaliana GN=MTERF1 PE=2 SV=2
GSVIVT01010500001	unnamed protein product, partial [Vitis vinifera]	-	-	-	-	-	-	-	-	-	-
GSVIVT01010501001	PREDICTED: uncharacterized protein LOC104877364 [Vitis vinifera]<>XP_010656028.1 PREDICTED: uncharacterized protein LOC104877364 [Vitis vinifera]	-	-	-	-	-	-	-	KOG0714(O)(Molecular chaperone (DnaJ superfamily))	gnl|BL_ORD_ID|359080	sp|Q5HNW7|DNAJ_STAEQ Chaperone protein DnaJ OS=Staphylococcus epidermidis (strain ATCC 35984 / RP62A) GN=dnaJ PE=3 SV=1
GSVIVT01010502001	PREDICTED: histidine kinase 3 [Vitis vinifera]<>CBI27670.3 unnamed protein product, partial [Vitis vinifera]	GO:0043424;GO:0000155;GO:0004673;GO:0016772;GO:0010150;GO:0070417;GO:0016310;GO:0010271;GO:0080117;GO:0010029;GO:0000160;GO:0016036;GO:0009909;GO:0071215;GO:0016021;GO:0016020;GO:0016301;GO:0007165	protein histidine kinase binding;phosphorelay sensor kinase activity;protein histidine kinase activity;transferase activity, transferring phosphorus-containing groups;leaf senescence;cellular response to cold;phosphorylation;regulation of chlorophyll catabolic process;secondary growth;regulation of seed germination;phosphorelay signal transduction system;cellular response to phosphate starvation;…	K14489	AHK2_3_4	http://www.genome.jp/dbget-bin/www_bget?ko:K14489	Plant hormone signal transduction	ko04075	KOG0519(T)(Sensory transduction histidine kinase)	gnl|BL_ORD_ID|270926	sp|Q9C5U1|AHK3_ARATH Histidine kinase 3 OS=Arabidopsis thaliana GN=AHK3 PE=1 SV=1
chr1.1085.1	PREDICTED: histidine kinase 3 [Vitis vinifera]<>CBI27670.3 unnamed protein product, partial [Vitis vinifera]	GO:0043424;GO:0000155;GO:0004673;GO:0016772;GO:0010150;GO:0070417;GO:0016310;GO:0010271;GO:0080117;GO:0010029;GO:0000160;GO:0016036;GO:0009909;GO:0071215;GO:0016021;GO:0016020;GO:0016301;GO:0007165	protein histidine kinase binding;phosphorelay sensor kinase activity;protein histidine kinase activity;transferase activity, transferring phosphorus-containing groups;leaf senescence;cellular response to cold;phosphorylation;regulation of chlorophyll catabolic process;secondary growth;regulation of seed germination;phosphorelay signal transduction system;cellular response to phosphate starvation;…	K14489	AHK2_3_4	http://www.genome.jp/dbget-bin/www_bget?ko:K14489	Plant hormone signal transduction	ko04075	-	gnl|BL_ORD_ID|270926	sp|Q9C5U1|AHK3_ARATH Histidine kinase 3 OS=Arabidopsis thaliana GN=AHK3 PE=1 SV=1
chr1.1085.2	PREDICTED: histidine kinase 3 [Vitis vinifera]<>CBI27670.3 unnamed protein product, partial [Vitis vinifera]	GO:0043424;GO:0000155;GO:0004673;GO:0016772;GO:0010150;GO:0070417;GO:0016310;GO:0010271;GO:0080117;GO:0010029;GO:0000160;GO:0016036;GO:0009909;GO:0071215;GO:0016021;GO:0016020;GO:0016301;GO:0007165	protein histidine kinase binding;phosphorelay sensor kinase activity;protein histidine kinase activity;transferase activity, transferring phosphorus-containing groups;leaf senescence;cellular response to cold;phosphorylation;regulation of chlorophyll catabolic process;secondary growth;regulation of seed germination;phosphorelay signal transduction system;cellular response to phosphate starvation;…	K14489	AHK2_3_4	http://www.genome.jp/dbget-bin/www_bget?ko:K14489	Plant hormone signal transduction	ko04075	KOG0519(T)(Sensory transduction histidine kinase)	gnl|BL_ORD_ID|270926	sp|Q9C5U1|AHK3_ARATH Histidine kinase 3 OS=Arabidopsis thaliana GN=AHK3 PE=1 SV=1
chr1.1085.3	PREDICTED: histidine kinase 3 [Vitis vinifera]<>CBI27670.3 unnamed protein product, partial [Vitis vinifera]	GO:0043424;GO:0000155;GO:0004673;GO:0016772;GO:0010150;GO:0070417;GO:0016310;GO:0010271;GO:0080117;GO:0010029;GO:0000160;GO:0016036;GO:0009909;GO:0071215;GO:0016021;GO:0016020;GO:0016301;GO:0007165	protein histidine kinase binding;phosphorelay sensor kinase activity;protein histidine kinase activity;transferase activity, transferring phosphorus-containing groups;leaf senescence;cellular response to cold;phosphorylation;regulation of chlorophyll catabolic process;secondary growth;regulation of seed germination;phosphorelay signal transduction system;cellular response to phosphate starvation;…	K14489	AHK2_3_4	http://www.genome.jp/dbget-bin/www_bget?ko:K14489	Plant hormone signal transduction	ko04075	-	gnl|BL_ORD_ID|270926	sp|Q9C5U1|AHK3_ARATH Histidine kinase 3 OS=Arabidopsis thaliana GN=AHK3 PE=1 SV=1
chr1.1085.4	PREDICTED: histidine kinase 3 [Vitis vinifera]<>CBI27670.3 unnamed protein product, partial [Vitis vinifera]	GO:0043424;GO:0000155;GO:0004673;GO:0016772;GO:0010150;GO:0070417;GO:0016310;GO:0010271;GO:0080117;GO:0010029;GO:0000160;GO:0016036;GO:0009909;GO:0071215;GO:0016021;GO:0016020;GO:0016301;GO:0007165	protein histidine kinase binding;phosphorelay sensor kinase activity;protein histidine kinase activity;transferase activity, transferring phosphorus-containing groups;leaf senescence;cellular response to cold;phosphorylation;regulation of chlorophyll catabolic process;secondary growth;regulation of seed germination;phosphorelay signal transduction system;cellular response to phosphate starvation;…	K14489	AHK2_3_4	http://www.genome.jp/dbget-bin/www_bget?ko:K14489	Plant hormone signal transduction	ko04075	KOG0519(T)(Sensory transduction histidine kinase)	gnl|BL_ORD_ID|270926	sp|Q9C5U1|AHK3_ARATH Histidine kinase 3 OS=Arabidopsis thaliana GN=AHK3 PE=1 SV=1
chr1.1085.5	PREDICTED: histidine kinase 3 [Vitis vinifera]<>CBI27670.3 unnamed protein product, partial [Vitis vinifera]	GO:0043424;GO:0000155;GO:0004673;GO:0016772;GO:0010150;GO:0070417;GO:0016310;GO:0010271;GO:0080117;GO:0010029;GO:0000160;GO:0016036;GO:0009909;GO:0071215;GO:0016021;GO:0016020;GO:0016301;GO:0007165	protein histidine kinase binding;phosphorelay sensor kinase activity;protein histidine kinase activity;transferase activity, transferring phosphorus-containing groups;leaf senescence;cellular response to cold;phosphorylation;regulation of chlorophyll catabolic process;secondary growth;regulation of seed germination;phosphorelay signal transduction system;cellular response to phosphate starvation;…	K14489	AHK2_3_4	http://www.genome.jp/dbget-bin/www_bget?ko:K14489	Plant hormone signal transduction	ko04075	KOG0519(T)(Sensory transduction histidine kinase)	gnl|BL_ORD_ID|270926	sp|Q9C5U1|AHK3_ARATH Histidine kinase 3 OS=Arabidopsis thaliana GN=AHK3 PE=1 SV=1
GSVIVT01010505001	PREDICTED: uncharacterized protein LOC100245446 [Vitis vinifera]<>CBI27671.3 unnamed protein product, partial [Vitis vinifera]	GO:0005768;GO:0005802;GO:0005794	endosome;trans-Golgi network;Golgi apparatus	-	-	-	-	-	-	-	-
GSVIVT01010506001	unnamed protein product, partial [Vitis vinifera]	GO:0003677;GO:0001077;GO:0043565;GO:0045944;GO:0005634	DNA binding;transcriptional activator activity, RNA polymerase II core promoter proximal region sequence-specific binding;sequence-specific DNA binding;positive regulation of transcription from RNA polymerase II promoter;nucleus	-	-	-	-	-	-	-	-
GSVIVT01010507001	PREDICTED: LRR receptor-like serine/threonine-protein kinase GSO1 [Vitis vinifera]	GO:0004672;GO:0005524;GO:0004674;GO:0016301;GO:0016740;GO:0000166;GO:0016310;GO:0006468;GO:0016021;GO:0016020	protein kinase activity;ATP binding;protein serine/threonine kinase activity;kinase activity;transferase activity;nucleotide binding;phosphorylation;protein phosphorylation;integral component of membrane;membrane	-	-	-	-	-	-	gnl|BL_ORD_ID|30642	sp|C0LGQ5|GSO1_ARATH LRR receptor-like serine/threonine-protein kinase GSO1 OS=Arabidopsis thaliana GN=GSO1 PE=1 SV=1
GSVIVT01010508001	unnamed protein product, partial [Vitis vinifera]	-	-	-	-	-	-	-	-	-	-
chr1.509.1	unnamed protein product, partial [Vitis vinifera]	-	-	-	-	-	-	-	-	-	-
chr1.509.2	unnamed protein product, partial [Vitis vinifera]	-	-	-	-	-	-	-	-	-	-
chr1.509.3	unnamed protein product, partial [Vitis vinifera]	-	-	-	-	-	-	-	-	-	-
GSVIVT01010509001	unnamed protein product, partial [Vitis vinifera]	-	-	-	-	-	-	-	-	-	-
GSVIVT01010510001	PREDICTED: calmodulin-binding transcription activator 4 isoform X3 [Vitis vinifera]<>XP_010656066.1 PREDICTED: calmodulin-binding transcription activator 4 isoform X3 [Vitis vinifera]<>CBI27676.3 unnamed protein product, partial [Vitis vinifera]	GO:0003677;GO:0001077;GO:0043565;GO:0045944;GO:0005634	DNA binding;transcriptional activator activity, RNA polymerase II core promoter proximal region sequence-specific binding;sequence-specific DNA binding;positive regulation of transcription from RNA polymerase II promoter;nucleus	-	-	-	-	-	KOG0520(S)(Uncharacterized conserved protein, contains IPT/TIG domain)	gnl|BL_ORD_ID|319175	sp|Q9FYG2|CMTA4_ARATH Calmodulin-binding transcription activator 4 OS=Arabidopsis thaliana GN=CMTA4 PE=1 SV=1
chr1.511.1	-	-	-	-	-	-	-	-	-	-	-
[truncated: 52,928 more rows]
