# Supplementary material for: Candidate genes for grape white rot resistance based on SMRT and Illumina sequencing
Source: BMC Plant Biol. 2019 Nov 15;19:501. doi: 10.1186/s12870-019-2119-x (PMC6858721; doi:10.1186/s12870-019-2119-x)
Supplement: Supplementary file 5 — Additional file 5: Data S3. Expression level of isoforms represented by FPKM [file 12870_2019_2119_MOESM5_ESM.xls]

Sample	VT1-1	VT1-2	VT1-3	VT2-1	VT2-2	VT2-3	ZX1-1	ZX1-2	ZX1-3	ZX2-1	ZX2-2	ZX2-3
GSVIVT01000001001	3.71	4.8	4.9	4.02	3.09	2.29	3.19	9.38	6.29	7.88	4.32	3.44
GSVIVT01000002001	17.71	12.92	15.14	7.97	7.3	6.29	5.74	18.6	8.46	11.82	18.67	9.28
GSVIVT01000003001	3.53	2.47	2.05	0	0	0.1	0	2.51	2.61	1.8	2.9	0.44
chr14.88.2	22.37	27.84	18.07	5.35	2.44	5.66	0.64	6.52	6.28	6.97	9.52	2.16
GSVIVT01000004001	348.24	360.96	287.15	29.84	15.81	28.97	98.8	234.79	313.31	103.53	102.02	58.98
chr14.740.1	0	0.36	1.68	0	0	0	0.42	0.9	2.49	0.52	0.97	0
chr14.740.2	1.39	0.53	0.32	0	0	0.23	0.11	0.29	0.88	0.29	2.27	0.56
chr14.740.4	0	0	0	0	0	0	0	0	0	0	0	0
chr14.740.5	0	0	0	0	0	0	0	0	0	0	0	0
chr14.740.6	1.16	0.98	0.74	0	0	0	0	0.56	1.16	0	0.63	0
GSVIVT01000005001	1.02	0	0.56	0	0.28	0.39	0	0	0.69	0.34	0	0.32
GSVIVT01000006001	0.21	0	0.09	0	0.26	0.37	0	0	0.11	0.12	0.61	0
GSVIVT01000007001	22.27	19.89	2.59	1.82	3.05	4.1	1.07	1.32	1.76	5.42	3.38	2.93
chr14.89.1	3.62	1.95	1.83	0	0	0.6	0.19	0.05	1.54	0.44	0	0.81
GSVIVT01000008001	0.11	0	0	0	0	0	0	0	0.16	0	0	0
GSVIVT01000009001	6.77	7.14	4.89	11.87	9.7	12.89	2.73	5.16	4.91	8.62	16.6	6.5
chr14.741.1	0.14	0.32	0.09	0.24	0.33	0.27	0.34	0.37	0.12	0.63	2.26	0.32
chr14.741.2	1.72	1.69	1.56	2.95	1.07	1.94	0.7	0.69	2.24	2.63	2.5	1.16
chr14.741.3	0	0.35	0.31	0	0.54	0	3.36	0.46	0	0	1.19	0.41
GSVIVT01000010001	1.83	0	1.43	5.73	0	1.83	3.4	4.49	0	8.07	16.78	3.68
GSVIVT01000012001	0.73	2.83	3.41	5.48	8.62	5.87	0.82	1.4	7.41	9.73	18.15	4.71
GSVIVT01000015001	18.92	32.01	34.9	94.02	102.52	146.64	116.79	17.88	22.38	186.08	34.5	207.99
chr14.743.1	44.88	75	66.9	191.07	226.26	318.61	273.4	42.69	48.87	471.83	81.95	411.82
chr14.743.2	14.19	16.8	24.35	36.89	56.18	112.96	23.17	7.69	0	137.08	0	64.26
GSVIVT01000016001	10.56	9.89	10.03	6.84	6.64	5.56	16.08	20.75	15.15	13.71	20.37	11.71
GSVIVT01000017001	14.28	15	1.79	3.56	1.29	2.48	0.13	0.36	1.15	6.67	2.96	1.88
chr14.91.2	3.26	7.33	0.49	1.09	1.04	2.14	0.09	0.36	0.49	4.75	1.48	0.99
GSVIVT01000019001	0	0	0	0	0	0	0	0	0	0	0	0
chr14.92.1	0.14	0.43	0.3	0.11	0.06	0.04	0.08	0.05	0.15	0.04	0.58	0
chr14.92.2	7.16	3.76	2.71	0.74	0.37	0.74	0	0	0	0	0	0
chr14.92.3	7.83	8.57	6.4	2.95	2.99	3.24	7.45	11.3	7.58	7.38	13.34	5.55
GSVIVT01000020001	4.76	5.92	8.46	12.24	13.22	9.63	20.49	8.21	8.29	10.77	5.84	12.58
chr14.745.1	3.09	3.98	5.65	6.44	8.97	5.49	7.67	4.25	4.58	4.47	1.98	7.42
GSVIVT01000021001	2.97	3.14	0.8	0	0.1	0.43	0	0.09	0.62	2.05	1.11	0
GSVIVT01000023001	0.98	0.57	0	0	0	0	0	0	0	0	0	0
GSVIVT01000024001	37.32	29.73	33.61	33.16	36.76	37.49	34.45	43.37	36.92	35.64	61.28	26.33
chr14.747.2	0	0	0	0	0	0	0	0	0	0	0	0
GSVIVT01000025001	5.11	4.86	3.28	3.45	3.45	2.12	4.6	4.36	5.06	5.27	11.68	3.84
chr14.748.1	0.3	0.06	0.08	0.07	0.06	0.04	0	0.07	0	0.17	0.43	0
chr14.748.2	0	0	0.4	0	0.08	0	0.52	0.46	0.52	0.94	1.89	0.38
chr14.748.3	3.59	3.53	2.52	1.51	1.73	2.23	2.27	3.19	3.05	2.13	4.23	1.3
GSVIVT01000026001	0	0	0	0	0	0	0	0	0	0	0	0
GSVIVT01000027001	0	0	0	0	0	0	0	0	0	0	0	0
chr14.749.1	7.28	8.8	6.14	16.79	17.23	18.28	4.21	3.97	5.78	7.55	4.44	8.96
chr14.749.2	0	0	0	0	0	0	0	0.1	0	0	0.33	0.34
GSVIVT01000030001	1.57	2.38	1.66	2.1	1.9	1.81	3.53	2.34	0.88	2.04	5.79	1.19
chr14.751.1	0.05	0	0	0	0.1	0	0.08	0.01	0	0.02	0.1	0
GSVIVT01000033001	0.7	0.19	1.02	0.72	0.92	1.93	0.45	1.95	1.06	2.22	2.93	0.67
GSVIVT01000034001	2.53	2.27	1.38	0.47	0.35	0.69	0.7	0.74	1.9	1.33	2.84	0.99
chr14.93.1	1.06	2.7	0.97	0.44	0	0	0.29	0.98	2.78	1.47	2.38	0
GSVIVT01000035001	1.14	0.75	0.2	0	0	0	2.1	1.91	7.55	4.88	10.95	1.96
chr14.752.1	0.76	0.36	0.25	0.28	0.07	0.57	0.32	0.51	0.55	0.8	4.48	0.8
chr14.752.2	7.25	4.2	3.26	6.25	2.64	6.05	0.41	4.67	1.26	5.1	5.56	5.14
chr14.752.3	0.09	0	0	0	0	0	0	0.21	0	0.23	0.56	0.45
GSVIVT01000036001	45.96	51.49	28.47	46.38	23.51	45.09	3.19	15.21	18.66	27.87	40	25.21
GSVIVT01000037001	10.27	6.73	7.23	9.73	10.61	9.21	7	7.83	6.43	16.12	20.77	12.13
GSVIVT01000038001	0	0	0	0	0	0	0	0	0	0	0	0
GSVIVT01000039001	0	0	0	0	0	0	0	0	0	0	0	0
GSVIVT01000040001	18.62	20.01	14.51	17.72	16.89	17.07	30.21	15.91	16.42	17.97	29.94	13.31
chr14.756.1	0.69	0.84	0	0	0.73	0	13.28	9.29	7.7	11.85	10.73	4.71
GSVIVT01000041001	66.11	57.42	80.09	40.1	56.76	40.02	46.8	70.63	60.3	46.37	63.19	44.1
GSVIVT01000042001	62.61	47.55	56.06	47.3	72.85	47.5	133.27	60.85	59.78	46.73	40.24	57.44
chr14.95.1	0.9	0.75	0.43	0.3	1.09	0.54	2.11	0.31	0.11	0.37	1.08	0.21
GSVIVT01000043001	9.48	10.45	15.3	12.6	16.23	12.13	26.1	16.32	15.71	12.92	12.26	21.82
chr14.96.1	33.66	33.75	105.35	60.91	74.44	48.15	243.48	66.7	128.81	23.56	36.47	43.26
GSVIVT01000044001	26.05	33.25	34.97	32.86	29.57	20.92	22.62	28.13	31.61	25.73	29.42	26.1
chr14.758.1	0.35	0.7	0.54	0.35	0.32	0	1.36	0.81	0.39	0.38	0.37	1.67
chr14.758.2	6.7	7.94	10.52	0	5.85	10.01	15.12	9.42	12.47	5.46	5.83	6.54
GSVIVT01000045001	1.66	1.25	1.11	0	1.24	0	0.55	0	0.17	1.11	0.39	0
GSVIVT01000046001	0	0.03	0	0	0	0	0	0	0	0	0	0
GSVIVT01000047001	0.69	0.58	0.41	0.28	0.46	0.2	0.1	0.59	0.37	0.94	0.38	0.35
GSVIVT01000048001	0.94	0.3	0.22	0	0	0	0	0	0	0.88	0.12	0.06
GSVIVT01000050001	0.25	0.23	0.17	0.21	0.09	0.28	0.14	0.08	0.09	0.38	0.13	0.06
chr14.97.1	0.17	0.9	1.07	3.14	0.99	2.82	0.33	0.14	0.42	1.45	0.35	0
GSVIVT01000051001	17.26	23.73	27.39	8.41	5.28	7.25	4.02	7.8	12.12	5.16	4.11	6.69
chr14.760.2	88.97	104.18	79.32	28.09	14.04	28.03	33.06	72.15	72.71	37.05	33	19.32
GSVIVT01000052001	31.73	29.83	44.35	37.76	52.06	34.68	34.42	44.64	36.51	20.8	44.04	19.33
chr14.98.1	1.24	2.34	1.05	1.4	1.56	1.33	2.2	1.15	0.65	1.14	4.34	0.95
chr14.98.2	0	0	0.08	0.1	0.13	0.06	0	0.18	0.21	0	0.12	0
chr14.98.3	12.43	6.23	19.21	21.74	22.06	16.98	1.89	2.48	0	0	0	0
chr14.98.5	0	0	0	0	0	0	14.82	2.69	1.04	0	0	0
chr14.98.6	0	0	0	0	0	0	14.83	15.7	3.15	8.25	12.96	9.63
GSVIVT01000053001	23.83	22.68	21.72	15	6.74	14.88	5.8	17.03	12.99	13.17	23.47	11.37
GSVIVT01000054001	0	0	0	0	0	0	0	0	0	0	0	0
GSVIVT01000055001	0.64	0.63	0.17	0.39	0.33	0.49	0	0.21	0.25	0.61	0.45	0.39
GSVIVT01000056001	8.21	9.23	4	3.48	10.77	8.64	2.07	1.87	6.02	9.92	14.85	29.63
GSVIVT01000057001	0	0	0	0	0	0	0	0	0	0	0	0
GSVIVT01000058001	0.48	0.73	0.32	0.24	0.5	0.18	0.06	0.17	0.34	0.6	0.7	0.69
GSVIVT01000059001	0	0	0	0	0	0	0	0	0	0	0	0
GSVIVT01000060001	0	0.26	0	0	0	0.29	0	0	0	0	0	0
chr14.100.1	0.07	0	0	1906.48	612.29	131.85	0.08	0.05	0.43	105.8	120.76	91.11
GSVIVT01000061001	0	0	0	0	0	0	0	0	0	0	0	0
GSVIVT01000062001	0	0	0	0.15	0	0	0	0	0	44.88	31.81	36.27
GSVIVT01000063001	0	0	0	0	0	0	0	0	0	0	0	0
GSVIVT01000064001	0	0	0	0	0	0	0	0	0	0	0	0
GSVIVT01000065001	0	0	0	0	0	0	0	0	0	0	0	0
GSVIVT01000066001	0	0	0	0	0	0	0	0	0	0	0	0
GSVIVT01000067001	0	0	0	0	0	0	0	0	0	0	0	0
GSVIVT01000068001	0	0	0	0	0	0	0	0	0	0	0	0
GSVIVT01000069001	0	0	0	0	0	0	0	0	0	0	0	0
GSVIVT01000070001	0	0	0	0.68	1.67	0.4	0.15	0	0	0	0	0.15
GSVIVT01000071001	0.4	1.27	0.8	0.89	2.86	1.53	1.06	1.54	0.84	1.12	0.74	0.9
GSVIVT01000072001	1.29	1.73	0.87	0.77	0.18	0.13	1.27	2.15	2.24	0.78	1.64	0.25
GSVIVT01000073001	14.96	18.49	8.83	6.29	7.4	6.18	3.75	7.2	8.78	6.61	7.74	10.57
chr14.101.1	28.75	28.81	12.78	10	15.39	10.74	8.31	14.6	16.24	20.57	17.21	21.37
GSVIVT01000074001	5.69	6.13	3.02	3.5	3.08	4.15	3.12	6.12	4.68	8.93	7.08	7.14
GSVIVT01000075001	0	0	0	0	0	0	0	0	0	0	0	0
GSVIVT01000077001	5.85	6.61	5.07	2.5	2.08	2.45	5.34	6.6	6.86	6.27	7.32	6.24
chr14.102.1	5.2	6.84	5.75	3.12	3.48	4.9	5.2	3.86	5.69	6.06	7.56	4.07
GSVIVT01000078001	0	0.76	0	0	0.44	0	0	0	0	0	0	0
GSVIVT01000079001	41.83	52.7	41.27	18.68	14.1	19.15	21.74	32.48	36.38	27.56	28.79	27.96
chr14.103.1	5.57	4.86	2.73	2.03	0.69	1.77	1.97	2.74	2.39	4.99	2.74	4.4
GSVIVT01000080001	0.65	0.69	0.26	0	0.29	0	0.1	0.16	0	1.9	0.64	0.77
chr14.763.1	29.99	28.44	26.88	39.84	31.91	33.99	3.08	24.24	18.35	43.54	28.43	33.83
GSVIVT01000081001	17.46	15.48	11.96	1.92	7.08	4.44	7.85	10.89	4.59	12.77	7.8	11.89
chr14.764.1	2.23	2.4	2.21	0.72	0.72	1.93	2.53	3.43	1.67	1.73	10.43	4.01
chr14.764.2	22.22	22.38	14.4	10.7	2.56	6.14	8.56	19.8	19.65	9.09	29.48	12.44
chr14.764.3	0	0	0.22	0	0	0	0	0	0	0	0	0
GSVIVT01000083001	2.18	1.97	2.03	125.62	123.93	59.15	22.56	3.37	7.12	47.12	56.55	170.01
chr14.765.2	1.43	3.06	3.22	102.94	96.55	58.29	47.44	2.86	9.3	42.71	55.48	129.94
chr14.765.3	4.92	5.23	3.2	234.67	227.06	128.73	24.21	3.31	3.77	69.72	71.4	224.43
GSVIVT01000084001	1.43	1.42	0.43	26.52	26.44	14.09	7.56	1.31	2.33	14.73	21.8	48.03
chr14.765.1	1.5	0.99	0.59	1.94	1.46	0	0.57	1.06	2.12	4.31	9.06	15.05
GSVIVT01000086001	5.43	5.9	6.56	2.59	1.21	1.08	1.72	5.71	5.15	1.73	2.71	2.7
GSVIVT01000087001	1.07	1.22	0.8	1.6	1.62	1.53	0.89	1	1.02	1.27	2.72	0.87
chr14.766.1	3.68	4.11	3.61	5.69	5.22	6.9	3.54	3.7	3.15	7.22	9.03	3.68
GSVIVT01000088001	2.6	4.29	5.14	2.09	1.9	1.31	4.37	5.86	6.95	2.58	3.26	3.96
chr14.767.1	5.34	7.62	11.71	4.74	5.07	4.26	8	12.25	13.37	9.62	6.22	7.48
GSVIVT01000089001	3.64	3.72	1.96	2.1	2.01	2.11	4.34	2.38	3.47	2.08	3.68	1.64
chr14.768.1	1	2.13	2.17	0	1.24	2.14	6.06	4.55	4.38	2.37	8.5	2.75
GSVIVT01000091001	27.21	31.34	21.76	20.44	26.28	21.1	20.63	32.46	20.42	31.25	22.96	31.06
chr14.105.1	0	0.25	0	0	0.11	0.15	0.43	1.31	0.42	0	0	0.28
GSVIVT01000093001	0.8	0.61	0.64	0.5	0.91	0.83	0.97	0.81	0.58	0.5	1.04	0.57
GSVIVT01000094001	0.71	0.14	0	0	0	0.34	0	0.1	0	0	0.17	0.15
GSVIVT01000095001	0	0	0	0	0	0	0	0	0	0.16	0	0.08
GSVIVT01000097001	0.07	0.07	0.5	4.67	6.91	5.01	0	0	0	0.42	0.52	1.64
GSVIVT01000098001	0	0	0.04	0.45	1.7	1.04	0	0	0	0.05	0	0.3
GSVIVT01000099001	0	0	0	0	0	0	0	0	0	0	0	0
GSVIVT01000100001	0	0	0	0	0	0	0	0	0	0	0	0.48
GSVIVT01000101001	0	0	0	0.39	0.72	0.57	0	0	0	0	0	0
GSVIVT01000102001	0	0	0	2.27	5.94	4.09	0	0	0.22	0	0	0.34
GSVIVT01000103001	0	0.09	0.13	2.72	4.67	3.71	0	0	0.08	0.51	0	0.74
GSVIVT01000104001	0	0	0.21	0	0	0	0	0	0	0	0.58	0
GSVIVT01000105001	0.75	1.2	0.18	0.2	0.75	0.91	0.35	0.47	0.76	1.28	0.91	1.04
chr7.839.1	10.09	9.75	8.52	5.45	3.3	5.41	1.13	6.86	4.08	4.16	4.51	2.6
chr7.839.2	3.01	1.96	4.54	2.24	2.56	2.94	0	0	0	0	0	0
chr7.839.3	0	0	0	0	0	0	1.17	3.72	0.2	5.31	4.66	1.95
chr7.839.4	3.33	3.47	0.8	2.33	0.39	0.85	2.19	2.09	3.03	4.32	3.68	3.61
GSVIVT01000107001	7.73	9.49	6.09	2.5	1.35	1.31	0.26	4.4	4.73	10.24	3.31	3.18
GSVIVT01000108001	12.45	12.17	12.71	8.37	11.16	8.3	8.95	13.74	9.15	12.75	14.26	12.24
chr7.333.1	0	0	0	0	0	0	0	0	0	0	0	0
GSVIVT01000109001	14.23	9.97	5.41	5.96	4.38	5.57	1.44	5.67	4.45	19.47	51.63	6.81
GSVIVT01000111001	0	0	0	0.29	0.06	0.3	0.22	0.13	0.08	0	0.01	0.49
GSVIVT01000112001	0	0.03	0.18	0.12	0.07	0	0.04	0.05	0	0.16	0.04	0.04
GSVIVT01000113001	0	0	0	0	0	0	0	0	0	0	0	0
GSVIVT01000114001	26.63	31.2	38.96	37.61	38.63	37.7	59.72	105	81.25	114.16	134.29	88.17
GSVIVT01000115001	0.73	1.11	1.42	1.79	0.95	0.89	19.61	21.42	17.23	9.38	12.03	12.8
GSVIVT01000116001	0.81	0.85	0.86	7.97	11.79	7.13	67.95	10.25	14.85	12.97	8	17.66
GSVIVT01000117001	0	0	0	0	0	0	0.96	3.15	6.61	2.45	3.11	3.78
GSVIVT01000118001	0	0.08	0.12	0	0	0	0	0.4	0.08	0.13	0.46	0
GSVIVT01000120001	0.1	0.22	0.19	0.07	0.15	0.35	0.27	0.15	0.27	0.36	0.12	0.4
GSVIVT01000121001	141.93	187.06	286.4	223.23	229.89	225.72	108.76	168.67	152.92	178.48	223.42	141.74
GSVIVT01000122001	145.97	119.26	149.7	121.13	150.93	116.08	138.78	135.16	117.16	87.35	102.84	89.8
GSVIVT01000123001	0	0.36	0.25	0.28	0.73	1.26	0	0	0	0	0	0
chr7.843.1	0.64	0.38	1.24	8.7	10.96	25.49	29.73	3.15	6.07	12.15	10.64	10.02
chr7.843.2	0	0	0	0	0	0	169.05	25.96	41.95	22.59	18.42	32.88
chr7.843.3	36.82	36.59	39.95	329.19	469.76	396.64	71.43	10.48	16.81	10.82	15.58	19.79
chr7.843.4	0	0	0	0	0	0	52.92	5.97	3.56	11.88	0	9.31
GSVIVT01000124001	1.77	2.49	1.02	0.85	1	0.77	12.8	0.85	1.2	0.5	0.69	0.6
GSVIVT01000125001	0.41	0.19	0.09	0.16	0.13	0.06	0	0.04	0.27	0.25	0.06	0
GSVIVT01000126001	9.92	2.94	10.27	176.88	194.46	100.86	41.37	11.07	16.37	48.13	27.08	69.96
chr7.846.1	0.7	0.32	0.38	14.62	14.12	12.64	5.47	1.57	0.63	9.05	5.38	11.92
chr7.846.2	0.25	0.14	0.21	1.45	0.72	0.59	0.17	0	0.39	0.19	1.24	0.94
GSVIVT01000127001	0	0	0	0.3	2.03	0	0	0.2	2.12	2.15	0	0
chr7.336.1	22.47	16.83	12.63	6.17	5.11	5.52	1.65	4.58	5.93	5.56	2.7	3.01
GSVIVT01000128001	0.57	1.07	0.13	0.05	0	0	0	0	0.13	0.47	0.21	0
chr7.847.1	1.23	1.87	0.12	0.2	0	0	0	0	0.65	1.85	0.04	0.08
GSVIVT01000129001	0	0	0	0	0	0	0	0.12	0	0	0	0
GSVIVT01000130001	16.32	24.5	10.15	13.35	8.32	11.06	3	7.17	13.88	7.47	6.38	6.23
GSVIVT01000131001	4.88	3.33	1.69	0.2	0.1	0.24	0.31	0.78	1.31	1.94	2.55	0.56
GSVIVT01000132001	70.45	79.72	75.78	68.33	74.85	69.43	71.57	98.94	89.58	75.6	82.49	72.29
chr7.339.1	36.81	46.82	26.48	50.58	41.39	27.93	33.37	36.08	46.91	30.39	35.54	34.78
chr7.339.2	0	0	0	0	0	0	0	0	0	0.2	0	0
chr7.339.3	1.29	1.78	0.99	0.53	0.34	0.85	1.8	0.65	0.97	1.64	6.36	0.84
GSVIVT01000134001	1.87	5.36	4	0	0	0	1.49	0	0	0	0	0
chr7.851.2	4.25	4.23	2.51	3.58	5.35	2.96	24.44	9.4	18.92	1.79	2.92	3.46
chr7.851.3	0.43	0	0.5	0	0	0	0	0	0	0	0	0
chr7.851.4	1.19	1.49	0.69	0.58	0.93	0.41	2.37	2.78	4.33	0	0.49	0
chr7.851.5	0	0	0	0	0.45	0	0	0	0	0.18	0.33	0.61
GSVIVT01000135001	8.19	7.98	7.5	23.04	13.67	22.99	7.44	21.29	13.4	51.41	63.62	18.46
GSVIVT01000137001	0.39	0.27	0.51	0.68	0.21	0.34	0.8	0.34	0.23	0.53	1.02	0.33
GSVIVT01000139001	0.36	0	0.58	0	0	0	0	0	0	0	1.67	0
chr7.851.1	0.28	0.85	0	0	0	0	0	0	0.12	0	0	0
GSVIVT01000140001	8.42	7.8	9.5	33.76	16.39	28.4	4.74	13.45	11.23	62.11	55.39	32.15
chr7.340.1	1.26	1.94	2.33	0.96	0	0.26	0	2.22	0.52	3.01	6.65	4.15
chr7.340.2	27.72	31.42	50.77	49.47	20.12	45.91	8.96	75.91	70.12	91.1	116.12	44.12
chr7.340.4	3.25	1.54	4.11	0	1.05	0	5.42	6.82	6.29	5.13	4.59	1.96
GSVIVT01000141001	12.93	25.28	46.38	283.37	163.08	232.45	25.34	88.13	40.8	158.9	94.83	90.87
GSVIVT01000142001	0.68	0.36	0.26	0	0	0	0	0.22	0.4	0.09	0	0
GSVIVT01000143001	1.9	2.31	2.24	10.21	9.67	13.4	7.36	1.9	1.13	3.56	5.09	4.42
chr7.853.1	2.56	3.56	3.09	13.36	13.53	22.66	9.75	2.76	0.68	5.68	7.22	3.52
chr7.853.2	3.04	1.48	2.18	12.35	12.42	12.53	8.25	2.66	1.45	5.14	4.08	2.99
GSVIVT01000144001	0	0	0.18	0.65	1.9	0.27	0	0	0	0	0.35	0.13
chr7.342.1	6.53	10.1	7.33	84.67	291.5	77.9	3.31	2.71	11.36	73.86	181.02	91.83
GSVIVT01000145001	7.31	4.21	3.36	13.35	9.39	14.67	1.31	2.3	2.8	15.29	15.21	4.45
chr7.856.1	1.97	3.71	0	9.04	0.19	7.39	1.63	0.98	0	8.47	35.1	1.26
chr7.856.2	0	0	0	0	0.55	0	0.25	0.27	0	1.74	3.49	0
chr7.856.3	0	0.2	0.47	0.69	0.62	0.43	0	0.26	0.36	0.73	1.04	0
GSVIVT01000146001	2.2	1.58	1.56	0.24	0.42	0.87	0.19	0.86	0.56	1.05	2.01	0.9
chr7.343.1	41.81	29.31	23.86	10.35	8.48	13.57	1.47	12.6	11.04	27.78	33.8	8.12
GSVIVT01000147001	0	0	0	0	0	0	0	0	0	0	0	0
GSVIVT01000148001	81.56	115.29	103.47	24.74	18.6	19.12	25.57	83.08	98.52	38.26	29.79	32.65
chr7.857.1	0	0	0	0	0	0	0	0	0	0	0	0
GSVIVT01000149001	101.59	89.82	90.68	174.31	128.85	181.69	76.11	103.02	87.61	156.08	191.23	102.93
chr7.858.1	35.41	39.13	14.59	70.32	38.38	33.58	21.71	27.44	20.52	58.01	26.14	68.02
chr7.858.2	0.17	0.11	0.07	0.07	0.12	0.1	0.16	0.15	0.09	0	0.52	0.03
chr7.858.3	0.57	1.08	0	1.74	0.57	0.8	0.55	1.25	0.31	0	1.28	0
chr7.858.5	0.35	0	0	0	0.1	0	0	0.39	0	0	0.14	0
GSVIVT01000150001	53.12	37.74	40.98	79.47	46.9	78.76	82.26	77.16	81.65	55.08	114.74	38.6
chr7.344.2	27.81	24.11	28.46	29.57	22.54	27.65	17.58	18.89	16.35	5.66	6.57	4.77
GSVIVT01000151001	0.33	0.81	1.41	0.17	1	0	0.28	0.48	1.48	0.95	1.17	0.44
chr7.859.1	0	0	0	0	0	0	0	0	0	0	0	0
chr7.859.2	0.22	1.75	0.59	2.59	1.12	1.26	0.99	1.25	0.68	0.28	0.39	1.1
chr7.859.3	1.01	0.1	0	2.85	0.44	2.19	1.12	0.34	0.31	0	0	0.25
chr7.859.4	9.88	17.96	12.65	18.5	14.63	14.39	2.52	11.6	10.85	9.29	16.48	12.65
GSVIVT01000152001	8.05	7.73	6.12	7.55	5.78	7.77	5.85	8.14	7.14	9.23	10.32	10.02
GSVIVT01000153001	0.35	0.39	0.64	0.63	0.23	0.33	1.78	2.6	3.59	4.2	3.06	0.39
GSVIVT01000154001	18.74	19.13	29.71	8.43	3.76	7.24	20.59	8.66	4.58	13.96	10.12	5.64
GSVIVT01000155001	0	0	0	0	0	0	0	0	0	0	0	0
chr7.345.1	2.36	2.16	1.56	1.68	0.9	1.35	0.44	1.25	0.9	2.25	4.39	1.14
GSVIVT01000156001	1.22	1.1	1.32	0	0.2	0.2	0	0.05	0.09	0.61	0.17	0.48
chr7.862.1	74.35	38.07	40.44	10.39	6.72	8.31	1.97	11.46	25.51	44.43	31.46	23.48
GSVIVT01000157001	0.39	0.49	0.6	0	0	0.08	0.22	0.79	0.27	0.23	1.21	0.52
GSVIVT01000158001	0	0	0.17	0	0	0	0	0	0	0	0	0
chr7.864.1	30.78	19.69	18.57	2.87	2.52	2.66	5.49	8.87	10.78	6.25	9.76	3.76
GSVIVT01000159001	32.4	18.85	46.5	69.6	40.38	68.35	154.6	44.73	40.03	28.76	32.81	36.79
chr7.865.1	0	0	0	24.3	6.45	0	0	5.98	0	0	1.13	5.58
GSVIVT01000162001	80.94	77.31	54.83	8.92	7.5	8.52	25.25	52.32	73.37	12.64	18.16	15.93
chr7.866.1	3.28	3.99	3	0	0	1.09	8.77	5.73	12.87	0	0	1.84
chr7.866.2	246.12	235.05	170.91	32.47	25.67	35.91	84.47	149.24	222.58	64.37	75.46	47.99
GSVIVT01000163001	7.73	7.91	7.17	6.46	6.37	4.79	11.12	5.39	7.75	4.69	15.72	5.27
chr7.867.1	16.72	14.11	10.01	16.91	20.18	21.45	31.34	12.36	13.1	21.43	29.47	13.29
GSVIVT01000164001	0.03	0.03	0	0	0	0	0.04	0	0	0.16	0	0.04
GSVIVT01000167001	0.52	0.79	0.14	1.01	1.31	1.24	0.18	0.06	0.18	0.49	0.18	0.24
chr7.870.1	0.4	0.33	0.27	1.04	0.45	0.8	0.06	0	0.14	0.04	0.04	0
GSVIVT01000168001	0	0	0	0.08	0.47	0.1	0	0.06	0.08	0	0	0
GSVIVT01000169001	0.25	0.69	0.78	0.64	1.34	0.31	0.5	0.95	0.57	0.19	0.27	0.36
chr7.347.1	12.02	14.11	12.37	9.03	10.98	13.25	35.19	17.4	19.1	15.21	12.4	16.87
chr7.347.2	31.42	28.34	42.76	36.26	40.63	25.23	63.75	56.83	44.3	30.86	27.51	23.55
chr7.347.3	0	0	4.23	0	0	0	1.05	0	0	0.81	0	5.12
GSVIVT01000170001	1.43	1.64	0.58	0.38	0.55	0.59	0.36	0.35	0.7	0.49	0.23	0.17
GSVIVT01000171001	0.28	0.25	0.2	0.49	0.58	0.5	0.4	0.73	0.23	0.19	0.11	0.65
chr7.348.1	20.57	19.15	18.68	15.93	18.77	14.11	8.06	17.67	17.99	20.19	23.32	20.47
chr7.348.2	0.52	0.36	1.14	0.92	0	1.34	0	2.22	0.6	2.67	1.53	0
GSVIVT01000173001	4.7	6.72	9.61	7.02	3.93	6.15	3	14.24	6.1	16.08	13.6	8.52
chr7.349.1	72.15	115.24	148.67	83.09	52.26	80.56	28.06	137.87	104.23	124.73	117.38	84.21
chr7.349.2	6.78	6.45	8.56	2.31	0.86	3.83	5.05	7.27	4.94	3.21	9.49	1.48
chr7.349.3	1.3	2.55	4.67	3.62	1.63	1.12	0	2.33	1.34	0.6	0.44	0.45
chr7.349.4	1.39	4.27	9.7	0	0	1.45	0.59	5.66	2.64	0.03	2.05	5.06
GSVIVT01000174001	0	0	0	0	0	0	0	0	0	0	0	0
chr7.350.1	43.24	36.29	50.96	26.01	22.91	26.64	31.94	55.84	39.39	32.17	35.25	52.98
GSVIVT01000175001	0	0	0	0	0	0	0	0	0	0	0	0
GSVIVT01000176001	0	0	0	0	0	0	0	0	0	0	0	0
chr7.351.1	3.1	2.27	20.39	7.08	10.9	1.39	14.36	10.7	4.07	4.26	1.71	15.16
GSVIVT01000177001	0	0	0	0	0	0	0	0	0	0	0	0
GSVIVT01000178001	0	0	0	0	0	0	0	0	0.01	0	0.55	0
chr7.871.1	16.53	19.88	15.86	3.08	2.78	2.25	2.65	10.29	12.36	3.95	4.09	5.75
GSVIVT01000179001	34.27	30.23	27.01	20.68	20.21	20.24	24.2	29.88	25.45	23.5	36.6	16.63
GSVIVT01000181001	0	0	0	0	0	0	0	0	0	0	0	0
GSVIVT01000182001	0	0	0	0	0	0	2.44	0.28	0	0.05	0.05	0.05
GSVIVT01000184001	0	0	0	0	0	0	0	0	0	0	0	0
chr7.872.1	1.48	1.09	0.21	0.85	2.85	5.35	0	0.92	0	0	4.69	0.53
chr7.872.2	14.7	11.24	6.6	11.46	5.73	10.06	0	10.1	3.18	22.67	32.49	14.85
GSVIVT01000186001	0	0	0	0	0	0	0	0	0	0	0	0
GSVIVT01000187001	0	0	0.03	0.97	2.92	0.45	56.16	1.52	1.71	4.5	0.83	19.88
GSVIVT01000189001	0	0.14	0	0	0.01	0.17	0.04	0.17	0	0.35	0.3	0.16
GSVIVT01000190001	0.26	0.28	1.14	0.13	0.2	0.13	0.12	0.62	1.91	0.08	0.02	0.08
GSVIVT01000191001	0	0	0	0	0	0	0	0	0	0	0	0
GSVIVT01000192001	0	0.15	0.32	34.17	50.16	3.34	824.84	21.53	35.7	50.3	9.07	166.12
chr7.873.1	0.06	0.12	0.06	30.9	48.07	3.64	610.42	17.23	24.86	37.71	8.23	126.68
GSVIVT01000194001	0.6	0.36	0.23	0.56	0.18	0.17	0.04	0.53	0.33	2.15	2.42	1.06
GSVIVT01000196001	0	0	0	0.29	0.03	0	0	0	0	0	0	0.05
GSVIVT01000198001	0	0.14	0	0	0	0	0.38	1.95	0.99	1.06	3.04	2.96
GSVIVT01000199001	0.04	0	0	0	0	0	0.05	0	0.09	0.1	0	0
GSVIVT01000200001	7.27	6.31	4.72	7.59	5.9	5.57	2.53	5.68	5.13	9.81	13.67	13.32
GSVIVT01000205001	4.6	5.79	6.18	2.29	4.06	3.57	2.3	4.97	10.73	4.6	6.02	3.42
GSVIVT01000208001	10.7	83.77	45.38	21.46	30.93	31.5	2.91	0.54	45.41	12.96	12.88	6.79
chr7.356.1	0.24	4.2	2.09	3.71	4.35	5.46	0.48	0.19	7.71	0.21	0.46	0
chr7.356.2	10.45	114.4	73.38	19.82	30.99	14.3	2.85	6.38	146.66	40.71	12.31	12.47
GSVIVT01000209001	0.7	0.15	0.13	0.32	0.39	0.75	0.09	0.68	0.75	1.11	1.37	1.33
GSVIVT01000210001	16.83	18.91	12.9	36.09	23.84	38.18	10.64	17.8	18.58	76.96	23.22	42.35
GSVIVT01000211001	3.97	4.34	0.79	6.28	2.69	5.12	0.16	0.18	0.48	2.65	1.95	1.73
GSVIVT01000212001	34.15	35.82	19.13	6.51	4.05	4.74	11.35	15.43	17.9	14.01	10.71	14.68
GSVIVT01000213001	0	0	0	0	0	0	0	0	0	0	0	0
GSVIVT01000214001	0	0	1.58	137.17	355.84	174.87	679.44	3.7	0	157.79	50.96	482.03
GSVIVT01000215001	19.6	12	15.08	4.65	10.64	4.78	6.15	7.77	4.69	4.72	11.73	6.04
chr7.881.1	16.83	14.64	16.53	14.77	10.77	12.66	15.81	16.91	20.74	8.16	16.34	4.93
GSVIVT01000216001	0.46	0.3	0.19	1.59	5.48	2.23	0.26	0.2	0.54	2.62	1.82	3.62
GSVIVT01000217001	43.74	52.27	39.33	20.28	22.04	18.89	35.81	41.38	48.28	15.76	26.43	22
chr7.882.1	0.63	3.3	0.95	0.61	0.93	0.71	4.04	1.79	2.31	1.05	4.89	0.95
chr7.882.2	1.41	1.68	1.72	0	1.01	1.27	0	1.12	0	0.14	1.21	0
GSVIVT01000219001	0	0	0	0	0	0	0	0	0	0	0	0
chr7.359.1	89.02	80.77	84.29	212.7	194.31	126.51	70.15	63.69	63.09	243.98	142.1	111.17
GSVIVT01000222001	0.37	0.25	0.2	0.48	0.38	0.6	0	0	0	1.29	0.19	0
chr7.884.1	0.42	2.56	0	1.05	0.92	1.61	0	0.47	0.69	1.8	1.91	0.73
GSVIVT01000223001	1.2	0.89	0.07	0	0.07	0	0.23	0.06	0	0.45	0.14	0.29
GSVIVT01000224001	0.78	1.4	0.98	0	1.01	1.46	2.78	1.05	3.12	1.65	2.64	1.01
chr7.885.1	1.44	0	0.58	1.44	3.52	0	1.18	4.38	0.68	2.03	6.83	0.49
chr7.885.2	12.93	13.09	14.56	17.29	4.4	12.83	19.47	13.48	12.43	14.16	30.52	5.71
GSVIVT01000226001	0	0	0	0	0	0	0	0	0	0.3	0	0.45
chr7.361.1	21.74	12.78	12.19	0.96	0.27	1.05	0.69	8.92	12.15	1.91	1.39	0
GSVIVT01000227001	0	0	0	0.48	0.48	0.2	0	0	0	0	0	0
chr7.886.1	8.27	9.05	8.54	64.12	108.11	158.01	63.43	7.42	10.08	95.01	13.1	95.23
chr7.886.2	15.18	25.91	17.67	101.49	115.61	125.63	46.69	12.83	11.92	76.46	21.09	58.58
GSVIVT01000228001	10.74	13.95	18.72	12.71	15.25	10.52	13.94	27.21	16.07	17.79	27.12	15.18
GSVIVT01000229001	0	0	0	0	0.07	0	0	0	0	0	0	0
GSVIVT01000230001	0	0	0	0	0	0	0	0	0	0	0	0
GSVIVT01000232001	0	0.11	0	0	0.1	0	0	0	0.28	0	0	0
chr7.1011.1	37.89	36.68	19.54	8.45	12.22	6.05	33.53	12.54	19.49	15.98	13.7	19.35
GSVIVT01000233001	2.93	3.7	2.23	1.89	1.73	1.26	0.36	1.04	1.24	2.02	2.31	1.48
chr7.474.1	0.42	0.33	0	0.46	0.19	0.22	0	0	1.18	0	0.19	0
chr7.474.2	0	0.64	0	0.31	0	0	0.25	0.11	0	0	0.25	0
chr7.474.3	3.78	3.27	3.71	3.68	2.07	4.14	4.86	6.34	3.65	5.81	5.5	3.32
GSVIVT01000234001	0	0	0	0.06	0	0	0.09	0	0	0	0.03	0
chr7.1012.1	25.98	30.75	34.52	39.03	48.34	40.69	34.87	42.72	30.16	51.8	46.14	69.06
GSVIVT01000235001	1.03	1.28	1.48	1.53	2.05	1.56	0.79	0.26	1.51	0.13	0.83	0.69
chr7.475.1	0.17	1.06	0.78	0.15	0.34	0.62	2.09	4.98	3.51	1.4	2.31	1.97
chr7.475.2	8.64	13.22	11.69	4.99	4.1	3.23	4.85	12.37	10.56	7.08	6.92	4.65
GSVIVT01000236001	0	0	0	0	0	0	0	0	0	0	0	0
chr7.1013.1	0.38	0.21	0.09	0	0	0	0.23	0.08	0.15	0	0.66	0.12
chr7.1013.2	0	0	0	0	0	0	0	0	0	0	0	0
chr7.1013.3	0	1	1.49	1.49	0.39	0.56	0.31	2.03	1.54	0.6	0.67	0
chr7.1013.4	5.05	5.01	5.87	0.68	1.32	1.48	8.67	9.64	9.24	3.3	4.83	3.11
chr7.1013.5	2.07	0	0	0	1.15	0	0	0	0	0	1.36	0
GSVIVT01000237001	4.8	4.92	4.05	4.44	3.91	3.29	2.23	3.38	4.39	3.64	5.49	3.29
chr7.477.1	11.22	11.4	13.05	10.6	8.35	10.38	6.26	8.05	10.49	12.8	12.51	7.83
GSVIVT01000238001	41.63	41.17	43.1	80.17	72.61	78.08	46.63	49.34	48.44	69.62	83.06	41.36
GSVIVT01000239001	60.6	49.54	62.61	42.43	43.88	47.87	65.26	78.49	81.63	34.94	63.31	42.26
chr7.478.1	0.63	0	0.27	0	0	0	1.33	0.26	4.09	0	0	0.82
chr7.478.3	0	0	0	0	0	0	0	0	0	0	0	0
GSVIVT01000240001	45.67	40.68	32.68	33.31	23.99	38.21	16.07	35.5	34.91	25.04	40.77	22.58
GSVIVT01000243001	58.69	61.72	69.93	56.26	66.91	62.7	71.3	109.31	102.85	76.69	80.17	78.24
chr7.1018.1	0.07	0	0	0	0.02	0	0.05	0	0	0.03	0	0.03
chr7.1018.2	0.37	0	0.19	0	0	0	0.17	0.12	0	0	0	0
chr7.1018.3	14.32	8.3	13.14	31.77	18.8	16.07	0	0	0	0	0.13	0
chr7.1018.4	0	0	0.62	0	0.2	0	1.49	0.17	1.27	0	0	0
chr7.1018.6	26.63	27.09	37.14	29.72	30.7	34.85	29.65	28.56	35.25	23.66	19.68	12.5
GSVIVT01000244001	1.33	1.65	1.23	0.55	0.31	0.82	0.69	1.83	1.62	0.73	1.59	0.72
chr7.481.1	0.89	1.93	0	0.16	0.29	0	0	0	0.7	2.3	0	0.28
GSVIVT01000245001	0.14	0	0.07	0.15	0.27	0.19	0.2	0.38	0.24	0.1	0.55	0.09
chr7.482.1	0	0	0	0	0	0	0.39	0	0	0	0	0
chr7.482.2	32.44	32.05	38.13	48.52	37.9	43.16	27.73	46.75	31.47	42.18	69.58	37.24
GSVIVT01000246001	0.23	0	0	0	0	0	0	0	0	0.07	0	0
GSVIVT01000247001	3.38	3.51	2.84	3.97	1.83	3.37	8.68	4.68	4.57	6.68	7.92	3.54
GSVIVT01000248001	18.12	8.8	5.85	6.13	2.64	4.92	2	5.39	12.17	5.25	3.25	2.59
GSVIVT01000249001	13.82	11.67	9.03	12.48	8.08	10.58	6	7.98	6.67	10.46	11.41	8.07
chr7.1020.1	0.08	0.12	0.11	0.03	0.07	0	0.23	0.04	0.06	0	0.53	0.12
GSVIVT01000250001	0	0	0	0	0	0	0	0	0	0	0	0
GSVIVT01000251001	82.54	64.96	37.1	26.16	29.25	26.11	13.46	21.88	19.54	24.6	19.77	29.31
GSVIVT01000252001	2.02	2.03	3.53	2.05	1.49	1.1	0.75	1.09	1.41	0.64	2.21	0
chr7.485.1	1.46	2.22	1.74	0.87	0.44	0.84	0.68	4.42	3.69	3.01	3.2	1.32
GSVIVT01000253001	0.15	0.07	0.19	0	0.14	0.17	0.31	0.11	0.09	0	0.1	0
chr7.1021.1	0	0	0	0	0	0	0	0	0	0	0	0
chr7.1021.2	0.61	1.03	0.14	0.66	0.27	0.19	0	0.55	0	0.73	0.61	0.43
chr7.1021.3	3.94	5.43	2.61	1.97	2.58	2.93	1.53	2.38	2.18	2.79	4.38	3.37
chr7.1021.4	20.66	27.14	18.3	12	15.82	12.18	10.34	21.75	19.35	15.02	17.81	17.83
chr7.1021.5	0	0	0	0	0	0	1.01	0	0	0	0	0
chr7.1021.6	0	0	0	0	0	0	0	0	0	2.82	0	0
GSVIVT01000254001	2.2	2.81	3.92	3.58	1.62	2.62	2.86	4.25	4.21	2.07	5.13	0.84
GSVIVT01000255001	8.8	8.23	5.45	6.62	2.45	6.33	3.4	6.27	4.31	6.28	6.73	3.79
chr7.486.1	2.22	1.28	0.89	0.25	1.78	1.41	0.8	0.38	3.29	0.5	2.47	1.13
chr7.486.3	1.31	1.01	0.41	0.38	0	0	1.66	1.07	5.13	2.83	3.42	2.4
GSVIVT01000256001	0	0.14	0	0	0	0	0	0	0	0	0	0
GSVIVT01000257001	29.43	27.21	21.76	20.57	18.96	20	15.87	26.05	24.7	29.97	41.13	20.73
chr7.487.1	0	0	0	0	0	0.05	0.05	0	0.13	0.15	0.05	0
chr7.487.2	0.64	0.3	0.4	0	0	0.41	0.24	0	0	0	0	0
chr7.487.3	0.29	0.24	0.08	0	0	0	0	0	0	0	0.42	0.14
GSVIVT01000258001	2.98	1.52	2.7	0.68	1.2	0.58	0.41	1.96	1.14	0.38	0.18	0.72
chr7.1022.1	0.98	1.22	1.27	0.73	1.54	1.77	1.34	1.35	2.11	0	0	0.14
chr7.1022.2	23.06	21.46	43.31	13.01	9.36	12.69	5.85	24.52	17.47	9.75	15.15	4.88
chr7.1022.3	6.54	0.91	11.96	4.99	0.44	3.57	4.75	5.87	1.38	0	2.33	0
chr7.1022.4	0	0	0	0	0	0	0	0	0	0	0	0
GSVIVT01000259001	47.18	41.65	54.7	57.4	70.46	66.66	72.62	36.78	39.43	24.85	41.56	30.54
chr7.489.1	10.57	15.03	14.82	17.4	18.89	22.02	53.37	26.32	32.94	32.64	19.24	20.09
chr7.489.2	0.2	0.75	0	0	0	0.53	0.96	0	0	0	0	0
chr7.489.3	0.28	0.37	0	0	0	0	0.8	0.23	0.33	0	1.12	0
chr7.489.4	0	0	0	0	0	0	0	0	0	0	0	0
chr7.489.6	13.21	10.27	11.48	7.17	10.46	3.05	46.45	40.88	34.09	29.64	26.27	32.21
GSVIVT01000260001	0	0.06	0.11	0	0.03	0.08	0	0	0.14	0	0	0.04
GSVIVT01000261001	21.54	20.48	24.99	24.25	17.61	18.75	15.67	13.28	15.74	12.59	20.27	10.72
GSVIVT01000262001	0.97	0.83	0.79	0.71	0.58	0.87	0.3	0.45	0.66	1.03	2.57	0.6
GSVIVT01000263001	3.28	3.95	2.64	3.86	3.73	3.96	0.7	1.44	1.94	2.62	3.28	1.85
GSVIVT01000264001	13.91	12.01	11.4	13.1	12.24	13.55	3.96	11.8	7.83	6.25	16.38	7.93
chr7.491.1	15.27	19.27	11.34	12.99	9.76	16.66	4.57	14.64	10.7	18.55	20.01	12.89
chr7.491.2	10.93	8.47	7.25	12.14	8.56	7.62	1.5	8.95	2.97	5.42	10.52	5.63
GSVIVT01000265001	1.4	1.73	0.82	2.67	1.77	0.56	0.17	0	0.42	0.16	0.17	0
GSVIVT01000266001	45.72	48.57	58.99	28.88	34.58	28.1	17.96	43.64	39.96	36.51	33.39	41.59
chr7.492.1	0	0	0	0	0	0	0	0	0	0	0	0
chr7.492.2	0.24	0.49	0.28	0.54	0.19	0.25	0.89	0.08	0.22	1	1.3	0.56
GSVIVT01000268001	12.59	13.02	8.48	15.29	15.69	17.39	7.57	5.72	4.88	6.9	15.68	7.6
chr7.493.1	0	0	2.12	0	0	0	0	0	0	0	0	0
chr7.493.2	0.19	0	1.29	4.63	0.98	1.85	8.69	6.76	6.61	16.22	16.81	10.47
GSVIVT01000269001	4.29	6.9	4.98	3.9	6.53	5.17	10.66	7.11	4.62	8.65	12.9	4.04
GSVIVT01000270001	0	26.72	0	0	0	0	0	0	0	0	0	0
GSVIVT01000271001	3.25	4.18	2.62	2.35	1.73	1.81	5.14	3.71	2.85	4.3	9.53	0.99
chr7.499.1	0	0	0	0	0	0	0.35	0	0	0.19	0	0
GSVIVT01000273001	25.98	23.45	22.88	16.93	16.2	16.24	21.13	27.98	23.94	23.81	33.67	16.29
chr7.500.2	0.59	0.98	0.89	0.52	0.38	0.48	0.95	1.07	0.69	1.25	1.85	0.58
GSVIVT01000275001	29.22	35.98	39.05	34.74	40.09	35.42	29.34	48.43	39.21	39.43	61.85	51.61
chr7.501.2	33.84	43.08	39.62	66.08	44.51	59.1	27.95	49.07	40.97	62.75	91.64	56.26
GSVIVT01000277001	1.92	1.45	2.06	1.13	0.69	0.92	0.27	1.53	0.8	0.98	1.16	1.31
chr7.1024.1	10.85	9.03	9.83	5.91	7.14	5.58	1.73	6.06	5.39	7.36	7.49	6.61
GSVIVT01000278001	0	0	0	0	0	0	0	0	0	0	0	0
GSVIVT01000280001	8.69	5.85	9.41	7.16	4.85	8.58	6.04	9.18	9.79	3.8	19.79	4.36
chr7.1025.1	7.16	8.71	8.11	7.29	11.43	8.26	13.28	17.08	13.77	10.59	4.22	5.63
chr7.1025.2	5.41	2.69	0.42	0	0.51	1.7	3.74	6.43	1.81	6.36	2.4	3
chr7.1025.3	5.76	4.13	10.14	4.14	3.81	0	7.52	6.56	7.71	5.73	13.54	11.63
GSVIVT01000282001	2.2	1.04	0.93	0.28	0.58	0.66	0.48	0.3	0.07	6.62	1.04	0.24
GSVIVT01000284001	0	0	0	0	0.04	0	0	0	0	0	0	0
GSVIVT01000285001	0	0	0	0	0	0	0	0	0	0	0	0
GSVIVT01000286001	0	0	0	0	0	0	0	0	0	0.67	0	0
GSVIVT01000287001	0	0.67	0	0	0	0	0	0	0	0	0	0
GSVIVT01000288001	0.07	0	0	0	0.06	0	0	0	0	0	0	0
GSVIVT01000289001	0.21	0	0	0	0	0	0	0	0	0.25	0.39	0
GSVIVT01000290001	0	0	0	0	0	0	0	0	0	0	0	0
GSVIVT01000293001	0.74	0	0	0	0	0	0	0	0	0	0	0
GSVIVT01000297001	0	0	0	0	0	0	0	0	0	0	0	0
GSVIVT01000299001	0	0	0	0	0	0	0	0	0	0	0.48	0
GSVIVT01000300001	0	0	0	0	0	0	0	0	0	0.43	0	0.08
GSVIVT01000301001	0	0	0	0	0	0	0	0	0	0	0	0
GSVIVT01000303001	0	0	0	0	0	0	0	0	0	0	0	0
GSVIVT01000305001	1.23	0	0	0	0	0	0	0	0	0	0	0
GSVIVT01000307001	0.35	0.07	0.12	0.42	0	0	0.16	0.1	0	1.15	0.18	0
GSVIVT01000309001	0	0	0	0	0	0	0	0	0	0	0	0
GSVIVT01000310001	0	0	0	0	0	0	0	0	0	0.63	0	0
GSVIVT01000312001	0	0	0	0	0	0	0	0	0	0	0	0
GSVIVT01000313001	0	0	0	0	0	0	0	0	0	0	0	0
GSVIVT01000315001	0	0	0	0	0	0	0	0	0	0	0	0
GSVIVT01000316001	0	0	0	0	0	0	0	0	0	0	0	0
GSVIVT01000318001	0	0	0	0	0	0.12	0	0	0	0	0	0
GSVIVT01000319001	0	0	0	0	0	0	0	0	0	0	0	0
GSVIVT01000320001	2.55	2.12	0.95	17.64	11.84	15.84	2.29	0.49	1.05	2.99	0.82	1.04
GSVIVT01000324001	0.58	0.61	0.55	12.21	7.12	23.35	2	0.33	0.6	23.18	1.84	7.06
GSVIVT01000325001	0	0	0	0	0	0.37	0	0	0	0	0	0
chr3.648.1	0	0	0.19	3.73	1.79	4.79	0	0	0	7.11	0	3.56
chr3.648.2	5.82	3.71	2.91	144.75	81.96	266.22	41.01	2.35	1.1	224.75	12.9	84.38
chr3.648.5	21.63	20.29	33.07	477.4	416.82	758.62	104.87	10.66	36.46	25.79	16.7	28.87
chr3.648.6	1.65	0.63	0.23	26.23	16.31	41.82	6.36	0.25	0.43	16.96	2.04	7.25
chr3.648.7	0	0.14	0.4	15.51	10.82	21.11	1.81	0	0	9.76	1.8	5.2
chr3.648.9	15.63	21.43	28.65	413.18	407.87	602.07	77.24	7.7	25.72	13.08	11.99	22.47
GSVIVT01000327001	0	4.57	4.65	35.03	9.44	26.57	0	0	3	0	0	0
GSVIVT01000328001	2.73	1.42	0.91	19.02	9.71	15.68	3.07	0.67	0.89	6.4	1.74	1.64
GSVIVT01000330001	0	0	0	0	0	0	0	0	0	1.49	4.73	0
GSVIVT01000331001	0.33	0.46	0.42	1.88	0.66	1.76	0.58	0.28	0.76	2.57	1.59	1.11
GSVIVT01000333001	0	0	0	0	0	0	0	0	0	0	0	0
chr3.650.1	15.25	13.66	12.87	14.36	9.5	14.41	4.26	10.76	8.53	13.65	14.57	12.02
GSVIVT01000334001	1.6	1.82	1.46	1.1	1.65	1.63	0.95	1.22	1.18	1.58	1	2.18
GSVIVT01000336001	37.9	34.11	30.59	162.46	163.99	172.53	21.49	48.57	40.09	125.52	213.26	119.48
chr3.324.2	0	0.31	0.61	0.63	0.34	2.26	0.35	0	0	0	1.85	1.58
GSVIVT01000338001	0.8	1.04	0	1.63	0.13	0.52	0.51	0.34	0	0.68	3.54	0.8
chr3.325.1	2.31	4.65	0.73	5.01	1.08	0	0	0.64	0	0	2.5	0.56
chr3.325.2	5.82	5.23	4.22	4.89	5.28	5.8	7.2	6.29	4.88	7.08	11.45	3.3
GSVIVT01000339001	0	0	0	0	0	0	0	0	0	0	0	0
GSVIVT01000343001	0	0	0	0	0	0	0	0	0	0	0	0
GSVIVT01000345001	8.18	9.27	12.65	13.05	12.07	20.27	11.51	13.64	10.78	31.53	13.1	33.51
GSVIVT01000347001	0.93	2.66	0.38	0	1.15	0.52	4.36	2.84	0.94	2.66	7.03	1.67
GSVIVT01000349001	0.21	0.74	0.49	4.09	5.21	5.12	2.69	0.3	0.17	0.5	0.49	0.96
GSVIVT01000350001	0	0.36	0.64	1.36	2.52	3.34	1.45	0	0.39	0.42	0.22	0.39
GSVIVT01000351001	0	0	0	0	0	0	0	0	0	0	0	0
GSVIVT01000352001	0.34	0.84	0.52	12.21	16.37	20.28	31.98	0.87	0.56	7.56	2.58	7.5
GSVIVT01000354001	0	0	0	0	0	0	0	0	0	0	0	0
GSVIVT01000357001	0	0	0	0	0	0	0	0	0	0	0	0
GSVIVT01000358001	0	0	0	0	0	0	0	0	0	0	0	0
GSVIVT01000361001	0	0	0	0	0	0	0	0	0	0	0	0
GSVIVT01000363001	0	0	0	0	0	0	0.29	0.1	0	0.39	0.91	0.08
GSVIVT01000364001	0	0	0	0	0	0	0	0	0	0.55	0	0
GSVIVT01000371001	0	0	0	0	0	0	0	0	0	0	0	0
GSVIVT01000374001	0	0	0	0	0	0.36	0	0	0	0	0	0
GSVIVT01000378001	0	0	0	0	0	0	0	0	0	0	0	0
GSVIVT01000380001	98.76	78.37	90.63	101.83	87.17	107.1	144.24	116.16	113.57	105.11	160.48	76.89
chr17_random.1.1	0	0	0	0	0	0	0	0	0	0	0	0
GSVIVT01000381001	0	0	0	0	0	0	0	0	0	0	0.53	0
GSVIVT01000383001	1.58	1.78	1.58	1.22	1.1	1.17	2.53	2.36	1.77	1.6	3.12	0.77
GSVIVT01000386001	0	0	0	0	0	0	0	0	0	0	0.77	0
GSVIVT01000389001	35.7	35.61	43.88	16.12	11.45	17.33	19.83	36.59	31.58	19.09	15.22	20.66
chr17_random.4.1	1.11	1.77	0.46	0	0.19	0	0.59	0	0	0.36	0.25	0
GSVIVT01000391001	0	0	0	0	0	0	0	0	0	0	0	0
chr17_random.5.1	4.51	2.26	5.96	1.36	1.47	0.79	2.15	4.39	1.99	0.91	1.94	0.91
chr17_random.5.2	106.76	63.21	55.41	19.01	14.68	9.15	0	8.79	42.35	0	5.42	25.21
chr17_random.5.3	0	0	0	0	0	0	7.73	6.55	29.1	24.89	4.69	33.62
chr17_random.5.4	0.95	1.42	0.68	1.6	0.14	1	1.38	6.01	1.99	1.77	1.13	1.67
chr17_random.5.5	312.98	259.39	316.22	152.55	131.81	134.75	62.67	218.19	122.61	192.18	163.79	238.84
GSVIVT01000394001	29.39	29.53	21.92	4.66	1.53	4.26	3.92	10.25	14.57	4.68	8.54	3.69
chr17_random.2.1	0.19	0.04	0.2	0	0	0.05	0	0	0	0.06	0.12	0
chr17_random.2.2	0	0	0	0	0	0	0	0	0	0	0	0
chr17_random.2.3	1.11	0.23	0	0	0	0	0	0	0.6	0	1.54	0
chr17_random.2.4	26.77	22.06	17.11	4.18	2.33	4.84	8.47	8.82	11.74	4.25	6.85	2.19
GSVIVT01000395001	0.95	0.53	1.77	12.59	17.61	10.62	2.13	0.72	0.35	1.19	2.93	1.32
chr17_random.3.1	0	0	0	8.1	4.75	2.96	1.64	0	0	1.58	0	0
GSVIVT01000397001	2.34	3.95	0.9	2.97	1.17	0.38	1.08	0.69	0.58	0.98	0	0.71
chr17_random.6.2	1.93	5.61	1.09	3.61	1.9	0.33	0.19	0.34	0.13	0.96	0.63	0.64
GSVIVT01000399001	0	0	0	0	0	0	0	0	0	0	0	0
chr17_random.7.1	7.1	8.93	3.64	4.34	5.77	4.01	4.95	1.58	3.39	2.75	1.6	4.67
chr17_random.7.2	0.63	0.97	0.38	0.91	1.06	0.53	0.67	0.1	0	1.22	1.03	0.7
GSVIVT01000400001	8.31	7.15	2.37	0.29	0.14	0.38	0.19	1.12	4.05	2.55	1.48	0.43
chr12.590.1	1.19	1.19	0.53	0.11	0.18	0	0	0.39	3.42	2	0.73	0
GSVIVT01000401001	19.35	1.48	7.65	10.47	36.93	1.97	8.51	4.49	0.94	7.94	0.62	115.11
chr12.203.1	14.2	1.57	5.85	9.25	37.29	2.13	8.09	5.25	0.84	12	1.26	111.87
GSVIVT01000402001	0.15	0	0	0	0	0	0	0.05	0	0	0	0
GSVIVT01000403001	1.53	0.07	0.04	0	0.19	0	2.23	1.56	0.56	0.72	0.09	22.99
GSVIVT01000405001	0	2.09	0	0	0.36	0	0	0.6	0.44	0	0	0
GSVIVT01000409001	0	0	0	0	0	0	0	0	0	0	0	0
GSVIVT01000410001	0.31	0	0	0	0.79	0.09	0	0	0	0	0.09	0.21
GSVIVT01000411001	0	0	0	0	0	0	0	0	0	0	0	0
GSVIVT01000412001	0	0	0	0	0	0	0	0	0	0	0	0
GSVIVT01000413001	0	0	0	0	0	0	0	0	0	0	0	0
GSVIVT01000414001	0	0	0	0.24	0.07	0	0.09	0	0	0.19	0.09	0.32
GSVIVT01000415001	19.29	18.16	19.18	20.88	22	21.55	16.29	24.19	19.2	20.18	22.77	25.11
chr12.591.1	0.41	0	0.52	0.21	0	0	0.22	0.29	0	0	0.48	0.21
chr12.591.2	0.43	0.16	0.93	0.53	0.12	0.85	1.97	2.44	2.75	1.71	1.33	1.5
GSVIVT01000416001	140.06	216.24	88.02	45.56	12.46	19.93	7.57	42.79	152.53	21	14.26	4.07
chr12.592.1	0.55	0.78	0.32	1.25	0.2	0.75	0.36	0.01	0.13	0.14	0.92	0.11
chr12.592.2	0.17	0.16	0.07	0	0	0	0	0.13	0.35	0	0.33	0
GSVIVT01000419001	6.28	6.14	4.89	6.66	6.56	2.92	0.24	0.51	0.37	0.08	0.2	0.08
chr12.594.1	5.71	7.17	5.15	5.06	8.17	3.61	0.95	1.69	1.53	1.14	2.07	0.66
GSVIVT01000420001	3.06	4.14	5.97	2.13	1.82	2.35	3.95	7.68	5.88	2.2	2.53	2.02
GSVIVT01000421001	0	0	0	0	0	0	0	0	0	0	0	0
GSVIVT01000422001	0	0	0	0	0	0	0.09	0	0	0	0	0
GSVIVT01000423001	0	0	0	0	0.22	0.47	0	0	0	0	0	0
GSVIVT01000424001	0.51	0.48	0	0	0	0	0	0	0	0	0.29	0
GSVIVT01000425001	0.74	0.41	0.59	0.26	0.32	0.66	4.7	1.35	1.62	0.92	0.68	0.36
chr12.207.1	0.44	0	0.34	0	0.28	0.33	2.36	0.4	0.59	0.48	0.2	0.37
GSVIVT01000426001	3.29	2.1	1.31	4.68	2.91	4.57	0.59	0.53	1.39	2.29	0.46	0.48
GSVIVT01000427001	3.44	2.63	0.86	3.14	1.17	4.3	1.03	1.98	2.05	5.47	2.89	1.18
GSVIVT01000428001	6.12	6.46	2.69	3.7	3.5	7.11	0.41	0.1	0.67	0.66	0.35	0.24
chr12.208.1	0	0	0	0.64	1.86	0	0	0	0	0	0	0.07
chr12.208.2	23.37	19.52	8.68	17.76	10.19	21.61	3.99	3.53	6.17	5.72	4.32	2.68
GSVIVT01000429001	0	0	0	0	0	0	0	0	0	0	0	0
GSVIVT01000432001	1.77	1.58	0.79	2.16	1.49	3.01	6.45	4.1	4.7	3.54	5.75	3.75
GSVIVT01000436001	0	0	0	0	0	0	0	0	0	0.17	0.34	0
GSVIVT01000437001	2.15	1.31	0.82	2.14	1.21	2.61	1.41	1.22	1.55	1.73	1.36	0.9
GSVIVT01000438001	1.36	2	0.52	0.68	0.17	0.34	0.03	0.07	0.11	2.43	0.48	0.06
GSVIVT01000440001	0	0	0	0	0	0	0	0	0.55	0	0.74	0
chr12.596.1	2.24	1.86	1.24	5.52	1.18	3.79	7.84	0.45	0	3.14	0	1.56
GSVIVT01000441001	7.46	5.29	8.4	6.39	7.79	7	15.56	16.3	10.46	10.7	13.02	6.08
chr12.209.2	4.09	1.95	4.88	1.06	0.7	1.92	4.18	3.81	3.68	0.71	3.33	2.33
GSVIVT01000442001	48.8	32.74	59.15	34.36	27.58	30.71	66.59	85.17	44.3	26.45	36.72	22.64
chr12.597.1	0	0	0	0	0	0	0	0	0	0	0	0
GSVIVT01000443001	6.02	2.99	7.17	1.93	4.63	3.05	3.7	3.18	4.92	2.48	2.46	2.94
chr12.210.1	0.47	0	0.3	0.16	0.08	0.11	1.13	0.65	0.79	0.26	1.91	0.42
chr12.210.2	69.24	73.68	62.63	37.96	44.12	44.79	79.87	113.03	83.67	118.45	96.79	111.84
chr12.210.3	2.16	2.03	2.09	1.68	0.97	1.89	1.55	0.95	0.92	0.93	2.33	1.08
chr12.210.4	41.31	32.94	36.84	32.44	28.32	23.36	45.08	54.19	43.89	51.48	44.1	43.5
chr12.210.5	8.02	4.97	4.8	5.16	7.27	6.28	0.52	1.02	0	0	0	1.43
chr12.210.6	9.8	10.73	6.98	18.6	11.43	13.47	3.08	9.65	3.01	11.75	12.99	16.2
GSVIVT01000444001	0.32	0.15	0	0.12	0.03	0	0.09	0.12	0.09	0.15	0.23	0.05
GSVIVT01000445001	0.46	0.5	0.09	0.48	0.66	0.71	0.54	0.27	0.3	0.64	0.41	0.97
chr12.598.1	20.82	31.57	8.44	63.53	81.4	78.79	32.7	6.53	12.67	31.51	24.64	46.51
chr12.598.2	2.04	1.38	2.07	5.21	7	9.21	7.37	3.09	1.47	7.8	3.22	7.22
GSVIVT01000446001	0.55	0.37	0.47	0	0.26	0	0.71	0.17	0.08	0.47	0.74	0
GSVIVT01000448001	2.33	1.1	0.65	0.13	0	0	0.57	0	0.54	0.3	0.45	0
GSVIVT01000449001	1.06	2.74	1.86	9.54	9.96	13.76	36.03	5.01	2.79	4.04	0	0.99
GSVIVT01000450001	2.72	2.23	1.15	32.2	74.84	71.85	9.62	4.14	9.56	64.97	1.26	65.78
GSVIVT01000451001	0.39	0.26	0	0	0	0	0	0.04	0.18	0.47	0	0
GSVIVT01000452001	23.55	0	0	0	35.44	42.23	0	64.89	0	51.96	78.53	78.85
GSVIVT01000453001	24.84	25.32	22.23	16.78	9.6	15.17	4.5	17.87	16.67	37.86	48.92	15.86
chr12.602.1	3.04	3.12	1.05	0	0.29	0	0.81	6.66	4.1	1.55	11.27	2.66
GSVIVT01000454001	0	0	0	0	0	0	0.21	0.14	0	0.18	0.66	0.13
GSVIVT01000457001	15.63	12.71	11	18.71	14.95	16.72	40.27	20.59	21.67	22.92	34.15	87.26
chr12.603.2	1.44	0.32	8.6	1.87	0.36	0	8.13	7.06	9.74	1.23	1.56	3.48
chr12.603.3	4.03	0.31	61.96	14.57	22.13	5.89	69.13	23.97	26.07	3.19	3.82	2.55
GSVIVT01000458001	15.47	13.01	6.6	0.74	0.61	0.41	3.45	0.57	3.03	12.12	2.68	2.83
GSVIVT01000459001	2.23	2.71	0.4	0	0	0.19	1.58	0	0.33	2.14	0	0
GSVIVT01000460001	0.43	0.17	0.41	0	0	0	0	0.04	0	0	0	0
GSVIVT01000461001	1.28	1.32	0.13	0.32	0.26	0.19	0	1.21	0.25	0.49	1.13	0.34
GSVIVT01000464001	0	0	0	0	0	0	0	0	0	0	0	0
GSVIVT01000465001	0	1.87	0	0	0	1.03	0	0	0	0	0	1.5
GSVIVT01000467001	0	0	0	0	0	0	0	0	0	0	0	0
GSVIVT01000468001	0	0	0	0	0	0	0	0	0	0	0	0.02
GSVIVT01000469001	0.8	0.04	0	0	0	0	0.26	1.46	0.1	0.11	0	0
GSVIVT01000470001	0	0	0	0	0	0	0	0	0	0	0	0
GSVIVT01000472001	0	0	0	0	0	0	0	0.03	0	0.26	0.2	0.5
GSVIVT01000477001	0.22	0.17	0.04	0.48	0.56	0.59	0.05	0	0.14	0.18	0.21	0.51
GSVIVT01000481001	4.77	5.73	16.02	14.88	14.42	17.66	0.63	1.19	1.39	8.62	9.51	3.2
GSVIVT01000482001	38.32	41.83	31	45.37	44.01	47.07	15.23	24.46	25.91	42.58	59.6	42.27
GSVIVT01000483001	0	0	0	0	0	0	0	0	0	0	0	0
GSVIVT01000485001	46.59	40.94	69.18	32.22	33.16	30.58	32.45	63.4	45.24	40.75	43.41	31.78
GSVIVT01000491001	0	0	0	0	0	0	0	0.19	0	0	0.03	0
GSVIVT01000492001	0.27	0.76	1.33	0	0	0.31	0	4.08	0	0	0	0
GSVIVT01000493001	0.09	0.12	0.51	0.08	0	0.14	0	2.54	0.04	0.23	0.36	0.05
GSVIVT01000494001	0.33	1.02	1.65	0.43	0.06	0.34	0.63	9.71	0.97	1.03	1.97	0.2
GSVIVT01000497001	0.45	0.32	0.77	0.69	0.1	0.22	1.23	3.65	2.07	1.68	5.35	2.15
chr19.295.1	5.51	4.92	1.46	0.94	0	0.16	0.4	7.81	4.07	3.47	23.03	2.62
chr19.295.2	4.47	6.59	3.59	0.89	0.76	0	2.24	2.66	0.75	0.91	5.89	2.12
chr19.295.3	0	0	0	0	0	0	3.66	33.6	25.87	3.99	10.74	1.72
chr19.295.4	42.7	36.95	31	9.52	6.45	11.44	13.79	60.02	60.24	80.16	53.3	39.37
GSVIVT01000499001	0	0	0	0	1.55	0	0	0	0	0	0	0
chr19.296.1	6.55	7.16	8.16	3.4	2.05	2.96	2.84	15.1	8.27	7.66	15.17	3.27
chr19.296.2	23.87	21.76	29.75	15.19	7.2	15.05	6.69	54.6	30.15	29.39	40.81	9.85
GSVIVT01000500001	0	0	0	0	0	0	0	0	0	0	0	0
GSVIVT01000503001	0	0	0	0	0	0	0	0	0	0.65	0	0
GSVIVT01000504001	0	0	0	0	0	0	0	0	0	0	0	0
GSVIVT01000505001	0	0	0	0	0	0	0	0	0	0	0	0
GSVIVT01000506001	0	0	0	0	0	0	0	0	0	0	0	0
GSVIVT01000509001	0	0	0	0	0	0	0	0	0	0	0	0
GSVIVT01000511001	0	0	0	0	0	0	0	0	0	0	0	0
GSVIVT01000512001	0	0	0	0	0	0	0	0	0	0	0	0
GSVIVT01000514001	0.66	1.67	1.13	0.44	0	1.07	4.29	3.9	3.83	0.56	0.77	0.54
chr5.363.1	0.02	0	0	0	0.02	0	0.02	0.03	0	0	0.04	0
chr5.363.2	45.41	59.27	95.16	27.81	17.99	27.14	67.85	59.46	71.89	33.57	24.56	36.5
GSVIVT01000515001	0	0	0	0	0	0	0	0	0	0	0	0
GSVIVT01000516001	0	0	0	0	0	0	0	0	0	0	0	0
GSVIVT01000517001	31.8	24.72	27.15	24.24	33.63	26.11	25.57	24.67	18.41	39.18	37.38	26.58
GSVIVT01000518001	12.26	4.67	22.79	17.91	22.99	2.4	8.92	10.32	13.59	1.71	0	6.19
GSVIVT01000521001	0.17	0	0	0	0	0	0.22	0	0	0.47	0	0.24
chr5.908.1	5.37	1.68	2.97	0.47	0.44	0.29	4.56	2.33	2.25	0.08	3.19	0.52
chr5.908.2	704.42	356.56	345.59	25.02	119.25	21.6	307.16	241.59	383.03	517.29	227.58	1444.29
GSVIVT01000524001	77.39	66.5	90.99	61.88	62.44	58.35	92.24	76.72	90.84	64.15	67.78	66.61
GSVIVT01000525001	0	0	0	0	0	0	0	0	0	0	0	0
GSVIVT01000526001	1.44	1.37	0	0	0	2.93	1.36	4.48	0	1.1	3.3	0
GSVIVT01000527001	5.11	3.39	4.98	3.52	1.17	3.83	2.72	2.76	4.24	2.93	5.27	1.84
GSVIVT01000528001	1.34	1.77	1	0.3	0.81	0.3	0.47	1.85	2.14	0.51	0.78	0.19
GSVIVT01000534001	0	0	0.05	0	0	0	0.01	0	0	0	0	0
chr1.848.1	19.66	18.66	25.35	9.54	4.25	7.49	0.48	11.85	8.1	13.31	12.6	3.09
GSVIVT01000535001	11.86	15.52	14.91	63.86	61.69	78.67	43.23	9.32	11.54	54.49	11.7	44.02
GSVIVT01000536001	0	0	0	0	0	0	0	0	0	0	0	0
GSVIVT01000538001	14.62	10.14	6.17	1.47	1.73	0.29	0.06	0	0	0	0	0
chr1.847.1	18.94	15.08	8.59	1.29	0.98	1.47	26.69	6.25	4.13	16.11	2.66	10.17
chr1.847.2	203.37	147.36	120.4	39.32	15.13	31.2	99.52	34.87	22.53	92.47	16.93	59.87
GSVIVT01000540001	7.26	9.55	14.31	10.51	32.63	9.55	46.02	7.36	4.84	7.46	2.8	13.98
chr1.846.1	15.36	9.99	11.91	23.32	38.29	17.33	72.23	14.07	17.04	14.01	10.99	28.75
chr1.846.2	0.56	0.16	0.21	1.7	2.42	0.57	2.7	0.53	0.44	0.87	0	1.33
GSVIVT01000541001	0	0	0	0	0	0	0	0	0	0	0	0
GSVIVT01000542001	20.26	23.38	19.17	7.55	5.43	6.18	6.28	15.92	16.73	15.09	17.19	11.05
chr1.845.1	0.43	0.55	0.36	0	0.27	0	0.1	0.06	0.11	0	0.1	0
chr1.845.2	7.93	8.42	9.67	5.34	2.82	6.18	4.86	8.91	5.66	6.64	7.31	4.66
GSVIVT01000543001	0.55	1.3	0.12	0.19	0.15	0	0.47	0.03	0.73	1	0.38	0.32
GSVIVT01000544001	0	0	0	0	0	0	0	0	0	0	0.07	0
chr1.277.1	26.83	29.51	10.15	11.19	2.68	8	1.75	9.97	19.02	22.49	27.98	3.93
GSVIVT01000545001	0.88	0	0	2.68	3.78	4.32	0	0.4	0	0.27	0.36	0
chr1.844.1	0.73	1.98	0.81	2.42	0	1.35	0.09	1.05	2.02	3.84	3.38	1.93
GSVIVT01000546001	14.84	18.89	2.9	0.39	0.36	0.57	0.38	0.19	1.64	0.93	0.3	0.15
GSVIVT01000547001	27.23	38.24	11.74	19.72	8.02	18.06	0.25	1.23	2.74	9.95	9.01	4.76
chr1.842.2	1.86	2.04	0	1.13	0	2.53	0	0	0	0	0	0
GSVIVT01000548001	0.05	0.09	0	0.33	0.35	0.17	2.01	0.44	0.45	0.28	0.27	0.22
GSVIVT01000549001	3.93	3.22	3.44	4.12	3.74	3.87	10	4.08	3.81	4.59	5.79	3.27
chr1.841.1	0.13	0.13	0	0.64	0.2	0.31	0.49	0.16	0.14	0.06	0.59	0.35
chr1.841.2	28.16	30.13	35.31	32.97	32.11	30.77	50.1	46.77	53.38	30.9	46.93	25.9
GSVIVT01000550001	0	0	0.42	0	1.88	0	1.5	0.47	0.36	0	0.34	0.84
chr1.839.1	5.03	7.65	28.64	21.6	28.05	31.83	161.73	53.8	106.99	32.52	42.62	100.84
chr1.839.2	3.68	5.33	15.59	1.24	5.6	7.72	58.95	21.92	49.79	8.73	10.67	19.78
chr1.839.3	0	0	0	0	0	0	0	0	0	0	0	0
GSVIVT01000552001	0	0	0	0	0.1	0	0	0.27	0	0	0	1.11
chr1.276.1	23.99	16.18	24.49	6.9	5.98	4.22	7.99	17.58	12.37	7.34	10.49	8.16
chr1.276.2	0	0.34	0	0	0	0	3.72	12.44	11.94	4.97	4.66	4.2
GSVIVT01000553001	47.38	40.6	26.21	16.45	14.99	15.12	2.49	7.82	8.26	8.76	8.31	6.22
GSVIVT01000554001	12.12	12.61	11.9	12.63	11	11.76	5.84	9.18	8.82	7.72	9.26	9.12
chr1.837.1	17.93	18.82	5.98	13.73	12.44	14.52	4.18	0.73	4.89	9.35	17.13	1.75
GSVIVT01000555001	28.63	25.6	23.98	16.79	16.71	15.17	14.88	19.9	18.94	19.13	20.96	17.14
GSVIVT01000557001	10.42	10.25	11.54	12.24	12.52	11.16	5.25	9.2	6.35	10.37	17.08	6.6
chr1.275.1	0	0	0	0.59	0	0	0	0	0	0	0	0
GSVIVT01000558001	1.74	1.99	1.92	1.42	1.49	2.1	0.53	2.06	2.21	2.59	2.18	2.31
chr1.835.1	7.44	4.43	8.81	19.13	22.22	17.89	47.58	14.82	14.35	20.67	13.43	34.14
chr1.835.2	0.56	0.9	1.75	0.59	0.23	1.42	2.12	1.15	1.24	0.72	0.44	0
chr1.835.3	6.13	12.15	12.2	19.46	32.31	25.41	39.84	18.67	12.51	9.93	24.51	18.2
chr1.835.4	0.38	1.06	1.56	1.52	3.26	1.72	19.09	2.26	4.36	4.71	4.64	2.71
chr1.835.5	22.21	20.41	20.08	34.53	32.09	26.02	53.94	25.2	22.16	31.77	23.84	35.23
chr1.835.6	0	0	6.19	2.11	5.75	15.22	13.82	0.17	1.96	6.51	3.44	8.95
GSVIVT01000559001	0.65	0.86	0.96	0.63	0.95	1.37	0.66	2.3	0.97	1.95	3.36	1.15
GSVIVT01000560001	1.16	0.99	0.45	0.24	0.06	0.17	0.67	0.4	0.56	0.61	0.68	0.17
chr1.274.1	2.12	2.04	0.55	0.99	2.48	1.65	1.62	1.69	1.83	2.34	5.41	2.49
GSVIVT01000561001	9.1	3.44	3.12	0	4.99	0	0	5.12	0	0	14.32	2.78
chr1.834.1	0.98	2.07	1.29	1.78	0.64	3.5	6.82	5.17	4.87	6.14	2.1	1.91
chr1.834.2	7.23	7.29	3.16	3.63	2.02	3.95	8.95	4.23	3.82	6.46	22.4	4.88
chr1.834.3	1.66	1.67	0.93	0.68	0.35	0.81	1.45	1.82	0.61	1.29	8.53	1.13
chr1.834.4	0.37	0.4	0	0.17	0.26	0	0.95	0.69	0.06	0.43	1.9	0.45
chr1.834.5	6.23	6.77	4.21	9.07	3.34	8.37	8.36	9.58	6.4	8.89	12.78	9.25
chr1.834.6	9.07	11.83	14.28	24.42	13.23	24.56	7.28	15.38	11.67	27.39	33.28	22.56
GSVIVT01000563001	0.31	0.32	0.26	0.42	0.41	0.38	0.05	0.02	0.02	0.15	0.42	0.15
chr1.273.1	21.85	20.03	8.57	1.33	0.37	1.36	0	8.84	8.34	3.19	1.59	0
chr1.273.3	11.82	9.04	0.93	0.18	0	0	0.21	1.71	1.38	0.94	1.73	0
chr1.273.5	19.09	19.89	6.68	1.2	0.4	0.57	0	3.39	2.55	0.7	1.36	0.66
GSVIVT01000564001	0	0	0	0	0	0	0	0	0	0	0	0
chr1.273.2	4.12	5.92	6.84	15.98	10.97	12.06	0	0	0	1.75	4.83	1.66
chr1.273.4	0	0	0	0	0	0	0.21	0	0	0	0.99	1.66
chr1.273.6	0	0	0	0	0.06	0	0.25	9.51	6.78	3.84	8.5	1.78
chr1.273.7	3.03	0	0	0	0	0	0.81	0.25	0.21	3.73	8.89	4.61
GSVIVT01000566001	0	0	0	0	0	0	0	0	0	0	0	0
GSVIVT01000567001	0.19	0.13	0.06	0	0	0.08	0	0.19	0.07	0	0	0
chr1.272.1	31.73	19.85	24.18	0.3	0.08	0	0.22	21.27	17.26	1.83	0.87	0.42
GSVIVT01000568001	0.12	0.26	0.22	0.06	0	0.1	0	0.05	0.22	0.1	0.15	0
chr1.833.1	0	0	0	0	0	0	0	0	0	0	0	0
chr1.833.2	35.67	25.03	21.73	22.66	26.13	17.69	22.12	32.9	18.87	19.7	36.63	15.8
GSVIVT01000569001	0	0	0	0.07	0	0.08	0	0	0	0	0	0
GSVIVT01000570001	43.88	45.48	72.4	75.65	76.82	34.81	192.68	118.27	104.51	99.44	87.93	40.4
GSVIVT01000571001	38.66	36.26	28.18	119.42	57.99	34.54	385.52	63.6	102.03	210.12	170.92	18.24
GSVIVT01000572001	0	0	0	0	0	0	0	0	0	0.81	0	0.67
chr1.832.1	0	0	0	0	0	0	0	0	0	0	0	0
chr1.832.2	10.34	8.19	9.62	8.64	9.48	8.49	10.42	10.6	7.02	6.69	17.4	6.06
GSVIVT01000573001	0	0	0	0.55	0	0	0	0	0	0.57	0.33	0
chr1.270.1	2.11	0.65	1.97	0	0	0	0	2.32	1.62	1.4	1.26	0
chr1.270.2	17.63	14.95	15.27	10.26	12.03	12.27	0.55	10.66	10.47	11.44	15.39	11.08
GSVIVT01000574001	185.14	157.52	181.33	100.03	90.36	107.07	147.72	147.31	156.1	117.63	145.51	105.42
chr1.830.1	0.02	0	0	0	0	0	0.11	0	0	0	0	0
chr1.830.2	1.03	2.01	1.54	0.08	0.29	0.31	1.96	1.4	0.9	0.67	2.59	0.61
chr1.830.4	2.21	1.22	3.92	0	0.73	1.37	3.82	3.77	4.59	0	1.85	1.53
GSVIVT01000575001	0	0	0	0	0	0	0	0	0	0	0	0
chr1.829.1	33.69	29.58	11.97	10.52	7.39	10.99	0	16.34	27.43	19.2	8.53	7.15
GSVIVT01000576001	1.37	1.06	0.13	0.12	0	0.03	0.17	0	0.1	0.54	0.26	0.09
GSVIVT01000577001	7.02	7.03	1.94	1.44	1.27	0.81	0.67	0.05	0.56	4.85	0.37	0.78
GSVIVT01000578001	1.55	1.25	0.21	0.08	0.33	0.03	0.22	0.08	0.35	0.58	0.52	0.23
GSVIVT01000579001	4.16	2.01	4.42	14.67	8.82	12.46	2.84	3.45	4.4	7.75	2.3	2.84
GSVIVT01000580001	0.02	0	0.11	0.02	0.06	0	0	0	0	0	0	0
GSVIVT01000581001	51.69	35.36	39.78	20.96	19.84	28.47	23.96	27.7	24.26	26.91	38.01	22.92
chr1.267.1	0	0	0.15	0	0	0.11	0.51	0.7	0.19	0.33	0.42	0.32
GSVIVT01000582001	0	0.05	0.08	0	0.12	0.06	0.71	0.07	0.21	0.12	0	0
GSVIVT01000583001	0	0	0	0	0	0	0	0	0	0	0	0
GSVIVT01000584001	6.36	7.19	6.23	3.59	2.52	4.34	2.65	7.1	6.02	3.95	5.96	2.15
chr1.827.1	8.93	9.05	7.76	7.54	3.56	6.52	2.34	3.09	3.02	3.4	8.14	1.28
GSVIVT01000585001	1.75	2.39	5.25	2.82	2.61	1.71	3.09	2.21	1.89	1.02	2.55	0.35
chr1.266.1	0	0	0	0	0	0	0	0	0	0	0	0
chr1.266.2	11.35	13.95	15.38	10.5	13.85	9.78	16.75	23.36	20.14	14.07	15.62	15.96
GSVIVT01000586001	19.29	16.41	8.14	4.64	2.53	2.95	1	5.78	5.8	7.08	5.61	2.34
chr1.826.1	10.13	7.19	1.18	0	1.28	1.65	0.46	3.3	2.54	4.11	3.23	3.76
GSVIVT01000587001	0	0	0	0	0	0	0.7	0.89	0.41	0	1.19	0.59
chr1.264.1	1.2	0	0.37	0	0	0.19	0.44	0.11	0.3	0.16	0.34	0.61
chr1.264.2	1.3	2.62	2.03	0.83	1.01	2.85	4.99	2.81	2.37	1.06	2.3	2.73
chr1.264.3	1.7	2.56	3.27	0.89	1.53	0.69	3.17	4.41	3.47	1.3	4.97	0.35
chr1.264.4	28.06	24.62	31.27	18.17	20.31	18.33	33.83	33.22	28.14	19.42	18.25	23.51
GSVIVT01000588001	0	0	0	0	0	0	0	0	0	0	0	0
chr1.263.1	7.98	7.48	7.13	6.15	5.7	9.28	8.77	8.39	6.68	10.85	9.45	6.31
chr1.263.2	22.77	29.5	25	36.06	38.29	28.18	33.14	27.15	22.81	22.03	23.21	25.38
GSVIVT01000590001	25.03	26.38	25.77	21.18	26.3	19.79	16.26	32.33	32.61	25.99	29.29	27.07
GSVIVT01000592001	188.13	116.64	4.17	0.04	0	0	0	0.05	22.74	10.5	0.75	0
GSVIVT01000593001	23.2	27.81	11.69	11.89	12.72	11.91	18.64	18.39	15.36	22.62	35.34	18.42
chr1.824.1	5.87	8.02	7.24	6.5	6.12	3.39	15.9	5.06	12.29	3.73	10.42	2.79
chr1.824.2	6.88	6.8	4.38	1.98	0.91	3.02	14.12	4.63	4.58	4.24	4.61	2.83
chr1.824.4	1.14	0.67	1.92	1.13	1.33	0.33	4.37	2.95	1.53	1.53	2.65	0.66
chr1.824.5	23.37	22.19	13.77	13.59	11.98	10.81	15.16	12.08	14.04	14.87	25.45	17.21
GSVIVT01000594001	46.33	52.36	54.17	29.12	34.76	30.67	28.55	42.04	43.87	30.19	29.21	45.76
GSVIVT01000596001	0.9	1.49	1.42	3.67	4.3	4.1	1.63	2.88	2.07	3.24	4.45	2.29
chr1.821.1	0	0	0.09	0.32	0.4	0.11	0	0.38	0	0.15	0.72	0.56
GSVIVT01000597001	0.57	0.78	0.32	0	0.41	0.43	0.9	2.98	0.59	0.14	0.94	1.14
chr1.820.1	171.41	151.56	65.23	30.63	31.13	27.76	10.06	46.61	44.52	37.01	28.8	37.7
GSVIVT01000598001	0	0	0	0	0	0	0	0	0	0	0	0
chr1.819.1	15.44	13.97	3.51	0.18	0	0.11	0	0	0	0	0	0
GSVIVT01000600001	0	0	0	0	0	0	0	0	0	0	0	0
GSVIVT01000601001	0	0	0	0	0	0	0	0	0	0	0	0
GSVIVT01000602001	0	0	0	0	0	0	0	0	0	0	0	0
GSVIVT01000603001	0	0	0	0	0	0	0	0	0	0	0	0
GSVIVT01000604001	17.08	13.2	10.8	11.21	8.05	10.52	3.46	7.43	8.57	9.85	16.43	6.65
GSVIVT01000606001	1.48	1.57	1.36	0.88	0.7	1	1.13	0.13	0.37	0.64	0.42	0.48
chr1.818.1	0	0	0	0.09	0	0	0	1.07	0.61	0.42	0	0
GSVIVT01000609001	0	0	0	0	0	0	0	0	0	0	0	0
chr1.816.1	0.1	0.19	0.06	0.1	0.1	0.06	0.08	0.14	0.15	0.12	0.33	0.06
chr1.816.2	106.24	93.5	94.46	51.39	48.97	57.75	53.45	78.13	78.39	52.16	63.05	54.08
GSVIVT01000620001	0	0	0	0	0	0	0	0	0	0	0	0
GSVIVT01000621001	0	0	0	0	0	0	0.08	0	0.23	0	0.08	0.08
GSVIVT01000622001	0.37	0.34	0.12	0.03	0.06	0.07	0.09	0.11	0.07	0.94	0.46	0.24
GSVIVT01000623001	4.42	2.5	1.66	1.17	1.46	2.2	5.32	3.2	5.35	1.25	4.13	3.33
chr19.294.1	0	0.33	0.17	0.65	0.37	0.83	0.43	0.14	0.12	0.24	0.26	0.2
chr19.294.2	7.52	5.06	4.85	15.44	11.3	31.71	53.56	6.8	8.37	10.06	15.43	3.29
chr19.294.3	44.01	31.34	43.31	23.23	28.72	27.88	108.36	53.94	79.43	31.62	29.41	35.8
GSVIVT01000634001	0.36	0.42	0.42	0.23	0.51	0.1	0.33	0.1	0.2	0.13	0.57	0.44
chr13.863.1	5.99	6.42	5.96	4.59	7.76	2.6	3.46	2.77	2.06	1.59	4.5	3.9
GSVIVT01000635001	0.8	0.95	0.36	0.65	1.08	0.72	1.99	0.52	0.58	0.82	2.07	0.6
GSVIVT01000637001	0	0	0	0	0	0	0	0	0	0	0	0
GSVIVT01000639001	0.06	0.09	0.03	0.1	0	0.02	0.04	0	0	0	0.02	0
GSVIVT01000641001	0.92	0.89	0.99	1.2	0.79	0.53	0.67	0.21	0.16	0.4	1.04	0.53
GSVIVT01000642001	0.6	0.9	0.72	0.62	0.73	0.6	0.25	0.08	0.07	0.18	0.42	0.44
GSVIVT01000643001	0.84	0.9	0.86	0.73	1	0.88	2.31	1.53	1.27	1.27	2.41	0.77
chr13.394.1	3.16	2.25	2.63	1.41	3.24	3.09	5.62	3.51	2.92	3.28	11.51	3.23
chr13.394.2	1.09	1.47	1.26	0.46	0.3	0.21	0.52	1.77	2.24	4.26	3.25	2.19
GSVIVT01000646001	0.44	0.75	0.25	0.7	1.15	0.72	0.57	0.23	0.55	0.36	0.88	0.54
GSVIVT01000648001	14.81	12.63	13.7	27.36	21.39	29.13	36.33	19.44	12.63	14.38	12.46	12.73
chr13.867.1	0.35	0.17	0.09	1.39	1.5	1.49	0.51	0.03	0.07	0.21	0.29	0.37
chr13.867.2	1.01	1.01	0.8	4.74	3.01	5.59	1.65	0.23	0.8	1.36	1.86	0.7
chr13.867.3	0.69	1.04	0.45	3.5	1.59	2.05	1.82	0.92	2.37	0	0	1.71
chr13.867.5	0.08	0.25	0	0.13	0	0.92	0.58	0	0.7	0	0	0.3
chr13.867.6	0.19	0.77	0.22	2.14	2.67	1.65	1.24	0.43	0.72	0.62	0.17	0.69
GSVIVT01000649001	15.73	16.32	10.31	10.26	13.37	11.3	12.57	13.76	11.6	15.81	27.41	15.27
chr13.868.1	0.09	0.09	0.12	0.1	0.04	0.17	0.05	0.07	0	0.11	0.88	0.27
chr13.868.2	6.62	8.76	5.76	6.99	5.72	8.16	6.75	5.87	6.45	19.37	16.21	13.89
GSVIVT01000650001	35.24	44.58	48.24	25.04	28.78	24.69	21.67	45.72	43.85	28.3	33.6	30.43
GSVIVT01000651001	0.28	0.32	0.04	0.37	0.21	0.24	0.02	0.34	0.17	0.77	0.89	0.53
GSVIVT01000653001	0.25	0.23	0.07	0.38	0.14	0.35	0.18	0.66	0.39	2.68	1.45	0.85
GSVIVT01000654001	0	0	0.15	0	0	0	0	0.12	0.75	0.13	0.4	0
GSVIVT01000655001	0.34	0.23	0.27	0.33	0.23	0.65	0.36	0.5	0.61	2.04	1.94	0.71
GSVIVT01000656001	0.94	1.25	0.51	1.16	0.72	0.94	0.54	1.26	1.5	3.48	4.45	1.55
chr13.397.1	1.15	1.36	0.48	1.44	0.82	1.32	0.19	0.74	0.81	2.05	4.96	1.38
GSVIVT01000657001	0	0.13	0.03	0.02	0.03	0	0	0.08	0	0.05	0.07	0.05
GSVIVT01000658001	0	0	0	0	0	0	0	0.48	0	0	0.23	0.17
chr13.869.1	2.95	4.69	4.28	9.07	6.54	3.84	4.92	14.17	6.04	13.92	12.48	9.01
chr13.869.2	2.44	1.89	2.52	1.14	2.19	1.95	7.21	9.6	13.04	10.41	13.15	13.09
chr13.869.3	14.61	11.27	12.44	15.4	13.37	15.23	0.92	0.54	0.43	1.94	1.59	3.56
chr13.869.4	0	0	0	0	0	0	0	0	0	0	0	0
chr13.869.5	0	0.14	0	0	0	0	0.44	0	0	0	0	0
GSVIVT01000659001	12.3	10.99	10.36	7.51	7.17	8.62	5.21	9.02	8.66	6.63	10.7	5.09
chr13.398.1	2.55	0.25	1.21	1.36	0.17	1.59	0.69	0.86	0	0	6.11	0
chr13.398.2	0.19	1.35	0.32	0.66	0.2	0.61	0.59	0.2	0.59	0.51	0.96	0.53
chr13.398.3	0	0	0	0	0	0	0	0.69	0	0.86	0	0.16
chr13.398.4	0.56	3.59	1.83	1.59	0.25	0.76	4.58	5.6	4.97	4.98	8.62	1.31
chr13.398.6	2.39	2.56	1.93	2.2	0.47	1.84	2	0.45	0	3.87	4.58	1.33
chr13.398.7	0	0	0	0	0	0	0	0	0	0	0	0
GSVIVT01000663001	0	0.09	0	0	0.08	0.04	0.1	0.15	0.03	0.04	0.07	0.13
GSVIVT01000664001	0.85	1.04	0.9	0.26	0.21	0.16	0	0.03	0	0	0	0.05
GSVIVT01000665001	0.83	0.84	1.24	1.2	0.65	0.81	1.36	1.38	0.88	1.46	1.63	0.79
chr13.870.1	7.29	7.24	8.06	4.51	3.71	4.76	9.62	11.66	16.97	8.01	9.82	6.77
chr13.870.2	0.38	0.28	0	0	0	0	0	1.09	0	0	0.91	0.42
GSVIVT01000666001	0.41	0.67	0.49	0.52	0.43	0.45	0.84	1.6	1.2	0.32	0.89	0.74
chr13.872.1	2.02	2.98	2.66	4.13	4.27	2.95	1.72	2.43	1.89	1.61	2.84	1.88
GSVIVT01000667001	0	0	0	0	0	0	0	0	0	0	0	0
GSVIVT01000668001	0	0	0	0	0.05	0	0	0	0	0	0	0
chr13.871.1	3.7	4.41	4.08	4.23	4.76	4.74	4.6	7.42	6.34	4.1	6.11	4.91
chr13.871.2	1.28	0.14	1.66	0	0.15	0.74	1.5	2.93	3.61	2.27	3.02	3.87
GSVIVT01000669001	0	0	0	0	0	0	6.14	0.69	2.87	0	1.86	0.63
chr13.400.1	4.07	4.2	3.66	2.76	0.17	2.87	27.23	3.37	1.55	3.13	1.38	0.19
chr13.400.2	0	0	0	0	0	0	0	0	0	0	0	0
chr13.400.3	0.29	0	0	0	0	0	0	2.07	0	0	0	0
chr13.400.4	12.8	16.47	16.44	6.22	2.83	5.45	81.7	29.78	27.28	6.34	7.73	2.06
GSVIVT01000675001	0	0	0	0	0	0	0	0	0	0	0	0
GSVIVT01000676001	0	0	0	0	0	0	0	0.05	0	0	0	0
GSVIVT01000677001	0.52	0.92	0.54	0.25	0.33	0.44	1.28	0.26	0.51	0	0.28	0
GSVIVT01000678001	0.13	0.34	0	0	0.05	0.35	0	0.09	0	0	0	0
GSVIVT01000679001	0	0	0	0	0	0	0	0	0	0	0	0
GSVIVT01000682001	0	0	0.03	0	0	0	0	0	0	0	0	0.07
GSVIVT01000684001	0.04	0.24	0.11	0.04	0.07	0.16	0.1	0.53	0.32	0.1	0.25	0.05
GSVIVT01000687001	40.27	88.72	179.16	351.76	446.8	622.28	206.87	115.12	246.53	176.26	8.77	165.9
chr19.667.1	0.9	1.28	2.98	9.75	8.23	15.06	5.82	2.17	3.11	8.63	0.93	6.23
chr19.667.2	0.89	3.35	2.8	7.34	5.34	11.25	5.42	1.21	4.45	2.58	0	1.72
chr19.667.4	0.7	0.97	2.25	4.39	6.73	10.48	12.08	1.13	6.35	25.55	2.06	6.8
chr19.667.5	1.34	2.36	8.51	19.38	23.83	39.65	31.3	5.97	10.08	32.53	1.18	14.59
GSVIVT01000689001	2.31	2.05	1.97	0.6	0.99	0.61	1.58	1.84	2.99	2.64	0.85	1.42
GSVIVT01000691001	0	0	0	0	0	0	0	0	0	0	0	0
GSVIVT01000692001	0	0	0	0	0	0	0	0	0	0	0	0
GSVIVT01000696001	6.37	4.55	2.75	2.94	3.76	4.38	4.63	3.19	3.54	3.44	8.81	2.6
chr19.669.1	9.05	7.71	5.6	7.51	7.38	6.65	7.9	4.71	5.24	7.13	13.4	5.33
GSVIVT01000697001	0	0	0	0	0	0	0	0	0	0	0	0
chr19.298.1	28.02	29.2	36.03	18.72	7.76	19.11	14.36	27.98	21.34	21.33	25.1	4.11
chr19.298.2	126.38	143.17	167.26	60.02	28.42	69.44	61.45	110.07	108.17	77.45	52.66	25.47
chr19.298.3	22.28	30.33	63.26	31.17	16.01	29.01	20.82	32.77	34.25	26.76	13.06	11.43
GSVIVT01000700001	0	0	0	0	0	0	0	0	0	0	0	0.69
GSVIVT01000707001	0	0	0	0	0	0	0	0	0	0	0	0
GSVIVT01000708001	0.03	0.07	0.08	0.57	1.65	1.03	0.5	0.44	0.12	0.44	0.14	0.22
GSVIVT01000710001	0	0	0	0	0	0	0	0	0	0	0	0
GSVIVT01000711001	5.7	6.15	4.54	6.17	7.52	5.9	8.32	8.19	5.75	5.52	9.44	8.23
chr7.502.1	4.71	3.08	1.72	1.56	2.23	2.58	2.04	0.82	1.14	0.42	1.01	1.54
chr7.502.2	0.26	0.72	1.12	0.38	0	0.22	0	0.39	0.28	0.52	0.74	0.14
GSVIVT01000712001	0	0	0.08	0	0	0	0	0	0	0	0.02	0
chr7.504.1	0.52	0.11	0.2	0.65	0.19	0.14	0.45	0.04	0.24	0.42	2.08	0.13
chr7.504.2	12.25	14.72	13.88	11.3	10.02	13.36	9.44	11.84	12.22	15.76	16.22	13.63
GSVIVT01000713001	0	0	0	0	0	0	0	0	0	0	0	0
GSVIVT01000714001	20.59	19.5	23.31	17.21	18.21	13.55	33.56	37.07	24.87	25.52	30.07	29.93
chr7.1.1	0.14	0.19	2.02	0.14	0	0.21	9.52	4	1.38	2.45	0.8	0
chr7.1.3	0.72	0.17	0.63	0	0.49	0.34	9.86	4.16	4.45	3.51	4.02	2.19
GSVIVT01000715001	2.67	2.17	3.51	0.74	0.59	0.7	1.03	2.19	2.78	0.86	0.82	0.96
GSVIVT01000716001	58.44	70.89	89.8	49.54	42.88	52.35	31.53	84.96	65.28	44.5	75.64	42.15
chr7.2.1	0.81	2.36	1.63	0.65	0.43	0.75	1.75	3.61	1.39	0.28	0.64	0.47
GSVIVT01000717001	16.17	14.84	15.22	13.29	13.38	16.11	9.6	15.93	12.91	21.52	18.96	11.52
GSVIVT01000718001	126.75	144.63	108.82	66.74	70	76.34	66.07	104.32	107.75	115.99	131.94	118.96
GSVIVT01000719001	64.11	76.6	68.85	16.91	10.11	15.09	12.29	34.34	44.02	16.87	19.48	10.37
GSVIVT01000720001	23.4	12.33	44.9	39.51	37.37	82.19	25.32	86.47	64.73	78.32	12.39	19.22
chr7.4.1	1.07	0.13	0.37	0.14	0.34	2.19	0.44	1.26	2.1	1.79	0.6	0.41
GSVIVT01000721001	42.27	51.04	8.53	11.01	2.24	6.54	10.66	20.53	20.8	44.37	23.24	13.53
chr7.509.1	0.35	10.81	0.39	0.76	0	0	2.85	1.44	5.49	1.65	1.5	0
GSVIVT01000723001	17.58	18.74	11.8	12.06	10.13	12.41	6.48	8.78	10.92	14.74	19.09	15.3
chr7.5.1	0.4	0.12	0.28	0.1	0.06	0.13	0.16	0.32	0.07	0.16	0.44	0.32
GSVIVT01000724001	0.38	0.2	0.23	0.3	1.64	0.73	0.21	0.06	0.09	0.4	0.25	0.16
GSVIVT01000725001	0	0	0	0	0	0	0	0	0	0	0	0
chr7.510.1	0.03	0	0.03	3.18	5.79	4.01	10.98	0.03	0	3.23	1.45	6.16
chr7.510.2	0.25	0.49	0.63	92.48	192.74	67.05	70.29	0.92	1.28	23.32	6.13	54.59
GSVIVT01000726001	5.24	5.26	7.17	5.57	6.59	6.01	7.86	7.16	5.49	7	9.51	5.47
chr7.511.1	3.47	4.39	5.65	2.9	3.2	4.21	2.24	2.41	2.53	2.58	2.34	1.98
GSVIVT01000729001	6.82	16.73	6.31	18.05	8.14	13.05	1.96	8.8	10.96	7.69	7.04	9.13
chr7.6.1	42.17	41.41	72.92	34.41	44.62	33.73	87.28	100.73	102.11	43.75	56.42	56.07
chr7.6.2	51.56	57.89	97.53	39.67	40.46	26.07	47.36	60.57	64.21	25.49	29.04	32.29
GSVIVT01000730001	16.06	14.39	8.66	4.81	7.42	8.6	5.44	9.31	7.3	10.17	16.87	5.5
GSVIVT01000731001	0	0.16	0	0	0	0	0	0	0	0	0	0
GSVIVT01000732001	17.04	23.11	4.51	8.42	4.61	9.7	0.69	0.11	0.16	1.41	1.84	0.88
GSVIVT01000733001	0	0	0	0	0	0	0	0	0	0	0	0
GSVIVT01000735001	0	0	0	0	0.1	0.28	0	0	0	0	0	0
GSVIVT01000736001	0	0	0	0	0	0	0	0	0	0	0	0.32
GSVIVT01000743001	1273.87	1316.35	974.11	338.83	107.99	274.08	156.03	837.85	1033.8	577.34	451.24	243.93
chr7.12.1	0	0	0	0	0	0	0	0	0	0	0	0
GSVIVT01000744001	9.25	8.92	5.12	25.23	25.83	29.1	10.22	5.57	4.71	15.63	19.62	19.15
chr7.12.2	0.87	0	0.25	2.47	0	0.43	2.07	0.58	0.48	1.5	1.53	0
GSVIVT01000745001	22.95	24.27	13.67	11.65	5.67	7.96	5.71	15.44	19.79	11.76	14.02	5.54
GSVIVT01000746001	21.54	24.3	12.42	10.19	6.11	9.07	4.25	12.97	9.17	11.49	11.83	7.78
GSVIVT01000748001	16.17	14.57	4.46	28.54	28.99	27.29	12.37	11.54	15.1	19.15	27.76	11.86
chr7.513.1	0	0	0	0	0	0	0.16	0	0	0	0	0
chr7.513.2	1.16	1.03	0.32	2	0.95	1.03	0.78	0.89	1.07	0.59	2.29	0.31
chr7.513.4	6.54	6.3	9.14	17.59	12.49	16.17	3.86	2.01	1.86	1.9	5.5	3.35
chr7.513.5	13.96	7.49	20.2	22.57	15.62	18.35	23.62	12.86	9.92	14.75	27.48	9.83
GSVIVT01000750001	2.63	3.01	10.38	6.86	7.22	10.51	11.44	17.22	5.54	3.12	4	3.19
chr7.14.1	0.33	0.45	0.94	1.37	1.33	3.39	2.06	1.27	0.44	0.08	1.16	0.22
chr7.14.3	0.84	0.6	4.18	3.9	4.16	4.15	3.9	4.66	1.83	1.18	2.3	1.64
GSVIVT01000751001	26.5	13.92	19.65	12.42	6.56	15.89	24.36	21.63	23.87	18.31	20.53	12.78
GSVIVT01000752001	0	0	0	0	0	0	0	0	0	0	0	0
chr7.516.1	0.07	0.03	0.26	0.1	0.03	0.31	0.73	0.43	0.35	0	0.57	0.15
chr7.516.2	2.94	1.98	1.03	0.93	1.64	1.33	18.96	2.89	2.69	2.3	1.06	0.33
chr7.516.3	10.2	8.12	9.73	5.61	5.34	6.71	8.49	9.47	12.21	7.94	9.67	5.28
GSVIVT01000754001	0	0	0	0	0	0	0	0	0	0	11.33	0
chr7.16.1	0.71	0.5	0.45	1.2	1.37	1.56	2.78	0.25	1.27	0.62	2.29	0.82
chr7.16.2	412.82	368.25	496.26	270.32	279.19	255.55	316.63	519.1	506.48	268.17	321.24	319.02
chr7.16.3	0	0	0.06	0	0.15	0	0.17	0	0	0	0	0
chr7.16.4	2.71	2.27	4.11	1.89	2.95	4.48	5.07	4.74	8.4	2.21	2.31	3.11
GSVIVT01000755001	0	0	0.13	0	0	0	0	0	0	0	0	0
chr7.517.1	165.4	114.92	177.5	85.67	92.28	73.75	64.37	166.58	195.6	176.88	325.04	237.17
GSVIVT01000756001	0	0.04	0	0.12	0.13	0.05	0.09	0	0.24	0.09	0.13	0.04
GSVIVT01000757001	1.18	0.99	0.76	0.27	0.35	0.53	0.19	0.63	0.46	0.54	2.27	0.37
GSVIVT01000758001	10	9.68	11.46	11.13	13.37	11.7	9.02	13.96	11.89	11.48	18.46	8.98
GSVIVT01000760001	11.68	13.94	11.16	10.52	13.63	10.65	10.7	12.64	18.67	6.31	13.98	20.32
GSVIVT01000761001	13.12	11.32	24.77	8.77	6.92	10.16	10.9	25.46	17.73	11.41	13.61	12.16
chr7.20.1	3.63	3.35	6.23	2.56	2.29	1.85	0.91	4.2	2.97	1.28	1.49	2.21
GSVIVT01000762001	3.12	1.14	1.72	2.67	1.82	2.33	3.59	3.91	3.91	5.69	6.32	2.58
chr7.21.1	12.19	14.42	8.03	11.78	8.51	14.74	4.57	5.05	6.89	5.08	11.49	4.14
chr7.21.2	1.46	1.36	0.48	0.83	0.48	2.09	3.25	1.64	2.04	1.79	7.14	1.93
GSVIVT01000763001	0.23	0.11	0	0	0	0	0.05	0.03	0	0	0.03	0
GSVIVT01000764001	1.3	5.29	17.26	117.39	147.05	68.97	195.25	18.94	25.05	22.09	4.87	31.73
GSVIVT01000765001	26.53	58.94	62.6	93.97	161.22	147.56	127.95	81.39	88.3	136.87	14.15	66.14
GSVIVT01000771001	2.16	2.94	2.26	2.67	2.16	2.43	1.56	3.76	1.57	1.55	3.11	2.83
chr7.523.1	48.55	56.38	55.84	41.65	42.07	37.04	59.88	58.45	56.12	55.81	49.28	62.67
GSVIVT01000773001	0	0	0	0	0	0	0	0	0	0	0	0
GSVIVT01000776001	0	0	0	0	0	0	0	0	0	0	0	0
GSVIVT01000777001	0	0.34	0.92	0.92	0.15	0.33	0	2.2	5.57	2.58	2.16	0.84
GSVIVT01000779001	0.76	0	0	0	0	0	0	0	0	0	0	0
GSVIVT01000780001	23.24	24.14	19.51	23.77	20.36	21.74	22.41	30.74	25.95	30.11	28.44	34.15
chr12.389.1	0.18	0	0	0.34	0	0	0.43	0.42	0.74	0.19	2.82	0.16
chr12.389.3	4.22	3.6	5.08	7.91	3.33	8.15	1.54	1.15	0.87	2.76	3.12	2.42
chr12.389.4	0.28	0.29	0.15	0	0.14	0	0	0.07	0.7	0	0.16	0
GSVIVT01000781001	29.35	28.01	19.77	30.91	22.05	32.65	23.57	23.68	18.28	65.43	72.16	38.01
chr12.1.1	27.68	21.87	16.13	23.28	19.25	35.2	16.41	13.86	11.54	37.02	41.75	19.18
GSVIVT01000782001	11.48	9.89	7.81	10.01	8.47	12.88	9.06	8.46	8.78	19.78	29.13	12.42
GSVIVT01000784001	58.08	31.1	42.46	10.14	11.57	7.52	33.16	34.87	28.82	9	12.13	10.31
chr12.391.1	22.84	11.02	18.69	5.52	5.11	3.46	18.48	14.75	14	3.74	4.18	3.43
GSVIVT01000788001	2.05	0.74	0.54	0.17	0	0.57	0.63	0.12	0.96	0.96	0.94	0
chr12.2.1	1.45	0.56	1.76	0.14	0	0	0.12	1.12	1.11	0.61	0.83	0.16
chr12.2.2	140.82	84.68	92.42	43.78	39.26	34.04	28.54	117.19	63.74	41.21	65.71	40.15
GSVIVT01000789001	3.91	0.55	4.14	2.88	2.13	0	7.14	14.84	12.29	9.97	5.99	6.31
chr12.393.1	12.36	19.9	51.97	17.69	17.85	11.56	15.89	42.68	28.84	12.22	17.63	7.64
GSVIVT01000790001	0	0	0	0	0	0	0	0	0	0	0	0
GSVIVT01000791001	24.24	22.41	19.73	5.46	5.79	6.3	11.36	17.26	20.55	9.36	10.39	8.73
chr12.394.1	3.45	1.8	2.54	0.19	0.5	0.52	0.67	0.94	0.5	0	1.72	0.58
GSVIVT01000792001	0	0	0	0	0	0	0	0	0	0	0	0
GSVIVT01000793001	0	0	0	0	0	0	0	0	0	0	0	0
GSVIVT01000796001	9.4	6.88	7	8.04	5.95	7.56	3.62	7.55	3.82	6.89	15.13	4.88
GSVIVT01000797001	0.31	0.29	0	0.08	0	0.14	0.04	0.08	0.12	0	0.13	0.09
GSVIVT01000798001	0	0	0	0	0	0	0	0	0	0	0	0
GSVIVT01000799001	0.38	0.24	0.72	0	0	0.16	0	0.41	0.18	0.5	0.23	0.2
chr12.6.1	7.1	4.59	6.01	2.56	1.51	2.04	1.34	4.64	3.28	2.1	5.33	1.34
GSVIVT01000800001	19.39	15.29	13.55	14.71	10.96	16.53	18.31	16.16	27.04	14.49	9.19	2.32
chr12.395.1	4.34	6.17	2.61	2.54	2.64	5.22	4.46	4.1	2.84	3.3	4.67	1.44
chr12.395.2	3.92	6.25	0.59	0	0	8.14	5.08	2.17	0	0.15	4.18	2.56
GSVIVT01000801001	0	0	0	0	0	0	0	0	0	0	0	0
GSVIVT01000802001	0.16	0.15	0.27	0	0.13	0.24	0.18	0.11	0.04	0.14	0.05	0
GSVIVT01000804001	0	0	0	0	0	0	0	0	0	0	0	0
chr12.7.1	3.3	1.41	2.46	2.06	10.6	3.95	0	0.36	0	0	1.89	7.46
chr12.7.2	13.54	12.83	16.79	23.51	23.55	20.44	13.31	13.83	12.79	10.01	11.24	12.48
chr12.7.3	0.82	0.43	0.14	0	0.13	0.53	0.23	0	0	0.07	0.97	0
GSVIVT01000807001	0	0	0	0	0	0	0	0	0	0	0	0
GSVIVT01000808001	5.88	7.94	1.22	0.62	0.3	1	0.4	0	1.01	2.48	0.14	0.39
GSVIVT01000809001	0.8	1.23	0.55	1.11	1.44	0.84	0.32	1.33	0.84	2.11	1.93	3.22
chr12.8.1	1.23	3.53	1.22	1.06	1.71	2.87	0.45	3.18	2.62	6.22	3.63	7.8
GSVIVT01000812001	0	0	0	0	0	0	0	0	0	0	0	0
GSVIVT01000813001	1.67	3.02	1.02	2.03	2.28	1.44	0.5	1.73	1.27	0.85	1.59	1.46
GSVIVT01000816001	3.95	3.42	4.63	5.27	1.26	3.29	7.1	4.37	6.59	0	4.17	3.51
chr12.10.1	0	0	0	0	0	0	0	0	0	0	0	0
chr12.10.2	0	0	0.1	0	0	0	0	0	0	0	0	0
chr12.10.3	0.07	0	0.1	0.38	0.18	0.08	0.71	0.13	0.02	0	0.82	0.22
chr12.10.4	0.08	0.27	0.07	0	0.04	0.22	1.21	0.36	0.17	0.67	1.68	0.61
chr12.10.5	0	0	0	0	0	0	0	0	0	0	0	0
chr12.10.6	0	0	0.12	0	0	0	0	0	0	0	0	0
chr12.10.7	1.61	1.77	1.02	1.66	0.77	1.94	6.06	2.21	1.53	2.24	6.28	1.34
chr12.10.8	36.86	25.26	26.63	18.87	26.43	21.56	50.96	40.89	30.69	27.21	45.95	19.78
chr12.10.9	0.97	0.23	0.21	0	0.51	0.7	3.76	1.24	0.87	0.45	4.93	1.25
GSVIVT01000817001	57.65	50	67.15	213.68	240.36	189.54	64.27	81.41	70.25	138.42	175.77	256.14
chr12.396.1	0	0.28	1.16	14.05	2.61	9.16	0.23	0	0	0	0.29	0.68
chr12.396.2	0.96	0.98	0.65	5.14	3.1	6.34	2.79	0.41	0.83	1.17	4.23	1.56
chr12.396.3	0	0	0	0.72	0.55	3.99	1.38	0.97	2.21	0	5.41	2.59
chr12.396.5	7.53	12.87	13.86	46.65	42.17	45.79	16.81	16.24	17.9	7.06	35.96	23.31
chr12.396.6	3.01	1.7	3.98	6.56	11.31	14.69	3.04	3.01	2.22	7.69	14.31	8.27
chr12.396.7	1.53	0.23	1.45	5.99	3.61	3.55	0.62	1.41	1.49	2.33	2.2	3.92
GSVIVT01000818001	1.46	1.55	2.14	0.4	0.3	0.44	0.27	0.8	0.63	0.15	0.51	0.34
chr12.11.1	0	0	0.51	0	0	0	2.85	6.24	7.74	0.9	4.09	0.82
chr12.11.2	9.99	9.35	11.04	3.19	3.19	3.33	3.62	9.83	7.94	5.28	11.25	2.23
chr12.11.3	2.09	3.24	2.78	0	1.35	0.67	3.19	5.53	4.86	2.59	4.31	0.78
chr12.11.4	1.98	3.21	3.34	2.58	0	1.5	0.92	4.46	3.2	1.82	4.12	2.05
GSVIVT01000819001	0.46	0.52	0	0.03	0	0	0	0.21	0.22	0.25	0.13	0.2
GSVIVT01000821001	1.4	3.65	4.98	2.27	3.49	1.27	1.03	4.4	3.33	2.66	1.98	3.57
chr12.397.1	33.24	46.24	55.36	28.02	27.5	23.91	25.15	52.37	58.77	29.87	26.12	34.52
GSVIVT01000822001	0	0	0	0	0	0.08	0	0.14	0.21	0	0.15	0
GSVIVT01000823001	0	0	0	0	0	0	0	0	0	0	0	0
chr12.12.1	0	0.26	0.2	0.11	0.1	0.23	0.6	0.04	0.05	0.07	1.1	0.13
chr12.12.2	0.84	1.78	0.31	0	2.32	0	0	0	1.88	0	0	0.52
chr12.12.3	11.03	5.32	5.97	6.11	2.92	6.05	11.17	6.31	5.41	6.13	15.96	1.74
chr12.12.4	19.48	17.21	13.04	13.8	16.67	10.42	12.92	8.98	7.91	5.15	12.03	7.1
chr12.12.5	3.38	2.98	2.46	1.61	4.19	2.11	2.8	3.97	4.96	2.31	5.88	3.98
GSVIVT01000824001	0	0	0	0	0	0	0	0	0	0	0	0
GSVIVT01000825001	0.03	0	0.03	0.02	0.12	0.02	0	1.22	0.21	0.75	0.77	0.28
GSVIVT01000827001	2.8	1.45	1.74	1.55	0.8	1.95	1.8	2.36	2.4	5.61	9.17	1.95
chr13_random.67.1	0.04	0.06	0.05	0	0	0.04	0.12	0.15	0	0	0.32	0
chr13_random.67.2	2.33	4.13	2.77	2.97	1.48	2.81	3.05	5.09	3.63	2.19	9.44	2.02
GSVIVT01000828001	1.13	1.33	0.43	0.4	0.62	0.48	0.32	0.16	0.18	1.97	0.4	0.39
GSVIVT01000829001	1.51	1.63	0.23	0.28	0.27	0.2	0.36	0.04	0.86	7.93	0.5	0
GSVIVT01000830001	0	0	0	0	0	0	0	0	0	0	0	0
GSVIVT01000831001	0	0	0	0	0	0	0	0	0	0	0	0
GSVIVT01000832001	4.74	6.22	3.59	18.74	15.26	22.09	7.68	4.44	6.66	12.03	7.94	7.74
GSVIVT01000833001	0	0	0	0	0	0	0	0	0	0	0	0
GSVIVT01000834001	0.38	0.74	0.85	0.07	0.46	0.75	0.44	0.94	0.41	0.18	0.85	0.33
chr13_random.69.1	5.14	4.14	9.52	5.18	5.49	4.42	12.84	15.81	11.32	6.54	9.95	4.37
chr13_random.69.2	2.93	4.69	5.05	5.12	4.35	4.38	10.13	9.99	7.58	6.06	4.98	5.01
chr13_random.69.3	4.51	4.58	7.8	3.95	3.6	2.59	9.65	7.62	6.25	2.5	3.82	4.16
GSVIVT01000835001	3.15	3.45	3.29	2.54	2.69	1.93	1.36	3.07	2.22	2.63	2.93	2.96
chr13_random.32.1	13.32	16.66	16.05	12.58	15.71	13.27	9.25	16.98	15.89	13.59	11.58	14.95
GSVIVT01000836001	0	0	0	0	0	0	0.05	0	0	0	0	0
GSVIVT01000839001	3.14	1.25	0.78	0	0.03	0.88	2.09	3.43	3.54	0.38	0.3	0
chr13_random.71.1	33.58	36.37	28.44	4.77	4.19	6.06	7.22	26.85	37.05	9.59	13.73	5.49
chr13_random.71.2	0	0	0	0	0.12	0	0.29	0	0	0	0	0.43
GSVIVT01000840001	0.19	0.4	0.32	0.15	0.07	0.14	1.77	1.13	1.13	1.42	2.63	1.21
chr13_random.33.1	5.19	7.71	4.48	2.79	2.57	2.83	13.58	7.49	7.67	8.42	20.53	7.15
GSVIVT01000842001	1.27	1.72	0.98	0.99	1.1	1.1	1.79	1.81	2.24	2.1	3.65	1.66
GSVIVT01000843001	0	0	0	0	0	0	0	0	0	0.06	0	0
GSVIVT01000844001	0	0	0	0	0	0	0	0	0	0	0	0
GSVIVT01000845001	0.06	0	0.1	0	0	0	0	0	0	0	0	0
GSVIVT01000846001	2.26	1.11	0	0	0	0	0	0	0	0.8	0.11	0
GSVIVT01000847001	0.38	0.1	0.14	0.1	0.4	0.19	0.29	0.06	0.25	0.32	0.23	0.4
chr13_random.36.1	0.99	0.23	0	0.25	0.21	0.69	0.09	0	0	0.1	1.83	0.28
chr13_random.36.2	13.99	14.06	4.16	10.17	3.86	7.89	0.63	2.69	2.51	11.5	19.65	10.04
chr13_random.36.3	3.64	6.09	0.94	2.57	2.13	2.1	0	0.77	1.65	5.01	7.74	1.27
GSVIVT01000848001	0	0	0	0	0	0	0	0	0	0	0.01	0
GSVIVT01000849001	1.5	2.13	4.45	1.98	1.17	2.31	1.31	2.85	2.15	2.12	1.88	2.62
GSVIVT01000850001	0.19	0.1	0.17	0.08	0.16	0.07	0.6	0.61	0.62	0.24	1.46	0.37
chr13_random.39.1	0.24	0.15	0.13	0.03	0.02	0.06	0.23	0.65	0.94	1.13	0.19	0.4
GSVIVT01000851001	0	0	0	0	0	0	0	0	0	0	0	0
GSVIVT01000853001	0	0	0	0	0	0	0	0	0	0	0	0
GSVIVT01000854001	0	0	0	0	0	0	0	0	0	0	0	0
GSVIVT01000855001	0	0	0	0	0	0	0	0	0	0	0	0
GSVIVT01000856001	0	0	0	0	0	0	0	0	0	0	0	0
GSVIVT01000857001	152.62	145.84	168.83	114.59	117.1	107.75	161.12	300.3	183.52	145.7	211.57	133.5
chr13_random.74.1	26.01	18.12	38.41	13.15	16.95	20.53	48.73	98.72	56.39	26.09	48.13	32.91
GSVIVT01000858001	0.31	0.53	0.04	0	0	0	0.12	0	0.16	0.19	0.18	0
GSVIVT01000859001	20.2	22.34	33.3	25.92	17.81	20.73	17	38.48	26.66	28.91	32.62	24.24
chr13_random.40.1	0.04	0.28	0.12	0.04	0	0.09	0.12	0.17	0.23	0	1	0.19
GSVIVT01000861001	39.18	37.66	38.8	25.1	28.41	26.62	51.8	45.62	42.94	42.96	35.28	51.36
GSVIVT01000863001	0	0	0	0	0	0	0	0	0	0	0	0
GSVIVT01000864001	2.28	2.81	2.38	1.67	1.46	1.7	1.62	2.72	1.94	1.52	2.66	1.28
GSVIVT01000865001	9.66	8.43	1.3	3.4	0.58	1.21	0.1	0.98	2.4	8.34	6.18	0.81
GSVIVT01000866001	0.44	0	0.35	0	0.33	0.36	1	2.95	0	1.1	2.98	1.43
chr13_random.42.1	0.54	0.41	0.63	0	0	0.47	0.28	0	0.3	0.35	0	0
chr13_random.42.2	0	0	0	0	0	0	0	0	0	0	0	0
chr13_random.42.3	3.07	4.09	2.78	3.35	2.74	2.22	3.18	1.75	3.05	3.72	7.06	0.79
GSVIVT01000869001	0	0	0	0	0	0	0	0	0	0	0	0
GSVIVT01000871001	2.48	3.49	1.24	2.75	3.07	2.92	3.36	0.97	1.38	2.1	4.96	1.23
GSVIVT01000874001	9.42	13.91	8.61	14.04	12.7	11.11	8.3	11.46	10.44	20.87	28.9	22.62
chrUn.524.1	7.09	12.37	7.43	4.29	11.13	8.42	13.28	5.64	9.24	23.11	16.68	19.97
GSVIVT01000875001	0	0	0	0	0	0	0	0	0	0	0	0
GSVIVT01000876001	0	0	0	0	0	0	0	0	0	0	0	0
chrUn.526.1	12.52	18.08	7.58	6.49	6.5	6.26	7.64	3.59	5.68	5.69	19.72	5.16
chrUn.526.2	0.96	2.5	1.56	2.56	1.87	1.59	0.66	0.97	0.44	0.9	3.98	0.2
chrUn.526.3	1.46	1.57	1.09	2.62	2.23	1.18	0.86	0.63	0	0.93	2.73	0.64
GSVIVT01000878001	1.09	1.73	0.5	3.59	3.26	5.92	2.37	0.37	0.24	1.55	1.85	2.19
GSVIVT01000879001	7.72	5.57	2.59	2.86	2.37	3.11	3.4	3.84	5.24	5.57	10.45	4.31
GSVIVT01000881001	2.37	3.78	1.07	4.95	5.88	10.04	3.9	1.17	0.6	2.57	4.44	2.96
GSVIVT01000882001	1.17	0.54	0.38	0.92	0.51	0.7	0.58	0.5	1.09	1.75	2.44	1.51
GSVIVT01000883001	0.75	0.37	2.07	0.57	1.12	0.18	1.34	0.97	1.09	0.96	1.8	2.14
chrUn.527.1	12.42	21.4	13.57	14.7	17.18	18.98	10.62	12.53	10.9	20.87	17.64	15.55
GSVIVT01000884001	1.66	1.4	0.98	1.46	0.24	0.55	1.04	1.23	1.41	3.07	4.35	2.46
GSVIVT01000887001	0	0	0	0	0	0	0	0	0	0	0	0
GSVIVT01000889001	0	0	0	0	0	0	0	0	0	0	0	0
GSVIVT01000891001	0	0	0	0	0	0	0	0	0	0	0	0
GSVIVT01000898001	0	0	0	0	0	0	0.62	0.03	0.05	0.31	0.6	1.55
GSVIVT01000901001	0	0	0	0	0	0	0	0	0	0	0	0
GSVIVT01000904001	0.57	0.89	0.56	1.55	0.71	0.68	0.21	0.27	0.7	0.22	0.55	0.32
GSVIVT01000906001	13.57	17.6	14.11	45.17	43.86	39.67	128.19	13.48	19.34	31.51	22.5	47.9
chr1.527.1	1.11	1.8	1.25	3.03	3.2	3.7	13.66	1.12	1.43	2.12	3.07	2.93
chr1.527.2	0	2.43	0	0	0	0	0	3.96	0.13	0	3.98	0
GSVIVT01000907001	0	0	0	0	0	0	0	0	0	0	0	0
GSVIVT01000913001	19.78	21.09	21.62	17.48	31.13	16.62	25.44	29.7	29.93	14.96	14.74	32.21
GSVIVT01000914001	7.78	6.65	2.27	6.2	3.8	7.5	1.42	2.89	4.29	46.83	6.03	4.96
GSVIVT01000915001	0	0	0	2.88	1.87	0.96	0	0	0	0	0	0
chr1.1101.1	0	0	0	0	0	0	0	0	0	0.06	0.06	0
GSVIVT01000917001	15.88	15.31	21.47	7.43	5.37	3.05	17.63	41.88	43.4	15.71	29.13	26.81
GSVIVT01000919001	133.51	141.26	114.25	58.35	64.78	63.06	29.61	55.98	91.54	68.14	87.91	77.61
GSVIVT01000920001	26.55	29.31	20.38	12.56	8.62	10.63	6.11	14.87	20.19	11.26	14.94	7.49
GSVIVT01000921001	0	0	0	0	0.13	0	0.18	0	0	0	0	0.83
chr1.529.1	1.39	2.75	0.35	1.04	1.29	2.61	6.96	2.45	1.18	3.54	6.08	0.43
chr1.529.2	20.69	26.29	20.19	15.38	15	16.66	25.1	27.38	23.78	35.65	30.27	32.71
GSVIVT01000922001	8.81	10.94	8.64	5.23	6.15	5.76	10.19	11.38	10.01	11.36	13.69	11.2
GSVIVT01000923001	0	0	0	0	0.38	0	0	0	0	0.26	0	0
chr1.530.1	4.61	5.57	9.4	4.21	5.52	2.97	21.32	39.18	11.44	2.45	2.92	2.02
GSVIVT01000924001	0.03	0.06	0	0	0	0	0	0	0	0	0	0
GSVIVT01000925001	0.98	0.71	0.64	0.59	0.5	0.97	0.73	0.51	1.33	2.92	2.48	0.92
chr1.531.1	0	0	0	0	0	0	0	0	0	0	0	0
chr1.531.2	10.02	10.38	5.59	14.92	13.95	16.52	5.5	6.23	6.28	19.09	24.21	17.81
GSVIVT01000927001	0	0	0	0	0	0	0	0	0	0	0	0
GSVIVT01000929001	0	0	0	0.57	0.68	6.03	0.29	2.11	0.85	0	1.92	0.27
GSVIVT01000930001	0	0	0	0.32	0	0	0	0	0	0	0	0
GSVIVT01000932001	0	0	0	0	0	0	0	0	0	0	0	0
GSVIVT01000935001	0	0	0	0	0	0	0	0	0	0	0	0
GSVIVT01000936001	0.49	0.83	1.44	0.16	0.18	0.2	0.52	0.96	0.89	0	0.57	0.14
chr1.1106.1	1.9	1.86	1.82	1.48	0.5	1.12	0.91	1.95	1.51	0.79	0.44	0.59
GSVIVT01000937001	0	0	0	0	0	0	0	0	0	0	0	0
chr1.1107.1	0.32	0.31	0.91	3.65	2.04	5.18	7.01	1.42	0.53	8.96	1.1	3.02
chr1.1107.2	16.07	21.61	67.87	99.76	38.64	79.78	89.28	96.91	59.34	42.83	16.77	32.89
chr1.1107.3	4.23	0.72	30.07	13.48	12.92	28.12	71.31	21.99	12.55	27.82	8.02	7.02
GSVIVT01000938001	0	0	0	0	0	0	0.11	0	0.05	0	0	0.06
GSVIVT01000939001	36.75	35.3	37.75	16.04	14.77	12.51	21.9	41.93	34	24.84	28.99	30.16
chr1.1108.2	1.23	0.64	1.78	0.38	0	0.47	0.26	1.73	1.48	0.75	0	0.42
GSVIVT01000940001	57.39	85.82	147.62	118.89	103.93	57.99	333.93	425.87	375.51	139.98	224.54	165.27
chr1.1109.1	2.23	3.07	3.62	3.24	2.49	2.86	24.72	14.87	13.48	1.55	18.78	6.24
chr1.1109.2	6.55	7.3	15.77	10.9	10.64	4.68	41.52	57.57	45.19	13.33	23.73	20.13
chr1.1109.3	0.54	0.75	1.16	1.97	1.26	1.39	13.82	3.81	4.91	5.28	4.63	1.56
GSVIVT01000942001	38.38	34.93	46.01	30.07	19.4	24.39	25.29	33.64	42.58	17.63	34.86	9.16
GSVIVT01000943001	0	0	0	0	0	0	0	0	0	0	0	0
GSVIVT01000944001	0	0.78	1.07	0.84	1.47	0	0.55	0.24	0.68	0	1	1.07
chr1.1110.1	0	0	0.01	0.03	0.01	0.02	0.31	0.02	0.09	0.04	0.11	0
chr1.1110.2	4.75	4.32	5.25	8.77	8.65	9.73	21.29	23.5	20.25	24.3	20.72	24.04
chr1.1110.3	0.57	2.01	0.34	0.77	0.24	1.26	2	1.17	0.14	0.74	0.6	0.61
chr1.1110.4	116.6	103.49	138.61	90.09	132.54	85.11	111.37	106.96	89.41	71.55	70.83	137.84
chr1.1110.5	23.99	34.12	28.82	22.03	21.02	15.13	18.09	23.79	26.29	21.67	30.61	29.29
chr1.1110.6	6.38	7.95	9.16	16.39	18.58	7.27	7.9	9.36	4.05	4.98	8.89	11.28
chr1.1110.7	5.66	2.61	12.02	2.35	11.08	7.56	46.89	26.15	21.61	17.76	12.76	36.78
GSVIVT01000945001	0	0	3.05	1111.2	490.45	34.11	14.08	0	0	23.25	4.55	29.95
chr1.535.1	0	0	0	11.97	5.05	0	1.08	0	0	0	1.97	1.29
GSVIVT01000947001	9.8	12.31	9.84	17.23	23.1	16.33	30.53	7.07	13.38	16.48	10.44	14.13
chr1.1111.1	0	0	0	0.22	1.4	0.26	0.69	0.59	0	0	0.75	0.22
chr1.1111.2	0.17	0	0	0.27	0.65	0.96	0.64	0	0	0	1.24	0
chr1.1111.3	2.38	3.16	4.19	6.21	13.04	9.94	18.08	4.24	3.54	8.71	8.13	8.52
chr1.1111.4	0.17	0.72	0.22	0.69	0.71	1.69	7.63	1.64	1.01	0.81	1.73	1.05
GSVIVT01000948001	6.74	3.69	3	2.94	1.6	2.9	0.67	2.64	2.49	3.48	6.42	2.2
GSVIVT01000949001	0	0	0	3.07	2.71	3.29	0.13	0.09	0	0.14	1.68	0.26
GSVIVT01000951001	0	0	0	0	0	0	0	0	0	0	0	0
chr1.537.1	1.01	0.61	2.74	2	0.36	1.61	0	9.9	8.01	3.65	0.46	0.85
chr1.537.2	3.6	2.86	22.06	2.79	4.05	1.79	6.55	57.49	19.81	9.17	4.82	5.24
chr1.537.3	6.75	6.1	25.1	0.7	2.79	1.76	6.64	67.53	17.8	4.07	5.59	5.66
GSVIVT01000954001	76.52	47.07	61.04	60.05	49.78	55.66	171.59	59.46	80.64	35.63	52.78	32.15
chr1.539.2	1.68	0.82	0.82	1.31	1.21	0.76	5.49	1.04	0.72	0.61	1.29	0
GSVIVT01000955001	1.01	0.72	1.63	0.69	1.85	0.88	0.54	2.39	1.86	0.27	0	0.5
GSVIVT01000957001	1.46	0.32	0	0.96	0	0.85	0	0	0	1.99	1.55	0
chr1.1113.1	0.87	1.52	3.03	0	1.5	0	5.6	1.14	1.29	3.1	0	1.3
GSVIVT01000958001	11.61	8.47	7.3	7.47	5.34	3.42	5.97	3.58	3.54	2.92	3.75	2.87
GSVIVT01000959001	39.21	36.62	6.39	3.28	1.9	1.8	1.34	0	1.11	0.68	0	0.33
GSVIVT01000960001	0	0	0	0	0	0	0	0	0	0	0	0
GSVIVT01000961001	0.11	0	0	0	0	0	0.33	0	0	0	0	0.02
chr1.541.1	1.47	1.67	9.31	22.06	12.97	2.06	15.9	13.87	15.75	2.82	1.01	1.36
chr1.541.2	0	0	0	0	0	0	0	0	0	0	0.64	0
chr1.541.3	0	0	0	0	0	0	0	0	0	0	0	0
GSVIVT01000962001	2.39	1.83	2.68	0.58	1.38	0.4	0.5	0.99	0.44	1.85	1.2	0.35
chr1.542.1	3.14	4.74	3.84	3.11	0.88	1.94	4.63	5.86	5.5	6.3	11.66	1.54
chr1.542.2	17.84	17.16	13.55	8.9	6.63	12.87	11.26	12.8	13.16	14.47	16.64	10.25
GSVIVT01000965001	0	0	0	0	0	0	0	0	0	0	0	0
GSVIVT01000967001	26.46	14.38	52.28	170.52	175.79	57.94	491.95	68.03	40.43	37.08	17.65	124.16
chr1.1114.1	0	0	0.08	0.24	1.21	1.06	3.11	0	0	0.14	0.18	0.56
chr1.1114.2	0	0	0.15	4.59	2.84	1.6	5.51	0	0.59	0.36	0	0.96
chr1.1114.3	0	0	0	0.57	0.77	0.27	3.4	0	0	0.66	1.26	0.35
GSVIVT01000968001	1.16	1.4	1.09	0.67	0.26	0.35	0.91	1.6	1.31	0.64	0.83	0.14
GSVIVT01000969001	0	0	0	0	0	0	0	0	0	0	0	0
GSVIVT01000970001	0.73	0.58	0.26	0.12	0.26	0.3	0.07	0.27	0.13	0.81	0	0.07
GSVIVT01000971001	0.31	0	0	0.16	0.13	0	0.17	0.56	0.16	0	0	0.5
GSVIVT01000973001	0	0	0	0	0	0	0	0	0	0	0	0
GSVIVT01000974001	1.06	0.5	0.45	2.16	0.45	1.31	1.2	1.93	4.55	0	7.45	1.9
chr13.296.1	84.22	75.74	129.62	80.58	57.03	75.99	90.28	143.28	127.35	114.27	138.91	98.36
GSVIVT01000975001	0	0	0	0	0	0	0	0	0	0	0	0
GSVIVT01000977001	0	0	0	0	0	0	0	0.02	0	0.07	0	0
GSVIVT01000978001	0	0	0	0	0	0	0	0	0	0	0	0
GSVIVT01000979001	0	0	0	0	0	0	0	0	0	0	0	0
GSVIVT01000981001	6.35	4.12	3.52	0.71	0.91	0	1.44	8.78	7.64	2.55	3.71	2.32
chr13.792.1	0	2.11	0	0	0	0.5	0	0	0	0	0	0
GSVIVT01000982001	1.29	1.1	0	2.06	0.75	0	0	0	0	0	0	0
chr13.297.1	21.15	22.88	10.29	28.11	25.16	24.83	9.21	35.29	35.58	57.77	71.71	52.25
GSVIVT01000985001	0.33	0.16	0	0.85	0.28	0.2	0	0	0	0	0.38	0
GSVIVT01000986001	2.16	0.4	1.59	1.31	2.47	3.23	4.6	0.22	0.22	0.28	2.11	0
GSVIVT01000987001	0	0	0	0	0	0	0	0	0	0	0	0
GSVIVT01000993001	0.9	0.68	0.51	1.35	2.94	1.24	16.45	2.75	2.37	2.32	11.13	1.94
chr13.795.2	2.4	2.9	1.63	2.95	4.35	3.46	22.59	3.46	3.45	8.88	18.86	5.69
GSVIVT01000994001	25.34	0	4.77	0	4.84	5.87	32.69	3.61	5.67	11.56	7.16	6.79
chr13.795.1	0.44	0.41	0.8	1.04	1.4	1.49	10.31	1.1	1.77	2.76	8.47	1.24
GSVIVT01000995001	11.78	11.2	8.42	13.07	20.53	17.44	129.12	23.07	22.05	33.2	96.42	19.96
GSVIVT01000996001	0	0	0	0	0	0	0	0	0	0	0	0
GSVIVT01001001001	23.13	19.38	26.62	13	11.59	15.63	6.16	19.84	16.4	21.32	22.93	25.56
chr13.298.1	7.88	8.97	9.94	4.84	7.29	6.07	4.66	1.7	5.14	7.74	8.42	2.57
GSVIVT01001002001	5.07	5.06	4.44	8.12	4.26	9.1	1.77	3.53	3.5	8.64	15.28	3.87
chr13.797.1	1.04	0.49	0.88	0.54	0.14	0.2	0.19	0.49	0.54	0.96	2.63	0.73
GSVIVT01001003001	2.61	2.53	0.81	1.77	2.16	1.35	1.43	1.03	1.18	1.54	2.98	1.22
chr13.299.1	5.57	6.09	3.37	5.45	6.29	4.39	3.71	3.64	3.69	5.63	6.45	4.45
GSVIVT01001004001	0	0.11	0.1	0	0.1	0	0.3	0	0.13	0	0	0.32
chr13.798.1	39.11	32.39	31.05	24.83	38.84	30.47	24.14	25.82	25.32	32.35	50.29	38.39
GSVIVT01001005001	2.76	3.67	0.12	0.33	0.07	0.49	0	0	0.09	7.94	2.81	0.26
chr13.300.1	0.14	0.13	0	0	0.04	0	0	0.05	0.13	1.67	0	0
GSVIVT01001006001	0.73	0.21	0.48	0.75	0.77	0.58	10.67	2.65	2.57	3.49	7.65	2.43
GSVIVT01001014001	0	0	0	0	0	0	0	0	0	0	0	0
GSVIVT01001019001	0	0	0	0	0	0	0	0	0	0	0	0
GSVIVT01001021001	0	0	0	0	0	0	0	0	0	0	0	0
GSVIVT01001023001	0	0	0	0	0	0	0	0	0	0	0	0
GSVIVT01001028001	0	0	0	0	0	0	0	0	0	0	0	0
GSVIVT01001030001	0	0.01	0.01	0	0.01	0.02	0.02	0.01	0.01	0.02	0.03	0
GSVIVT01001032001	0	0	0	0	0	0	0	0	0	0	0	0
GSVIVT01001034001	0	0	0	0.06	0	0	0	0.1	0.22	0.15	0	0
chr11.715.1	75.97	82.18	72.84	68.29	78.11	85.54	59.09	111.65	87.01	107.08	73.42	92.8
GSVIVT01001035001	1.58	0.93	0.85	0.41	0.11	0.59	1.62	1.11	1.07	1.07	1.26	1.15
chr11.716.1	22.6	24.53	41.12	4.16	1.92	4.88	40.88	43.82	43.11	5.72	3.67	4.38
GSVIVT01001036001	14.49	16.42	7.1	9.07	7.59	7.91	0.54	2.27	5.33	9.23	6.65	10.03
chr11.717.1	1.2	2.17	0.1	0.35	0.09	0.59	0.43	0.5	0.69	0.49	1.48	0.16
chr11.717.2	1.16	1.32	0	0	0	0	0.11	0	0	0.27	2.09	0
chr11.717.3	0	0	0	0	0	0.2	0	0	0	0	0	0
chr11.717.4	8.05	7.5	0.16	0	0.54	0	5.18	20.83	18.52	38.33	49.01	25.48
chr11.717.6	27.89	37.41	15.51	29.22	22.97	30.9	0	0	0	0	0	0
GSVIVT01001039001	0	0	0	0	0	0	0	0	0	0	0	0
chr11.250.1	192	167.05	193.13	237.06	107.99	213.51	301.05	314.26	209.64	99.95	157.58	77.31
GSVIVT01001040001	5.63	2.68	2.17	17.6	6.57	13.65	2.53	18.44	15.51	1.92	12.85	5.19
chr11.718.1	1.81	0.76	1.32	0.67	0.23	0.11	1.2	1.6	1.05	0.94	1.37	0.51
GSVIVT01001041001	34.21	34.24	52	35.66	31.94	40.02	29.56	47.24	39.33	25.77	38.02	21.29
GSVIVT01001043001	13.01	14.86	8.2	31.36	24.23	35	8.54	12.29	9.46	37.43	49.26	29.64
chr11.719.1	0	0	0	0	0	0	0	0	0	0.21	0	0
chr11.719.2	0	0	0	0	0	0	0	0	0	0	0	0
chr11.719.3	0	0	0	0	0	0	0.16	0.25	0	0	0.23	0
chr11.719.4	0.09	0	0.21	0.44	0.18	0.25	0	0	0.11	0.17	0.28	0
chr11.719.5	2.57	2.74	1.15	0	2.17	7.72	2.84	3.37	2.45	13.8	11.6	7.99
chr11.719.6	9.26	6.86	7.62	13.4	9	11.45	0.47	1.31	1.95	0.48	0.97	0.5
GSVIVT01001044001	4.51	4.61	1.35	1.41	1.11	1.7	0.51	0.59	0.64	6.47	2.11	0.89
GSVIVT01001045001	4.79	3.72	2.16	4.77	5.42	3.81	3.4	1.71	1.37	3.81	4.51	3.72
chr11.722.1	0	0	0	0	0	0	0	0	0	0	0	0
chr11.722.2	7.47	4.48	4	7.89	8.82	9.43	5.84	2.48	5.37	10.78	7.57	8.5
GSVIVT01001046001	0.8	0.82	0.44	0.19	0.28	0.11	0.21	0.36	0.23	0.87	0.25	0.08
GSVIVT01001047001	7.3	7.97	9.45	2.96	3.26	4.3	2.18	6.49	5.5	5.7	6.38	1.9
chr11.723.1	6.57	3.1	5.68	2.01	1.77	1.83	2.47	3.48	6.31	3.99	4.88	2.22
GSVIVT01001048001	0	0	0	0	0	0	0	0	0	0	0	0
GSVIVT01001049001	10.65	6.93	10.48	9.31	5.47	4.31	1.72	8.24	8.34	7.2	9.72	2.41
GSVIVT01001050001	1.04	1.11	0.52	0.27	0.37	0.37	0.59	1.71	1.53	0.79	1.02	0.4
GSVIVT01001052001	0.19	0.06	0.11	0.02	0	0.06	0.35	0.08	0.03	0	0.09	0.02
GSVIVT01001053001	0	0	0	0	0	0	0	0	0	0	0	0
chr11.255.1	171.95	157.17	201.65	148.28	99.61	143.28	127.93	213.9	227.17	199	263.75	147.31
GSVIVT01001054001	0	0	0	0	0	0	0	0	0	0	0	0
GSVIVT01001055001	0	0	0	0	0	0.33	0	0	0.28	0	0	0
GSVIVT01001056001	0	0	0	0	0	0	0	0	0	0	0	0
GSVIVT01001057001	0	0	0	0	0	0	0	0	0	0	0	0
GSVIVT01001058001	4.7	4.18	3.54	3.5	1.65	2.82	2.16	1.97	2.84	3.37	8.44	3.66
chr11.724.1	11.07	19.91	5.56	5.85	5.67	7.27	2.08	3.6	5.2	12.04	10.11	7.03
GSVIVT01001059001	22.87	25.36	67.88	27.68	35.82	11.73	107.28	38.86	52.39	18.41	7.16	34.93
GSVIVT01001060001	0.53	0.33	0.83	0	0	0	0.82	0	0	0.19	0	1.08
GSVIVT01001061001	0.12	0.32	0.3	0.37	0.27	0	1.07	1.23	0.73	1.83	1.03	1.42
chr11.257.1	1.69	1.22	1.32	0.22	0.57	0.73	4.01	4.13	5.22	4.54	5.24	6.3
GSVIVT01001063001	0	0	0	0	0	0	2.71	0	0	0	0	0
GSVIVT01001064001	0.07	0.72	0.18	0.07	0.46	0	5.41	1.3	0.95	0.08	0.24	0.47
GSVIVT01001065001	0	0	0	0	0	0	0	0	0	0	0	0
GSVIVT01001067001	0	0	0	0	0	0	0	0	0	0	0	0
GSVIVT01001068001	4.11	4.14	12.1	2.64	6.58	2.9	8.77	4.36	6.79	0.08	0.46	0.43
GSVIVT01001070001	0	0	0	0	0	0	0	0	0	0	0	0
GSVIVT01001074001	0	0	0	0	0	0	0	0	0	0	0	0
chr11.259.1	28.05	26.66	99.89	27.04	37.62	20.3	21.28	11.7	20.11	0.63	0.99	1.5
GSVIVT01001075001	1.67	1.7	0.94	0.23	0.39	0.57	0.09	0.73	0.33	1.66	0.94	0.36
GSVIVT01001076001	1.11	2.6	0	0.39	0.44	0.49	0	0	0	0	0	0
GSVIVT01001078001	2.58	3.06	0.52	0.25	0.17	0.35	0.23	0.42	0.48	4.5	0.91	0.53
GSVIVT01001079001	13.87	11.89	7.2	10.74	9.07	11.67	7.34	6.36	8.35	12.66	16.46	7.06
chr1.546.2	2.47	5.08	3.08	3.88	3.46	2.37	0.66	0.5	0	0.15	4.38	0.26
GSVIVT01001080001	2.64	1.71	1.85	0.83	0.47	0.72	0.3	4.02	1.76	1.08	0.95	1.04
chr1.1115.1	2.55	2.27	4.23	0.86	0.93	0.48	1.09	3.85	1.66	1.41	1.73	0.68
GSVIVT01001081001	16.43	13.42	17.04	16.54	18.07	18.49	27.03	14.49	15	19.16	20.35	12.83
chr1.547.1	1.02	1.1	1.08	1.87	0.17	0.73	5.6	1	0.66	0.29	2.98	1.03
chr1.547.2	0.23	0.69	0.22	0.14	0.12	0.18	0.65	0.05	0.37	0.1	1.28	0
GSVIVT01001082001	4.17	3.45	3.76	5.25	1.17	4.6	6.99	0.38	2.12	3.79	2.85	1.08
GSVIVT01001083001	0.2	0.04	0.07	0.12	0.27	0.48	0.04	0.03	0.04	0.05	0.42	0.05
GSVIVT01001085001	0	0	0	0	0	0	0	0	0	0	0	0
GSVIVT01001086001	6.59	6.3	5.47	8.78	6.88	7.66	3.21	5.67	4.75	6.32	10.53	5.17
chr1.1117.1	13.31	12.81	11.64	11	13.77	13	6.99	9.48	6.62	15.84	18.05	12.06
GSVIVT01001087001	2.16	0.72	1.19	1.47	0.59	2	0.7	0.52	1.23	0.19	0.8	0
chr1.548.1	2.42	2.43	1.27	1.11	1.81	0.61	0.97	1.42	2.07	3.3	7.18	0
chr1.548.2	30.99	21.84	22.56	13.96	13.82	15.95	16.51	22.06	17.03	17.57	28.3	12.36
GSVIVT01001088001	0	0	0	0	0	0	0	0	0	0	0	0
chr1.1118.1	7.23	8.19	6.38	3.63	2.04	4.21	4.61	4.73	5.2	4.16	1.71	1.54
chr1.1118.2	19.97	17.73	22.19	17.22	13.64	14.35	11.08	24.32	19.48	17.02	23.54	17.58
GSVIVT01001089001	4.34	4.8	7.22	35.8	43.37	27.64	3.39	7.03	4.76	44.61	52.69	59.59
chr1.1119.1	1.54	1.17	1.86	9.72	13.47	8.58	3.17	2.4	0.55	11.85	23.19	16.62
chr1.1119.2	1.24	1.82	0.32	6.28	8.97	4.56	3.03	1.46	0.31	20.44	31.8	17.32
chr1.1119.4	0.85	2.04	3.62	14.46	22.07	12.29	1.19	3.15	2.37	14.58	22.61	15.78
GSVIVT01001090001	75.09	67.3	122.47	112.26	67.75	111.48	68.61	173.55	127.23	152.7	208.95	127.88
chr1.1120.1	0.99	1.83	0.98	0.37	0.27	0.13	1.29	0.95	0.4	0.58	4.9	0.62
chr1.1120.3	2.63	2.04	3.89	0.82	0.25	0.93	2.93	2.8	3.28	0.43	3.28	0.7
GSVIVT01001091001	2.19	1.01	2.26	1.98	4.5	2.66	2.77	2.63	1.41	2.44	2.03	2.18
GSVIVT01001092001	0	0.75	0.26	0	0.51	1.38	0.95	0	0	0	0.4	0
chr1.1121.1	0.1	0.03	0.13	0	0.18	0.08	0.24	0.25	0.07	0.07	0.74	0
chr1.1121.2	6.64	7.33	12.22	7.16	9.75	7.28	8	11.97	10.39	6.32	10.52	5.93
GSVIVT01001093001	128.26	125.34	162.58	120.44	126.89	111.1	180.17	164.72	160.32	126.4	127.74	178.06
GSVIVT01001094001	35.92	25.36	18.07	17.87	12.46	19.8	5.46	5.7	8.13	6.09	7.42	1.99
chr1.549.1	2.99	2.39	3.27	2.6	0.87	2.4	0	0	0.38	0	0.52	0
chr1.549.3	0	0	0	0	0	0	0	0	0	0	0	0
chr1.549.4	16.99	4.79	3.51	8.03	3.57	7.45	9.36	9.88	12.12	5.64	18.38	10.18
GSVIVT01001097001	3.07	4.64	1.92	1.04	0.78	1.05	0.1	0.77	0.49	1.16	0.46	1.6
chr1.1124.1	15.96	16.57	8.21	4.81	6.44	4.75	4.07	6.02	5.39	8.95	4.04	7.43
GSVIVT01001098001	91.34	93.16	102.48	118.9	191.72	119.37	100.08	143.99	100.62	143.58	159.34	262.75
chr1.1125.1	0.73	0.46	0.92	0.52	0.54	0	3.01	0.85	0.55	0.38	0.74	0.67
GSVIVT01001099001	34.18	22.25	17.21	7.56	4	3.32	0	11.84	5.31	0	0	0.25
chr1.1126.1	0.56	0.26	0	0.29	0	0.67	0	0.1	0	0.47	0.33	0
chr1.1126.2	0.14	1.27	0.53	0.58	1.03	1.8	0	0.2	0.43	0.62	0	0
chr1.1126.3	1.87	3.09	1.16	2.44	0.99	3.17	0.65	1.56	1.41	1.85	5.08	1.11
chr1.1126.4	0.15	0.13	0.2	1.32	0.3	1.04	0.2	0.78	0.18	0.29	0.18	0
chr1.1126.5	3.15	3.02	1.89	0.29	0.23	0.63	0.17	0	0	0	0.17	0.38
chr1.1126.6	30.83	28.66	27.97	6.7	4.01	4.87	24.98	25.14	29.81	8.02	14.47	5.35
chr1.1126.7	3.98	3.68	1.22	1.53	0.75	1.92	0.9	2.82	3.06	3.75	6.24	2.69
chr1.1126.8	4.84	2.51	2.51	2.72	0.98	2.79	0.82	2.47	4.08	2.5	7.39	0.92
chr1.1126.9	0.65	2.94	1.14	0	0.24	1.27	0	1.5	0.07	1.08	0.58	0.67
GSVIVT01001101001	0	0	0	0	0	0	0	0	0	0	0	0
chr1.550.1	17.62	22.26	4.41	3.61	6.6	3.94	2.09	2.5	11.37	16.64	8.46	16.4
GSVIVT01001102001	30.06	27.15	34.98	35.48	25.88	39.13	9.78	12.12	13.86	6.66	15.08	4.41
chr1.551.2	0.62	0	3.44	1.36	2.22	0	4.37	9.23	3.95	7.49	5.98	6.9
GSVIVT01001104001	0	0	0	0	0	0	0	0	0	0	0	0
GSVIVT01001105001	0	0	0	0	0	0	0	0	0	0	0	0
GSVIVT01001106001	44.7	57.4	22.37	27.68	21.46	27.51	1.66	9.46	11.99	14.78	11.83	8.79
chr1.1128.1	71.3	85.27	37.43	37.24	21.76	39.69	0.97	13.69	19.19	26.02	32.71	16.76
chr1.1128.2	26.82	24.73	16.5	14.46	11.61	19.32	1.41	5.94	6.15	10.87	2.82	7.09
GSVIVT01001107001	2.14	1.73	0.42	0.16	0.22	1.21	1.77	1.88	0	1.24	0	0
chr1.552.1	34.07	34.21	32.38	7.39	10.94	8.54	14.83	28.61	27.92	18.23	22.08	14.04
chr1.552.2	1.24	0.49	0	0.75	0.61	0	0.7	1.43	0.35	0.31	0	0.65
GSVIVT01001108001	0.74	0	0	0	0	0	0	0	0	0	0	0
chr1.553.1	90.31	101.74	50.42	29.17	18.77	31.65	3.56	27.62	29.46	46.1	36.11	14.82
GSVIVT01001109001	99.25	103.31	58.77	14.86	12.43	12.84	7.25	22.49	37.53	15.87	22.67	8.52
GSVIVT01001111001	14.29	18.41	13.76	9.85	11.26	9.69	8.14	18.38	14.12	17.92	16.29	22.02
chr1.555.1	4.45	7.59	9.69	3.86	5.96	3.89	8.68	12.77	11.25	19.11	6.35	18.44
GSVIVT01001112001	0	0	0	0	0	0	0	0	0	0	0	0
GSVIVT01001113001	0	0	0	0	0	0	0	0.22	0	0	0.18	0
chr1.1130.1	0.9	2.34	2.53	1.95	1.41	1.79	2.05	1.4	0.59	0.26	2.61	0.27
chr1.1130.2	2.02	2.85	2.06	2.5	2.24	4.29	1.63	2.57	1.78	0.25	3.98	0
chr1.1130.3	790.49	800.47	1040.07	673.55	615.11	669.57	591.39	1072.13	873.77	900.49	1206.76	824.52
GSVIVT01001114001	20.42	14.94	15.63	11.07	8.59	10.71	56.59	28.89	18.99	15.27	9.28	3.91
chr1.1131.2	0.63	0.73	0.18	0.4	0	0.37	6.47	2.59	0.59	1.05	2.43	0.37
GSVIVT01001115001	0.33	0.44	0	0	0	0.4	0	0.49	0	0	0.19	0
chr1.1132.1	0.61	0.6	0.53	2.02	2.29	4.04	1.64	0.48	0.63	0.54	0.09	0.49
chr1.1132.2	7.79	7.37	9.01	60.49	64.73	105.51	40.09	10.28	11.25	39.67	4.86	9.78
GSVIVT01001116001	0	0	0	0	0	0	0	0	0	0	0	0
GSVIVT01001117001	4.96	5	0.43	1.29	0.83	0.8	0.31	0.26	0.91	2.23	0.94	0.71
chr1.556.1	9.68	8.81	2.38	1.26	0.58	1.63	0.88	0.29	1.36	6.64	2.45	1.15
GSVIVT01001118001	0.5	0.46	0.29	0.37	0.17	0.51	0.62	0.46	0.46	1.5	0.93	0.2
chr1.1133.1	1.55	1.94	1.44	1.15	1.52	3.06	27.23	9.31	5.86	4.02	2.28	3.69
GSVIVT01001119001	2.38	1.69	0.44	0.15	0.19	0.08	0.09	0.2	0.15	0.68	0.67	0.23
GSVIVT01001120001	138.79	139.28	154.14	138.41	155.36	117.82	138.28	184.56	175.53	167.85	166.06	177.62
chr1.1134.1	0	0.03	0	0	0.14	0.13	0.39	0.02	0.04	0.04	0.44	0.12
chr1.1134.2	3.82	4.23	1.79	12.36	9.31	16.9	23.76	7.38	6.31	5.12	6.3	4.33
chr1.1134.4	0	0	0	0	0.32	0	0.21	0.46	0.34	0	0.26	0.6
GSVIVT01001121001	8.05	6.97	11.07	15.72	20.6	13.72	27.41	14.22	13.04	9.46	14.73	17.2
GSVIVT01001122001	1.8	1.68	1.38	14.98	38.47	14.7	33.84	3.29	2.96	8.99	1.59	10.89
chr1.558.1	1.17	1.31	0.67	7.8	9.73	8.94	17.91	2.12	1.23	6.55	3.79	8.8
GSVIVT01001123001	0.02	0.05	0	0.1	0.11	0	0.06	0	0	0.02	0	0.02
GSVIVT01001124001	0.38	0.66	0.25	0	0	0	0	0.18	0.16	2	0.25	0
chr1.1138.1	7.17	4.59	0.5	0.29	0.05	0.07	0.52	1.47	1.35	10	2.55	0.33
GSVIVT01001126001	0	0	0	0	0.13	0	0	0	0	0	0.13	0
chr1.1139.1	14.84	20.35	9.52	1.31	0.41	0.37	0.15	3.12	6.72	4.39	0.99	1.38
GSVIVT01001127001	0	0	0	0	0	0	0	0	0	0	0	0
GSVIVT01001128001	1.12	2.23	0.28	0.2	0.17	0.24	0	0.1	0.49	0.39	0	0
GSVIVT01001129001	0.82	1.41	2.03	1.63	0.7	1.31	0	0.67	0.84	0.17	1.64	0
chr1.559.1	3.66	8.29	12.6	4.07	3.04	3.97	0	3.55	3.98	1.72	4.87	1.04
chr1.559.2	4.19	10.08	16.78	11.84	6.72	11.73	0.09	3.7	4.95	2.22	5.74	0.15
chr1.559.3	13.43	23.04	45.32	22.68	11.71	24.58	0.22	12.97	12.67	5.54	18.45	2.51
GSVIVT01001130001	91.22	104.27	143.46	70.27	64.61	60.29	50.6	142.99	114.55	67.97	97.92	74.88
chr1.1140.1	0.47	0.69	0.99	0.74	0.44	0.51	1.45	1.4	1.17	0.23	4.29	0.12
GSVIVT01001131001	0.46	0.48	0.13	0.05	0	0.06	0.17	0.04	0.05	0.61	0.06	0
GSVIVT01001132001	17.96	20.1	7.98	2.85	1.05	2.62	0.6	1.49	3.47	0.37	2.17	0.4
GSVIVT01001133001	0.1	0.17	0.37	0.13	0.04	0	0	0.24	0	0.52	0.46	0.49
chr1.561.1	1.49	3.18	1.54	3.3	1.8	1.76	0	2.82	1.08	12.49	5.4	9.05
chr1.561.2	1.72	4.35	4.6	4.01	2.82	4.4	0.73	3.62	3.96	9.17	10.48	5.86
GSVIVT01001134001	0	0	0	0	0	0	0	0	0	0	0	0
GSVIVT01001135001	15.55	6.56	12.8	0.94	3.84	2.28	16.07	11.14	16.35	8.68	12.06	12.8
chr1.562.2	50.76	50.93	39.61	33.15	25.09	33.13	18.14	37.6	30.62	19.81	31.25	19
GSVIVT01001136001	0	0	0	0	0	0	0	0	0	0	0	0
GSVIVT01001137001	17.29	20.84	36.69	21.08	21.85	19.75	17.43	32.77	31.97	29.39	41.46	16.37
GSVIVT01001138001	24.93	24.16	33.47	15.55	22.92	18.96	17.56	31.33	32.53	22.83	44.14	19.42
chr1.563.1	21.49	16.92	25.07	25.31	14.76	15.57	16.48	30.18	17.89	11.28	34.88	9.89
GSVIVT01001139001	18.53	12.15	17.18	27.26	19.79	22.94	27.03	23.2	13.92	29.19	41.51	17.38
chr1.1142.1	0.16	0	0	0	0	0	0.21	0	0	0	0	0
chr1.1142.2	0	0	0	0	0	0	0	0	0	0	0	0
chr1.1142.3	1.38	0.64	2.21	0.98	1.34	1.43	6.85	2.79	2.4	1.59	2.46	0.84
chr1.1142.4	8.34	7.03	7.81	5.36	8.05	6.96	12.08	7.14	8.3	5.5	5.98	6.18
GSVIVT01001140001	127	110.49	100.62	83.2	91.57	83.43	88.98	93.52	92.19	92.24	124.44	149.92
chr1.1143.2	0.26	1.05	0.8	0	1.59	0	3.91	2.74	1.78	1.46	0.33	0.58
GSVIVT01001142001	52.73	42.16	52.26	50.32	41.36	49.44	42.03	46.07	46.09	60.28	114.91	46.81
chr1.564.1	0.5	0.16	0.19	0.17	0.37	0.27	0.19	0.32	0.06	0.13	2.58	0.06
chr1.564.2	0	0	0	0	0	0	0	0	0	0	0	0
chr1.564.3	0.72	2.49	0.39	4.72	1.65	3.68	0.66	1.43	0.22	2.37	1.63	1.61
chr1.564.5	2.06	3.24	2.07	1.58	2.14	2.03	1.09	3.94	5.33	2.49	2.88	1.71
GSVIVT01001143001	2.48	3.25	1.93	1.2	0.51	0.64	0.1	1.04	2	0.9	0.87	1.01
GSVIVT01001144001	42.16	30.84	36.86	26.1	24.71	22.03	43.4	34.34	34.03	20.76	38.89	17.18
chr1.565.1	0.2	0.38	0.09	0.1	0	0.37	1.02	1.4	0.21	0.48	1.43	0.23
GSVIVT01001146001	1.95	3.29	0.05	0	0	0	0	0	0.32	0.29	0	0
chr7.544.1	2.31	4.97	0	0	0.04	0.25	0	0	0	0	0	0
GSVIVT01001147001	0	0.41	0	0	0	0	0	0	0	0	0	0
GSVIVT01001148001	105.58	89.39	105.45	43.71	31.01	36.42	9.53	34.02	51.31	19.91	29.6	10.24
chr7.47.1	0.97	0.96	1.52	0.71	0.55	2.46	0	0.36	0	0.14	0.41	0.59
chr7.47.2	65.8	57.63	53.49	26.82	14.45	11.75	8.45	31.19	19.83	16.42	20.07	8.46
chr7.47.3	0.57	1.1	0.64	0.39	0.16	0.54	1.02	1.67	1.99	0.89	2.93	0.86
chr7.47.5	1.91	0.95	1.73	0.41	0.55	0.96	17.52	54.17	51.5	24.25	48.01	11.93
chr7.47.6	0	0	0	0	0	0	0	0	0	0	0	0
GSVIVT01001149001	12.04	13.91	10.2	8.65	7.99	8.01	7.16	6.92	6.61	7.28	7.48	6.87
chr7.46.1	59.62	68.35	50.22	38.84	38.84	33.48	47.86	57.25	47.87	70.46	65.8	67.39
chr7.46.2	11.83	13.64	10.4	9.05	7.12	5.18	10.07	12.01	13.26	10.64	15.63	16.51
chr7.46.3	10.11	13.58	7.46	9.16	7.26	8.07	12.84	17.84	13.99	21.7	22.57	20.43
chr7.46.4	0	0	0	0	0	0	0	0	0	0	0	0
chr7.46.5	15.03	15.59	9.85	10.37	11.48	8.15	8.56	9.62	7.27	9.28	9.49	9.73
GSVIVT01001153001	0	0.17	1.74	0.36	0.49	0.71	0	0.47	0.64	0.52	0.52	0.01
chr7.45.1	0.65	1	4.75	0.18	0.45	0.87	9.33	0	0.19	0	0	0.43
GSVIVT01001154001	2.65	4.49	2.26	0.58	0.48	0.24	0.42	0.97	1.83	0.24	1.98	0.92
chr7.543.1	37.8	40.1	20.88	9.12	11.88	9.47	8.21	9.93	18.86	8.08	29.5	16.89
GSVIVT01001155001	0.04	0.04	0	0	0	0	0	0.01	0	0	0.07	0
GSVIVT01001156001	12.2	7.73	13.74	11.14	11.8	11.23	20.33	26.42	20.23	14.58	31.09	10.68
chr7.542.2	0	0	0	0	0	0	0	0	0	0	0	0
chr7.542.3	1.12	0.67	0.81	0.17	0.26	0.38	1.19	1.29	1.34	0.38	0.62	0.21
GSVIVT01001157001	6.63	11.01	13.26	3.43	7.47	7.91	23.38	12.97	9.18	13.24	10.08	7.95
GSVIVT01001158001	31.16	28.82	36.68	25.29	18.32	20.27	46.46	46.95	34.86	21.98	29.57	14.24
GSVIVT01001159001	272.95	170.93	140.76	2.76	0.67	0.79	3.93	146.78	175.43	8.87	10.33	2.24
GSVIVT01001160001	29.51	35.66	18.09	12.14	11.65	11.11	8.47	22.2	17.51	17.63	15.28	16.06
GSVIVT01001162001	13.32	15.94	15.75	7	9.8	6.4	9.76	13.06	15.63	8.89	9.56	7.88
chr7.40.2	4.46	4.93	10.92	2.66	3.54	4.29	2.75	2.89	3.02	1.42	1.41	0.88
chr7.40.3	1.56	1.2	0.68	4.21	1.21	1.13	0.32	1.12	0.52	1.63	2.25	0.65
chr7.40.4	1.06	0.45	0.94	0	0.8	0	0.39	0.47	0.29	0.63	0.46	0.23
chr7.40.5	3.83	4.38	3.28	1.29	2.57	3.22	6.63	12.59	6.17	6.99	8.78	8.23
GSVIVT01001163001	31.33	31.04	26.68	6.89	6.66	6.75	4.82	20.04	20.35	7.73	13.92	6.12
GSVIVT01001164001	4.21	3.23	2.6	5.29	2.5	4.11	0.29	1.39	3.98	4.33	4.2	1.67
GSVIVT01001165001	0	0	0	0	0	0.21	0.71	0	0	0	0	0
chr7.541.1	29.48	28.74	27.24	32.15	29.93	27.49	24.12	31.58	29.88	24.54	27.78	25.88
chr7.541.2	3.41	1.08	1.51	1.82	1.79	2.7	6.72	4.93	1.07	6.17	6.36	3.14
chr7.541.3	0	0.82	1.97	1.39	2.29	0.49	0.63	1.19	0	0	0.33	0
GSVIVT01001167001	67.49	72.68	126.04	77.18	84.25	72.62	77.44	111.26	83.05	62.4	107.5	63.44
chr7.39.2	2.33	1.14	7.69	3.64	4.25	4.87	12.53	10.92	15.83	2.53	21.32	10.31
GSVIVT01001168001	24.11	29.15	39.59	29.18	29.31	30.33	27.42	39.6	38.69	37.7	39.1	35.83
GSVIVT01001170001	0.72	0.77	0.86	0.05	0.08	0.12	0.16	0.07	0.36	0	0.17	0.06
GSVIVT01001171001	0	0	0	0	0	0	0	0	0	0	0	0
GSVIVT01001172001	0	0	0	0	0	0	0	0	0	0	0	0
chr7.34.1	2.4	2.71	1.45	1.56	0.38	2.19	5.18	1.29	2.1	2.59	4.95	2.78
chr7.34.2	22.18	20.19	19.62	13.08	12.04	11.98	26.65	24.66	23.01	24.98	14.3	22.3
GSVIVT01001173001	41.13	39.13	11.51	17.75	13.2	12.18	1.9	8.64	7.42	40.4	42.06	37.96
GSVIVT01001175001	23.08	18.94	27.14	21.7	13.46	19.44	11.17	22.68	19.52	19.76	36.02	14.23
chr7.537.1	0	0.24	0	0.08	0	0	0.09	0.06	0.26	0	0.5	0
chr7.537.2	0.21	0.32	0.19	0	0	0	1.5	0.46	0.93	0.95	1.27	0.55
GSVIVT01001176001	1.31	0.88	1.16	1.01	1.46	1.55	0.74	1.63	1.06	1.3	0.68	1.13
chr7.536.1	10.6	10.36	9.54	8.15	7.07	8.22	11.26	14.92	13.82	11.87	14.54	11.53
GSVIVT01001177001	3.19	3.17	0.62	0.08	0	0.1	1.74	0.71	0.78	0.39	0.29	0
GSVIVT01001178001	0.05	0.17	0	0.04	0.04	0	0.32	0.09	0	0.06	0.17	0.2
chr7.534.1	1.91	3.34	1.09	0.98	0.5	1.33	2	1.58	1.07	1.37	8.6	1.04
GSVIVT01001179001	6.85	8.29	5.11	7.29	3.84	6.52	7.45	5.26	7.05	8.17	11.08	7.58
GSVIVT01001180001	0.43	0	0	0	0	0	0	0	0	0	0	0
GSVIVT01001181001	0.08	0.08	0	0	0	0	0	0	0	0	0	0
GSVIVT01001182001	205.87	188.39	188.54	102.29	103.82	107.6	123.74	152.02	163.11	106.68	125.65	117.41
GSVIVT01001183001	0	0	0	0	0	0	0	0	0	0	0	0
GSVIVT01001184001	23.19	19.95	23.4	10.97	14.76	14.26	12.7	21.18	20.04	11.02	17.05	10.71
GSVIVT01001185001	2.5	2.23	1.36	5.41	5.83	11.81	1.69	0.5	3.89	0.97	0.03	0.2
chr7.31.1	0.68	1.43	0.66	2.78	5.29	10.91	1.62	0.62	1.26	1.5	0	0
GSVIVT01001186001	0.54	1.38	0.97	0.75	0.39	0.36	0.45	1.2	1.16	0.54	0.88	0.49
GSVIVT01001187001	3.23	3.79	3.08	1	1.44	1.67	1.6	0.78	1.56	0.65	0.4	0.85
GSVIVT01001188001	1.21	0.62	0	0.07	0.04	0.11	0.1	0.09	0.2	0.14	0.47	0.03
chr7.531.1	0.21	0.79	0	0	0	0	0.04	0.04	0	0.19	0	0
GSVIVT01001190001	2.42	0.75	2.11	2.07	0.44	1.18	1.03	1.12	1.11	2.36	0.72	0.91
chr7.530.1	0	0	0	0	0	0	0	0.31	0.68	0	0	0
chr7.530.2	0	0	0.68	0	0	0	6.93	2.76	4.17	5.81	4.27	0.7
chr7.530.3	51.41	35.88	38.56	26.76	13.36	22.3	22.31	41.59	40.59	18.83	41.87	13.4
chr7.530.4	0.18	0	0	0.31	0.27	0	1.46	1.19	2.67	1.05	2.49	0
chr7.530.5	0	0	0	0	0	0	0	0.19	0	0	0	0.67
chr7.530.6	0	0.14	0.41	0	0	0	0	0	0	0	1.29	0
chr7.530.7	0	0	0	0	0	0.37	0	0	0	0	0.17	0
GSVIVT01001191001	33.9	20.67	28.61	18.97	14.91	13.53	26.32	39.67	27.24	18.2	39.53	15.19
GSVIVT01001192001	0	0	0	0	0	0	0	0	0	0	0	0
chr7.529.1	9.12	10.5	9.38	59.61	37.85	49.9	7.75	6.72	8.57	15.98	32.87	14.13
GSVIVT01001193001	8.81	8.43	5.74	15.06	11.15	16.27	14.62	6.99	4.5	12.5	19.59	7.78
chr7.528.1	0.24	0.18	0.27	0.25	0	0.1	0.51	0.15	0	0.1	3.43	0.38
chr7.528.3	0	0	0	33.46	0	0	17.34	4.47	0	0	0	0
GSVIVT01001194001	13.29	14.31	9.83	19.43	17.91	19.83	2.9	7.53	6.83	13.1	28.1	14.46
chr7.527.1	2.31	4.51	1.68	5.8	3.31	2.46	0.63	1.8	2.64	3.37	3.79	0.93
chr7.527.2	0	0.39	0.42	0.25	0	0.39	0	0	0	0	0	0
chr7.527.4	0	0	0	0	0	0	0	0	0	0.26	0	0
GSVIVT01001195001	3.72	2.69	3.41	1.38	3.15	0.9	2.86	5.62	2.28	1.11	4.21	1.71
chr7.28.1	17.97	9.16	12.63	6.37	10.96	4.19	10.23	25.68	9.98	5.57	21.24	8.46
chr7.28.2	48.37	26.55	41.03	20.53	37.68	17.2	30.41	78.75	32.82	34.68	54.18	41.98
GSVIVT01001196001	0	0	0	0	0	0	0	0	0	0	0	0
GSVIVT01001197001	1.3	0	0	0	0	0	0	0	0	0	0	0
chr7.526.1	11.58	11.6	7.57	10.37	5.6	8.27	4.13	9.42	6.64	11.18	17.48	4.99
GSVIVT01001198001	55.05	40.14	13.8	10.66	2.25	4.95	1.99	7.63	14.89	30.59	6.42	6.19
GSVIVT01001199001	2.15	3.16	0.44	3.95	3.79	4.06	0.22	1.05	0.96	3.46	3.42	2.8
GSVIVT01001200001	9.35	10.56	7.82	4.48	3.49	3.66	8.26	12.2	8.26	6.87	14.72	5.09
GSVIVT01001201001	3.34	2.48	2.94	1.46	2.31	2.17	3.35	5.37	3.24	2.87	7.4	1.72
GSVIVT01001202001	4.18	3.24	2.9	0.96	1.25	1.52	5.67	3.58	4.06	3.88	4.38	1.27
GSVIVT01001203001	30.13	31.2	16.91	11.72	8.82	12.96	24.44	23.44	19.38	30.38	38.8	32.14
GSVIVT01001205001	22.44	24.96	10.46	0.36	0	0.16	0	0	0.15	0	0	0
chr7.26.1	35.4	30.11	12.81	0	0	0	0	0	0	0	0	0
GSVIVT01001206001	0	0.29	0	0	0.39	0.11	0	0	0	0.25	0.17	0.16
GSVIVT01001207001	0.27	0.37	0.04	0.15	0.46	0.22	0.54	0.01	0	0.85	3.05	2.39
chr7.25.1	0	0	0	20.72	31.41	9.92	1.84	0	0.17	8.42	12.22	30.52
chr7.25.3	0.08	0	0.12	83.71	87.92	23.33	4.16	0	0	14.17	44.84	53.83
GSVIVT01001208001	0.86	1.19	0.29	0	0	0	0	0.06	0.18	0.58	0.75	0.43
GSVIVT01001209001	0.04	0	0.04	0.07	0.02	0.03	0	0	0.04	0.18	0.1	0.05
GSVIVT01001210001	0.74	0.43	0.32	0.28	0.25	0.59	0	0	0.33	0.21	0	0
chr7.24.1	12.84	12.4	5.99	0	0	0	0	0.41	3.16	0	0	0
chr7.24.2	0	0.42	0	0	0	0	0	0	0	0	0	0
chr7.24.3	52.34	48.19	23.02	1.24	0	0.69	0	0.12	3.58	0	0	0
chr7.25.2	0	0	0	216.45	197.91	47.05	18.39	0.23	0	41.51	143.75	178.79
GSVIVT01001211001	0.53	0.43	0.29	0.17	0.06	0	0.03	0	0	0.33	0.03	0.09
chr7.23.1	0.78	0	0	0.34	0	0.16	0	0	0.56	0	0	0
GSVIVT01001212001	0	0	0	0	0	0	0	0	0	0	0	0
GSVIVT01001213001	0.62	0.39	0.06	0.07	0.06	0	0	0	0	0.73	0.16	0.16
GSVIVT01001214001	0.41	0	0	0	0	0	0	0	0	0	0.16	0
GSVIVT01001215001	2.63	2.82	0.12	0	0.18	0.18	0	0	0.15	1.48	0	0
GSVIVT01001221001	0	0	0	0	0	0	0	0	0	0	0	0
GSVIVT01001223001	0	0.07	0	6.86	3.8	0.67	0	0.11	0	1.69	1.17	6.33
chr18_random.1.1	0	0	0.04	30.13	0	0	0	0	0.25	0	0	0
chr18_random.1.2	0.03	0	0.05	198.68	143.4	19.57	1.16	0	0.15	133.33	54.99	255.21
chr18_random.1.3	0	0	0	532.42	426.21	19.13	2.04	0.48	0.15	123.76	58.94	229.68
GSVIVT01001224001	0	0	2.02	2.66	0	0	0	0	0	0	0	0
GSVIVT01001225001	0	0	0	85.08	59.79	2.77	2.58	0	0	36.27	1.9	18.79
GSVIVT01001227001	0	0	0	0	0	0	0	0	0	0	0	0
GSVIVT01001231001	0	0	0	0	0	0	0	0	0	0	0	0
GSVIVT01001232001	0	0	0	0	0	0	0	0	0	0	0	0
GSVIVT01001235001	0	0	0	0	0	0	0	0	0	0	0	0
GSVIVT01001237001	0	0	0	0	0	0	0	0	0	0	0	0
GSVIVT01001243001	0	0	0	0	0	0	0	0	0	0	0	0
GSVIVT01001245001	0	0	0	0	0	0	0	0	0	0	0	0
GSVIVT01001247001	0	0	0	0	0	0	0	0	0	0	0	0
GSVIVT01001248001	0	0	0	0	0	0	0	0	0	0	0	0
GSVIVT01001251001	0	0	0	0	0	0	0	0	0	0	0	0
GSVIVT01001252001	14.02	32.57	86.81	176.21	280.62	225.51	5.83	42.25	47.07	49.46	101.1	23.37
chrUn.529.1	2.69	4.63	12.9	31.39	52.31	45.79	4.37	17.89	31.53	23.12	39.81	8.67
chrUn.529.2	0	0	3.41	1.6	5.09	12.44	0	8.17	7.22	5.64	6.38	0
GSVIVT01001254001	0	0	0	0	0	0	0	0	0	0	0	0
GSVIVT01001259001	0	0	0	0	0	0	0	0	0	0	0	0
GSVIVT01001260001	0.82	0.87	0.86	0.87	0.35	0.7	0	0	0.03	0.04	0	0
GSVIVT01001261001	0	0	0	0.19	1.57	0.66	0	0	0	0	0	0
GSVIVT01001263001	14.28	13.15	16.4	11.42	9.76	14.57	21.97	15.53	16.52	92.15	25.24	30.68
GSVIVT01001264001	0.41	0.33	0.12	0.21	0	0.08	0	0	0.07	0.41	0	0
GSVIVT01001265001	0	0	0	0	0	0	0	0	0	0	0	0
GSVIVT01001267001	141.32	133.88	152.39	17.35	5.64	15.49	62.28	142.64	171.75	46.67	32.51	19.71
chr2.170.1	2.8	2.23	4.91	1.07	2.33	0.77	0.79	0.93	2.15	2.04	1.18	0.67
chr2.170.2	2.69	1.36	0.6	0.07	0.17	0.53	0.32	1.12	0.29	1.23	1.13	0.4
chr2.170.4	81.79	77.31	101.48	7.45	2.69	11.03	30.52	58.47	81.4	16.27	20.52	5.71
chr2.170.5	18.97	19.45	18.27	4.44	0.44	0	10.54	19.86	23.3	5.44	4.62	3.83
chr2.170.6	8.58	7.51	5.63	0.09	0.7	0.86	1.06	1.85	2.83	0.66	1.93	0
GSVIVT01001268001	0.37	0.19	0.32	0.63	0.19	0.23	0.24	0.39	0.54	1.95	4.04	0.19
chr2.171.1	2.69	5.13	0.92	1.13	1.03	1.18	1.29	1.03	2.59	5.03	25.28	2.27
chr2.171.2	49.56	45.15	29.35	41.71	22.4	39.64	7.52	17.74	17.41	38.28	81.94	20.03
chr2.171.3	0.93	2.1	0.19	7.8	2.17	6.07	0	0.15	0	4.98	10.56	0.81
GSVIVT01001269001	10.09	10.74	1.94	8.99	7.23	7.61	0.62	0.72	0.74	6.26	3.84	4.78
GSVIVT01001270001	18.96	19.4	8.9	2.75	1.58	2.83	1.3	3.98	8.51	5.99	1.86	0.93
chr2.172.1	4.56	5.85	6.05	0.44	1.4	0.5	1.3	1.05	0.09	2.74	0.8	0.3
GSVIVT01001272001	27.65	18.86	27.36	27.06	50.01	22.71	19.15	27.06	8.61	38.24	40.42	72.51
chr2.173.1	5.97	6.19	7.17	7.22	13.47	4	3.89	3.25	3.35	8.93	4.06	20.5
GSVIVT01001274001	131.42	149.38	102.32	63.56	60.12	66.32	20.96	56.65	59.78	66.3	79.41	77.57
chr2.174.2	0.46	4.69	3.98	0	0.32	0.55	0.23	0.54	3.13	0	2.49	0.66
chr2.174.3	1.06	1.81	1.68	0.24	0.19	0.49	0.07	0.66	0.43	0.74	0.95	0.83
GSVIVT01001275001	0.72	0.17	0.27	0.24	0.11	0.11	3.34	0.89	1.51	1.77	1.42	1.64
chr2.175.1	2.72	3.33	0.13	2.79	4	0.57	3.86	1.48	1.84	3.04	1.49	2.89
GSVIVT01001276001	0	0	0	0	0	0	0	0	0	0	0	0
GSVIVT01001277001	0	0	0	0	0	0	0.34	0	0	0.78	0	1.4
chr2.586.1	0	0	0	0	0	0	2.89	5.02	7.04	9.54	6.05	6
GSVIVT01001278001	8.09	8.16	7.02	4.01	4.27	4.83	16.85	39.84	35.88	13.07	12.18	18.76
GSVIVT01001279001	0	0	0	0	0	0	0	0	0	0	0	0
GSVIVT01001280001	0	0	0	0	0	0	17.59	0.42	0.65	7.65	8.64	18.6
GSVIVT01001281001	0	0	0	0	0	0	5.52	3.02	3.17	2.3	5.88	3.07
GSVIVT01001282001	0	0	0	0	0	0	0	0	0	0	0	0
GSVIVT01001284001	0	0	0	0	0	0	15.09	17.88	18.14	13.06	15.11	19.81
chr2.177.1	2.76	3.01	3.55	1.83	0.81	1.44	5.32	4.71	5.17	4.22	5.4	7.43
GSVIVT01001285001	0.03	0	0	0	0	0	0.52	0.47	0.37	0.93	0.99	0.73
GSVIVT01001286001	0	0	0	0	0	0	0	0	0	0.9	0	0
GSVIVT01001287001	0	0	0	0	0	0	0	0	0	0	0	0
chr2.178.1	51.93	43.97	48.22	5.2	5.8	2.85	33.78	36	33.69	12.14	46.58	28.42
GSVIVT01001290001	7.2	7.26	3.39	1.75	2.11	1.93	1.01	1.53	2.64	2.72	1.69	1
GSVIVT01001291001	8.91	9.65	4.18	2.03	2.61	2.63	1.49	3.52	3.86	4.7	2.78	1.62
GSVIVT01001292001	0	0	0	0	0	0	0	0	0	0	0	0
chr2.179.1	1.67	0.7	1.36	19.38	7.75	22.62	0.95	2.07	0.28	32.7	52.24	8.84
chr2.179.2	0	0	0	4.17	0.7	2	0	0	0	0	3.79	0.49
chr2.179.3	10.43	5.24	3.68	2.01	1.86	2.35	1.44	10.42	5.61	23.33	10.46	2.31
GSVIVT01001293001	0	0	0	0	0	0	0	0	0	0	0	0
GSVIVT01001296001	0	0	0	0	0	0	0	0	0	0	0	0
GSVIVT01001297001	0	0	0.23	0	0	0	0	0	0	0	0	0
chr2.590.1	0	0.71	0.99	2.55	1.18	17.09	1.2	0.7	2.73	7.52	1.52	0.12
GSVIVT01001298001	0	0	0	0	0	0	0	0	0	0	0	0
GSVIVT01001299001	0	0	0	0	0	0	0	0	0	0	0	0
chr2.180.1	18.51	28.08	83.27	81.3	18.13	89.3	5.7	35.91	24.87	41.25	13.64	3.5
GSVIVT01001301001	0.37	0.47	0.16	0.47	0.16	0.06	0.57	1.37	0.49	0.18	0.7	0.34
chr2.181.1	3.72	4.76	3.79	3.8	2.32	0.75	3.23	2.55	6.42	0	1.1	0
chr2.181.2	148.17	124.63	101.3	68.42	54.22	63.27	71.72	77.67	88.82	45.04	87.45	49.37
chr2.181.3	1.44	2.88	1.82	2.64	0.83	1.47	2.97	5.12	5.15	3.37	3.61	3.52
chr2.181.4	1.9	0.34	0.82	0.22	0.36	0.13	0.36	1.16	0.11	0	0.12	0.26
chr2.181.5	0	20.71	3.33	6.57	13.24	8.75	14.77	38.27	18.81	28.05	23.99	30.36
GSVIVT01001302001	0	0	0	0	0	0	0	0	0	0	0	0
GSVIVT01001303001	7.62	12.95	9.24	70.3	76.69	22.09	13.02	10.35	17.58	35.23	12.13	17.52
chr2.182.1	0	1.38	0	0	0	3.21	0.59	0.72	0	0	0	0.07
GSVIVT01001304001	0	0	0	0	0	0	0	0	0	0	0	0
GSVIVT01001305001	7.55	11.58	14.41	20.26	15.11	11.13	26.66	18.3	15.81	8.96	13.04	11.04
GSVIVT01001306001	0.07	0	0	0.07	0	0	0	0	0	0.08	0	0
GSVIVT01001307001	2.04	1.19	0.55	1.4	0.5	1.52	0.55	0.34	0.12	0.44	0.83	0.21
chr2.183.1	180.33	94.49	93.17	44.37	32.97	40.05	160.1	79.07	110.8	47.77	131.22	31.36
chr2.183.2	19.67	8.7	1.7	2.28	0.59	0	3.96	2.52	1.6	1.35	1.3	0.88
GSVIVT01001308001	41.5	38.53	47.54	22.83	13.27	16.5	19.01	66.45	50.44	42.44	36.71	27.15
GSVIVT01001310001	0	0	0	0	0	0	0	0	0	0	0	0
chr2.184.1	6.58	8.21	5.42	5.13	5.75	4.28	11.47	13.79	14.81	22.92	21.97	28.47
GSVIVT01001311001	0	0	0	0	0	0	0.1	0	0	0	0	0
GSVIVT01001312001	8.91	8.22	9.47	5.61	7.11	6.41	6.19	6.94	5.68	3.76	6.5	3.01
chr2.593.1	1.04	0.6	0.66	0.14	0.53	1.19	1	0.7	0.73	1.09	2.5	0.48
GSVIVT01001313001	0	0	0	0	0	0	0	0	0	6	0	0
chr2.594.1	11.24	5.99	12.43	6	5.34	2.04	16.63	21.28	13.15	10.02	17.01	6.92
chr2.594.2	26.96	25.7	29.2	20.59	11.92	14.71	13.52	25.21	21.63	6.21	19.76	9.32
GSVIVT01001314001	0	0	0	0	0	0	0	0	0	0	0	0
GSVIVT01001315001	0.56	0	0	0	0	0	0	0	0	0	0	0
chr2.185.1	3.92	4.09	9.26	12.61	5.81	8.11	101.12	48.93	9.92	9.15	2.69	3.1
GSVIVT01001316001	0.23	0	0	0.12	0.1	0	0.65	1.26	0	0	0	0.13
GSVIVT01001317001	1.67	1.3	1.17	0.37	0.15	0.14	0.6	0.35	1.78	0.5	0.07	0.48
GSVIVT01001318001	1.54	0.38	0.19	0.51	0.46	0.53	0.68	0.15	0.26	1.05	1.56	0.85
chr2.186.1	22.57	69.41	12.47	56.81	33.35	37.68	12.18	10.05	73.45	162.65	33.01	90.28
GSVIVT01001319001	1.31	1.37	1.65	0.65	0	0.33	2.96	2.44	2.06	0.58	1.36	1.6
chr2.187.1	11.75	12.9	8.04	5.32	3.25	6.38	13.51	12.46	11.27	13.29	19.67	5.23
GSVIVT01001320001	1.74	2.1	1.73	1.03	1.69	1.34	1.19	2.06	2.18	1.25	3.86	1.39
chr2.595.1	1.89	2.24	2.86	2.03	0.97	1.82	1.51	3.75	4.03	3.67	5.72	2.32
GSVIVT01001321001	9.55	16.34	17.97	16.69	13.23	15.63	8.18	17.71	19.06	14.77	17.89	13.38
GSVIVT01001327001	0.17	0.45	0.11	4.08	4.42	3.33	21.28	0.41	1.06	6.28	1.88	1.87
GSVIVT01001328001	30.88	33.83	40.83	37.3	32.72	35.97	31.22	52.89	46.75	42.36	45.27	34.5
GSVIVT01001329001	0	0	0	0	0	0	0	0	0	0	0	0
GSVIVT01001332001	0	0	0.08	0	0	0.25	0	0.34	0	0.14	0.45	0
chr1_random.3.1	0.94	0.28	0.07	0.83	1.03	1.13	0.33	0.37	0.17	0.09	0.39	0.52
chr1_random.3.2	13.66	13.88	9.82	7.99	9.98	9.11	9.58	9.59	10.25	10.47	10.24	8.78
GSVIVT01001333001	0	0	0	0	0	0	0	0	0	0	0	0
GSVIVT01001334001	89.32	78.64	51.94	13.96	7.79	11.57	8.22	26.74	33.67	14.04	23.67	9.88
GSVIVT01001337001	0	0	0	0	0	0	0	0	0	0	0.08	0
GSVIVT01001339001	14.33	13.66	13.16	15.37	10.11	14.96	10.1	11.7	11.17	17.56	29.26	13.33
chr1_random.4.1	0.05	0.21	0.16	0.09	0.07	0.12	0.06	0.03	0.05	0.03	0.5	0
GSVIVT01001340001	0.1	0	0.08	0.1	0	1.2	0	0	0	0	0.1	0
chr1_random.2.1	0.77	1.24	1.16	2.57	2.53	2.38	0.25	0.6	1.13	0.28	8.03	0.27
chr1_random.2.2	3.34	4.43	2.9	23.75	13.82	14.91	2.16	3.74	2.84	9.48	23.45	5.95
chr1_random.2.3	0	0	0	0	0	0	0	0	0	0	0.69	0.06
chr1_random.2.4	24.03	14.43	13.06	108.67	46.68	95.9	4.25	10.86	5.18	68.09	75.6	45.08
chr1_random.2.5	7.7	7.44	3.56	8.05	7.93	18.94	0	0.89	1.06	12.07	9.98	3.47
chr1_random.2.6	0.65	0	0	10.08	4.38	3.71	1.19	0.43	3.97	17.16	12.24	5.04
chr1_random.2.7	0	0	0	0	0	0	0	0	0	0.27	0	0.45
GSVIVT01001342001	14.81	11.39	10.11	14.54	10.59	17.31	11.97	11.56	13.42	14.15	27.51	11.4
chr13.931.1	0	0	0	0	0	0	0	0.05	0	0	0	0
GSVIVT01001343001	0	0	0	0	0	0	0	0	0	0	0	0
GSVIVT01001344001	28.84	22.31	19.92	29.31	31.61	27.58	21.05	23.49	21.42	32.9	35.98	21.06
GSVIVT01001346001	0	0	0	0	0	0	0	0	0	0	0	0
GSVIVT01001347001	61.29	74.58	37.21	80.33	50.61	92.21	32.01	38.92	39.63	116.75	116.31	59.15
chr13.463.1	1.05	1.92	1.65	3.53	2.22	1.97	2.44	2.03	2.06	3.72	8.97	2.56
GSVIVT01001348001	24.5	28.1	43.6	29.32	29.68	22.67	22.95	45.76	40.1	21.99	20.3	34.25
chr13.932.2	5.22	8.85	11.93	6.6	9.23	7.83	11.09	19.28	14.79	15.73	7.39	15.16
GSVIVT01001349001	15.59	11.3	14.66	13.06	11.14	17.83	7.62	6.02	7.99	5.38	7.89	5.69
chr13.465.1	9.99	8.35	5.42	6.12	3.09	4.95	1.45	4.27	3.03	1.36	2.24	2.24
chr13.465.2	20.45	19.25	7.26	0	1.51	1.67	4.1	12.64	4.81	12.72	17.57	9.62
chr13.465.3	2.16	1.68	2.28	1.64	0.34	0.17	1.07	1.99	0.67	1.41	4.51	1.64
GSVIVT01001350001	15.87	8.64	3.17	0	0.28	0	0.24	9.73	4.76	4.08	0.39	1.58
GSVIVT01001351001	0.62	0	0	0	0	0	0	0.89	0	0	0	0
chr13.933.1	37.96	24.16	7.52	0.33	0.27	0.77	5	5.12	5.61	7.26	7.4	3.8
GSVIVT01001352001	2.03	1.87	0.08	1.79	0.12	0.63	0.11	0.14	0.4	2.47	0.83	0.44
GSVIVT01001353001	0	0	0	0	0	0	0	0	0	0	0	0
GSVIVT01001356001	0	0.24	0	0	0.43	0	0	0	0.41	0	0.6	0
GSVIVT01001357001	0	0.41	4.36	0	2.53	2.13	1.8	8.6	9.84	0	0	0
chr13.468.1	1.78	1.63	2.67	2.05	1.27	1.01	9.25	2.69	4.6	0.47	1.85	0.43
chr13.468.2	0	0	1.19	0.65	3.49	0.4	0	0	11.33	0.44	0	4.59
chr13.468.3	6.81	7.43	22.15	8.38	4.9	4.01	11.27	15.08	20.57	1.87	3.24	4.49
chr13.468.4	2.28	0.71	2.99	0	7.13	0.93	1.61	4.62	3.13	0.19	0.79	1.77
chr13.468.5	10.78	9.5	26.91	11.89	2.89	7.89	38.09	34.58	28.3	5.4	11.11	9.27
chr13.468.6	4.61	5.84	16.54	6.74	3.44	3.39	20.18	16.24	18.54	4.56	5.57	4.36
GSVIVT01001358001	73.35	62.87	82.66	63.3	85.81	57.91	111.55	127.12	91.92	80.66	101.43	128.82
chr13.937.1	0	0	0	0	0	0	2.03	0.38	0.28	0	0.63	0
chr13.937.2	0.89	0.84	0.25	0.77	0.86	1.59	11.96	1.92	1.82	2.94	2.94	1.69
chr13.937.3	0.75	0.87	1.25	0.22	0.47	0.5	2.3	1.02	0.64	0	0	0.94
chr13.937.4	28.82	18.99	51.42	58.37	78.79	38.49	82.09	51.81	26.71	28.4	40.13	107.83
GSVIVT01001359001	86.68	114.82	37.4	18.78	8.79	16.91	5.32	13.61	28.55	20.08	31.69	17.83
chr13.939.1	1.87	1.8	0.52	0.27	0.36	0	1.6	1.65	4.7	1.56	4.31	1.77
GSVIVT01001360001	24.86	25.99	28.83	34.86	25.67	42.05	24.13	30.71	31.4	19.73	38.77	15.64
GSVIVT01001361001	22.18	24.65	13.62	88.09	82.11	81.24	7.95	11.32	9.46	49.82	132.28	50.37
GSVIVT01001362001	0.7	1.4	1.15	0.47	0.65	0.57	1.77	1.29	0.97	0.48	1.77	0.35
chr13.944.1	65.48	80.09	59.28	31.61	16.06	20.28	41.94	69.18	59.93	43.64	57.93	32.71
GSVIVT01001363001	0	0	0	0	0	0	0	0	0	0	0	0
GSVIVT01001365001	0.38	0	0	0	0	0	0	0	0.19	0.09	0.03	0
chr13.946.1	23.97	30.17	22.7	13.03	10.81	13.36	16.22	30.99	26.72	26.44	25.57	18.36
GSVIVT01001366001	0	0	0	0	0	0	0	0	0	0	0	0
chr13.947.1	2.49	4.28	4.1	18.63	11.28	7.67	13.17	6.04	5	12.43	9.86	7.64
GSVIVT01001367001	12.7	17.72	19.49	21.44	22.81	16.77	8.09	17.81	16.54	27.9	18.62	20.75
GSVIVT01001368001	19.33	16.31	31.48	18.08	17.43	15.3	29.3	41.07	28.44	18.59	20.68	21.67
chr13.948.1	0.18	2.13	0.81	0.15	0.13	0.8	1.22	1.6	0.59	0.32	1.07	0
chr13.948.2	0	0.66	0.33	0	0	0	1.32	0	0.73	0	0.86	0
chr13.948.3	8.22	6.85	8.47	3.55	2.68	7.34	20.01	7.58	10.58	5.92	14.26	6.1
chr13.948.4	4.42	1.98	8.5	3.15	4.27	5.55	7.53	10.4	3.47	4.18	3.94	3.27
GSVIVT01001369001	0	0	0	0	0	0	0	0	0	0	0	0
chr13.473.1	1.81	2.58	3.97	1.94	1.69	2.4	1.57	5.05	5.36	3.68	6.39	1.58
chr13.473.2	44.09	47.9	58.71	48.62	38.45	45.58	36.68	56.75	60.81	63.58	53.25	64.89
GSVIVT01001371001	9.43	8.76	8.35	7.06	8.44	6.35	24.28	13.62	10.47	8.34	16.24	5.98
chr13.950.1	0.39	0.84	0.78	0	0	0.76	1.33	0.71	0.53	0	2.75	0
chr13.950.2	3.34	1.9	1.38	2.2	1.21	1.05	8.34	2.01	2.87	0.87	6.41	2.49
chr13.950.3	0	0	0	0	0	0	0	0	0.86	0.24	0	0
chr13.950.4	18.33	14.83	13.43	13.21	11.1	11.82	35.47	20	18.67	17.85	25.85	10.84
GSVIVT01001372001	0.47	0.8	1.73	0.57	0.75	0.91	0.09	1	0	1.65	2.94	2.12
chr13.474.1	0.64	0.59	0.46	0.56	0.3	0.56	0.15	0.43	0.43	1.26	4.73	0.92
chr13.474.2	3.61	3.97	3.69	6.46	3.74	5.04	1.3	4.02	4.71	9.91	15.74	8.2
GSVIVT01001373001	28.79	28.44	29.59	34.74	36.63	32.71	21.96	43.15	29.79	37.03	40.44	37.5
chr13.475.1	0.31	0.24	0.67	1.02	0	0.47	0.86	2.66	0.72	1.58	5.41	1.06
chr13.475.2	6.86	2.94	8.29	7.04	2.52	11.82	4.62	2.97	4.61	10.21	10.3	7.14
chr13.475.3	0.31	0.93	0.45	0.02	1.37	0	0.44	0.94	2.31	0.39	0.33	0.83
GSVIVT01001374001	0	0	0	0	0	0	0	0.1	0	0	0	0.16
GSVIVT01001375001	0	0	0	0	0	0	0	0	0	0	0	0
GSVIVT01001376001	0	0.04	0	0	0	0	0	0	0	0.57	0.17	0
GSVIVT01001377001	2.08	1.73	0.68	0.65	0.6	1.25	6.68	5.5	5.22	8.04	18.45	6.1
chr13.476.1	0	0	0	0	0	0	1.17	1.45	1.21	2.3	5.82	0.68
GSVIVT01001378001	0	0	0	0	0	0	0	0	0	0.03	0	0
chr13.477.1	0.09	0.69	0.39	0.89	0.54	0.22	1.11	2.43	0.66	5.49	10.12	1.65
chr13.477.2	0	0	0	0	0	0	0.74	0.92	0.95	1.25	5.12	1.4
GSVIVT01001380001	0	0	0	0	0	0	0	0	0	0	0	0
GSVIVT01001381001	0.12	0	0	0	0	0	0	0	0	0	0.19	0
chr13.478.1	5.8	6.32	2.08	4.25	3.47	3.72	3.71	5.89	6.54	8.26	8.76	4.21
GSVIVT01001382001	0.8	0.86	0.61	0.21	0.45	0.58	0.29	0.42	0.33	0.83	1.85	0.3
chr13.479.1	5.06	6.1	3.1	4.34	4.52	4.39	2.17	1.98	2.86	2.36	6.81	1.44
GSVIVT01001384001	0	0	0	0	0	0	0	0	0	0	0	0.01
GSVIVT01001389001	1.35	0.9	0.28	0.23	0.11	0.21	0.45	1.06	0.99	0.88	1.77	0.48
GSVIVT01001390001	0	0	0	0	0	0	0	0	0	0	0	0
GSVIVT01001391001	0	0	0	0	0.06	0	0.72	2	0.96	1.07	1.21	0.51
GSVIVT01001395001	0	0	0	0	0	0	0	0	0	0	0	0
GSVIVT01001396001	0.21	0.06	0	0	0	0.05	0.23	0.4	0.81	0.16	0.16	0.16
GSVIVT01001397001	0	0	0	0	0	0.06	0.05	0.28	0.31	0.59	1.03	0.23
GSVIVT01001399001	0.71	1.06	0.82	5.07	8.02	7.72	5.9	1.11	1.51	5.44	2.19	9.37
chr13.482.2	3.46	7.61	10.95	63.76	109.34	127.96	122.39	6.44	9.28	44.15	12.67	80.72
GSVIVT01001400001	39.96	34.27	37.91	23.75	30.09	25.82	86.89	66.46	53.9	57.93	61.41	52.73
GSVIVT01001401001	12.71	13.01	15.98	7.6	10.79	6.34	38.39	30.98	23.99	23.48	26.61	25.52
chr13.485.2	13.76	12.82	6.86	7.26	7.26	7.63	10.32	15.72	9.58	4.15	7.98	4.67
GSVIVT01001402001	13.84	15.87	22.23	15.57	14.47	14.44	15.96	21.06	18.2	13	17.55	14.22
GSVIVT01001405001	26.86	33.76	32.33	15.46	13.63	21	47.24	75.51	52.3	24.19	26.8	13.97
chr18.552.4	16.07	23.08	20.36	13.22	8.17	16.69	34.93	49.67	32.94	18.98	17.25	10.04
chr18.552.5	32.99	55.15	51.2	29.96	24.74	30.36	54.4	101.35	73.93	45.42	39.53	30.26
GSVIVT01001406001	4.2	4.58	3.92	2.66	2.41	2.62	3.8	10.04	6.68	4.04	3.35	1.94
chr18.552.1	0	0	0	0	0	0	0	0	0	0	0	0
chr18.552.2	0	0	0	0	0	0	0	0.15	0	0	0	0
chr18.552.3	0	0.05	0	0	0	0.07	0.29	0.07	0	0	0.12	0
chr18.552.6	12.32	15.78	9.53	6.54	6.87	7.43	22.92	10.3	7.49	4.75	12.45	2.56
chr18.552.7	15.23	22.98	20.81	12.61	6.83	10.37	18.59	61.78	36.48	15.25	17.06	13.54
GSVIVT01001407001	0.03	0.05	0.09	0	0.02	0	0	0.02	0.03	0.03	0.06	0.06
GSVIVT01001409001	7.78	5.69	4.89	7.05	8.13	9.38	10.07	8.53	8.45	10.65	17.2	7.62
chr18.1225.1	0.34	0.67	0.46	0.68	0.43	0.54	0.54	1.11	0.67	0.75	2.39	0.31
GSVIVT01001410001	0	0	0	0	0	0	0	0	0	0	0	0
GSVIVT01001411001	0	0	0	0	0	0	0	0	0	0	0	0
GSVIVT01001412001	0.12	0.08	0	0.37	0.17	0.25	0	0	0	0	0	0
GSVIVT01001413001	21.99	24.16	6.8	0.87	0.49	1.04	0.43	0.98	1.63	7.72	2.02	0.86
GSVIVT01001414001	0	0	0	0	0	0	0	0	0	0	0	0
GSVIVT01001416001	0	0	0	0	0	0	0	0	0	0	0	0
GSVIVT01001418001	0	0	0	0	0	0	0	0	0	0	0	0
GSVIVT01001419001	0	0	0	26.78	7.4	0.14	0	0	0	7.97	1.26	11.76
chr18.556.1	0	0	0	9.6	1.44	0	0.09	0.06	0	0.96	0	1.38
GSVIVT01001420001	0	0	0	0	0	0	0	0	0	0	0	0
GSVIVT01001422001	7.8	6.25	5.52	9.48	8.62	10.34	6.07	6.3	5.61	6.89	3.29	7.22
GSVIVT01001423001	1.97	1.71	1.04	2.12	2.02	2.26	0.36	1.51	0.79	1.8	1.68	0
chr18.558.1	0	0	0	0	0	0	0	0	0	0	0	0.75
GSVIVT01001426001	0	1.66	0.75	0.9	3.7	0	2.93	0.64	0	0	0	0
chr18.1227.1	1.76	2.21	6.83	25.9	16.32	46.59	187.29	15.29	16.07	15.2	24.51	13.43
chr18.1227.2	0	0	0	0	0	0	9.25	1.41	1.23	0.91	0	0.37
chr18.1227.3	37.24	28.36	69.91	65.97	71.42	103.57	239.54	51.77	68.96	14.95	15	11.66
GSVIVT01001427001	54.39	43.99	58.38	26.26	22.09	24.22	25.26	36.15	40.47	18.51	33.19	13.79
chr18.559.1	0	0	0	0	0	0	0	0	0	0	0	0
chr18.559.2	18.97	16.29	25.24	5.81	5.57	11.34	14.37	15.64	9.1	5.55	15.09	3.34
chr18.559.3	0.49	0.28	0.04	0.2	0.13	0.12	0.48	0.7	0.71	1.2	4.85	0.78
chr18.559.4	3.01	0	0.77	0	1.05	0	0	0.33	5.46	0.82	0	0.29
GSVIVT01001428001	7.87	6.08	5.48	4.16	4.05	4.82	4.47	3.07	2.83	4.26	6.95	2.71
chr18.560.1	0	0	0	0	0	0	0.08	0.05	0	0	0.24	0
chr18.560.2	6.7	2.91	2.37	1.85	2.86	1.81	3.64	1.09	2.61	3.91	3.91	1.67
chr18.560.3	23.77	19.29	14.76	13.81	12.27	16	14.41	6.54	6.48	16.39	15.99	7.5
GSVIVT01001429001	0.32	0.32	0.18	0.2	0.19	0.39	0.03	0	0.13	0.52	0.59	0.42
GSVIVT01001431001	0	0	0	0	0	0	0	0	0	0	0	0
GSVIVT01001432001	0	0	0	0	0	0	0	0	0	0.09	0	0
GSVIVT01001433001	0	0.03	0	0	0	0	0	0	0	0	0	0
GSVIVT01001434001	0	0	0	0	0	0	0	0	0	0	0	0
GSVIVT01001435001	1.92	1.47	0.41	1.94	0.66	1.5	0.09	0.26	0.2	0.62	0.43	0.56
chr13.401.1	8.08	6.77	1.59	34.6	31.85	49.88	8.21	2.48	5.12	32.47	19.62	14.52
GSVIVT01001437001	0.13	0.06	0	0.46	0.16	0.15	0	0	0.07	0.31	0.89	0.15
GSVIVT01001439001	12.65	19.89	8.39	10.73	13.17	12.52	2.46	6.43	5.52	12.29	12.16	10.17
chr13.402.2	3.39	2.05	1.85	1.55	0.91	2.47	1.75	0.45	3.27	0.35	2.09	1.79
GSVIVT01001440001	0	0.46	0	0	0	0	0	0	0	0	0	0
GSVIVT01001441001	48.29	61.94	46.62	44.64	58.54	41.63	50.15	55.93	54.35	58.91	50.58	81.52
GSVIVT01001442001	0	0.31	0.28	0.6	0.22	0	0.77	0.06	0.11	0.23	0	0.32
chr13.403.1	13.78	13.71	8.25	13.4	18.48	9.76	25.89	7.86	22.3	17.18	10.33	37.5
GSVIVT01001443001	2.1	2.56	2.69	1.09	2.29	1.13	6.38	3.36	2.72	1.04	2.19	0.75
chr13.404.1	0.64	0	0	0.16	0.35	0.36	0.86	0.14	0.17	0.23	0.19	0.2
GSVIVT01001444001	0.14	0.16	0.25	1.18	1.34	2.06	2.04	0.03	0.33	0.41	0.16	0.31
GSVIVT01001445001	71.75	42.68	76.05	25.78	16.33	25.88	54.68	68.52	41.67	36.43	30.28	31.63
chr13.405.1	0.04	0.46	0.15	0.1	0	0.35	3.91	1.25	0.3	0.09	5.11	0.4
chr13.405.10	8.39	0.77	36.22	42.15	26.28	48.65	105.1	115.37	38.06	58.48	93.06	70.75
chr13.405.2	0.67	0.29	1.18	0.85	0.67	1.99	5.69	1.59	0.5	0.94	4.22	1.52
chr13.405.3	0.78	0	1.5	0.21	0.32	0	1.92	1.97	0.87	1.51	4.09	1.06
chr13.405.4	1.13	0.81	1.09	2.22	1.42	1.51	10.53	0.48	0	1.88	15.43	2.09
chr13.405.5	3.9	3.19	6.69	0.78	1.84	4.62	4.72	3.16	2.27	1.45	0.4	1.79
chr13.405.6	0	0.82	0.63	4.39	2.55	8.89	15.11	1.36	1.08	7.35	0	4.75
chr13.405.7	0	0	0	0	0.23	0.76	0	0	0	0	0	0
chr13.405.9	1.86	2.06	6.91	8.58	6.97	4.85	1.29	1.6	2.09	6.11	0	0.17
GSVIVT01001446001	0.22	0.22	0.35	1.11	1.59	0.98	1.1	1.49	1.6	1.75	3.93	1.94
GSVIVT01001448001	1.07	1.46	0.93	1.98	1.47	2.11	0.3	0.34	0.34	0.83	1.05	0.28
GSVIVT01001449001	1.22	2.49	2.02	2.43	2.86	3.19	0.94	1.4	1.98	5.08	3.98	2.21
GSVIVT01001450001	0	0	0	0	0	0	0	0	0	0	0	0
GSVIVT01001451001	0	0	0	0.18	0	0	0	0	0	0	0	0
GSVIVT01001453001	0.72	0.87	0.37	0.9	1.19	1.24	0.12	0.32	0.31	1.8	1.12	0.58
GSVIVT01001455001	4.56	0.87	8.77	1.9	11.74	12.57	0	0	0	0	0	0
GSVIVT01001457001	0.02	0.09	0.04	0.05	0.04	0.06	0.03	0.07	0.03	0.23	0.36	0.08
GSVIVT01001459001	0	0.04	0	0.12	0	0.1	0	0.06	0	0	0.14	0
GSVIVT01001461001	0.54	1.18	1.3	0.73	1.13	0.44	1.51	3.22	1.24	1.72	0.4	1.62
chr13.878.1	0.47	1.38	1.05	0.27	0.4	0.09	0.67	1.8	1.73	0.66	1.63	1.48
GSVIVT01001462001	0	0	0	0	0	0	0	0	0	0	0	0
GSVIVT01001463001	0.56	0.86	5.91	6.51	13.21	9.72	6.79	1.42	3.1	1.15	0.64	0.24
chr13.879.1	3.33	1.35	11.3	57.47	79.7	59.35	41.01	11.63	19.24	10.94	5.98	11.4
chr13.879.2	0	1.81	4.07	5.13	8.05	16.69	15.01	3.59	6.51	1.31	0.81	0
GSVIVT01001464001	18.53	14.14	15.09	20.56	12.17	18.31	11.78	20.05	19.42	20.13	28.5	11.19
chr13.881.1	0	0	0	0	0	0	0	0	0	0	0.33	0
chr13.881.2	1.89	2.79	0.65	1.51	1.47	1.86	0.87	1.45	1.01	2.16	4.26	0.94
GSVIVT01001466001	3.24	1.82	2.88	7.01	7.07	0.45	5.11	1.9	1.71	2.78	0.85	7.18
GSVIVT01001467001	9.11	8.45	10.37	7.2	7.96	6.8	3.16	9.76	10.47	8.24	5.56	11.76
chr13.409.1	1.38	2.62	3.26	1.93	2.1	1.06	0.54	2.3	4.17	2.68	2.41	2.05
chr13.409.2	3.52	4.76	3.11	1.52	4.83	2.12	3.96	5.67	10.4	13.6	4.27	7.19
chr13.409.3	39.2	41.54	48.78	37.1	42.18	30.87	19.75	58.24	70.61	67.42	37.72	73.89
chr13.409.4	4.38	8.82	6.48	3.36	1.39	5.63	0	6.26	6.75	4.35	6.41	6.9
chr13.409.5	15.07	20.9	9.12	4.25	5.23	3.85	0.47	9.35	8.6	8.57	4.62	5.88
GSVIVT01001468001	0.15	0	0	0	0.08	0	0	0	0	0	0	0
chr13.410.1	14.48	13.97	10.88	4.2	2.81	4.68	1.75	17.38	13.07	9.34	17.81	4.08
chr13.410.2	34.76	30.61	26.84	11.77	5.87	11.05	6.79	18.65	15.59	20.45	23.96	7.42
chr13.410.3	0.12	0	0.16	0.17	0	0.16	0	0.05	0.09	0	0	0
GSVIVT01001469001	1.66	1.84	1.28	1.8	1.43	2.06	3.13	2.31	2.14	2.51	3.36	1.41
GSVIVT01001470001	0	0	0	0	0	0	0	0	0	0	0	0
GSVIVT01001471001	0.47	0.5	0.26	0.61	0.31	0.6	0.35	0.28	0.31	0.76	0.82	0.21
chr13.414.1	2.2	2.48	1.25	2.35	1.98	3.46	0.73	0.81	0.86	1.73	5.11	0.62
GSVIVT01001473001	3.33	4.21	1.84	4.03	5.9	6	4.3	1.53	1.94	2.79	6.9	1.23
chr13.416.1	4.95	1.39	1.92	8.44	3.86	6.12	9.15	2.76	0.82	1.44	13.49	2.17
GSVIVT01001478001	0	0	0	0	0	0	0	0	0	0	0	0
chr4.288.1	4.48	3.63	3.3	1.27	2.7	2.21	6.67	3.56	1.98	4.05	14.04	2.69
chr4.288.2	0	0	0	0	0	0	0	0	0	0	0	0
chr4.288.3	0	0	0	0	0	0	0	0	0	0	0	0
chr4.288.4	18.68	21.16	11.82	15.85	16.06	14.17	23.94	16.69	15.09	23.65	54.67	18.7
GSVIVT01001479001	83.79	79.6	130.1	50.47	50.77	50.64	171.33	199.34	179.61	136.54	139.59	120.99
chr4.289.1	1.41	0.27	1.32	0.76	0.32	0.34	8.7	3.41	2.45	2.39	7.35	3.27
GSVIVT01001480001	1.17	0.53	0	0.44	1.68	0.78	7.58	0.46	0.59	1.04	1.8	0
chr4.793.1	3.55	1.94	1.9	4.61	4.39	3.89	0.88	8.26	4.08	1.19	5.58	8.82
chr4.793.2	8.37	9.59	9.13	2.71	3.86	2.61	0.51	13.09	8.31	8.28	3.84	7.1
GSVIVT01001483001	1.11	1.69	0.77	3.41	2.15	2.55	1.53	0.52	0.68	4.42	1.44	1.14
GSVIVT01001484001	0	0	0	0	0	0	0	0	0	0	0	0
GSVIVT01001486001	0	0	0	0	0	0	0	0	0	0	0	0
GSVIVT01001488001	0.7	0.68	0.39	0.18	0.61	0.74	0.68	0.33	0.63	0.45	0.1	0.64
chrUn.530.1	19.5	11.73	11.34	13.21	15.23	13.33	21.89	5.86	7.76	13.49	18.96	6.35
GSVIVT01001489001	1.8	1.41	0.94	0.75	2.13	1.88	5.58	0.56	1.1	1.18	0.98	1.02
GSVIVT01001491001	3.29	2.85	1.39	2.37	8.24	4.58	17.94	1.39	1.67	2.59	2.29	2.2
chrUn.531.1	1.05	2.07	3.26	5.78	6.43	4.81	12.37	3.08	3.8	5.64	4.71	1.17
chrUn.531.2	8.86	5.24	1.89	3.7	9.09	7.13	15.94	1.46	1.95	3.44	3.49	2.38
GSVIVT01001492001	3.64	3.4	1.69	2.06	7.13	3.64	9.43	1.31	2.19	2.81	1.87	1.66
GSVIVT01001493001	2.46	3.17	1.29	2.17	6.29	6.32	8.74	0.52	0.29	2.47	3.28	1.76
GSVIVT01001494001	6.7	11.2	7.35	5.98	13.92	9.66	22.27	3.12	2.5	4.75	6.61	2.78
GSVIVT01001495001	0	0	0	0	0	0	0	0	0	297.62	0	31.62
GSVIVT01001497001	0	0	0	0	0	0	0	0	0	0	0	0
GSVIVT01001498001	1.32	0.71	0.88	0.79	1.62	1.46	4.1	0.89	0.39	1.17	1.91	0.76
GSVIVT01001500001	1.18	2.81	0.48	2.49	8.59	8.27	4.91	0.79	0	4.83	3.08	1.87
GSVIVT01001501001	0	0	0	0	0	0	0	0	0	0	0	0
GSVIVT01001502001	3.46	3.45	2.44	1.5	4.25	5.57	4.97	1.68	0.38	3.41	4.45	0.57
GSVIVT01001503001	0	0	0	0	0	0	0	0	0	0	0	0
GSVIVT01001504001	0	0.19	0.08	0.1	0	0	1.61	1.1	0.52	2.16	5.45	1.15
GSVIVT01001507001	0	0	0	0	0	0	0	0	0	0	0	0
GSVIVT01001509001	0	0	0	0	0	0	0	0	0	0	0	0
GSVIVT01001510001	0.75	0.45	0.22	0.39	1.15	0.53	2.57	0.25	0.25	0.66	0.51	0.37
GSVIVT01001512001	0.15	0.1	0.07	0.09	0.13	0.12	0.26	0.04	0.06	0.14	0.09	0.05
GSVIVT01001513001	20.06	13.76	7.87	5.94	27.88	21.73	88.6	10.41	12.48	20.26	14.46	9.73
GSVIVT01001514001	79.45	76.1	47.79	36.68	75.55	91.92	242.54	34.36	33.47	108.01	100.5	44.58
GSVIVT01001516001	0	0	0	0	0	0	0	0	0	0	0	0
GSVIVT01001519001	0	0	0	0	0	0	0	0	0	0	0	0
GSVIVT01001521001	4.82	2.83	2.98	2.48	2.04	2.66	1.2	1.76	1.03	3.09	8.54	1.31
GSVIVT01001523001	0	0	0	0	0	0	0	0	0	0	0	0
GSVIVT01001524001	0.2	0	0.17	0.21	0.17	0.24	0	0	0	0	0	0
GSVIVT01001526001	0	2.28	0.64	0	0	0	0	0	0	0	0	0
GSVIVT01001527001	149.87	143.76	132.74	151.72	141.16	135.65	111.8	158.06	140.66	176.09	186.84	124.8
chr7_random.39.2	0	0.16	0	0.49	0.93	0	0.41	0.26	0.38	1.17	0.77	0.76
GSVIVT01001528001	0.88	0.81	0.45	0.27	0.02	0.05	0.12	0.13	0.09	0.2	0.02	0.1
GSVIVT01001529001	1.27	3.44	0	0.47	0	0.34	2.65	7.81	5.54	4.13	9.04	1.62
chr7_random.19.1	4.59	1.91	5.24	1.53	1.98	3.71	4	0.37	1.09	3.13	4.09	3.01
GSVIVT01001530001	0	0	0	0	0	0	0.36	10.97	7.21	5.54	6.77	3.6
chr7_random.20.1	0.87	1.1	0.15	0.42	0.23	0.4	0.15	0.17	0.59	0.32	1.25	0.14
chr7_random.20.2	2.45	2.88	1.65	1.1	0.34	0.22	0.45	0.43	0.89	0.5	0.91	0.71
chr7_random.20.3	29.4	44.27	36.71	14.87	11.77	15.57	3.53	16.57	23.18	11.32	9.41	6.99
GSVIVT01001532001	10.46	9.48	7.48	2.77	2.62	2.93	2.83	8.47	7.97	4.32	5.76	2.5
GSVIVT01001533001	3.24	2.1	4.23	0.64	0.12	0	11.08	13.33	17.33	1.8	3.44	2.38
chr7_random.41.1	0.11	0	0.1	0	0	0	0.06	0.12	0	0	0	0
chr7_random.41.2	2.33	2.55	0.93	0.33	0	0.31	0	0.51	0.27	0.15	0.67	0.23
chr7_random.41.3	19.91	19.87	27.18	1.82	0.87	5.81	5.71	16.11	11.07	2.54	2.27	0
chr7_random.41.4	15.32	16.56	12.49	4.5	1.55	2.51	5.05	11.23	14.83	4.16	10.67	1.99
chr7_random.41.5	3.12	4.17	4.83	1.14	0	0.55	0	0	0	0	0	0
GSVIVT01001534001	0.43	0.1	0	0	0.13	0	0	0	0	0.13	0	0
GSVIVT01001537001	0.28	0.32	0.34	0	0	0	0.06	0	0	0.69	0.07	0
GSVIVT01001543001	0	0	0	0	0	0	0	0	0	0	0	0
chr7_random.22.1	5.98	4.34	4.83	7.57	5.41	9.91	1.01	0.82	0	0.81	2.46	0.65
chr7_random.22.2	0.8	0.45	0.94	0.92	0.34	0.88	0.13	0.29	0.3	0.11	1.46	0
GSVIVT01001544001	0	0	0	0	0	0	0	0	0	0	0	0
GSVIVT01001549001	0	0	0	0	0	0	0.48	0.2	0	0	0	0
GSVIVT01001550001	0	0	0	0	0	0	0	0	0	0	0	0
GSVIVT01001552001	0	0	0	0	0	0	0	0	0	0.15	0	0
GSVIVT01001564001	1.37	1.36	0.33	5.28	3.8	5.38	2.3	1.4	1.15	1.89	0.77	0.86
chr9_random.1.1	3.6	4.13	3.01	8.17	5.41	10.63	3.16	1.8	1.13	6	6.62	3.15
chr9_random.1.2	8.27	6.63	6.27	15.24	12.51	18.84	3.82	3.93	2.83	6.47	6.62	4.76
GSVIVT01001572001	0.08	0	0.04	0.13	0.17	0.2	0	0.09	0	0.1	0.19	0
GSVIVT01001575001	0.51	0.22	0.77	0.48	1.58	0.29	0.57	0.34	0.21	0.81	0.28	0.46
GSVIVT01001578001	0	0	0	0	0	0	0	0	0	0	0	0
GSVIVT01001582001	0	0	0	0	0	0	0	0	0	0	0	0
GSVIVT01001583001	0	0	0	0	0	0	0	0	0	0	0	0
GSVIVT01001584001	0	0	0	0	0	0	0	0	0	0	0	0
GSVIVT01001586001	1.12	2.26	0.67	0.68	1.04	1.56	1.07	1.62	0.53	2.4	5.18	1.88
GSVIVT01001590001	0.49	0	0	0	0	0	0	0	0	0	0	0
GSVIVT01001592001	24.6	25.19	31.46	25.48	24.71	28.15	27.01	38.09	32.29	26.32	34.44	21.93
GSVIVT01001593001	0	0	0	0	0	0	0	1.39	0	1.62	2.63	1.47
GSVIVT01001595001	0.15	0.07	0.12	0	0	0	0.08	0	0	0.19	0	0
chr18.551.1	784.63	686.45	563.76	181.23	107.73	171.36	158.58	484.33	561.06	244.26	320.96	185.6
GSVIVT01001596001	4.78	6.21	6.42	4.2	4.99	4.67	2.87	5.08	6.72	4.81	2.07	7.24
chr18.1222.1	0.84	1.58	1.16	5.06	2.67	8.06	4.08	1.69	1.78	1.19	3.29	0.86
chr18.1222.2	7.89	7.6	15.97	23.34	19.41	25.74	44.83	17.5	31.39	6.26	7.52	7.67
chr18.1222.3	17.94	20.31	18.34	26.02	32.98	48.18	27.23	28.13	19.81	32.99	18.31	23.37
GSVIVT01001597001	0	1.57	0	0	0	0	0	0	0	0	0	0
GSVIVT01001600001	7.82	8.09	1.4	5.74	4.75	5.32	0.69	1.11	2.09	11.18	6.06	4.11
GSVIVT01001601001	0	0	0	0	0	0	0	0	0	0	0	0
GSVIVT01001603001	0.24	0.28	0.14	1.75	1.83	1.34	0	0.08	0.09	3.13	2.39	5.68
chr18.1224.1	0	0	0	0	0	0	0	0	0	0	0	0
GSVIVT01001604001	0	0	0	0	0.08	0	0	0	0	14.18	0.39	12.06
GSVIVT01001612001	0	0	0	0	0	0	0	0	0	0	0	0
GSVIVT01001614001	0	0	0	0	0.23	0	0	0	0	11.49	0	6.86
GSVIVT01001620001	0	0	0	0	0	0	0	0	0	0	0	0
GSVIVT01001621001	0	0	0	0	0	0	0	0	0	0	0	0
GSVIVT01001627001	0	0	0	0	0	0	0	0	0	0	0	0
GSVIVT01001629001	0.03	0	0	0	0	0	0	0.79	0.05	0.03	0	0
GSVIVT01001631001	0	0.03	0	0	0	0.04	0.11	3.89	2.5	1.34	0.43	0.23
GSVIVT01001633001	0	0	0.07	0	0	0	0	0.21	0.04	0	0	0
GSVIVT01001636001	0	0	0.03	0	0	0	0.1	13.67	4.97	3.75	3.38	0.6
GSVIVT01001638001	0	0	0	0	0	0	0	0	0	0	0	0
GSVIVT01001639001	0.06	0.24	0.05	0.1	0.18	0.11	0.11	0.27	0.2	0.04	0.04	0.07
GSVIVT01001640001	0	0	0	0	0	0	0	0	0	0	0	0
GSVIVT01001641001	0	0	0	0	0	0	0	0	0	0	0	0
GSVIVT01001643001	0	0	0	0.04	0	0.09	0.08	0	0	0.04	0	0
GSVIVT01001645001	0	0.15	0.09	0	0	0	0	0.04	0	0	0	0
GSVIVT01001649001	0.16	0.11	0.03	0	0	0	0	0	0	0.24	0.18	0
GSVIVT01001650001	0	0	0	0	0	0	0	0	0	0	0	0
GSVIVT01001651001	0	0	0.04	0	0	0	0	0	0.05	0	0	0
GSVIVT01001653001	0	0.14	0	0.51	0.98	0.79	23.34	5.05	1.03	23.94	21.03	30.32
GSVIVT01001654001	0	0	0	0	0	0	1.16	0.06	0	0.1	0	0
GSVIVT01001656001	0.03	0.24	0.11	0.85	2.02	1.5	2.81	0.84	0.32	2.86	2.71	3.48
GSVIVT01001657001	0	0	0	0	0	0	0	0	0	0	0	0
GSVIVT01001658001	1.21	0	0	1.25	1.99	3.11	3.54	0.21	0	0.62	0.35	0.58
GSVIVT01001660001	2.69	2.01	1.6	1.53	1.32	2.8	0.4	0.34	1.7	0.49	0.54	0.57
GSVIVT01001661001	0	0	0	0	0	0	0	0	0	0	0	0
chr18.1204.1	1.33	2.18	1.35	9.62	10.56	25.53	1.69	1.49	2.88	22.63	3.51	17.77
GSVIVT01001662001	1.73	2.46	1.16	2.14	1.88	2.45	1.71	3.56	1.44	1.73	1.82	2.37
chr18.535.1	0	0.69	0	0	0.3	0.41	0.77	0	0	0.72	0	0.34
GSVIVT01001666001	0	0	0	0	0	0	0.07	0.62	0.09	0.37	0	0.2
chr18.536.1	6.47	6.1	8.61	5.27	5.83	7.18	2.56	12.01	13.62	7.96	8.52	12.98
chr18.536.2	11.18	15.82	15.85	11.85	6.29	9.38	2.38	8.03	8.56	6.02	6.7	6.27
GSVIVT01001667001	0	0	0	0	0	0	0	0	0	0	0	0
GSVIVT01001668001	0	0	0	0	0	0	0	0	0	0	0	0
GSVIVT01001669001	0	0	0	0	0	0	0	0	0	0	0	0
GSVIVT01001670001	0	0	0	0	0	0	0	0	0	0	0	0
GSVIVT01001672001	2.14	2.55	1.79	0.53	0.83	0.72	4.19	2.94	2.95	0.93	0.97	2.19
chr18.1205.1	6.03	6.27	5.49	6.54	6.99	9.94	11.02	5.17	3.35	5.35	16.32	6.68
chr18.1205.10	12.74	14.86	16.7	12.64	16.29	20.3	12.43	15.76	13.61	10.88	20.61	10.55
chr18.1205.11	7.36	11.94	5.81	11.1	5.84	10.06	29.93	13.51	15.27	21.34	23.61	16.45
chr18.1205.2	0.2	0	0	0	0	0	0	0.23	0	0	0.23	0
chr18.1205.3	3.1	5.34	3	4.84	3.65	4.18	7.48	2.59	3.44	3.76	6.75	3.03
chr18.1205.4	39.45	48.81	38.03	33.81	30.66	28.76	27.53	60.53	46.7	56.04	60.71	58.41
chr18.1205.5	20.11	12.18	20.2	14.33	23.03	24.18	8.24	35.83	23.24	20.11	30.58	32.3
chr18.1205.6	2.77	4.86	2.25	2.31	2.64	4.54	6.75	4.42	2.9	1.45	4.51	2.63
chr18.1205.7	8.17	10.35	5.06	10.41	5.04	0	0	15.09	8.99	13.07	0	10.28
chr18.1205.8	1.72	2.92	2.87	1.43	1.47	1.08	2.66	4.64	2.21	2.98	1.24	0.91
chr18.1205.9	4.32	3.72	6.07	2.39	3.14	3.78	7.09	9.14	5.56	4.59	6.32	6.72
GSVIVT01001674001	0	0	0	6.81	3.73	0	0	0	0	123.36	0	167.32
GSVIVT01001675001	0.35	0.59	0.27	0.33	0.18	0.16	0.32	0.15	0.42	0.68	0.16	0.34
chr18.538.1	21.08	21.39	21.12	27.48	32.24	27.43	38.88	21.55	19.76	15.39	17.37	16.45
GSVIVT01001678001	0	0	0	0	0	0	0	0	0	0	0	0
GSVIVT01001679001	0.18	0.17	0.65	1.09	4.25	4.07	3.67	0.71	0.65	2.18	0.39	1.98
GSVIVT01001680001	8.59	2.99	13.61	3.55	4.99	9.5	10.9	13.26	7.02	7.86	13.02	6.77
chr18.1206.1	1.34	0.38	1.72	0.6	1.44	0.5	5.45	3	2.27	1.84	5.63	1.54
chr18.1206.2	6.91	9.36	7.2	11.68	9.12	7.26	5.11	7.06	5.4	1.91	5.11	2.92
GSVIVT01001687001	0	0	0	0	0	0	0	0	0	0	0	0
GSVIVT01001689001	0	0	0	0	0	0	0	0	0	0	0	0
GSVIVT01001690001	8.51	9.52	7.12	21.24	17.27	21.04	16.62	8.51	11.55	28.51	28.14	17.37
GSVIVT01001692001	0.26	0.14	0.22	0.03	0.26	0.21	1.28	1.14	1.6	0.62	0.93	0.7
chr18.540.1	0	0.05	0	0	0	0	0	0	0	0	0.17	0
chr18.540.2	35.83	40.87	39.63	32.19	32.57	36.35	22.97	50.87	41.95	47.77	56.16	66.26
GSVIVT01001693001	7.54	7.28	11.29	8.75	18.59	8.13	10.61	10.48	12.49	8.95	9.75	9.91
GSVIVT01001694001	2.92	3.42	5.84	5.34	5.9	3.79	4.61	4.52	5.75	5.42	4.65	6.48
GSVIVT01001695001	0.71	0.71	0	0	0	0	0	0	0	0	0	0
chr18.541.1	4.39	5.85	1.39	2.8	1.81	1.47	0	0	0	0	0	0
chr18.541.2	7.27	10.22	5.95	15.86	5.83	11.6	0	0.1	0	0	0	0
chr18.541.3	0.52	1.29	0.59	0.88	1.41	0	0	0	0	0.24	0.12	0
GSVIVT01001696001	0	0	0	0	0	0	0	0	0	0	0	0
GSVIVT01001697001	0	0	0	0	0	0	0	0	0	0	0	0
GSVIVT01001698001	0	0	0	0	0	0	0	0	0	0	0	0
GSVIVT01001699001	0	0	0.03	0	0.06	0.06	2.94	3.74	2.98	3.04	7.63	1.28
chr3.329.1	0.14	0	0.04	0.23	0.04	0.19	9.68	11.18	9.99	10.74	21.97	6.35
GSVIVT01001700001	0	0	0	0	0	0	0	0	0	0	0	0
GSVIVT01001701001	12.6	13.95	5.42	2.34	3.3	2.91	10.31	7.74	9.71	5.59	14.62	2.91
chr3.330.1	0	0.22	0	0	0.09	0	0	0.16	0.61	0.13	0.26	0.13
GSVIVT01001702001	0.13	0.02	0	0	0	0	0.03	0.02	0	0.03	0	0
GSVIVT01001703001	0	0	0	0	0	0	0	0	0.15	0	0	0
GSVIVT01001705001	0	0	0	0	0	0	0	0	0	0	0	0
GSVIVT01001706001	0	0	0	0	0	0	0	0	0	0	0	0
GSVIVT01001707001	0	0	0	0	0	0	0	0	0	0	0	0
GSVIVT01001709001	0	0	0	0	0	0	0	0	0	0	0	0
GSVIVT01001710001	0.11	0	0	0	0.06	0	0.74	0	0	0	0	0
chr3.651.1	0	0	0.1	0.09	0	0.15	0.82	29.29	17.53	5.81	4.71	5.85
GSVIVT01001713001	0.56	0	0.23	0.57	0.46	2.26	4.62	2.69	5.06	1.7	2.91	3.55
GSVIVT01001714001	1.03	0.58	0.7	0.18	0.35	0.25	0.12	0.45	0.18	0.34	0.44	0.44
GSVIVT01001716001	1.58	1.42	1.25	1.09	1.09	0.94	0.29	0.7	0.47	1.17	1.38	0.6
GSVIVT01001717001	44.73	53.56	48.95	18.78	16.85	21.1	6.74	33.33	35.21	25.23	26.84	22.88
chr10_random.16.1	0	0	0	0	0	0	0	0	0.23	0	0	0
chr10_random.16.2	4.66	2.89	4.62	0.12	0.95	0.4	1.36	2.53	2.06	0.17	0	0.47
GSVIVT01001721001	0	0	0	0	0	0	0	0	0	0	0	0
GSVIVT01001722001	0	0	0	0	0	0	0	0	0	0	0	0
GSVIVT01001723001	0	0	0	0	0	0	0	0	0	0	0	0
[truncated: 51,907 more rows]
