# Supplementary material for: Candidate genes for grape white rot resistance based on SMRT and Illumina sequencing
Source: BMC Plant Biol. 2019 Nov 15;19:501. doi: 10.1186/s12870-019-2119-x (PMC6858721; doi:10.1186/s12870-019-2119-x)
Supplement: Supplementary file 6 — Additional file 6: Data S4. Different alternative splicing events in grape leaves predicted by ASprofile software. [file 12870_2019_2119_MOESM6_ESM.xlsx]

## Sheet: Sheet1
event_type	gene_id	chrom	event_start	event_end	event_pattern	strand
XSKIP_ON	chr1.1010	chr1	17929210	17929288	17929112,17929210-17929288,17930255	+
XSKIP_OFF	chr1.1010	chr1	17929210	17929288	1792898817930250	+
AE	chr1.1010	chr1	17921897	17922014	17921897-17922014	+
AE	chr1.1010	chr1	17921847	17922014	17921847-17922014	+
AE	chr1.1010	chr1	17914174	17915066	17914174-17915066	+
AE	chr1.1010	chr1	17914780	17915066	17914780-17915066	+
XSKIP_ON	chr1.1021	chr1	18310280	18310380	18310203,18310280-18310380,18310995	+
XSKIP_OFF	chr1.1021	chr1	18310280	18310380	1831021318310990	+
AE	chr1.1036	chr1	19240959	19241098	19240959-19241098	+
AE	chr1.1036	chr1	19240959	19241109	19240959-19241109	+
AE	chr1.1036	chr1	19236407	19236493	19236407-19236493	+
AE	chr1.1036	chr1	19236386	19236493	19236386-19236493	+
AE	chr1.1043	chr1	19507742	19507888	19507742-19507888	+
AE	chr1.1043	chr1	19507757	19507888	19507757-19507888	+
XSKIP_ON	chr1.1046	chr1	19544125	19544157	19543915,19544125-19544157,19544243	+
XSKIP_OFF	chr1.1046	chr1	19544125	19544157	1954391519544210	+
XMSKIP_ON	chr1.1046	chr1	19543988	19544157	19543868,19543988-19544021,19544125-19544157,19544243	+
XMSKIP_OFF	chr1.1046	chr1	19543988	19544157	1954391519544210	+
XSKIP_ON	chr1.1046	chr1	19543988	19544021	19543868,19543988-19544021,19544125	+
XSKIP_OFF	chr1.1046	chr1	19543988	19544021	1954391519544120	+
IR_ON	chr1.1046	chr1	19544157	19544243	19544125-19544343	+
IR_OFF	chr1.1046	chr1	19544157	19544243	19544125-19544157,19544243-19544343	+
XIR_ON	chr1.1046	chr1	19545997	19546097	19545914-19546186	+
XIR_OFF	chr1.1046	chr1	19545997	19546097	19545914-19545997,19546097-19546707	+
IR_ON	chr1.1046	chr1	19544560	19544664	19544445-19544763	+
IR_OFF	chr1.1046	chr1	19544560	19544664	19544445-19544560,19544664-19544763	+
IR_ON	chr1.1046	chr1	19545997	19546097	19545914-19546186	+
IR_OFF	chr1.1046	chr1	19545997	19546097	19545914-19545997,19546097-19546186	+
XAE	chr1.1046	chr1	19545914	19545997	19545914-19545997	+
XAE	chr1.1046	chr1	19545914	19546186	19545914-19546186	+
AE	chr1.1047	chr1	19557008	19557093	19557008-19557093	+
AE	chr1.1047	chr1	19556985	19557093	19556985-19557093	+
XSKIP_ON	chr1.1048	chr1	19566155	19566873	19565673,19566155-19566873,19567750	+
XSKIP_OFF	chr1.1048	chr1	19566155	19566873	1956572819568650	+
IR_ON	chr1.1053	chr1	19726134	19726221	19726054-19726266	+
IR_OFF	chr1.1053	chr1	19726134	19726221	19726054-19726134,19726221-19726266	+
IR_ON	chr1.1053	chr1	19726562	19727147	19726530-19727281	+
IR_OFF	chr1.1053	chr1	19726562	19727147	19726530-19726562,19727147-19727281	+
AE	chr1.1057	chr1	19943765	19943887	19943765-19943887	+
AE	chr1.1057	chr1	19943744	19943887	19943744-19943887	+
XAE	chr1.1057	chr1	19943744	19943887	19943744-19943887	+
XAE	chr1.1057	chr1	19943765	19943887	19943765-19943887	+
IR_ON	chr1.106	chr1	2787686	2787772	2787596-2787963	-
IR_OFF	chr1.106	chr1	2787686	2787772	2787596-2787686,2787772-2787963	-
XIR_ON	chr1.106	chr1	2787686	2787772	2787596-2787963	-
XIR_OFF	chr1.106	chr1	2787686	2787772	2787596-2787686,2787772-2787814	-
AE	chr1.106	chr1	2789583	2789741	2789583-2789741	-
AE	chr1.106	chr1	2789583	2789672	2789583-2789672	-
AE	chr1.106	chr1	2787772	2787963	2787772-2787963	-
AE	chr1.106	chr1	2787772	2787814	2787772-2787814	-
AE	chr1.106	chr1	2789583	2789746	2789583-2789746	-
XAE	chr1.107	chr1	2794124	2794273	2794124-2794273	-
XAE	chr1.107	chr1	2794212	2794273	2794212-2794273	-
XSKIP_ON	chr1.1076	chr1	20748664	20748682	20748272,20748664-20748682,20749363	+
XSKIP_OFF	chr1.1076	chr1	20748664	20748682	2074829120749360	+
AE	chr1.1076	chr1	20747813	20748109	20747813-20748109	+
AE	chr1.1076	chr1	20747813	20747923	20747813-20747923	+
AE	chr1.1077	chr1	20874555	20874685	20874555-20874685	+
AE	chr1.1077	chr1	20874570	20874685	20874570-20874685	+
SKIP_ON	chr1.108	chr1	2900623	2900691	2900536,2900623-2900691,2901764	-
SKIP_OFF	chr1.108	chr1	2900623	2900691	29005362901764	-
XSKIP_ON	chr1.108	chr1	2900623	2900691	2900536,2900623-2900691,2901752	-
XSKIP_OFF	chr1.108	chr1	2900623	2900691	29005362901764	-
AE	chr1.108	chr1	2904026	2904085	2904026-2904085	-
AE	chr1.108	chr1	2904026	2904045	2904026-2904045	-
AE	chr1.108	chr1	2901764	2901811	2901764-2901811	-
AE	chr1.108	chr1	2901752	2901811	2901752-2901811	-
SKIP_ON	chr1.1081	chr1	21026236	21026333	21025583,21026236-21026333,21026447	+
SKIP_OFF	chr1.1081	chr1	21026236	21026333	2102558321026440	+
SKIP_ON	chr1.1083	chr1	21058098	21058273	21056707,21058098-21058273,21060599	+
SKIP_OFF	chr1.1083	chr1	21058098	21058273	2105670721060590	+
SKIP_ON	chr1.1083	chr1	21058098	21058213	21056707,21058098-21058213,21060599	+
SKIP_OFF	chr1.1083	chr1	21058098	21058213	2105670721060590	+
MIR_ON	chr1.1083	chr1	21061350	21061889	21061280-21061998	+
MIR_OFF	chr1.1083	chr1	21061350	21061889	21061280-21061350,21061737-21061782,21061889-21061998	+
XIR_ON	chr1.1083	chr1	21061350	21061737	21061280-21061998	+
XIR_OFF	chr1.1083	chr1	21061350	21061737	21061280-21061350,21061737-21061771	+
XMIR_ON	chr1.1083	chr1	21061350	21061889	21061280-21061998	+
XMIR_OFF	chr1.1083	chr1	21061350	21061889	21061314-21061350,21061737-21061782,21061889-21061998	+
XMIR_ON	chr1.1083	chr1	21061350	21061889	21061280-21061998	+
XMIR_OFF	chr1.1083	chr1	21061350	21061889	21061271-21061350,21061737-21061782,21061889-21061998	+
AE	chr1.1083	chr1	21058098	21058273	21058098-21058273	+
AE	chr1.1083	chr1	21058098	21058213	21058098-21058213	+
XAE	chr1.1083	chr1	21060599	21060869	21060599-21060869	+
XAE	chr1.1083	chr1	21060599	21060777	21060599-21060777	+
XAE	chr1.1083	chr1	21061280	21061350	21061280-21061350	+
XAE	chr1.1083	chr1	21061314	21061350	21061314-21061350	+
IR_ON	chr1.1089	chr1	21482095	21482168	21482045-21482259	+
IR_OFF	chr1.1089	chr1	21482095	21482168	21482045-21482095,21482168-21482259	+
SKIP_ON	chr1.1093	chr1	21607420	21607481	21605936,21607420-21607481,21609039	+
SKIP_OFF	chr1.1093	chr1	21607420	21607481	2160593621609030	+
XSKIP_ON	chr1.1093	chr1	21605298	21605343	21605199,21605298-21605343,21605458	+
XSKIP_OFF	chr1.1093	chr1	21605298	21605343	2160529721605450	+
XMSKIP_ON	chr1.1096	chr1	21639607	21646755	21638304,21639607-21639682,21639766-21639807,21639933-21639995,21640935-21640984,21641113-21641140,21641410-21641484,21641618-21641728,21641806-21641866,21642288-21642401,21642574-21642695,21642902-21642971,21643599-21643640,21646046-21646086,21646629-21646755,21647486	+
XMSKIP_OFF	chr1.1096	chr1	21639607	21646755	2163815821647510	+
IR_ON	chr1.1107	chr1	22069216	22070622	22069027-22071013	+
IR_OFF	chr1.1107	chr1	22069216	22070622	22069027-22069216,22070622-22071013	+
IR_ON	chr1.1110	chr1	22130367	22130456	22130243-22130570	+
IR_OFF	chr1.1110	chr1	22130367	22130456	22130243-22130367,22130456-22130570	+
SKIP_ON	chr1.1118	chr1	22551850	22552342	22547235,22551850-22552342,22559732	+
SKIP_OFF	chr1.1118	chr1	22551850	22552342	2254723522559730	+
IR_ON	chr1.112	chr1	2984777	2984913	2984508-2985050	-
IR_OFF	chr1.112	chr1	2984777	2984913	2984508-2984777,2984913-2985050	-
XIR_ON	chr1.112	chr1	2984777	2984913	2984476-2985050	-
XIR_OFF	chr1.112	chr1	2984777	2984913	2984508-2984777,2984913-2985050	-
AE	chr1.112	chr1	2984508	2985050	2984508-2985050	-
AE	chr1.112	chr1	2984476	2985050	2984476-2985050	-
SKIP_ON	chr1.1120	chr1	22583516	22583661	22583314,22583516-22583661,22583961	+
SKIP_OFF	chr1.1120	chr1	22583516	22583661	2258331422583960	+
IR_ON	chr1.1120	chr1	22583314	22583961	22582951-22584031	+
IR_OFF	chr1.1120	chr1	22583314	22583961	22582951-22583314,22583961-22584031	+
MIR_ON	chr1.1120	chr1	22583314	22583961	22582951-22584031	+
MIR_OFF	chr1.1120	chr1	22583314	22583961	22582951-22583314,22583516-22583661,22583961-22584031	+
IR_ON	chr1.1125	chr1	22632889	22632977	22632701-22633159	+
IR_OFF	chr1.1125	chr1	22632889	22632977	22632701-22632889,22632977-22633159	+
XSKIP_ON	chr1.1126	chr1	22637042	22637097	22636732,22637042-22637097,22637666	+
XSKIP_OFF	chr1.1126	chr1	22637042	22637097	2263673222637580	+
XSKIP_ON	chr1.1126	chr1	22637042	22637097	22636732,22637042-22637097,22637658	+
XSKIP_OFF	chr1.1126	chr1	22637042	22637097	2263673222637580	+
SKIP_ON	chr1.1126	chr1	22637042	22637097	22636732,22637042-22637097,22637581	+
SKIP_OFF	chr1.1126	chr1	22637042	22637097	2263673222637580	+
XSKIP_ON	chr1.1126	chr1	22637042	22637097	22636732,22637042-22637097,22637666	+
XSKIP_OFF	chr1.1126	chr1	22637042	22637097	2263673222637650	+
SKIP_ON	chr1.1126	chr1	22637042	22637097	22636732,22637042-22637097,22637658	+
SKIP_OFF	chr1.1126	chr1	22637042	22637097	2263673222637650	+
XSKIP_ON	chr1.1126	chr1	22637042	22637097	22636732,22637042-22637097,22637581	+
XSKIP_OFF	chr1.1126	chr1	22637042	22637097	2263673222637650	+
IR_ON	chr1.1126	chr1	22636732	22637581	22636688-22637741	+
IR_OFF	chr1.1126	chr1	22636732	22637581	22636688-22636732,22637581-22637741	+
IR_ON	chr1.1126	chr1	22636732	22637658	22636688-22637741	+
IR_OFF	chr1.1126	chr1	22636732	22637658	22636688-22636732,22637658-22637741	+
MIR_ON	chr1.1126	chr1	22636732	22637666	22636688-22637741	+
MIR_OFF	chr1.1126	chr1	22636732	22637666	22636688-22636732,22637042-22637097,22637666-22637741	+
MIR_ON	chr1.1126	chr1	22636732	22637658	22636688-22637741	+
MIR_OFF	chr1.1126	chr1	22636732	22637658	22636688-22636732,22637042-22637097,22637658-22637741	+
MIR_ON	chr1.1126	chr1	22636732	22637581	22636688-22637741	+
MIR_OFF	chr1.1126	chr1	22636732	22637581	22636688-22636732,22637042-22637097,22637581-22637741	+
AE	chr1.1126	chr1	22637581	22637741	22637581-22637741	+
AE	chr1.1126	chr1	22637658	22637741	22637658-22637741	+
AE	chr1.1126	chr1	22637824	22637964	22637824-22637964	+
AE	chr1.1126	chr1	22637824	22637976	22637824-22637976	+
AE	chr1.1126	chr1	22637666	22637741	22637666-22637741	+
IR_ON	chr1.1128	chr1	22671964	22672130	22671747-22672710	+
IR_OFF	chr1.1128	chr1	22671964	22672130	22671747-22671964,22672130-22672710	+
MSKIP_ON	chr1.113	chr1	3009458	3010105	3008582,3009458-3009593,3009694-3009731,3010012-3010105,3011055	-
MSKIP_OFF	chr1.113	chr1	3009458	3010105	30085823011055	-
MSKIP_ON	chr1.113	chr1	3009380	3010105	3008582,3009380-3009526,3009694-3009731,3010012-3010105,3011055	-
MSKIP_OFF	chr1.113	chr1	3009380	3010105	30085823011055	-
MSKIP_ON	chr1.113	chr1	3009458	3010105	3008582,3009458-3009593,3009694-3009736,3010012-3010105,3011055	-
MSKIP_OFF	chr1.113	chr1	3009458	3010105	30085823011055	-
AE	chr1.113	chr1	3009458	3009593	3009458-3009593	-
AE	chr1.113	chr1	3009380	3009526	3009380-3009526	-
XMSKIP_ON	chr1.1142	chr1	22952886	22959337	22941435,22952886-22952977,22955656-22955806,22958608-22958735,22958913-22959337,22959521	+
XMSKIP_OFF	chr1.1142	chr1	22952886	22959337	2294133622959610	+
XMSKIP_ON	chr1.1142	chr1	22952886	22959337	22941435,22952886-22952977,22955656-22955806,22958608-22958735,22958913-22959071,22959152-22959337,22959521	+
XMSKIP_OFF	chr1.1142	chr1	22952886	22959337	2294133622959610	+
IR_ON	chr1.1142	chr1	22959071	22959152	22958913-22959337	+
IR_OFF	chr1.1142	chr1	22959071	22959152	22958913-22959071,22959152-22959337	+
SKIP_ON	chr1.121	chr1	3049956	3050019	3049614,3049956-3050019,3051060	-
SKIP_OFF	chr1.121	chr1	3049956	3050019	30496143051060	-
IR_ON	chr1.129	chr1	3181423	3181463	3180943-3181518	-
IR_OFF	chr1.129	chr1	3181423	3181463	3180943-3181423,3181463-3181518	-
IR_ON	chr1.135	chr1	3267122	3267223	3266982-3267394	-
IR_OFF	chr1.135	chr1	3267122	3267223	3266982-3267122,3267223-3267394	-
IR_ON	chr1.135	chr1	3267157	3267218	3266982-3267394	-
IR_OFF	chr1.135	chr1	3267157	3267218	3266982-3267157,3267218-3267394	-
AE	chr1.135	chr1	3269129	3269261	3269129-3269261	-
AE	chr1.135	chr1	3269129	3269833	3269129-3269833	-
XAE	chr1.135	chr1	3266982	3267122	3266982-3267122	-
XAE	chr1.135	chr1	3266982	3267157	3266982-3267157	-
SKIP_ON	chr1.139	chr1	3356972	3357090	3356738,3356972-3357090,3357331	-
SKIP_OFF	chr1.139	chr1	3356972	3357090	33567383357331	-
IR_ON	chr1.139	chr1	3357090	3357331	3356972-3357422	-
IR_OFF	chr1.139	chr1	3357090	3357331	3356972-3357090,3357331-3357422	-
AE	chr1.139	chr1	3357331	3357422	3357331-3357422	-
AE	chr1.139	chr1	3356972	3357422	3356972-3357422	-
SKIP_ON	chr1.140	chr1	3353002	3353102	3342331,3353002-3353102,3353665	-
SKIP_OFF	chr1.140	chr1	3353002	3353102	33423313353665	-
SKIP_ON	chr1.141	chr1	3364427	3364527	3359846,3364427-3364527,3365027	-
SKIP_OFF	chr1.141	chr1	3364427	3364527	33598463365027	-
XIR_ON	chr1.143	chr1	3391328	3391450	3391227-3391511	-
XIR_OFF	chr1.143	chr1	3391328	3391450	3391263-3391328,3391450-3391511	-
IR_ON	chr1.143	chr1	3394916	3395173	3394845-3395223	-
IR_OFF	chr1.143	chr1	3394916	3395173	3394845-3394916,3395173-3395223	-
IR_ON	chr1.143	chr1	3391328	3391450	3391227-3391511	-
IR_OFF	chr1.143	chr1	3391328	3391450	3391227-3391328,3391450-3391511	-
SKIP_ON	chr1.161	chr1	3741313	3741390	3737909,3741313-3741390,3741587	-
SKIP_OFF	chr1.161	chr1	3741313	3741390	37379093741587	-
XSKIP_ON	chr1.167	chr1	3888660	3888843	3888563,3888660-3888843,3888924	-
XSKIP_OFF	chr1.167	chr1	3888660	3888843	38881753889586	-
XMSKIP_ON	chr1.167	chr1	3888660	3888843	3888563,3888660-3888701,3888817-3888843,3888924	-
XMSKIP_OFF	chr1.167	chr1	3888660	3888843	38881753889586	-
IR_ON	chr1.167	chr1	3888701	3888817	3888660-3888843	-
IR_OFF	chr1.167	chr1	3888701	3888817	3888660-3888701,3888817-3888843	-
SKIP_ON	chr1.168	chr1	3902259	3902338	3900644,3902259-3902338,3902431	-
SKIP_OFF	chr1.168	chr1	3902259	3902338	39006443902431	-
XSKIP_ON	chr1.176	chr1	4093409	4093496	4092713,4093409-4093496,4093952	-
XSKIP_OFF	chr1.176	chr1	4093409	4093496	40926824093952	-
SKIP_ON	chr1.176	chr1	4093409	4093496	4092682,4093409-4093496,4093952	-
SKIP_OFF	chr1.176	chr1	4093409	4093496	40926824093952	-
XSKIP_ON	chr1.176	chr1	4093409	4093496	4092713,4093409-4093496,4093952	-
XSKIP_OFF	chr1.176	chr1	4093409	4093496	40933084093919	-
XSKIP_ON	chr1.176	chr1	4093409	4093496	4092682,4093409-4093496,4093952	-
XSKIP_OFF	chr1.176	chr1	4093409	4093496	40933084093919	-
SKIP_ON	chr1.18	chr1	503203	503341	503077,503203-503341,503741	-
SKIP_OFF	chr1.18	chr1	503203	503341	503077503741	-
IR_ON	chr1.18	chr1	502686	502930	502643-503077	-
IR_OFF	chr1.18	chr1	502686	502930	502643-502686,502930-503077	-
AE	chr1.186	chr1	4201489	4201690	4201489-4201690	-
AE	chr1.186	chr1	4201252	4201690	4201252-4201690	-
IR_ON	chr1.195	chr1	4490511	4490601	4490432-4490797	-
IR_OFF	chr1.195	chr1	4490511	4490601	4490432-4490511,4490601-4490797	-
IR_ON	chr1.198	chr1	4641892	4642042	4641793-4642133	-
IR_OFF	chr1.198	chr1	4641892	4642042	4641793-4641892,4642042-4642133	-
AE	chr1.198	chr1	4641081	4641201	4641081-4641201	-
AE	chr1.198	chr1	4641155	4641201	4641155-4641201	-
IR_ON	chr1.205	chr1	4919536	4919636	4919442-4919743	-
IR_OFF	chr1.205	chr1	4919536	4919636	4919442-4919536,4919636-4919743	-
IR_ON	chr1.205	chr1	4919509	4919676	4919442-4919743	-
IR_OFF	chr1.205	chr1	4919509	4919676	4919442-4919509,4919676-4919743	-
XAE	chr1.205	chr1	4919442	4919536	4919442-4919536	-
XAE	chr1.205	chr1	4919442	4919509	4919442-4919509	-
XAE	chr1.205	chr1	4919636	4919743	4919636-4919743	-
XAE	chr1.205	chr1	4919676	4919743	4919676-4919743	-
SKIP_ON	chr1.21	chr1	546208	546703	546049,546208-546703,546861	-
SKIP_OFF	chr1.21	chr1	546208	546703	546049546861	-
SKIP_ON	chr1.210	chr1	5118929	5119300	5118826,5118929-5119300,5121424	-
SKIP_OFF	chr1.210	chr1	5118929	5119300	51188265121424	-
MSKIP_ON	chr1.210	chr1	5118929	5119300	5118826,5118929-5119109,5119189-5119300,5121424	-
MSKIP_OFF	chr1.210	chr1	5118929	5119300	51188265121424	-
IR_ON	chr1.210	chr1	5119109	5119189	5118929-5119300	-
IR_OFF	chr1.210	chr1	5119109	5119189	5118929-5119109,5119189-5119300	-
IR_ON	chr1.212	chr1	5286627	5286961	5286335-5287133	-
IR_OFF	chr1.212	chr1	5286627	5286961	5286335-5286627,5286961-5287133	-
IR_ON	chr1.212	chr1	5285773	5285852	5285709-5286033	-
IR_OFF	chr1.212	chr1	5285773	5285852	5285709-5285773,5285852-5286033	-
MIR_ON	chr1.212	chr1	5286627	5287047	5286335-5287133	-
MIR_OFF	chr1.212	chr1	5286627	5287047	5286335-5286627,5286961-5286988,5287047-5287133	-
IR_ON	chr1.212	chr1	5286988	5287047	5286961-5287133	-
IR_OFF	chr1.212	chr1	5286988	5287047	5286961-5286988,5287047-5287133	-
SKIP_ON	chr1.219	chr1	5346628	5346767	5346021,5346628-5346767,5349913	-
SKIP_OFF	chr1.219	chr1	5346628	5346767	53460215349913	-
SKIP_ON	chr1.219	chr1	5345472	5345593	5345335,5345472-5345593,5345694	-
SKIP_OFF	chr1.219	chr1	5345472	5345593	53453355345694	-
XIR_ON	chr1.219	chr1	5346021	5346628	5345896-5346767	-
XIR_OFF	chr1.219	chr1	5346021	5346628	5345896-5346021,5346628-5346663	-
IR_ON	chr1.219	chr1	5346021	5346628	5345896-5346767	-
IR_OFF	chr1.219	chr1	5346021	5346628	5345896-5346021,5346628-5346767	-
AE	chr1.219	chr1	5345896	5346767	5345896-5346767	-
AE	chr1.219	chr1	5345896	5346021	5345896-5346021	-
AE	chr1.219	chr1	5345694	5345820	5345694-5345820	-
AE	chr1.219	chr1	5345694	5345781	5345694-5345781	-
XSKIP_ON	chr1.229	chr1	5674382	5674460	5665539,5674382-5674460,5674640	-
XSKIP_OFF	chr1.229	chr1	5674382	5674460	56656185674640	-
XSKIP_ON	chr1.229	chr1	5674364	5674460	5665521,5674364-5674460,5674640	-
XSKIP_OFF	chr1.229	chr1	5674364	5674460	56656185674640	-
XAE	chr1.229	chr1	5664965	5665539	5664965-5665539	-
XAE	chr1.229	chr1	5664965	5665521	5664965-5665521	-
XAE	chr1.229	chr1	5674382	5674460	5674382-5674460	-
XAE	chr1.229	chr1	5674364	5674460	5674364-5674460	-
SKIP_ON	chr1.235	chr1	5784332	5784455	5783172,5784332-5784455,5784927	-
SKIP_OFF	chr1.235	chr1	5784332	5784455	57831725784927	-
IR_ON	chr1.236	chr1	5787366	5787480	5787286-5787515	-
IR_OFF	chr1.236	chr1	5787366	5787480	5787286-5787366,5787480-5787515	-
AE	chr1.236	chr1	5795288	5795397	5795288-5795397	-
AE	chr1.236	chr1	5795288	5795545	5795288-5795545	-
SKIP_ON	chr1.237	chr1	5820218	5820301	5819865,5820218-5820301,5821377	-
SKIP_OFF	chr1.237	chr1	5820218	5820301	58198655821377	-
SKIP_ON	chr1.237	chr1	5819034	5819117	5817451,5819034-5819117,5819593	-
SKIP_OFF	chr1.237	chr1	5819034	5819117	58174515819593	-
SKIP_ON	chr1.239	chr1	5841303	5841373	5840014,5841303-5841373,5841895	-
SKIP_OFF	chr1.239	chr1	5841303	5841373	58400145841895	-
IR_ON	chr1.239	chr1	5839780	5839864	5839613-5840014	-
IR_OFF	chr1.239	chr1	5839780	5839864	5839613-5839780,5839864-5840014	-
IR_ON	chr1.24	chr1	574008	574557	573937-574818	-
IR_OFF	chr1.24	chr1	574008	574557	573937-574008,574557-574818	-
IR_ON	chr1.24	chr1	575249	575350	574929-575421	-
IR_OFF	chr1.24	chr1	575249	575350	574929-575249,575350-575421	-
MIR_ON	chr1.24	chr1	574008	574747	573937-574818	-
MIR_OFF	chr1.24	chr1	574008	574747	573937-574008,574557-574628,574747-574818	-
MIR_ON	chr1.24	chr1	575009	575350	574929-575421	-
MIR_OFF	chr1.24	chr1	575009	575350	574929-575009,575106-575249,575350-575421	-
MIR_ON	chr1.24	chr1	575009	575350	574929-575421	-
MIR_OFF	chr1.24	chr1	575009	575350	574929-575009,575106-575279,575350-575421	-
IR_ON	chr1.24	chr1	574628	574747	574557-574818	-
IR_OFF	chr1.24	chr1	574628	574747	574557-574628,574747-574818	-
IR_ON	chr1.24	chr1	575009	575106	574929-575249	-
IR_OFF	chr1.24	chr1	575009	575106	574929-575009,575106-575249	-
XIR_ON	chr1.24	chr1	575009	575106	574929-575249	-
XIR_OFF	chr1.24	chr1	575009	575106	574929-575009,575106-575279	-
AE	chr1.24	chr1	575106	575249	575106-575249	-
AE	chr1.24	chr1	575106	575279	575106-575279	-
XMSKIP_ON	chr1.248	chr1	6084051	6085035	6083968,6084051-6084090,6084595-6084610,6084879-6085035,6085780	-
XMSKIP_OFF	chr1.248	chr1	6084051	6085035	60839746085796	-
XMSKIP_ON	chr1.248	chr1	6084051	6085035	6083968,6084051-6084179,6084276-6084403,6084503-6084610,6084879-6085035,6085780	-
XMSKIP_OFF	chr1.248	chr1	6084051	6085035	60839746085796	-
XMSKIP_ON	chr1.248	chr1	6084051	6085035	6083968,6084051-6084179,6084276-6084379,6084503-6084610,6084879-6085035,6085780	-
XMSKIP_OFF	chr1.248	chr1	6084051	6085035	60839746085796	-
XMSKIP_ON	chr1.248	chr1	6084051	6085035	6083968,6084051-6084179,6084366-6084403,6084503-6084610,6084879-6085035,6085780	-
XMSKIP_OFF	chr1.248	chr1	6084051	6085035	60839746085796	-
XSKIP_ON	chr1.248	chr1	6084276	6084403	6084179,6084276-6084403,6084503	-
XSKIP_OFF	chr1.248	chr1	6084276	6084403	60840906084595	-
XSKIP_ON	chr1.248	chr1	6084276	6084379	6084179,6084276-6084379,6084503	-
XSKIP_OFF	chr1.248	chr1	6084276	6084379	60840906084595	-
XSKIP_ON	chr1.248	chr1	6084366	6084403	6084179,6084366-6084403,6084503	-
XSKIP_OFF	chr1.248	chr1	6084366	6084403	60840906084595	-
AE	chr1.248	chr1	6084276	6084403	6084276-6084403	-
AE	chr1.248	chr1	6084276	6084379	6084276-6084379	-
AE	chr1.248	chr1	6084366	6084403	6084366-6084403	-
XIR_ON	chr1.253	chr1	6263053	6263230	6262874-6263473	-
XIR_OFF	chr1.253	chr1	6263053	6263230	6262874-6263053,6263230-6263917	-
IR_ON	chr1.253	chr1	6263053	6263230	6262874-6263473	-
IR_OFF	chr1.253	chr1	6263053	6263230	6262874-6263053,6263230-6263473	-
XAE	chr1.253	chr1	6262874	6263473	6262874-6263473	-
XAE	chr1.253	chr1	6262874	6263053	6262874-6263053	-
IR_ON	chr1.256	chr1	6393744	6394245	6393692-6394505	-
IR_OFF	chr1.256	chr1	6393744	6394245	6393692-6393744,6394245-6394505	-
XSKIP_ON	chr1.273	chr1	7027735	7027775	7022630,7027735-7027775,7040750	-
XSKIP_OFF	chr1.273	chr1	7027735	7027775	70228187040897	-
XAE	chr1.273	chr1	7023705	7024505	7023705-7024505	-
XAE	chr1.273	chr1	7023705	7024259	7023705-7024259	-
AE	chr1.276	chr1	7187507	7187695	7187507-7187695	-
AE	chr1.276	chr1	7187507	7187705	7187507-7187705	-
XAE	chr1.283	chr1	7406464	7406542	7406464-7406542	-
XAE	chr1.283	chr1	7406464	7406509	7406464-7406509	-
XAE	chr1.283	chr1	7406717	7406826	7406717-7406826	-
XAE	chr1.283	chr1	7406774	7406826	7406774-7406826	-
AE	chr1.29	chr1	698872	699077	698872-699077	-
AE	chr1.29	chr1	698913	699077	698913-699077	-
IR_ON	chr1.291	chr1	7630262	7630502	7630146-7630603	-
IR_OFF	chr1.291	chr1	7630262	7630502	7630146-7630262,7630502-7630603	-
XMIR_ON	chr1.292	chr1	7683429	7684051	7682226-7684299	-
XMIR_OFF	chr1.292	chr1	7683429	7684051	7683202-7683429,7683777-7683810,7684051-7684299	-
AE	chr1.296	chr1	7717646	7717712	7717646-7717712	-
AE	chr1.296	chr1	7717632	7717712	7717632-7717712	-
XAE	chr1.299	chr1	7873867	7873998	7873867-7873998	-
XAE	chr1.299	chr1	7873867	7873908	7873867-7873908	-
XSKIP_ON	chr1.301	chr1	7930985	7931351	7926616,7930985-7931351,7931511	-
XSKIP_OFF	chr1.301	chr1	7930985	7931351	79269187931511	-
SKIP_ON	chr1.301	chr1	7931288	7931351	7926918,7931288-7931351,7931511	-
SKIP_OFF	chr1.301	chr1	7931288	7931351	79269187931511	-
XSKIP_ON	chr1.301	chr1	7931149	7931351	7926770,7931149-7931351,7931511	-
XSKIP_OFF	chr1.301	chr1	7931149	7931351	79269187931511	-
XSKIP_ON	chr1.301	chr1	7930622	7931351	7926253,7930622-7931351,7931511	-
XSKIP_OFF	chr1.301	chr1	7930622	7931351	79269187931511	-
XSKIP_ON	chr1.301	chr1	7931210	7931351	7926840,7931210-7931351,7931511	-
XSKIP_OFF	chr1.301	chr1	7931210	7931351	79269187931511	-
XSKIP_ON	chr1.301	chr1	7930597	7931351	7926232,7930597-7931351,7931511	-
XSKIP_OFF	chr1.301	chr1	7930597	7931351	79269187931511	-
XSKIP_ON	chr1.301	chr1	7930975	7931351	7926605,7930975-7931351,7931511	-
XSKIP_OFF	chr1.301	chr1	7930975	7931351	79269187931511	-
XSKIP_ON	chr1.301	chr1	7931012	7931351	7926642,7931012-7931351,7931511	-
XSKIP_OFF	chr1.301	chr1	7931012	7931351	79269187931511	-
XSKIP_ON	chr1.301	chr1	7930999	7931351	7926616,7930999-7931351,7931511	-
XSKIP_OFF	chr1.301	chr1	7930999	7931351	79269187931511	-
XSKIP_ON	chr1.301	chr1	7930934	7931351	7926565,7930934-7931351,7931511	-
XSKIP_OFF	chr1.301	chr1	7930934	7931351	79269187931511	-
XSKIP_ON	chr1.301	chr1	7931118	7931351	7926748,7931118-7931351,7931511	-
XSKIP_OFF	chr1.301	chr1	7931118	7931351	79269187931511	-
XSKIP_ON	chr1.301	chr1	7931129	7931351	7926759,7931129-7931351,7931511	-
XSKIP_OFF	chr1.301	chr1	7931129	7931351	79269187931511	-
XSKIP_ON	chr1.301	chr1	7931185	7931351	7926816,7931185-7931351,7931511	-
XSKIP_OFF	chr1.301	chr1	7931185	7931351	79269187931511	-
IR_ON	chr1.301	chr1	7932425	7932516	7932094-7932573	-
IR_OFF	chr1.301	chr1	7932425	7932516	7932094-7932425,7932516-7932573	-
XAE	chr1.301	chr1	7930985	7931351	7930985-7931351	-
XAE	chr1.301	chr1	7930622	7931351	7930622-7931351	-
XAE	chr1.301	chr1	7930597	7931351	7930597-7931351	-
XAE	chr1.301	chr1	7930975	7931351	7930975-7931351	-
AE	chr1.301	chr1	7930985	7931351	7930985-7931351	-
AE	chr1.301	chr1	7930999	7931351	7930999-7931351	-
XAE	chr1.301	chr1	7930934	7931351	7930934-7931351	-
XAE	chr1.301	chr1	7931288	7931351	7931288-7931351	-
XAE	chr1.301	chr1	7931149	7931351	7931149-7931351	-
XAE	chr1.301	chr1	7931210	7931351	7931210-7931351	-
XAE	chr1.301	chr1	7931012	7931351	7931012-7931351	-
XAE	chr1.301	chr1	7930999	7931351	7930999-7931351	-
XAE	chr1.301	chr1	7931118	7931351	7931118-7931351	-
XAE	chr1.301	chr1	7931129	7931351	7931129-7931351	-
XAE	chr1.301	chr1	7931185	7931351	7931185-7931351	-
SKIP_ON	chr1.307	chr1	8044728	8044893	8044392,8044728-8044893,8046798	-
SKIP_OFF	chr1.307	chr1	8044728	8044893	80443928046798	-
SKIP_ON	chr1.307	chr1	8045001	8045074	8044893,8045001-8045074,8046798	-
SKIP_OFF	chr1.307	chr1	8045001	8045074	80448938046798	-
MSKIP_ON	chr1.307	chr1	8039467	8040570	8038780,8039467-8039519,8040508-8040570,8042171	-
MSKIP_OFF	chr1.307	chr1	8039467	8040570	80387808042171	-
XSKIP_ON	chr1.307	chr1	8040508	8040570	8039519,8040508-8040570,8042171	-
XSKIP_OFF	chr1.307	chr1	8040508	8040570	80387808042171	-
MSKIP_ON	chr1.307	chr1	8044728	8045074	8044392,8044728-8044893,8045001-8045074,8046798	-
MSKIP_OFF	chr1.307	chr1	8044728	8045074	80443928046798	-
SKIP_ON	chr1.307	chr1	8044821	8044893	8044392,8044821-8044893,8046798	-
SKIP_OFF	chr1.307	chr1	8044821	8044893	80443928046798	-
AE	chr1.307	chr1	8043905	8044199	8043905-8044199	-
AE	chr1.307	chr1	8043905	8044236	8043905-8044236	-
AE	chr1.307	chr1	8044728	8044893	8044728-8044893	-
AE	chr1.307	chr1	8044821	8044893	8044821-8044893	-
XSKIP_ON	chr1.308	chr1	8084931	8085254	8084591,8084931-8085254,8085595	-
XSKIP_OFF	chr1.308	chr1	8084931	8085254	80845798085835	-
XSKIP_ON	chr1.308	chr1	8084931	8085254	8084591,8084931-8085254,8085595	-
XSKIP_OFF	chr1.308	chr1	8084931	8085254	80845098085717	-
XAE	chr1.308	chr1	8084432	8084579	8084432-8084579	-
XAE	chr1.308	chr1	8084432	8084509	8084432-8084509	-
MSKIP_ON	chr1.309	chr1	8179251	8179757	8176958,8179251-8179286,8179386-8179494,8179666-8179757,8181606	-
MSKIP_OFF	chr1.309	chr1	8179251	8179757	81769588181606	-
XMSKIP_ON	chr1.318	chr1	8908241	8909608	8907777,8908241-8908354,8909368-8909608,8910181	-
XMSKIP_OFF	chr1.318	chr1	8908241	8909608	89077408910181	-
XMSKIP_ON	chr1.318	chr1	8908241	8909608	8907777,8908241-8908363,8909368-8909608,8910181	-
XMSKIP_OFF	chr1.318	chr1	8908241	8909608	89077408910181	-
XAE	chr1.325	chr1	9469026	9469101	9469026-9469101	-
XAE	chr1.325	chr1	9469026	9469118	9469026-9469118	-
XAE	chr1.327	chr1	9518919	9519067	9518919-9519067	-
XAE	chr1.327	chr1	9519030	9519067	9519030-9519067	-
XSKIP_ON	chr1.332	chr1	9698359	9698723	9698211,9698359-9698723,9698837	-
XSKIP_OFF	chr1.332	chr1	9698359	9698723	96981559698935	-
XSKIP_ON	chr1.332	chr1	9698670	9698723	9698576,9698670-9698723,9698837	-
XSKIP_OFF	chr1.332	chr1	9698670	9698723	96981559698935	-
XMSKIP_ON	chr1.332	chr1	9698359	9698723	9698211,9698359-9698576,9698670-9698723,9698837	-
XMSKIP_OFF	chr1.332	chr1	9698359	9698723	96981559698935	-
IR_ON	chr1.332	chr1	9698576	9698670	9698359-9698723	-
IR_OFF	chr1.332	chr1	9698576	9698670	9698359-9698576,9698670-9698723	-
SKIP_ON	chr1.338	chr1	9814004	9814094	9811232,9814004-9814094,9817944	-
SKIP_OFF	chr1.338	chr1	9814004	9814094	98112329817944	-
MSKIP_ON	chr1.338	chr1	9813894	9814094	9811232,9813894-9813923,9814004-9814094,9817944	-
MSKIP_OFF	chr1.338	chr1	9813894	9814094	98112329817944	-
SKIP_ON	chr1.338	chr1	9813894	9813923	9811232,9813894-9813923,9814004	-
SKIP_OFF	chr1.338	chr1	9813894	9813923	98112329814004	-
IR_ON	chr1.339	chr1	9845988	9846780	9845880-9846867	-
IR_OFF	chr1.339	chr1	9845988	9846780	9845880-9845988,9846780-9846867	-
IR_ON	chr1.339	chr1	9866559	9866639	9866441-9866752	-
IR_OFF	chr1.339	chr1	9866559	9866639	9866441-9866559,9866639-9866752	-
SKIP_ON	chr1.342	chr1	9922446	9922534	9921648,9922446-9922534,9924165	-
SKIP_OFF	chr1.342	chr1	9922446	9922534	99216489924165	-
SKIP_ON	chr1.346	chr1	10000098	10000181	9999412,10000098-10000181,10001275	-
SKIP_OFF	chr1.346	chr1	10000098	10000181	999941210001275	-
XMSKIP_ON	chr1.348	chr1	10068358	10069751	10068257,10068358-10068549,10069674-10069751,10069835	-
XMSKIP_OFF	chr1.348	chr1	10068358	10069751	1006819710069900	-
XSKIP_ON	chr1.348	chr1	10069674	10069751	10068549,10069674-10069751,10069835	-
XSKIP_OFF	chr1.348	chr1	10069674	10069751	1006819710069900	-
XSKIP_ON	chr1.348	chr1	10068358	10068549	10068257,10068358-10068549,10069674	-
XSKIP_OFF	chr1.348	chr1	10068358	10068549	1006819710069900	-
XMSKIP_ON	chr1.348	chr1	10068358	10069751	10068257,10068358-10068409,10068474-10068549,10069674-10069751,10069835	-
XMSKIP_OFF	chr1.348	chr1	10068358	10069751	1006819710069900	-
IR_ON	chr1.348	chr1	10069751	10069835	10069674-10069943	-
IR_OFF	chr1.348	chr1	10069751	10069835	10069674-10069751,10069835-10069943	-
IR_ON	chr1.348	chr1	10068409	10068474	10068358-10068549	-
IR_OFF	chr1.348	chr1	10068409	10068474	10068358-10068409,10068474-10068549	-
XIR_ON	chr1.348	chr1	10069751	10069835	10069674-10069943	-
XIR_OFF	chr1.348	chr1	10069751	10069835	10069674-10069751,10069835-10069916	-
XIR_ON	chr1.348	chr1	10069751	10069835	10069674-10069943	-
XIR_OFF	chr1.348	chr1	10069751	10069835	10069674-10069751,10069835-10069919	-
XAE	chr1.348	chr1	10069835	10069943	10069835-10069943	-
XAE	chr1.348	chr1	10069835	10069916	10069835-10069916	-
XAE	chr1.348	chr1	10073103	10073217	10073103-10073217	-
XAE	chr1.348	chr1	10073136	10073217	10073136-10073217	-
XAE	chr1.348	chr1	10069835	10069919	10069835-10069919	-
XAE	chr1.348	chr1	10073126	10073217	10073126-10073217	-
SKIP_ON	chr1.349	chr1	10148563	10148757	10148332,10148563-10148757,10149137	-
SKIP_OFF	chr1.349	chr1	10148563	10148757	1014833210149130	-
XSKIP_ON	chr1.349	chr1	10148563	10148757	10148332,10148563-10148757,10149176	-
XSKIP_OFF	chr1.349	chr1	10148563	10148757	1014833210149130	-
XAE	chr1.357	chr1	10589282	10589352	10589282-10589352	-
XAE	chr1.357	chr1	10589266	10589352	10589266-10589352	-
AE	chr1.357	chr1	10589282	10589352	10589282-10589352	-
AE	chr1.357	chr1	10589266	10589352	10589266-10589352	-
XMSKIP_ON	chr1.360	chr1	10690271	10691654	10690076,10690271-10690367,10691368-10691654,10693405	-
XMSKIP_OFF	chr1.360	chr1	10690271	10691654	1068987310693400	-
MSKIP_ON	chr1.360	chr1	10690271	10691654	10689873,10690271-10690367,10691368-10691654,10693405	-
MSKIP_OFF	chr1.360	chr1	10690271	10691654	1068987310693400	-
MSKIP_ON	chr1.360	chr1	10690271	10691654	10689873,10690271-10690371,10691368-10691654,10693405	-
MSKIP_OFF	chr1.360	chr1	10690271	10691654	1068987310693400	-
AE	chr1.360	chr1	10689418	10690086	10689418-10690086	-
AE	chr1.360	chr1	10689418	10689873	10689418-10689873	-
AE	chr1.360	chr1	10689418	10690076	10689418-10690076	-
AE	chr1.360	chr1	10687862	10687917	10687862-10687917	-
AE	chr1.360	chr1	10687882	10687917	10687882-10687917	-
AE	chr1.360	chr1	10689418	10690161	10689418-10690161	-
AE	chr1.360	chr1	10688436	10688637	10688436-10688637	-
AE	chr1.360	chr1	10688485	10688637	10688485-10688637	-
SKIP_ON	chr1.361	chr1	10783942	10784105	10782974,10783942-10784105,10784509	-
SKIP_OFF	chr1.361	chr1	10783942	10784105	1078297410784500	-
IR_ON	chr1.362	chr1	10816396	10816451	10816367-10816575	-
IR_OFF	chr1.362	chr1	10816396	10816451	10816367-10816396,10816451-10816575	-
IR_ON	chr1.362	chr1	10816383	10816451	10816367-10816575	-
IR_OFF	chr1.362	chr1	10816383	10816451	10816367-10816383,10816451-10816575	-
AE	chr1.362	chr1	10816367	10816396	10816367-10816396	-
AE	chr1.362	chr1	10816367	10816383	10816367-10816383	-
SKIP_ON	chr1.369	chr1	11238771	11238856	11237598,11238771-11238856,11238962	-
SKIP_OFF	chr1.369	chr1	11238771	11238856	1123759811238960	-
XSKIP_ON	chr1.369	chr1	11238771	11238856	11237598,11238771-11238856,11238962	-
XSKIP_OFF	chr1.369	chr1	11238771	11238856	1123759211238960	-
XSKIP_ON	chr1.369	chr1	11238771	11238856	11237598,11238771-11238856,11238962	-
XSKIP_OFF	chr1.369	chr1	11238771	11238856	1123764111238960	-
IR_ON	chr1.369	chr1	11237414	11237479	11237252-11237598	-
IR_OFF	chr1.369	chr1	11237414	11237479	11237252-11237414,11237479-11237598	-
XIR_ON	chr1.369	chr1	11237414	11237479	11237252-11237592	-
XIR_OFF	chr1.369	chr1	11237414	11237479	11237252-11237414,11237479-11237598	-
XIR_ON	chr1.369	chr1	11237414	11237479	11237252-11237641	-
XIR_OFF	chr1.369	chr1	11237414	11237479	11237252-11237414,11237479-11237598	-
AE	chr1.369	chr1	11237252	11237598	11237252-11237598	-
AE	chr1.369	chr1	11237252	11237641	11237252-11237641	-
AE	chr1.369	chr1	11237252	11237592	11237252-11237592	-
XIR_ON	chr1.373	chr1	11314421	11314620	11314185-11314737	-
XIR_OFF	chr1.373	chr1	11314421	11314620	11314185-11314421,11314620-11314695	-
IR_ON	chr1.373	chr1	11314421	11314594	11314185-11314737	-
IR_OFF	chr1.373	chr1	11314421	11314594	11314185-11314421,11314594-11314737	-
AE	chr1.374	chr1	11331957	11332092	11331957-11332092	-
AE	chr1.374	chr1	11331957	11332108	11331957-11332108	-
AE	chr1.374	chr1	11331957	11332130	11331957-11332130	-
SKIP_ON	chr1.381	chr1	11601512	11601538	11601383,11601512-11601538,11601616	-
SKIP_OFF	chr1.381	chr1	11601512	11601538	1160138311601610	-
SKIP_ON	chr1.383	chr1	11715044	11715125	11714877,11715044-11715125,11715327	-
SKIP_OFF	chr1.383	chr1	11715044	11715125	1171487711715320	-
IR_ON	chr1.391	chr1	12067086	12067474	12066997-12067560	-
IR_OFF	chr1.391	chr1	12067086	12067474	12066997-12067086,12067474-12067560	-
IR_ON	chr1.391	chr1	12068609	12069192	12068542-12069263	-
IR_OFF	chr1.391	chr1	12068609	12069192	12068542-12068609,12069192-12069263	-
XIR_ON	chr1.391	chr1	12067086	12067474	12066997-12067560	-
XIR_OFF	chr1.391	chr1	12067086	12067474	12067001-12067086,12067474-12067560	-
AE	chr1.391	chr1	12068162	12068318	12068162-12068318	-
AE	chr1.391	chr1	12068162	12068229	12068162-12068229	-
SKIP_ON	chr1.396	chr1	12401420	12401543	12399530,12401420-12401543,12402696	-
SKIP_OFF	chr1.396	chr1	12401420	12401543	1239953012402690	-
SKIP_ON	chr1.403	chr1	13977448	13977524	13977145,13977448-13977524,13979805	-
SKIP_OFF	chr1.403	chr1	13977448	13977524	1397714513979800	-
IR_ON	chr1.404	chr1	14008873	14009254	14008469-14009376	-
IR_OFF	chr1.404	chr1	14008873	14009254	14008469-14008873,14009254-14009376	-
AE	chr1.41	chr1	1072921	1073075	1072921-1073075	-
AE	chr1.41	chr1	1072921	1073102	1072921-1073102	-
SKIP_ON	chr1.412	chr1	15390602	15391014	15388068,15390602-15391014,15392504	-
SKIP_OFF	chr1.412	chr1	15390602	15391014	1538806815392500	-
XMSKIP_ON	chr1.414	chr1	15601036	15601377	15599675,15601036-15601122,15601316-15601377,15606220	-
XMSKIP_OFF	chr1.414	chr1	15601036	15601377	1559966215606220	-
XIR_ON	chr1.414	chr1	15599521	15599608	15599473-15599662	-
XIR_OFF	chr1.414	chr1	15599521	15599608	15599473-15599521,15599608-15599675	-
SKIP_ON	chr1.422	chr1	16489851	16490046	16488157,16489851-16490046,16490371	-
SKIP_OFF	chr1.422	chr1	16489851	16490046	1648815716490370	-
IR_ON	chr1.422	chr1	16476903	16477468	16476871-16477540	-
IR_OFF	chr1.422	chr1	16476903	16477468	16476871-16476903,16477468-16477540	-
XIR_ON	chr1.422	chr1	16488157	16490371	16488148-16490533	-
XIR_OFF	chr1.422	chr1	16488157	16490371	16488148-16488157,16490371-16490590	-
IR_ON	chr1.422	chr1	16488157	16490371	16488148-16490533	-
IR_OFF	chr1.422	chr1	16488157	16490371	16488148-16488157,16490371-16490533	-
MIR_ON	chr1.422	chr1	16488157	16490371	16488148-16490533	-
MIR_OFF	chr1.422	chr1	16488157	16490371	16488148-16488157,16489851-16490046,16490371-16490533	-
IR_ON	chr1.422	chr1	16483311	16483437	16483243-16483531	-
IR_OFF	chr1.422	chr1	16483311	16483437	16483243-16483311,16483437-16483531	-
SKIP_ON	chr1.423	chr1	16557319	16557477	16557218,16557319-16557477,16557646	-
SKIP_OFF	chr1.423	chr1	16557319	16557477	1655721816557640	-
IR_ON	chr1.423	chr1	16557818	16558122	16557646-16558459	-
IR_OFF	chr1.423	chr1	16557818	16558122	16557646-16557818,16558122-16558459	-
SKIP_ON	chr1.426	chr1	16712931	16712980	16704099,16712931-16712980,16716053	-
SKIP_OFF	chr1.426	chr1	16712931	16712980	1670409916716050	-
IR_ON	chr1.426	chr1	16703316	16703573	16703131-16704099	-
IR_OFF	chr1.426	chr1	16703316	16703573	16703131-16703316,16703573-16704099	-
MIR_ON	chr1.426	chr1	16703316	16703870	16703131-16704099	-
MIR_OFF	chr1.426	chr1	16703316	16703870	16703131-16703316,16703573-16703728,16703870-16704099	-
IR_ON	chr1.426	chr1	16703728	16703870	16703573-16704099	-
IR_OFF	chr1.426	chr1	16703728	16703870	16703573-16703728,16703870-16704099	-
SKIP_ON	chr1.430	chr1	16864363	16864399	16864246,16864363-16864399,16867186	-
SKIP_OFF	chr1.430	chr1	16864363	16864399	1686424616867180	-
XSKIP_ON	chr1.432	chr1	16903574	16903687	16902159,16903574-16903687,16906329	-
XSKIP_OFF	chr1.432	chr1	16903574	16903687	1690215916906410	-
SKIP_ON	chr1.432	chr1	16903574	16903703	16902159,16903574-16903703,16906415	-
SKIP_OFF	chr1.432	chr1	16903574	16903703	1690215916906410	-
MIR_ON	chr1.432	chr1	16898752	16899201	16898593-16899367	-
MIR_OFF	chr1.432	chr1	16898752	16899201	16898593-16898752,16899027-16899128,16899201-16899367	-
AE	chr1.432	chr1	16898355	16898491	16898355-16898491	-
AE	chr1.432	chr1	16898248	16898491	16898248-16898491	-
XAE	chr1.432	chr1	16903574	16903687	16903574-16903687	-
XAE	chr1.432	chr1	16903574	16903703	16903574-16903703	-
AE	chr1.44	chr1	1100135	1100240	1100135-1100240	-
AE	chr1.44	chr1	1100135	1100229	1100135-1100229	-
AE	chr1.44	chr1	1099327	1099569	1099327-1099569	-
AE	chr1.44	chr1	1099327	1099409	1099327-1099409	-
SKIP_ON	chr1.440	chr1	17402837	17402900	17400997,17402837-17402900,17403173	-
SKIP_OFF	chr1.440	chr1	17402837	17402900	1740099717403170	-
AE	chr1.440	chr1	17400322	17400695	17400322-17400695	-
AE	chr1.440	chr1	17400304	17400695	17400304-17400695	-
SKIP_ON	chr1.441	chr1	17460865	17460947	17456375,17460865-17460947,17463746	-
SKIP_OFF	chr1.441	chr1	17460865	17460947	1745637517463740	-
XIR_ON	chr1.441	chr1	17464095	17464377	17463986-17466371	-
XIR_OFF	chr1.441	chr1	17464095	17464377	17463986-17464095,17464377-17464406	-
MIR_ON	chr1.441	chr1	17464095	17466130	17463986-17466371	-
MIR_OFF	chr1.441	chr1	17464095	17466130	17463986-17464095,17464377-17464579,17465734-17465752,17466130-17466371	-
AE	chr1.441	chr1	17455660	17455800	17455660-17455800	-
AE	chr1.441	chr1	17455660	17455815	17455660-17455815	-
MIR_ON	chr1.45	chr1	1123092	1123896	1123012-1123938	-
MIR_OFF	chr1.45	chr1	1123092	1123896	1123012-1123092,1123199-1123354,1123896-1123938	-
SKIP_ON	chr1.466	chr1	19420282	19420378	19419652,19420282-19420378,19420854	-
SKIP_OFF	chr1.466	chr1	19420282	19420378	1941965219420850	-
XAE	chr1.466	chr1	19420979	19421076	19420979-19421076	-
XAE	chr1.466	chr1	19420979	19421088	19420979-19421088	-
XAE	chr1.466	chr1	19420979	19421086	19420979-19421086	-
SKIP_ON	chr1.471	chr1	19602406	19602472	19602327,19602406-19602472,19605741	-
SKIP_OFF	chr1.471	chr1	19602406	19602472	1960232719605740	-
XSKIP_ON	chr1.471	chr1	19602406	19602472	19602327,19602406-19602472,19605741	-
XSKIP_OFF	chr1.471	chr1	19602406	19602472	1960223919605740	-
XSKIP_ON	chr1.471	chr1	19609068	19610817	19608598,19609068-19610817,19610868	-
XSKIP_OFF	chr1.471	chr1	19609068	19610817	1960859819611000	-
IR_ON	chr1.471	chr1	19607061	19607242	19606982-19607374	-
IR_OFF	chr1.471	chr1	19607061	19607242	19606982-19607061,19607242-19607374	-
XAE	chr1.471	chr1	19608463	19608598	19608463-19608598	-
XAE	chr1.471	chr1	19608463	19609067	19608463-19609067	-
AE	chr1.471	chr1	19607936	19608047	19607936-19608047	-
AE	chr1.471	chr1	19607936	19608153	19607936-19608153	-
AE	chr1.471	chr1	19602103	19602327	19602103-19602327	-
AE	chr1.471	chr1	19602103	19602239	19602103-19602239	-
SKIP_ON	chr1.473	chr1	19636504	19636660	19635472,19636504-19636660,19637323	-
SKIP_OFF	chr1.473	chr1	19636504	19636660	1963547219637320	-
SKIP_ON	chr1.473	chr1	19636504	19636670	19635472,19636504-19636670,19637323	-
SKIP_OFF	chr1.473	chr1	19636504	19636670	1963547219637320	-
XSKIP_ON	chr1.473	chr1	19636504	19636660	19635472,19636504-19636660,19637337	-
XSKIP_OFF	chr1.473	chr1	19636504	19636660	1963547219637320	-
AE	chr1.473	chr1	19636504	19636660	19636504-19636660	-
AE	chr1.473	chr1	19636504	19636670	19636504-19636670	-
XAE	chr1.473	chr1	19636504	19636670	19636504-19636670	-
XAE	chr1.473	chr1	19636504	19636660	19636504-19636660	-
AE	chr1.486	chr1	20489732	20489775	20489732-20489775	-
AE	chr1.486	chr1	20489732	20489786	20489732-20489786	-
IR_ON	chr1.491	chr1	20709038	20709123	20708971-20709225	-
IR_OFF	chr1.491	chr1	20709038	20709123	20708971-20709038,20709123-20709225	-
IR_ON	chr1.492	chr1	20722135	20722313	20722017-20722372	-
IR_OFF	chr1.492	chr1	20722135	20722313	20722017-20722135,20722313-20722372	-
IR_ON	chr1.492	chr1	20726229	20726332	20726064-20726471	-
IR_OFF	chr1.492	chr1	20726229	20726332	20726064-20726229,20726332-20726471	-
AE	chr1.492	chr1	20715328	20715410	20715328-20715410	-
AE	chr1.492	chr1	20715328	20715356	20715328-20715356	-
AE	chr1.495	chr1	20952340	20952637	20952340-20952637	-
AE	chr1.495	chr1	20952351	20952637	20952351-20952637	-
XAE	chr1.495	chr1	20952340	20952637	20952340-20952637	-
XAE	chr1.495	chr1	20952351	20952637	20952351-20952637	-
IR_ON	chr1.50	chr1	1249881	1250603	1249672-1250757	-
IR_OFF	chr1.50	chr1	1249881	1250603	1249672-1249881,1250603-1250757	-
XSKIP_ON	chr1.511	chr1	21202130	21202211	21201080,21202130-21202211,21202366	-
XSKIP_OFF	chr1.511	chr1	21202130	21202211	2120108921202360	-
XSKIP_ON	chr1.511	chr1	21202130	21202211	21201080,21202130-21202211,21202366	-
XSKIP_OFF	chr1.511	chr1	21202130	21202211	2120105521202360	-
SKIP_ON	chr1.511	chr1	21202130	21202211	21201080,21202130-21202211,21202366	-
SKIP_OFF	chr1.511	chr1	21202130	21202211	2120108021202360	-
SKIP_ON	chr1.511	chr1	21202130	21202211	21201089,21202130-21202211,21202366	-
SKIP_OFF	chr1.511	chr1	21202130	21202211	2120108921202360	-
XSKIP_ON	chr1.511	chr1	21202130	21202211	21201089,21202130-21202211,21202366	-
XSKIP_OFF	chr1.511	chr1	21202130	21202211	2120105521202360	-
XSKIP_ON	chr1.511	chr1	21202130	21202211	21201089,21202130-21202211,21202366	-
XSKIP_OFF	chr1.511	chr1	21202130	21202211	2120108021202360	-
SKIP_ON	chr1.513	chr1	21232457	21232513	21232309,21232457-21232513,21235067	-
SKIP_OFF	chr1.513	chr1	21232457	21232513	2123230921235060	-
SKIP_ON	chr1.523	chr1	21672923	21672979	21672692,21672923-21672979,21673056	-
SKIP_OFF	chr1.523	chr1	21672923	21672979	2167269221673050	-
SKIP_ON	chr1.523	chr1	21674768	21674814	21674119,21674768-21674814,21674956	-
SKIP_OFF	chr1.523	chr1	21674768	21674814	2167411921674950	-
XSKIP_ON	chr1.523	chr1	21672923	21672979	21672841,21672923-21672979,21673056	-
XSKIP_OFF	chr1.523	chr1	21672923	21672979	2167269221673050	-
MIR_ON	chr1.523	chr1	21673133	21674065	21673056-21674119	-
MIR_OFF	chr1.523	chr1	21673133	21674065	21673056-21673133,21673442-21673610,21673937-21673975,21674065-21674119	-
XMIR_ON	chr1.523	chr1	21673610	21674065	21673056-21674119	-
XMIR_OFF	chr1.523	chr1	21673610	21674065	21673442-21673610,21673937-21673975,21674065-21674119	-
IR_ON	chr1.523	chr1	21674814	21674956	21674768-21675019	-
IR_OFF	chr1.523	chr1	21674814	21674956	21674768-21674814,21674956-21675019	-
MIR_ON	chr1.523	chr1	21673119	21674065	21673056-21674119	-
MIR_OFF	chr1.523	chr1	21673119	21674065	21673056-21673119,21673442-21673610,21673937-21673975,21674065-21674119	-
MIR_ON	chr1.523	chr1	21673119	21674065	21673056-21674119	-
MIR_OFF	chr1.523	chr1	21673119	21674065	21673056-21673119,21673442-21673749,21673937-21673975,21674065-21674119	-
AE	chr1.523	chr1	21674768	21675019	21674768-21675019	-
AE	chr1.523	chr1	21674956	21675019	21674956-21675019	-
AE	chr1.523	chr1	21673056	21673133	21673056-21673133	-
AE	chr1.523	chr1	21673056	21673119	21673056-21673119	-
AE	chr1.523	chr1	21673442	21673610	21673442-21673610	-
AE	chr1.523	chr1	21673442	21673749	21673442-21673749	-
SKIP_ON	chr1.525	chr1	21718054	21718118	21717962,21718054-21718118,21718218	-
SKIP_OFF	chr1.525	chr1	21718054	21718118	2171796221718210	-
SKIP_ON	chr1.547	chr1	22457679	22457720	22457233,22457679-22457720,22458146	-
SKIP_OFF	chr1.547	chr1	22457679	22457720	2245723322458140	-
IR_ON	chr1.548	chr1	22540950	22541090	22540828-22541173	-
IR_OFF	chr1.548	chr1	22540950	22541090	22540828-22540950,22541090-22541173	-
AE	chr1.551	chr1	22648960	22649121	22648960-22649121	-
AE	chr1.551	chr1	22648960	22649095	22648960-22649095	-
SKIP_ON	chr1.552	chr1	22681268	22681330	22681135,22681268-22681330,22682375	-
SKIP_OFF	chr1.552	chr1	22681268	22681330	2268113522682370	-
AE	chr1.552	chr1	22680840	22680981	22680840-22680981	-
AE	chr1.552	chr1	22680840	22680966	22680840-22680966	-
XMSKIP_ON	chr1.564	chr1	22975743	22980283	22974273,22975743-22975892,22977538-22977645,22978843-22978898,22978992-22979055,22979124-22979232,22979714-22979838,22980214-22980283,22982261	-
XMSKIP_OFF	chr1.564	chr1	22975743	22980283	2297417622982430	-
XMSKIP_ON	chr1.564	chr1	22975739	22980283	22974273,22975739-22975892,22977538-22977645,22978843-22978898,22978992-22979055,22979124-22979232,22979714-22979838,22980214-22980283,22982261	-
XMSKIP_OFF	chr1.564	chr1	22975739	22980283	2297417622982430	-
IR_ON	chr1.571	chr1	308254	309142	307614-309613	+
IR_OFF	chr1.571	chr1	308254	309142	307614-308254,309142-309613	+
AE	chr1.571	chr1	306375	307519	306375-307519	+
AE	chr1.571	chr1	307203	307519	307203-307519	+
SKIP_ON	chr1.588	chr1	693005	693086	691857,693005-693086,693177	+
SKIP_OFF	chr1.588	chr1	693005	693086	691857693177	+
AE	chr1.588	chr1	689154	689371	689154-689371	+
AE	chr1.588	chr1	689094	689371	689094-689371	+
AE	chr1.588	chr1	690836	690969	690836-690969	+
AE	chr1.588	chr1	690796	690969	690796-690969	+
SKIP_ON	chr1.589	chr1	695957	695997	695849,695957-695997,696120	+
SKIP_OFF	chr1.589	chr1	695957	695997	695849696120	+
IR_ON	chr1.592	chr1	747823	748627	747572-748735	+
IR_OFF	chr1.592	chr1	747823	748627	747572-747823,748627-748735	+
SKIP_ON	chr1.593	chr1	758911	758956	758257,758911-758956,759168	+
SKIP_OFF	chr1.593	chr1	758911	758956	758257759168	+
XSKIP_ON	chr1.593	chr1	758911	758956	758257,758911-758956,759168	+
XSKIP_OFF	chr1.593	chr1	758911	758956	758257759174	+
AE	chr1.593	chr1	753894	754310	753894-754310	+
AE	chr1.593	chr1	753875	754310	753875-754310	+
AE	chr1.595	chr1	795923	795983	795923-795983	+
AE	chr1.595	chr1	795923	795997	795923-795997	+
XSKIP_ON	chr1.60	chr1	1578892	1578986	1578300,1578892-1578986,1579097	-
XSKIP_OFF	chr1.60	chr1	1578892	1578986	15782991579037	-
MSKIP_ON	chr1.603	chr1	928482	928939	927882,928482-928564,928646-928709,928811-928939,929094	+
MSKIP_OFF	chr1.603	chr1	928482	928939	927882929094	+
SKIP_ON	chr1.607	chr1	969624	969688	969475,969624-969688,969810	+
SKIP_OFF	chr1.607	chr1	969624	969688	969475969810	+
SKIP_ON	chr1.607	chr1	966186	966265	966020,966186-966265,967520	+
SKIP_OFF	chr1.607	chr1	966186	966265	966020967520	+
MSKIP_ON	chr1.607	chr1	966186	967669	966020,966186-966265,967520-967669,968563	+
MSKIP_OFF	chr1.607	chr1	966186	967669	966020968563	+
XSKIP_ON	chr1.607	chr1	966186	966265	966020,966186-966265,967520	+
XSKIP_OFF	chr1.607	chr1	966186	966265	966020967513	+
SKIP_ON	chr1.607	chr1	966225	966265	966020,966225-966265,967520	+
SKIP_OFF	chr1.607	chr1	966225	966265	966020967520	+
MSKIP_ON	chr1.607	chr1	966225	967669	966020,966225-966265,967520-967669,968563	+
MSKIP_OFF	chr1.607	chr1	966225	967669	966020968563	+
XSKIP_ON	chr1.607	chr1	966225	966265	966020,966225-966265,967520	+
XSKIP_OFF	chr1.607	chr1	966225	966265	966020967513	+
SKIP_ON	chr1.607	chr1	967520	967669	966020,967520-967669,968563	+
SKIP_OFF	chr1.607	chr1	967520	967669	966020968563	+
XSKIP_ON	chr1.607	chr1	969624	969688	969475,969624-969688,969804	+
XSKIP_OFF	chr1.607	chr1	969624	969688	969475969810	+
SKIP_ON	chr1.607	chr1	967513	967669	966020,967513-967669,968563	+
SKIP_OFF	chr1.607	chr1	967513	967669	966020968563	+
XSKIP_ON	chr1.607	chr1	967520	967669	966265,967520-967669,968563	+
XSKIP_OFF	chr1.607	chr1	967520	967669	966020968563	+
XIR_ON	chr1.607	chr1	969688	969810	969624-969912	+
XIR_OFF	chr1.607	chr1	969688	969810	969624-969688,969810-969907	+
IR_ON	chr1.607	chr1	969688	969810	969624-969912	+
IR_OFF	chr1.607	chr1	969688	969810	969624-969688,969810-969912	+
IR_ON	chr1.607	chr1	969688	969804	969624-969912	+
IR_OFF	chr1.607	chr1	969688	969804	969624-969688,969804-969912	+
AE	chr1.607	chr1	966186	966265	966186-966265	+
AE	chr1.607	chr1	966225	966265	966225-966265	+
AE	chr1.607	chr1	969624	969912	969624-969912	+
AE	chr1.607	chr1	969810	969912	969810-969912	+
SKIP_ON	chr1.609	chr1	1081686	1081761	1081480,1081686-1081761,1081891	+
SKIP_OFF	chr1.609	chr1	1081686	1081761	10814801081891	+
SKIP_ON	chr1.616	chr1	1313755	1313877	1313584,1313755-1313877,1314245	+
SKIP_OFF	chr1.616	chr1	1313755	1313877	13135841314245	+
IR_ON	chr1.617	chr1	1338957	1339040	1338788-1339262	+
IR_OFF	chr1.617	chr1	1338957	1339040	1338788-1338957,1339040-1339262	+
IR_ON	chr1.618	chr1	1367752	1368573	1367599-1368635	+
IR_OFF	chr1.618	chr1	1367752	1368573	1367599-1367752,1368573-1368635	+
AE	chr1.63	chr1	1591532	1591630	1591532-1591630	-
AE	chr1.63	chr1	1591576	1591630	1591576-1591630	-
AE	chr1.638	chr1	1620320	1620362	1620320-1620362	+
AE	chr1.638	chr1	1620320	1620402	1620320-1620402	+
XIR_ON	chr1.644	chr1	1745789	1745962	1745492-1746382	+
XIR_OFF	chr1.644	chr1	1745789	1745962	1745492-1745789,1745962-1746179	+
SKIP_ON	chr1.648	chr1	1783817	1783892	1780888,1783817-1783892,1784223	+
SKIP_OFF	chr1.648	chr1	1783817	1783892	17808881784223	+
AE	chr1.648	chr1	1780462	1780888	1780462-1780888	+
AE	chr1.648	chr1	1780528	1780888	1780528-1780888	+
SKIP_ON	chr1.653	chr1	1945720	1945785	1938677,1945720-1945785,1946434	+
SKIP_OFF	chr1.653	chr1	1945720	1945785	19386771946434	+
IR_ON	chr1.653	chr1	1952490	1952580	1952394-1952649	+
IR_OFF	chr1.653	chr1	1952490	1952580	1952394-1952490,1952580-1952649	+
MSKIP_ON	chr1.658	chr1	2200305	2200589	2199335,2200305-2200415,2200510-2200589,2201000	+
MSKIP_OFF	chr1.658	chr1	2200305	2200589	21993352201000	+
SKIP_ON	chr1.658	chr1	2201484	2201525	2201036,2201484-2201525,2201642	+
SKIP_OFF	chr1.658	chr1	2201484	2201525	22010362201642	+
MSKIP_ON	chr1.658	chr1	2200350	2200589	2199335,2200350-2200415,2200510-2200589,2201000	+
MSKIP_OFF	chr1.658	chr1	2200350	2200589	21993352201000	+
SKIP_ON	chr1.658	chr1	2201000	2201036	2200589,2201000-2201036,2201484	+
SKIP_OFF	chr1.658	chr1	2201000	2201036	22005892201484	+
AE	chr1.658	chr1	2200305	2200415	2200305-2200415	+
AE	chr1.658	chr1	2200350	2200415	2200350-2200415	+
AE	chr1.666	chr1	2383870	2384016	2383870-2384016	+
AE	chr1.666	chr1	2383870	2383998	2383870-2383998	+
AE	chr1.666	chr1	2399384	2399530	2399384-2399530	+
AE	chr1.666	chr1	2399384	2399512	2399384-2399512	+
SKIP_ON	chr1.680	chr1	2757933	2757974	2757856,2757933-2757974,2763812	+
SKIP_OFF	chr1.680	chr1	2757933	2757974	27578562763812	+
SKIP_ON	chr1.683	chr1	2868740	2868826	2861785,2868740-2868826,2877767	+
SKIP_OFF	chr1.683	chr1	2868740	2868826	28617852877767	+
AE	chr1.7	chr1	316193	316413	316193-316413	-
AE	chr1.7	chr1	316218	316413	316218-316413	-
XMSKIP_ON	chr1.70	chr1	1712086	1712845	1711819,1712086-1712364,1712485-1712573,1712657-1712845,1713074	-
XMSKIP_OFF	chr1.70	chr1	1712086	1712845	17118011713158	-
XIR_ON	chr1.70	chr1	1710951	1711683	1710859-1711819	-
XIR_OFF	chr1.70	chr1	1710951	1711683	1710859-1710951,1711683-1711801	-
IR_ON	chr1.70	chr1	1710951	1711683	1710859-1711819	-
IR_OFF	chr1.70	chr1	1710951	1711683	1710859-1710951,1711683-1711819	-
SKIP_ON	chr1.705	chr1	3579897	3580003	3578902,3579897-3580003,3581775	+
SKIP_OFF	chr1.705	chr1	3579897	3580003	35789023581775	+
AE	chr1.714	chr1	3785955	3786024	3785955-3786024	+
AE	chr1.714	chr1	3785928	3786024	3785928-3786024	+
AE	chr1.714	chr1	3785945	3786024	3785945-3786024	+
AE	chr1.714	chr1	3777139	3777208	3777139-3777208	+
AE	chr1.714	chr1	3777112	3777208	3777112-3777208	+
MIR_ON	chr1.716	chr1	3799163	3799489	3799076-3799582	+
MIR_OFF	chr1.716	chr1	3799163	3799489	3799076-3799163,3799255-3799364,3799489-3799582	+
XSKIP_ON	chr1.718	chr1	3831474	3831655	3831380,3831474-3831655,3832120	+
XSKIP_OFF	chr1.718	chr1	3831474	3831655	38312083832120	+
SKIP_ON	chr1.718	chr1	3831017	3831035	3829976,3831017-3831035,3831161	+
SKIP_OFF	chr1.718	chr1	3831017	3831035	38299763831161	+
XSKIP_ON	chr1.718	chr1	3831474	3831594	3831380,3831474-3831594,3832170	+
XSKIP_OFF	chr1.718	chr1	3831474	3831594	38312083832120	+
XSKIP_ON	chr1.718	chr1	3831474	3831655	3831380,3831474-3831655,3832229	+
XSKIP_OFF	chr1.718	chr1	3831474	3831655	38312083832120	+
XSKIP_ON	chr1.718	chr1	3831474	3831633	3831380,3831474-3831633,3832120	+
XSKIP_OFF	chr1.718	chr1	3831474	3831633	38312083832120	+
IR_ON	chr1.718	chr1	3831035	3831161	3831017-3831380	+
IR_OFF	chr1.718	chr1	3831035	3831161	3831017-3831035,3831161-3831380	+
IR_ON	chr1.718	chr1	3831655	3832120	3831474-3832409	+
IR_OFF	chr1.718	chr1	3831655	3832120	3831474-3831655,3832120-3832409	+
IR_ON	chr1.718	chr1	3829976	3831017	3829716-3831035	+
IR_OFF	chr1.718	chr1	3829976	3831017	3829716-3829976,3831017-3831035	+
IR_ON	chr1.718	chr1	3831594	3832170	3831474-3832409	+
IR_OFF	chr1.718	chr1	3831594	3832170	3831474-3831594,3832170-3832409	+
IR_ON	chr1.718	chr1	3831655	3832229	3831474-3832409	+
IR_OFF	chr1.718	chr1	3831655	3832229	3831474-3831655,3832229-3832409	+
XIR_ON	chr1.718	chr1	3831035	3831161	3831017-3831380	+
XIR_OFF	chr1.718	chr1	3831035	3831161	3831017-3831035,3831161-3831208	+
IR_ON	chr1.718	chr1	3831633	3832120	3831474-3832409	+
IR_OFF	chr1.718	chr1	3831633	3832120	3831474-3831633,3832120-3832409	+
XIR_ON	chr1.718	chr1	3829976	3831017	3829716-3831035	+
XIR_OFF	chr1.718	chr1	3829976	3831017	3829716-3829976,3831017-3831380	+
XAE	chr1.718	chr1	3831474	3831655	3831474-3831655	+
XAE	chr1.718	chr1	3831474	3831594	3831474-3831594	+
XAE	chr1.718	chr1	3832120	3832409	3832120-3832409	+
XAE	chr1.718	chr1	3832170	3832409	3832170-3832409	+
AE	chr1.718	chr1	3832120	3832409	3832120-3832409	+
AE	chr1.718	chr1	3832229	3832409	3832229-3832409	+
AE	chr1.718	chr1	3832511	3832640	3832511-3832640	+
AE	chr1.718	chr1	3832490	3832640	3832490-3832640	+
AE	chr1.718	chr1	3831474	3831655	3831474-3831655	+
AE	chr1.718	chr1	3831474	3831633	3831474-3831633	+
XAE	chr1.718	chr1	3831474	3831633	3831474-3831633	+
XAE	chr1.718	chr1	3832229	3832409	3832229-3832409	+
XAE	chr1.718	chr1	3831161	3831208	3831161-3831208	+
XAE	chr1.718	chr1	3831161	3831380	3831161-3831380	+
AE	chr1.718	chr1	3831161	3831380	3831161-3831380	+
AE	chr1.718	chr1	3831017	3831380	3831017-3831380	+
AE	chr1.718	chr1	3829716	3829976	3829716-3829976	+
AE	chr1.718	chr1	3829716	3831035	3829716-3831035	+
XAE	chr1.718	chr1	3829716	3829976	3829716-3829976	+
XAE	chr1.718	chr1	3829716	3831035	3829716-3831035	+
SKIP_ON	chr1.719	chr1	3844490	3844693	3843030,3844490-3844693,3844840	+
SKIP_OFF	chr1.719	chr1	3844490	3844693	38430303844840	+
IR_ON	chr1.719	chr1	3838567	3838642	3838492-3838703	+
IR_OFF	chr1.719	chr1	3838567	3838642	3838492-3838567,3838642-3838703	+
SKIP_ON	chr1.72	chr1	1753451	1753469	1752901,1753451-1753469,1753653	-
SKIP_OFF	chr1.72	chr1	1753451	1753469	17529011753653	-
MIR_ON	chr1.72	chr1	1752589	1753653	1752491-1753683	-
MIR_OFF	chr1.72	chr1	1752589	1753653	1752491-1752589,1752804-1752901,1753451-1753469,1753653-1753683	-
MIR_ON	chr1.72	chr1	1752589	1753653	1752491-1753683	-
MIR_OFF	chr1.72	chr1	1752589	1753653	1752491-1752589,1752804-1752901,1753653-1753683	-
SKIP_ON	chr1.720	chr1	3852031	3852078	3850506,3852031-3852078,3852840	+
SKIP_OFF	chr1.720	chr1	3852031	3852078	38505063852840	+
IR_ON	chr1.720	chr1	3850372	3850472	3849828-3850506	+
IR_OFF	chr1.720	chr1	3850372	3850472	3849828-3850372,3850472-3850506	+
XIR_ON	chr1.720	chr1	3850372	3850472	3849828-3850506	+
XIR_OFF	chr1.720	chr1	3850372	3850472	3850043-3850372,3850472-3850506	+
XAE	chr1.720	chr1	3852840	3853211	3852840-3853211	+
XAE	chr1.720	chr1	3852840	3852929	3852840-3852929	+
XAE	chr1.720	chr1	3853909	3854136	3853909-3854136	+
XAE	chr1.720	chr1	3854002	3854136	3854002-3854136	+
AE	chr1.720	chr1	3849828	3850372	3849828-3850372	+
AE	chr1.720	chr1	3850043	3850372	3850043-3850372	+
SKIP_ON	chr1.722	chr1	3866119	3866254	3865984,3866119-3866254,3866370	+
SKIP_OFF	chr1.722	chr1	3866119	3866254	38659843866370	+
AE	chr1.727	chr1	4014963	4015253	4014963-4015253	+
AE	chr1.727	chr1	4015168	4015253	4015168-4015253	+
SKIP_ON	chr1.736	chr1	4151472	4151544	4150565,4151472-4151544,4151677	+
SKIP_OFF	chr1.736	chr1	4151472	4151544	41505654151677	+
SKIP_ON	chr1.736	chr1	4153459	4153566	4153364,4153459-4153566,4153905	+
SKIP_OFF	chr1.736	chr1	4153459	4153566	41533644153905	+
XSKIP_ON	chr1.736	chr1	4151472	4151544	4150565,4151472-4151544,4151677	+
XSKIP_OFF	chr1.736	chr1	4151472	4151544	41505654151666	+
IR_ON	chr1.736	chr1	4152089	4152676	4152040-4152749	+
IR_OFF	chr1.736	chr1	4152089	4152676	4152040-4152089,4152676-4152749	+
IR_ON	chr1.736	chr1	4152904	4153306	4152842-4153364	+
IR_OFF	chr1.736	chr1	4152904	4153306	4152842-4152904,4153306-4153364	+
IR_ON	chr1.736	chr1	4152904	4153277	4152842-4153364	+
IR_OFF	chr1.736	chr1	4152904	4153277	4152842-4152904,4153277-4153364	+
AE	chr1.736	chr1	4151677	4151783	4151677-4151783	+
AE	chr1.736	chr1	4151666	4151783	4151666-4151783	+
AE	chr1.736	chr1	4154061	4154140	4154061-4154140	+
AE	chr1.736	chr1	4154077	4154140	4154077-4154140	+
AE	chr1.736	chr1	4153306	4153364	4153306-4153364	+
AE	chr1.736	chr1	4153277	4153364	4153277-4153364	+
SKIP_ON	chr1.753	chr1	4550576	4550628	4546855,4550576-4550628,4551057	+
SKIP_OFF	chr1.753	chr1	4550576	4550628	45468554551057	+
IR_ON	chr1.770	chr1	4944208	4944346	4944116-4944396	+
IR_OFF	chr1.770	chr1	4944208	4944346	4944116-4944208,4944346-4944396	+
IR_ON	chr1.772	chr1	4971047	4971182	4970813-4971332	+
IR_OFF	chr1.772	chr1	4971047	4971182	4970813-4971047,4971182-4971332	+
XIR_ON	chr1.772	chr1	4971047	4971182	4970813-4971332	+
XIR_OFF	chr1.772	chr1	4971047	4971182	4970819-4971047,4971182-4971332	+
AE	chr1.775	chr1	5037801	5038008	5037801-5038008	+
AE	chr1.775	chr1	5037801	5038031	5037801-5038031	+
XIR_ON	chr1.779	chr1	5123607	5123720	5123536-5123932	+
XIR_OFF	chr1.779	chr1	5123607	5123720	5123536-5123607,5123720-5124237	+
IR_ON	chr1.779	chr1	5123607	5123720	5123536-5123932	+
IR_OFF	chr1.779	chr1	5123607	5123720	5123536-5123607,5123720-5123932	+
XAE	chr1.779	chr1	5123536	5123932	5123536-5123932	+
XAE	chr1.779	chr1	5123536	5123607	5123536-5123607	+
SKIP_ON	chr1.79	chr1	1902930	1903034	1902819,1902930-1903034,1903129	-
SKIP_OFF	chr1.79	chr1	1902930	1903034	19028191903129	-
AE	chr1.796	chr1	5756248	5757433	5756248-5757433	+
AE	chr1.796	chr1	5756248	5757338	5756248-5757338	+
AE	chr1.803	chr1	6070991	6071125	6070991-6071125	+
AE	chr1.803	chr1	6070991	6071107	6070991-6071107	+
AE	chr1.805	chr1	6081267	6081349	6081267-6081349	+
AE	chr1.805	chr1	6080963	6081349	6080963-6081349	+
AE	chr1.807	chr1	6142710	6142759	6142710-6142759	+
AE	chr1.807	chr1	6142664	6142759	6142664-6142759	+
XIR_ON	chr1.810	chr1	6320175	6320685	6320135-6321270	+
XIR_OFF	chr1.810	chr1	6320175	6320685	6320135-6320175,6320685-6320795	+
IR_ON	chr1.810	chr1	6320175	6320685	6320135-6321270	+
IR_OFF	chr1.810	chr1	6320175	6320685	6320135-6320175,6320685-6321270	+
SKIP_ON	chr1.82	chr1	2081093	2081194	2081005,2081093-2081194,2081280	-
SKIP_OFF	chr1.82	chr1	2081093	2081194	20810052081280	-
MIR_ON	chr1.82	chr1	2081351	2082089	2081280-2082132	-
MIR_OFF	chr1.82	chr1	2081351	2082089	2081280-2081351,2081444-2081486,2082089-2082132	-
IR_ON	chr1.824	chr1	6728870	6729007	6728830-6729286	+
IR_OFF	chr1.824	chr1	6728870	6729007	6728830-6728870,6729007-6729286	+
IR_ON	chr1.824	chr1	6728870	6729010	6728830-6729286	+
IR_OFF	chr1.824	chr1	6728870	6729010	6728830-6728870,6729010-6729286	+
SKIP_ON	chr1.830	chr1	6948404	6948524	6948195,6948404-6948524,6948640	+
SKIP_OFF	chr1.830	chr1	6948404	6948524	69481956948640	+
IR_ON	chr1.830	chr1	6952983	6953227	6952879-6953325	+
IR_OFF	chr1.830	chr1	6952983	6953227	6952879-6952983,6953227-6953325	+
MSKIP_ON	chr1.834	chr1	7068205	7068464	7068085,7068205-7068253,7068350-7068464,7068750	+
MSKIP_OFF	chr1.834	chr1	7068205	7068464	70680857068750	+
SKIP_ON	chr1.834	chr1	7066959	7067145	7066367,7066959-7067145,7067798	+
SKIP_OFF	chr1.834	chr1	7066959	7067145	70663677067798	+
SKIP_ON	chr1.834	chr1	7068205	7068253	7068085,7068205-7068253,7068750	+
SKIP_OFF	chr1.834	chr1	7068205	7068253	70680857068750	+
SKIP_ON	chr1.834	chr1	7068350	7068464	7068253,7068350-7068464,7068750	+
SKIP_OFF	chr1.834	chr1	7068350	7068464	70682537068750	+
XIR_ON	chr1.834	chr1	7067824	7067932	7066959-7068085	+
XIR_OFF	chr1.834	chr1	7067824	7067932	7067798-7067824,7067932-7068085	+
MIR_ON	chr1.834	chr1	7068253	7068750	7068205-7068841	+
MIR_OFF	chr1.834	chr1	7068253	7068750	7068205-7068253,7068350-7068464,7068750-7068841	+
IR_ON	chr1.834	chr1	7068253	7068750	7068205-7068841	+
IR_OFF	chr1.834	chr1	7068253	7068750	7068205-7068253,7068750-7068841	+
MIR_ON	chr1.834	chr1	7067145	7067932	7066959-7068085	+
MIR_OFF	chr1.834	chr1	7067145	7067932	7066959-7067145,7067798-7067824,7067932-7068085	+
AE	chr1.834	chr1	7068750	7068841	7068750-7068841	+
AE	chr1.834	chr1	7068205	7068841	7068205-7068841	+
SKIP_ON	chr1.835	chr1	7095132	7097850	7094958,7095132-7097850,7099985	+
SKIP_OFF	chr1.835	chr1	7095132	7097850	70949587099985	+
SKIP_ON	chr1.835	chr1	7097711	7097850	7094958,7097711-7097850,7099985	+
SKIP_OFF	chr1.835	chr1	7097711	7097850	70949587099985	+
AE	chr1.835	chr1	7095132	7097850	7095132-7097850	+
AE	chr1.835	chr1	7097711	7097850	7097711-7097850	+
AE	chr1.842	chr1	7235168	7235337	7235168-7235337	+
AE	chr1.842	chr1	7235288	7235337	7235288-7235337	+
IR_ON	chr1.852	chr1	7510598	7510829	7510369-7510968	+
IR_OFF	chr1.852	chr1	7510598	7510829	7510369-7510598,7510829-7510968	+
XIR_ON	chr1.852	chr1	7511769	7511892	7511535-7512042	+
XIR_OFF	chr1.852	chr1	7511769	7511892	7511535-7511769,7511892-7512137	+
IR_ON	chr1.852	chr1	7510482	7510829	7510369-7510968	+
IR_OFF	chr1.852	chr1	7510482	7510829	7510369-7510482,7510829-7510968	+
IR_ON	chr1.852	chr1	7511769	7511892	7511535-7512042	+
IR_OFF	chr1.852	chr1	7511769	7511892	7511535-7511769,7511892-7512042	+
AE	chr1.852	chr1	7509471	7510252	7509471-7510252	+
AE	chr1.852	chr1	7508857	7510252	7508857-7510252	+
AE	chr1.852	chr1	7510369	7510598	7510369-7510598	+
AE	chr1.852	chr1	7510369	7510482	7510369-7510482	+
IR_ON	chr1.854	chr1	7653875	7653972	7653727-7654103	+
IR_OFF	chr1.854	chr1	7653875	7653972	7653727-7653875,7653972-7654103	+
AE	chr1.855	chr1	7711647	7712053	7711647-7712053	+
AE	chr1.855	chr1	7711715	7712053	7711715-7712053	+
XSKIP_ON	chr1.860	chr1	7747237	7747364	7747046,7747237-7747364,7749146	+
XSKIP_OFF	chr1.860	chr1	7747237	7747364	77465337749166	+
IR_ON	chr1.861	chr1	7757770	7757862	7757732-7757960	+
IR_OFF	chr1.861	chr1	7757770	7757862	7757732-7757770,7757862-7757960	+
AE	chr1.862	chr1	7788343	7788475	7788343-7788475	+
AE	chr1.862	chr1	7788328	7788475	7788328-7788475	+
XMSKIP_ON	chr1.863	chr1	7796818	7798105	7796624,7796818-7796937,7798074-7798105,7798216	+
XMSKIP_OFF	chr1.863	chr1	7796818	7798105	77966247798228	+
XSKIP_ON	chr1.863	chr1	7796818	7796937	7796624,7796818-7796937,7798074	+
XSKIP_OFF	chr1.863	chr1	7796818	7796937	77965847798074	+
XMSKIP_ON	chr1.863	chr1	7796818	7798105	7796624,7796818-7796928,7798066-7798105,7798216	+
XMSKIP_OFF	chr1.863	chr1	7796818	7798105	77966247798228	+
XSKIP_ON	chr1.863	chr1	7796818	7796928	7796624,7796818-7796928,7798066	+
XSKIP_OFF	chr1.863	chr1	7796818	7796928	77965847798074	+
XMSKIP_ON	chr1.863	chr1	7796818	7798105	7796624,7796818-7796928,7798039-7798105,7798216	+
XMSKIP_OFF	chr1.863	chr1	7796818	7798105	77966247798228	+
XSKIP_ON	chr1.863	chr1	7796818	7796928	7796624,7796818-7796928,7798039	+
XSKIP_OFF	chr1.863	chr1	7796818	7796928	77965847798074	+
XSKIP_ON	chr1.863	chr1	7798074	7798105	7796584,7798074-7798105,7798216	+
XSKIP_OFF	chr1.863	chr1	7798074	7798105	77966247798228	+
XMSKIP_ON	chr1.863	chr1	7796818	7798105	7796624,7796818-7796937,7797987-7798105,7798216	+
XMSKIP_OFF	chr1.863	chr1	7796818	7798105	77966247798228	+
XMSKIP_ON	chr1.863	chr1	7796847	7798105	7796581,7796847-7796937,7797987-7798105,7798216	+
XMSKIP_OFF	chr1.863	chr1	7796847	7798105	77966247798228	+
XSKIP_ON	chr1.863	chr1	7796818	7796937	7796624,7796818-7796937,7797987	+
XSKIP_OFF	chr1.863	chr1	7796818	7796937	77965847798074	+
XSKIP_ON	chr1.863	chr1	7796847	7796937	7796581,7796847-7796937,7797987	+
XSKIP_OFF	chr1.863	chr1	7796847	7796937	77965847798074	+
AE	chr1.863	chr1	7791403	7791572	7791403-7791572	+
AE	chr1.863	chr1	7791381	7791572	7791381-7791572	+
XAE	chr1.863	chr1	7798074	7798105	7798074-7798105	+
XAE	chr1.863	chr1	7798039	7798105	7798039-7798105	+
AE	chr1.863	chr1	7798074	7798105	7798074-7798105	+
AE	chr1.863	chr1	7797987	7798105	7797987-7798105	+
AE	chr1.863	chr1	7796554	7796624	7796554-7796624	+
AE	chr1.863	chr1	7796534	7796624	7796534-7796624	+
AE	chr1.863	chr1	7791413	7791572	7791413-7791572	+
XAE	chr1.863	chr1	7796554	7796624	7796554-7796624	+
XAE	chr1.863	chr1	7796554	7796581	7796554-7796581	+
XAE	chr1.863	chr1	7796818	7796937	7796818-7796937	+
XAE	chr1.863	chr1	7796847	7796937	7796847-7796937	+
XAE	chr1.863	chr1	7791403	7791572	7791403-7791572	+
XAE	chr1.863	chr1	7791548	7791572	7791548-7791572	+
AE	chr1.863	chr1	7798066	7798105	7798066-7798105	+
AE	chr1.863	chr1	7798039	7798105	7798039-7798105	+
XAE	chr1.863	chr1	7796818	7796928	7796818-7796928	+
XAE	chr1.863	chr1	7791381	7791572	7791381-7791572	+
XAE	chr1.863	chr1	7796534	7796624	7796534-7796624	+
XAE	chr1.863	chr1	7791413	7791572	7791413-7791572	+
XSKIP_ON	chr1.866	chr1	7836483	7836496	7836424,7836483-7836496,7836835	+
XSKIP_OFF	chr1.866	chr1	7836483	7836496	78363437836835	+
XSKIP_ON	chr1.866	chr1	7836466	7836496	7836274,7836466-7836496,7836835	+
XSKIP_OFF	chr1.866	chr1	7836466	7836496	78363437836835	+
XMSKIP_ON	chr1.866	chr1	7836176	7836969	7836031,7836176-7836343,7836835-7836969,7837079	+
XMSKIP_OFF	chr1.866	chr1	7836176	7836969	78356477837116	+
XSKIP_ON	chr1.866	chr1	7836372	7836496	7836293,7836372-7836496,7836835	+
XSKIP_OFF	chr1.866	chr1	7836372	7836496	78363437836835	+
XSKIP_ON	chr1.866	chr1	7836436	7836496	7836280,7836436-7836496,7836835	+
XSKIP_OFF	chr1.866	chr1	7836436	7836496	78363437836835	+
XSKIP_ON	chr1.866	chr1	7836430	7836496	7836323,7836430-7836496,7836835	+
XSKIP_OFF	chr1.866	chr1	7836430	7836496	78363437836835	+
XSKIP_ON	chr1.866	chr1	7836349	7836496	7836255,7836349-7836496,7836835	+
XSKIP_OFF	chr1.866	chr1	7836349	7836496	78363437836835	+
XSKIP_ON	chr1.866	chr1	7836430	7836496	7836346,7836430-7836496,7836835	+
XSKIP_OFF	chr1.866	chr1	7836430	7836496	78363437836835	+
XSKIP_ON	chr1.866	chr1	7836176	7836274	7836031,7836176-7836274,7836466	+
XSKIP_OFF	chr1.866	chr1	7836176	7836274	78356687836364	+
XMSKIP_ON	chr1.866	chr1	7836364	7836969	7835668,7836364-7836496,7836835-7836969,7837079	+
XMSKIP_OFF	chr1.866	chr1	7836364	7836969	78356477837116	+
XSKIP_ON	chr1.866	chr1	7835992	7836031	7835932,7835992-7836031,7836176	+
XSKIP_OFF	chr1.866	chr1	7835992	7836031	78356687836364	+
XSKIP_ON	chr1.866	chr1	7835981	7836031	7835872,7835981-7836031,7836176	+
XSKIP_OFF	chr1.866	chr1	7835981	7836031	78356687836364	+
XSKIP_ON	chr1.866	chr1	7835990	7836031	7835848,7835990-7836031,7836176	+
XSKIP_OFF	chr1.866	chr1	7835990	7836031	78356687836364	+
XSKIP_ON	chr1.866	chr1	7836176	7836261	7836031,7836176-7836261,7836331	+
XSKIP_OFF	chr1.866	chr1	7836176	7836261	78356687836364	+
XSKIP_ON	chr1.866	chr1	7836176	7836293	7836031,7836176-7836293,7836372	+
XSKIP_OFF	chr1.866	chr1	7836176	7836293	78356687836364	+
XSKIP_ON	chr1.866	chr1	7836176	7836280	7836031,7836176-7836280,7836436	+
XSKIP_OFF	chr1.866	chr1	7836176	7836280	78356687836364	+
XSKIP_ON	chr1.866	chr1	7835964	7836031	7835906,7835964-7836031,7836176	+
XSKIP_OFF	chr1.866	chr1	7835964	7836031	78356687836364	+
XSKIP_ON	chr1.866	chr1	7835972	7836031	7835661,7835972-7836031,7836176	+
XSKIP_OFF	chr1.866	chr1	7835972	7836031	78356687836364	+
XSKIP_ON	chr1.866	chr1	7835895	7836031	7835654,7835895-7836031,7836176	+
XSKIP_OFF	chr1.866	chr1	7835895	7836031	78356687836364	+
XSKIP_ON	chr1.866	chr1	7836176	7836323	7836031,7836176-7836323,7836430	+
XSKIP_OFF	chr1.866	chr1	7836176	7836323	78356687836364	+
XSKIP_ON	chr1.866	chr1	7835967	7836031	7835897,7835967-7836031,7836176	+
XSKIP_OFF	chr1.866	chr1	7835967	7836031	78356687836364	+
XSKIP_ON	chr1.866	chr1	7836007	7836031	7835664,7836007-7836031,7836176	+
XSKIP_OFF	chr1.866	chr1	7836007	7836031	78356687836364	+
XSKIP_ON	chr1.866	chr1	7836176	7836255	7836031,7836176-7836255,7836349	+
XSKIP_OFF	chr1.866	chr1	7836176	7836255	78356687836364	+
XSKIP_ON	chr1.866	chr1	7836176	7836346	7836031,7836176-7836346,7836430	+
XSKIP_OFF	chr1.866	chr1	7836176	7836346	78356687836364	+
XMSKIP_ON	chr1.866	chr1	7835981	7836293	7835872,7835981-7836031,7836176-7836293,7836372	+
XMSKIP_OFF	chr1.866	chr1	7835981	7836293	78356687836364	+
XSKIP_ON	chr1.866	chr1	7836176	7836274	7836031,7836176-7836274,7836466	+
XSKIP_OFF	chr1.866	chr1	7836176	7836274	78358867836408	+
XMSKIP_ON	chr1.866	chr1	7836408	7836969	7835886,7836408-7836496,7836835-7836969,7837079	+
XMSKIP_OFF	chr1.866	chr1	7836408	7836969	78356477837116	+
XSKIP_ON	chr1.866	chr1	7835992	7836031	7835932,7835992-7836031,7836176	+
XSKIP_OFF	chr1.866	chr1	7835992	7836031	78358867836408	+
XSKIP_ON	chr1.866	chr1	7835981	7836031	7835872,7835981-7836031,7836176	+
XSKIP_OFF	chr1.866	chr1	7835981	7836031	78358867836408	+
XSKIP_ON	chr1.866	chr1	7835990	7836031	7835848,7835990-7836031,7836176	+
XSKIP_OFF	chr1.866	chr1	7835990	7836031	78358867836408	+
XSKIP_ON	chr1.866	chr1	7836176	7836261	7836031,7836176-7836261,7836331	+
XSKIP_OFF	chr1.866	chr1	7836176	7836261	78358867836408	+
XSKIP_ON	chr1.866	chr1	7836176	7836293	7836031,7836176-7836293,7836372	+
XSKIP_OFF	chr1.866	chr1	7836176	7836293	78358867836408	+
XSKIP_ON	chr1.866	chr1	7836176	7836280	7836031,7836176-7836280,7836436	+
XSKIP_OFF	chr1.866	chr1	7836176	7836280	78358867836408	+
XSKIP_ON	chr1.866	chr1	7835964	7836031	7835906,7835964-7836031,7836176	+
XSKIP_OFF	chr1.866	chr1	7835964	7836031	78358867836408	+
XSKIP_ON	chr1.866	chr1	7835972	7836031	7835661,7835972-7836031,7836176	+
XSKIP_OFF	chr1.866	chr1	7835972	7836031	78358867836408	+
XSKIP_ON	chr1.866	chr1	7835895	7836031	7835654,7835895-7836031,7836176	+
XSKIP_OFF	chr1.866	chr1	7835895	7836031	78358867836408	+
XSKIP_ON	chr1.866	chr1	7836176	7836323	7836031,7836176-7836323,7836430	+
XSKIP_OFF	chr1.866	chr1	7836176	7836323	78358867836408	+
XSKIP_ON	chr1.866	chr1	7835967	7836031	7835897,7835967-7836031,7836176	+
XSKIP_OFF	chr1.866	chr1	7835967	7836031	78358867836408	+
XSKIP_ON	chr1.866	chr1	7836007	7836031	7835664,7836007-7836031,7836176	+
XSKIP_OFF	chr1.866	chr1	7836007	7836031	78358867836408	+
XSKIP_ON	chr1.866	chr1	7836176	7836255	7836031,7836176-7836255,7836349	+
XSKIP_OFF	chr1.866	chr1	7836176	7836255	78358867836408	+
XSKIP_ON	chr1.866	chr1	7836176	7836346	7836031,7836176-7836346,7836430	+
XSKIP_OFF	chr1.866	chr1	7836176	7836346	78358867836408	+
XMSKIP_ON	chr1.866	chr1	7835981	7836293	7835872,7835981-7836031,7836176-7836293,7836372	+
XMSKIP_OFF	chr1.866	chr1	7835981	7836293	78358867836408	+
XSKIP_ON	chr1.866	chr1	7836176	7836274	7836031,7836176-7836274,7836466	+
XSKIP_OFF	chr1.866	chr1	7836176	7836274	78360227836329	+
XMSKIP_ON	chr1.866	chr1	7836329	7836969	7836022,7836329-7836496,7836835-7836969,7837079	+
XMSKIP_OFF	chr1.866	chr1	7836329	7836969	78356477837116	+
XSKIP_ON	chr1.866	chr1	7836176	7836261	7836031,7836176-7836261,7836331	+
XSKIP_OFF	chr1.866	chr1	7836176	7836261	78360227836329	+
XSKIP_ON	chr1.866	chr1	7836176	7836293	7836031,7836176-7836293,7836372	+
XSKIP_OFF	chr1.866	chr1	7836176	7836293	78360227836329	+
XSKIP_ON	chr1.866	chr1	7836176	7836280	7836031,7836176-7836280,7836436	+
XSKIP_OFF	chr1.866	chr1	7836176	7836280	78360227836329	+
XSKIP_ON	chr1.866	chr1	7836176	7836323	7836031,7836176-7836323,7836430	+
XSKIP_OFF	chr1.866	chr1	7836176	7836323	78360227836329	+
XSKIP_ON	chr1.866	chr1	7836176	7836255	7836031,7836176-7836255,7836349	+
XSKIP_OFF	chr1.866	chr1	7836176	7836255	78360227836329	+
XSKIP_ON	chr1.866	chr1	7836176	7836274	7836031,7836176-7836274,7836466	+
XSKIP_OFF	chr1.866	chr1	7836176	7836274	78359807836320	+
XMSKIP_ON	chr1.866	chr1	7836320	7836969	7835980,7836320-7836496,7836835-7836969,7837079	+
XMSKIP_OFF	chr1.866	chr1	7836320	7836969	78356477837116	+
XSKIP_ON	chr1.866	chr1	7835992	7836031	7835932,7835992-7836031,7836176	+
XSKIP_OFF	chr1.866	chr1	7835992	7836031	78359807836320	+
XSKIP_ON	chr1.866	chr1	7835981	7836031	7835872,7835981-7836031,7836176	+
XSKIP_OFF	chr1.866	chr1	7835981	7836031	78359807836320	+
XSKIP_ON	chr1.866	chr1	7835990	7836031	7835848,7835990-7836031,7836176	+
XSKIP_OFF	chr1.866	chr1	7835990	7836031	78359807836320	+
XSKIP_ON	chr1.866	chr1	7836176	7836261	7836031,7836176-7836261,7836331	+
XSKIP_OFF	chr1.866	chr1	7836176	7836261	78359807836320	+
XSKIP_ON	chr1.866	chr1	7836176	7836293	7836031,7836176-7836293,7836372	+
XSKIP_OFF	chr1.866	chr1	7836176	7836293	78359807836320	+
XSKIP_ON	chr1.866	chr1	7836176	7836280	7836031,7836176-7836280,7836436	+
XSKIP_OFF	chr1.866	chr1	7836176	7836280	78359807836320	+
XSKIP_ON	chr1.866	chr1	7836007	7836031	7835664,7836007-7836031,7836176	+
XSKIP_OFF	chr1.866	chr1	7836007	7836031	78359807836320	+
XSKIP_ON	chr1.866	chr1	7836176	7836255	7836031,7836176-7836255,7836349	+
XSKIP_OFF	chr1.866	chr1	7836176	7836255	78359807836320	+
XMSKIP_ON	chr1.866	chr1	7835981	7836293	7835872,7835981-7836031,7836176-7836293,7836372	+
XMSKIP_OFF	chr1.866	chr1	7835981	7836293	78359807836320	+
XSKIP_ON	chr1.866	chr1	7836483	7836496	7836424,7836483-7836496,7836835	+
XSKIP_OFF	chr1.866	chr1	7836483	7836496	78363457836939	+
XSKIP_ON	chr1.866	chr1	7836466	7836496	7836274,7836466-7836496,7836835	+
XSKIP_OFF	chr1.866	chr1	7836466	7836496	78363457836939	+
XMSKIP_ON	chr1.866	chr1	7836176	7836969	7836031,7836176-7836345,7836939-7836969,7837079	+
XMSKIP_OFF	chr1.866	chr1	7836176	7836969	78356477837116	+
XSKIP_ON	chr1.866	chr1	7836372	7836496	7836293,7836372-7836496,7836835	+
XSKIP_OFF	chr1.866	chr1	7836372	7836496	78363457836939	+
XSKIP_ON	chr1.866	chr1	7836436	7836496	7836280,7836436-7836496,7836835	+
XSKIP_OFF	chr1.866	chr1	7836436	7836496	78363457836939	+
XSKIP_ON	chr1.866	chr1	7836430	7836496	7836323,7836430-7836496,7836835	+
XSKIP_OFF	chr1.866	chr1	7836430	7836496	78363457836939	+
XSKIP_ON	chr1.866	chr1	7836349	7836496	7836255,7836349-7836496,7836835	+
XSKIP_OFF	chr1.866	chr1	7836349	7836496	78363457836939	+
XSKIP_ON	chr1.866	chr1	7836430	7836496	7836346,7836430-7836496,7836835	+
XSKIP_OFF	chr1.866	chr1	7836430	7836496	78363457836939	+
XSKIP_ON	chr1.866	chr1	7836483	7836496	7836424,7836483-7836496,7836835	+
XSKIP_OFF	chr1.866	chr1	7836483	7836496	78363427836875	+
XSKIP_ON	chr1.866	chr1	7836466	7836496	7836274,7836466-7836496,7836835	+
XSKIP_OFF	chr1.866	chr1	7836466	7836496	78363427836875	+
XMSKIP_ON	chr1.866	chr1	7836176	7836969	7836031,7836176-7836342,7836875-7836969,7837079	+
XMSKIP_OFF	chr1.866	chr1	7836176	7836969	78356477837116	+
XSKIP_ON	chr1.866	chr1	7836372	7836496	7836293,7836372-7836496,7836835	+
XSKIP_OFF	chr1.866	chr1	7836372	7836496	78363427836875	+
XSKIP_ON	chr1.866	chr1	7836436	7836496	7836280,7836436-7836496,7836835	+
XSKIP_OFF	chr1.866	chr1	7836436	7836496	78363427836875	+
XSKIP_ON	chr1.866	chr1	7836430	7836496	7836323,7836430-7836496,7836835	+
XSKIP_OFF	chr1.866	chr1	7836430	7836496	78363427836875	+
XSKIP_ON	chr1.866	chr1	7836349	7836496	7836255,7836349-7836496,7836835	+
XSKIP_OFF	chr1.866	chr1	7836349	7836496	78363427836875	+
XSKIP_ON	chr1.866	chr1	7836430	7836496	7836346,7836430-7836496,7836835	+
XSKIP_OFF	chr1.866	chr1	7836430	7836496	78363427836875	+
XSKIP_ON	chr1.866	chr1	7836466	7836496	7836274,7836466-7836496,7836835	+
XSKIP_OFF	chr1.866	chr1	7836466	7836496	78362717836949	+
XSKIP_ON	chr1.866	chr1	7836331	7836496	7836261,7836331-7836496,7836835	+
XSKIP_OFF	chr1.866	chr1	7836331	7836496	78362717836949	+
XSKIP_ON	chr1.866	chr1	7836372	7836496	7836293,7836372-7836496,7836835	+
XSKIP_OFF	chr1.866	chr1	7836372	7836496	78362717836949	+
XSKIP_ON	chr1.866	chr1	7836436	7836496	7836280,7836436-7836496,7836835	+
XSKIP_OFF	chr1.866	chr1	7836436	7836496	78362717836949	+
XSKIP_ON	chr1.866	chr1	7836430	7836496	7836323,7836430-7836496,7836835	+
XSKIP_OFF	chr1.866	chr1	7836430	7836496	78362717836949	+
XSKIP_ON	chr1.866	chr1	7836349	7836496	7836255,7836349-7836496,7836835	+
XSKIP_OFF	chr1.866	chr1	7836349	7836496	78362717836949	+
XSKIP_ON	chr1.866	chr1	7836430	7836496	7836346,7836430-7836496,7836835	+
XSKIP_OFF	chr1.866	chr1	7836430	7836496	78362717836949	+
XSKIP_ON	chr1.866	chr1	7836483	7836496	7836424,7836483-7836496,7836835	+
XSKIP_OFF	chr1.866	chr1	7836483	7836496	78363557836949	+
XMSKIP_ON	chr1.866	chr1	7836176	7836969	7836031,7836176-7836274,7836466-7836496,7836835-7836969,7837079	+
XMSKIP_OFF	chr1.866	chr1	7836176	7836969	78356477837116	+
XSKIP_ON	chr1.866	chr1	7836466	7836496	7836274,7836466-7836496,7836835	+
XSKIP_OFF	chr1.866	chr1	7836466	7836496	78363557836949	+
XMSKIP_ON	chr1.866	chr1	7835992	7836969	7835932,7835992-7836031,7836176-7836496,7836835-7836969,7837079	+
XMSKIP_OFF	chr1.866	chr1	7835992	7836969	78356477837116	+
XMSKIP_ON	chr1.866	chr1	7835981	7836969	7835872,7835981-7836031,7836176-7836496,7836835-7836969,7837079	+
XMSKIP_OFF	chr1.866	chr1	7835981	7836969	78356477837116	+
XMSKIP_ON	chr1.866	chr1	7835990	7836969	7835848,7835990-7836031,7836176-7836496,7836835-7836969,7837079	+
XMSKIP_OFF	chr1.866	chr1	7835990	7836969	78356477837116	+
XMSKIP_ON	chr1.866	chr1	7836176	7836969	7836031,7836176-7836261,7836331-7836496,7836835-7836969,7837079	+
XMSKIP_OFF	chr1.866	chr1	7836176	7836969	78356477837116	+
XMSKIP_ON	chr1.866	chr1	7836176	7836969	7836031,7836176-7836293,7836372-7836496,7836835-7836969,7837079	+
XMSKIP_OFF	chr1.866	chr1	7836176	7836969	78356477837116	+
XMSKIP_ON	chr1.866	chr1	7836176	7836969	7836031,7836176-7836280,7836436-7836496,7836835-7836969,7837079	+
XMSKIP_OFF	chr1.866	chr1	7836176	7836969	78356477837116	+
XMSKIP_ON	chr1.866	chr1	7835964	7836969	7835906,7835964-7836031,7836176-7836496,7836835-7836969,7837079	+
XMSKIP_OFF	chr1.866	chr1	7835964	7836969	78356477837116	+
XMSKIP_ON	chr1.866	chr1	7835972	7836969	7835661,7835972-7836031,7836176-7836496,7836835-7836969,7837079	+
XMSKIP_OFF	chr1.866	chr1	7835972	7836969	78356477837116	+
XMSKIP_ON	chr1.866	chr1	7835895	7836969	7835654,7835895-7836031,7836176-7836496,7836835-7836969,7837079	+
XMSKIP_OFF	chr1.866	chr1	7835895	7836969	78356477837116	+
XMSKIP_ON	chr1.866	chr1	7836176	7836969	7836031,7836176-7836323,7836430-7836496,7836835-7836969,7837079	+
XMSKIP_OFF	chr1.866	chr1	7836176	7836969	78356477837116	+
XSKIP_ON	chr1.866	chr1	7836176	7836496	7836031,7836176-7836496,7836835	+
XSKIP_OFF	chr1.866	chr1	7836176	7836496	78356477837116	+
XMSKIP_ON	chr1.866	chr1	7835967	7836969	7835897,7835967-7836031,7836176-7836496,7836835-7836969,7837079	+
XMSKIP_OFF	chr1.866	chr1	7835967	7836969	78356477837116	+
XMSKIP_ON	chr1.866	chr1	7836007	7836969	7835664,7836007-7836031,7836176-7836496,7836835-7836969,7837079	+
XMSKIP_OFF	chr1.866	chr1	7836007	7836969	78356477837116	+
XMSKIP_ON	chr1.866	chr1	7836176	7836969	7836031,7836176-7836255,7836349-7836496,7836835-7836969,7837079	+
XMSKIP_OFF	chr1.866	chr1	7836176	7836969	78356477837116	+
XMSKIP_ON	chr1.866	chr1	7836176	7836969	7836031,7836176-7836346,7836430-7836496,7836835-7836969,7837079	+
XMSKIP_OFF	chr1.866	chr1	7836176	7836969	78356477837116	+
XMSKIP_ON	chr1.866	chr1	7835981	7836969	7835872,7835981-7836031,7836176-7836293,7836372-7836496,7836835-7836969,7837079	+
XMSKIP_OFF	chr1.866	chr1	7835981	7836969	78356477837116	+
XSKIP_ON	chr1.866	chr1	7836835	7836969	7836496,7836835-7836969,7837079	+
XSKIP_OFF	chr1.866	chr1	7836835	7836969	78356477837116	+
XSKIP_ON	chr1.866	chr1	7836176	7836969	7836031,7836176-7836969,7837079	+
XSKIP_OFF	chr1.866	chr1	7836176	7836969	78356477837116	+
XMSKIP_ON	chr1.866	chr1	7836176	7836969	7836031,7836176-7836496,7836835-7836969,7837079	+
XMSKIP_OFF	chr1.866	chr1	7836176	7836969	78356477837116	+
XMSKIP_ON	chr1.866	chr1	7836176	7836969	7836031,7836176-7836355,7836949-7836969,7837079	+
XMSKIP_OFF	chr1.866	chr1	7836176	7836969	78356477837116	+
XMSKIP_ON	chr1.866	chr1	7836176	7836969	7836031,7836176-7836496,7836811-7836969,7837079	+
XMSKIP_OFF	chr1.866	chr1	7836176	7836969	78356477837116	+
XSKIP_ON	chr1.866	chr1	7836372	7836496	7836293,7836372-7836496,7836835	+
XSKIP_OFF	chr1.866	chr1	7836372	7836496	78363557836949	+
XSKIP_ON	chr1.866	chr1	7836436	7836496	7836280,7836436-7836496,7836835	+
XSKIP_OFF	chr1.866	chr1	7836436	7836496	78363557836949	+
XSKIP_ON	chr1.866	chr1	7836430	7836496	7836323,7836430-7836496,7836835	+
XSKIP_OFF	chr1.866	chr1	7836430	7836496	78363557836949	+
XSKIP_ON	chr1.866	chr1	7836430	7836496	7836346,7836430-7836496,7836835	+
XSKIP_OFF	chr1.866	chr1	7836430	7836496	78363557836949	+
XIR_ON	chr1.866	chr1	7836261	7836331	7836176-7836343	+
XIR_OFF	chr1.866	chr1	7836261	7836331	7836176-7836261,7836331-7836496	+
IR_ON	chr1.866	chr1	7836343	7836835	7836176-7836969	+
IR_OFF	chr1.866	chr1	7836343	7836835	7836176-7836343,7836835-7836969	+
XIR_ON	chr1.866	chr1	7836424	7836483	7836364-7836496	+
XIR_OFF	chr1.866	chr1	7836424	7836483	7836313-7836424,7836483-7836496	+
XIR_ON	chr1.866	chr1	7836496	7836835	7836176-7836969	+
XIR_OFF	chr1.866	chr1	7836496	7836835	7836364-7836496,7836835-7836969	+
XIR_ON	chr1.866	chr1	7836424	7836483	7836408-7836496	+
XIR_OFF	chr1.866	chr1	7836424	7836483	7836313-7836424,7836483-7836496	+
XIR_ON	chr1.866	chr1	7836496	7836835	7836176-7836969	+
XIR_OFF	chr1.866	chr1	7836496	7836835	7836408-7836496,7836835-7836969	+
XIR_ON	chr1.866	chr1	7836424	7836483	7836329-7836496	+
XIR_OFF	chr1.866	chr1	7836424	7836483	7836313-7836424,7836483-7836496	+
XIR_ON	chr1.866	chr1	7836346	7836430	7836329-7836496	+
XIR_OFF	chr1.866	chr1	7836346	7836430	7836176-7836346,7836430-7836496	+
XIR_ON	chr1.866	chr1	7836496	7836835	7836176-7836969	+
XIR_OFF	chr1.866	chr1	7836496	7836835	7836329-7836496,7836835-7836969	+
XIR_ON	chr1.866	chr1	7836424	7836483	7836320-7836496	+
XIR_OFF	chr1.866	chr1	7836424	7836483	7836313-7836424,7836483-7836496	+
XIR_ON	chr1.866	chr1	7836323	7836430	7836320-7836496	+
XIR_OFF	chr1.866	chr1	7836323	7836430	7836176-7836323,7836430-7836496	+
XIR_ON	chr1.866	chr1	7836346	7836430	7836320-7836496	+
XIR_OFF	chr1.866	chr1	7836346	7836430	7836176-7836346,7836430-7836496	+
XIR_ON	chr1.866	chr1	7836496	7836835	7836176-7836969	+
XIR_OFF	chr1.866	chr1	7836496	7836835	7836320-7836496,7836835-7836969	+
XIR_ON	chr1.866	chr1	7836261	7836331	7836176-7836345	+
XIR_OFF	chr1.866	chr1	7836261	7836331	7836176-7836261,7836331-7836496	+
IR_ON	chr1.866	chr1	7836345	7836939	7836176-7836969	+
IR_OFF	chr1.866	chr1	7836345	7836939	7836176-7836345,7836939-7836969	+
XIR_ON	chr1.866	chr1	7836261	7836331	7836176-7836342	+
XIR_OFF	chr1.866	chr1	7836261	7836331	7836176-7836261,7836331-7836496	+
IR_ON	chr1.866	chr1	7836342	7836875	7836176-7836969	+
IR_OFF	chr1.866	chr1	7836342	7836875	7836176-7836342,7836875-7836969	+
IR_ON	chr1.866	chr1	7836271	7836949	7836176-7836969	+
IR_OFF	chr1.866	chr1	7836271	7836949	7836176-7836271,7836949-7836969	+
XIR_ON	chr1.866	chr1	7836424	7836483	7836176-7836496	+
XIR_OFF	chr1.866	chr1	7836424	7836483	7836313-7836424,7836483-7836496	+
XIR_ON	chr1.866	chr1	7836424	7836483	7836331-7836496	+
XIR_OFF	chr1.866	chr1	7836424	7836483	7836313-7836424,7836483-7836496	+
XIR_ON	chr1.866	chr1	7836424	7836483	7836372-7836496	+
XIR_OFF	chr1.866	chr1	7836424	7836483	7836313-7836424,7836483-7836496	+
XIR_ON	chr1.866	chr1	7836424	7836483	7836349-7836496	+
XIR_OFF	chr1.866	chr1	7836424	7836483	7836313-7836424,7836483-7836496	+
XMIR_ON	chr1.866	chr1	7836424	7836835	7836176-7836969	+
XMIR_OFF	chr1.866	chr1	7836424	7836835	7836313-7836424,7836483-7836496,7836835-7836969	+
IR_ON	chr1.866	chr1	7836274	7836466	7836176-7836496	+
IR_OFF	chr1.866	chr1	7836274	7836466	7836176-7836274,7836466-7836496	+
MIR_ON	chr1.866	chr1	7836274	7836835	7836176-7836969	+
MIR_OFF	chr1.866	chr1	7836274	7836835	7836176-7836274,7836466-7836496,7836835-7836969	+
IR_ON	chr1.866	chr1	7836261	7836331	7836176-7836496	+
IR_OFF	chr1.866	chr1	7836261	7836331	7836176-7836261,7836331-7836496	+
IR_ON	chr1.866	chr1	7836293	7836372	7836176-7836496	+
IR_OFF	chr1.866	chr1	7836293	7836372	7836176-7836293,7836372-7836496	+
IR_ON	chr1.866	chr1	7836280	7836436	7836176-7836496	+
IR_OFF	chr1.866	chr1	7836280	7836436	7836176-7836280,7836436-7836496	+
IR_ON	chr1.866	chr1	7836323	7836430	7836176-7836496	+
IR_OFF	chr1.866	chr1	7836323	7836430	7836176-7836323,7836430-7836496	+
IR_ON	chr1.866	chr1	7836255	7836349	7836176-7836496	+
IR_OFF	chr1.866	chr1	7836255	7836349	7836176-7836255,7836349-7836496	+
IR_ON	chr1.866	chr1	7836346	7836430	7836176-7836496	+
IR_OFF	chr1.866	chr1	7836346	7836430	7836176-7836346,7836430-7836496	+
IR_ON	chr1.866	chr1	7836496	7836835	7836176-7836969	+
IR_OFF	chr1.866	chr1	7836496	7836835	7836176-7836496,7836835-7836969	+
XIR_ON	chr1.866	chr1	7836261	7836331	7836176-7836346	+
XIR_OFF	chr1.866	chr1	7836261	7836331	7836176-7836261,7836331-7836496	+
MIR_ON	chr1.866	chr1	7836261	7836835	7836176-7836969	+
MIR_OFF	chr1.866	chr1	7836261	7836835	7836176-7836261,7836331-7836496,7836835-7836969	+
XIR_ON	chr1.866	chr1	7836261	7836331	7836176-7836355	+
XIR_OFF	chr1.866	chr1	7836261	7836331	7836176-7836261,7836331-7836496	+
MIR_ON	chr1.866	chr1	7836293	7836835	7836176-7836969	+
MIR_OFF	chr1.866	chr1	7836293	7836835	7836176-7836293,7836372-7836496,7836835-7836969	+
MIR_ON	chr1.866	chr1	7836280	7836835	7836176-7836969	+
MIR_OFF	chr1.866	chr1	7836280	7836835	7836176-7836280,7836436-7836496,7836835-7836969	+
MIR_ON	chr1.866	chr1	7836323	7836835	7836176-7836969	+
MIR_OFF	chr1.866	chr1	7836323	7836835	7836176-7836323,7836430-7836496,7836835-7836969	+
XIR_ON	chr1.866	chr1	7836496	7836835	7836176-7836969	+
XIR_OFF	chr1.866	chr1	7836496	7836835	7836176-7836496,7836835-7837502	+
MIR_ON	chr1.866	chr1	7836255	7836835	7836176-7836969	+
MIR_OFF	chr1.866	chr1	7836255	7836835	7836176-7836255,7836349-7836496,7836835-7836969	+
XIR_ON	chr1.866	chr1	7836255	7836349	7836176-7836355	+
XIR_OFF	chr1.866	chr1	7836255	7836349	7836176-7836255,7836349-7836496	+
MIR_ON	chr1.866	chr1	7836346	7836835	7836176-7836969	+
MIR_OFF	chr1.866	chr1	7836346	7836835	7836176-7836346,7836430-7836496,7836835-7836969	+
XIR_ON	chr1.866	chr1	7836496	7836846	7836176-7836969	+
XIR_OFF	chr1.866	chr1	7836496	7836846	7836306-7836496,7836846-7836969	+
IR_ON	chr1.866	chr1	7836355	7836949	7836176-7836969	+
IR_OFF	chr1.866	chr1	7836355	7836949	7836176-7836355,7836949-7836969	+
IR_ON	chr1.866	chr1	7836496	7836811	7836176-7836969	+
IR_OFF	chr1.866	chr1	7836496	7836811	7836176-7836496,7836811-7836969	+
XAE	chr1.866	chr1	7836176	7836343	7836176-7836343	+
XAE	chr1.866	chr1	7836329	7836496	7836329-7836496	+
XAE	chr1.866	chr1	7836320	7836496	7836320-7836496	+
XAE	chr1.866	chr1	7836835	7836969	7836835-7836969	+
XAE	chr1.866	chr1	7836875	7836969	7836875-7836969	+
XAE	chr1.866	chr1	7836176	7836271	7836176-7836271	+
XAE	chr1.866	chr1	7836949	7836969	7836949-7836969	+
AE	chr1.866	chr1	7836176	7836343	7836176-7836343	+
AE	chr1.866	chr1	7836176	7836496	7836176-7836496	+
XAE	chr1.866	chr1	7836176	7836355	7836176-7836355	+
XAE	chr1.866	chr1	7836176	7836496	7836176-7836496	+
AE	chr1.866	chr1	7836835	7836969	7836835-7836969	+
AE	chr1.866	chr1	7836846	7836969	7836846-7836969	+
AE	chr1.866	chr1	7836811	7836969	7836811-7836969	+
XAE	chr1.866	chr1	7836939	7836969	7836939-7836969	+
XAE	chr1.866	chr1	7836176	7836345	7836176-7836345	+
XAE	chr1.866	chr1	7836176	7836342	7836176-7836342	+
AE	chr1.866	chr1	7836176	7836271	7836176-7836271	+
AE	chr1.866	chr1	7836176	7836355	7836176-7836355	+
XAE	chr1.866	chr1	7836483	7836496	7836483-7836496	+
XAE	chr1.866	chr1	7836430	7836496	7836430-7836496	+
XAE	chr1.866	chr1	7836176	7836274	7836176-7836274	+
XAE	chr1.866	chr1	7836176	7836261	7836176-7836261	+
XAE	chr1.866	chr1	7836466	7836496	7836466-7836496	+
XAE	chr1.866	chr1	7836331	7836496	7836331-7836496	+
XAE	chr1.866	chr1	7836176	7836293	7836176-7836293	+
XAE	chr1.866	chr1	7836176	7836323	7836176-7836323	+
XAE	chr1.866	chr1	7836176	7836255	7836176-7836255	+
XAE	chr1.866	chr1	7836349	7836496	7836349-7836496	+
XAE	chr1.866	chr1	7836176	7836346	7836176-7836346	+
XAE	chr1.866	chr1	7835992	7836031	7835992-7836031	+
XAE	chr1.866	chr1	7835981	7836031	7835981-7836031	+
XAE	chr1.866	chr1	7835964	7836031	7835964-7836031	+
XAE	chr1.866	chr1	7835972	7836031	7835972-7836031	+
XAE	chr1.866	chr1	7835967	7836031	7835967-7836031	+
XAE	chr1.866	chr1	7836007	7836031	7836007-7836031	+
XAE	chr1.866	chr1	7835895	7836031	7835895-7836031	+
XAE	chr1.866	chr1	7835990	7836031	7835990-7836031	+
XAE	chr1.866	chr1	7836176	7836280	7836176-7836280	+
XAE	chr1.866	chr1	7836372	7836496	7836372-7836496	+
XAE	chr1.866	chr1	7836436	7836496	7836436-7836496	+
AE	chr1.866	chr1	7836176	7836323	7836176-7836323	+
AE	chr1.866	chr1	7836176	7836346	7836176-7836346	+
XAE	chr1.866	chr1	7836176	7836969	7836176-7836969	+
XAE	chr1.866	chr1	7836846	7836969	7836846-7836969	+
SKIP_ON	chr1.867	chr1	7869971	7870083	7868151,7869971-7870083,7870642	+
SKIP_OFF	chr1.867	chr1	7869971	7870083	78681517870642	+
XMSKIP_ON	chr1.873	chr1	8068018	8069976	8067625,8068018-8068071,8068613-8068698,8069871-8069976,8070852	+
XMSKIP_OFF	chr1.873	chr1	8068018	8069976	80676068071015	+
XMSKIP_ON	chr1.873	chr1	8068018	8069976	8067625,8068018-8068071,8069871-8069976,8070852	+
XMSKIP_OFF	chr1.873	chr1	8068018	8069976	80676068071015	+
SKIP_ON	chr1.873	chr1	8068613	8068698	8068071,8068613-8068698,8069871	+
SKIP_OFF	chr1.873	chr1	8068613	8068698	80680718069871	+
XMSKIP_ON	chr1.880	chr1	8678790	8679163	8678543,8678790-8678887,8679033-8679163,8679272	+
XMSKIP_OFF	chr1.880	chr1	8678790	8679163	86785438679301	+
IR_ON	chr1.881	chr1	8708680	8708783	8708607-8708875	+
IR_OFF	chr1.881	chr1	8708680	8708783	8708607-8708680,8708783-8708875	+
XSKIP_ON	chr1.883	chr1	8776962	8777030	8776348,8776962-8777030,8777224	+
XSKIP_OFF	chr1.883	chr1	8776962	8777030	87763488777821	+
MSKIP_ON	chr1.883	chr1	8776962	8777684	8776348,8776962-8777030,8777224-8777684,8777821	+
MSKIP_OFF	chr1.883	chr1	8776962	8777684	87763488777821	+
XMSKIP_ON	chr1.883	chr1	8777821	8779144	8776348,8777821-8778080,8778226-8778378,8778730-8779144,8779327	+
XMSKIP_OFF	chr1.883	chr1	8777821	8779144	87763308779837	+
XMSKIP_ON	chr1.883	chr1	8777821	8780019	8776348,8777821-8778080,8778226-8778378,8778730-8779144,8779327-8780019,8780131	+
XMSKIP_OFF	chr1.883	chr1	8777821	8780019	87760448780170	+
XMSKIP_ON	chr1.883	chr1	8776962	8779144	8776348,8776962-8777030,8777224-8778080,8778226-8778378,8778730-8779144,8779327	+
XMSKIP_OFF	chr1.883	chr1	8776962	8779144	87763308779837	+
XMSKIP_ON	chr1.883	chr1	8776962	8780019	8776348,8776962-8777030,8777224-8778080,8778226-8778378,8778730-8779144,8779327-8780019,8780131	+
XMSKIP_OFF	chr1.883	chr1	8776962	8780019	87760448780170	+
XMSKIP_ON	chr1.883	chr1	8776962	8779144	8776348,8776962-8777030,8777224-8777684,8777821-8778080,8778226-8778378,8778730-8779144,8779327	+
XMSKIP_OFF	chr1.883	chr1	8776962	8779144	87763308779837	+
XMSKIP_ON	chr1.883	chr1	8776962	8780019	8776348,8776962-8777030,8777224-8777684,8777821-8778080,8778226-8778378,8778730-8779144,8779327-8780019,8780131	+
XMSKIP_OFF	chr1.883	chr1	8776962	8780019	87760448780170	+
XSKIP_ON	chr1.883	chr1	8779837	8780019	8776330,8779837-8780019,8780131	+
XSKIP_OFF	chr1.883	chr1	8779837	8780019	87760448780170	+
XMSKIP_ON	chr1.883	chr1	8778226	8779144	8778080,8778226-8778378,8778730-8779144,8779327	+
XMSKIP_OFF	chr1.883	chr1	8778226	8779144	87763308779837	+
XMSKIP_ON	chr1.883	chr1	8778226	8780019	8778080,8778226-8778378,8778730-8779144,8779327-8780019,8780131	+
XMSKIP_OFF	chr1.883	chr1	8778226	8780019	87760448780170	+
IR_ON	chr1.883	chr1	8777684	8777821	8777224-8778080	+
IR_OFF	chr1.883	chr1	8777684	8777821	8777224-8777684,8777821-8778080	+
XIR_ON	chr1.883	chr1	8777674	8777821	8777224-8778080	+
XIR_OFF	chr1.883	chr1	8777674	8777821	8777404-8777674,8777821-8778080	+
IR_ON	chr1.887	chr1	8889005	8889292	8888883-8889396	+
IR_OFF	chr1.887	chr1	8889005	8889292	8888883-8889005,8889292-8889396	+
IR_ON	chr1.887	chr1	8889751	8889840	8889679-8889911	+
IR_OFF	chr1.887	chr1	8889751	8889840	8889679-8889751,8889840-8889911	+
AE	chr1.887	chr1	8888701	8888777	8888701-8888777	+
AE	chr1.887	chr1	8888701	8888762	8888701-8888762	+
XSKIP_ON	chr1.888	chr1	8923712	8923940	8923010,8923712-8923940,8924027	+
XSKIP_OFF	chr1.888	chr1	8923712	8923940	89229978924045	+
XSKIP_ON	chr1.888	chr1	8923712	8923940	8923010,8923712-8923940,8924061	+
XSKIP_OFF	chr1.888	chr1	8923712	8923940	89229978924045	+
XIR_ON	chr1.888	chr1	8931543	8931684	8931429-8931938	+
XIR_OFF	chr1.888	chr1	8931543	8931684	8931429-8931543,8931684-8933397	+
XIR_ON	chr1.888	chr1	8931543	8931684	8931429-8931938	+
XIR_OFF	chr1.888	chr1	8931543	8931684	8931429-8931543,8931684-8932035	+
IR_ON	chr1.888	chr1	8931543	8931684	8931429-8931938	+
IR_OFF	chr1.888	chr1	8931543	8931684	8931429-8931543,8931684-8931938	+
XAE	chr1.888	chr1	8931429	8931543	8931429-8931543	+
XAE	chr1.888	chr1	8931429	8931938	8931429-8931938	+
AE	chr1.888	chr1	8924027	8924275	8924027-8924275	+
AE	chr1.888	chr1	8924061	8924275	8924061-8924275	+
AE	chr1.89	chr1	2256940	2257179	2256940-2257179	-
AE	chr1.89	chr1	2256940	2257149	2256940-2257149	-
AE	chr1.890	chr1	8958725	8960818	8958725-8960818	+
AE	chr1.890	chr1	8958821	8960818	8958821-8960818	+
MSKIP_ON	chr1.9	chr1	352465	352887	351096,352465-352615,352753-352887,358678	-
MSKIP_OFF	chr1.9	chr1	352465	352887	351096358678	-
SKIP_ON	chr1.9	chr1	346694	346754	345544,346694-346754,350943	-
SKIP_OFF	chr1.9	chr1	346694	346754	345544350943	-
AE	chr1.900	chr1	9302933	9303046	9302933-9303046	+
AE	chr1.900	chr1	9302933	9303015	9302933-9303015	+
AE	chr1.900	chr1	9302946	9303046	9302946-9303046	+
AE	chr1.906	chr1	9505066	9505267	9505066-9505267	+
AE	chr1.906	chr1	9505170	9505267	9505170-9505267	+
AE	chr1.921	chr1	10064670	10064978	10064670-10064978	+
AE	chr1.921	chr1	10064693	10064978	10064693-10064978	+
AE	chr1.921	chr1	10062762	10062900	10062762-10062900	+
AE	chr1.921	chr1	10062787	10062900	10062787-10062900	+
AE	chr1.926	chr1	10141157	10141363	10141157-10141363	+
AE	chr1.926	chr1	10141170	10141363	10141170-10141363	+
SKIP_ON	chr1.943	chr1	10812394	10812662	10811898,10812394-10812662,10813080	+
SKIP_OFF	chr1.943	chr1	10812394	10812662	1081189810813080	+
SKIP_ON	chr1.943	chr1	10812566	10812662	10811898,10812566-10812662,10813080	+
SKIP_OFF	chr1.943	chr1	10812566	10812662	1081189810813080	+
MSKIP_ON	chr1.943	chr1	10812394	10812662	10811898,10812394-10812485,10812566-10812662,10813080	+
MSKIP_OFF	chr1.943	chr1	10812394	10812662	1081189810813080	+
SKIP_ON	chr1.943	chr1	10812394	10812485	10811898,10812394-10812485,10812566	+
SKIP_OFF	chr1.943	chr1	10812394	10812485	1081189810812560	+
XIR_ON	chr1.943	chr1	10812485	10812566	10812394-10812662	+
XIR_OFF	chr1.943	chr1	10812485	10812566	10812396-10812485,10812566-10813674	+
IR_ON	chr1.943	chr1	10812485	10812566	10812394-10812662	+
IR_OFF	chr1.943	chr1	10812485	10812566	10812394-10812485,10812566-10812662	+
AE	chr1.943	chr1	10812394	10812662	10812394-10812662	+
AE	chr1.943	chr1	10812566	10812662	10812566-10812662	+
XAE	chr1.945	chr1	10930068	10930162	10930068-10930162	+
XAE	chr1.945	chr1	10930068	10930138	10930068-10930138	+
XAE	chr1.945	chr1	10930297	10930389	10930297-10930389	+
XAE	chr1.945	chr1	10930311	10930389	10930311-10930389	+
SKIP_ON	chr1.947	chr1	11011050	11011133	11010948,11011050-11011133,11011564	+
SKIP_OFF	chr1.947	chr1	11011050	11011133	1101094811011560	+
SKIP_ON	chr1.947	chr1	11012324	11012376	11011652,11012324-11012376,11012954	+
SKIP_OFF	chr1.947	chr1	11012324	11012376	1101165211012950	+
AE	chr1.959	chr1	11856028	11856120	11856028-11856120	+
AE	chr1.959	chr1	11856054	11856120	11856054-11856120	+
SKIP_ON	chr1.968	chr1	12392675	12392747	12392485,12392675-12392747,12393572	+
SKIP_OFF	chr1.968	chr1	12392675	12392747	1239248512393570	+
IR_ON	chr1.968	chr1	12391110	12391198	12390987-12391415	+
IR_OFF	chr1.968	chr1	12391110	12391198	12390987-12391110,12391198-12391415	+
AE	chr1.968	chr1	12391538	12391792	12391538-12391792	+
AE	chr1.968	chr1	12391489	12391792	12391489-12391792	+
MSKIP_ON	chr1.970	chr1	12483740	12484571	12483499,12483740-12484420,12484526-12484571,12485314	+
MSKIP_OFF	chr1.970	chr1	12483740	12484571	1248349912485310	+
IR_ON	chr1.972	chr1	13704207	13704525	13703956-13704597	+
IR_OFF	chr1.972	chr1	13704207	13704525	13703956-13704207,13704525-13704597	+
AE	chr1.976	chr1	13926089	13926184	13926089-13926184	+
AE	chr1.976	chr1	13926089	13926158	13926089-13926158	+
XAE	chr1.976	chr1	13926089	13926184	13926089-13926184	+
XAE	chr1.976	chr1	13926089	13926158	13926089-13926158	+
XAE	chr1.978	chr1	13970478	13970593	13970478-13970593	+
XAE	chr1.978	chr1	13970478	13970566	13970478-13970566	+
XAE	chr1.98	chr1	2502030	2502300	2502030-2502300	-
XAE	chr1.98	chr1	2502030	2502218	2502030-2502218	-
XAE	chr1.98	chr1	2502430	2502683	2502430-2502683	-
XAE	chr1.98	chr1	2502577	2502683	2502577-2502683	-
IR_ON	chr1.985	chr1	15553202	15553282	15553061-15553431	+
IR_OFF	chr1.985	chr1	15553202	15553282	15553061-15553202,15553282-15553431	+
XSKIP_ON	chr1.986	chr1	15655052	15655119	15654872,15655052-15655119,15655540	+
XSKIP_OFF	chr1.986	chr1	15655052	15655119	1565488015655540	+
SKIP_ON	chr1.986	chr1	15655052	15655119	15654872,15655052-15655119,15655540	+
SKIP_OFF	chr1.986	chr1	15655052	15655119	1565487215655540	+
IR_ON	chr1.99	chr1	2544027	2544122	2543953-2544265	-
IR_OFF	chr1.99	chr1	2544027	2544122	2543953-2544027,2544122-2544265	-
XAE	chr1.99	chr1	2542883	2543299	2542883-2543299	-
XAE	chr1.99	chr1	2542883	2543112	2542883-2543112	-
MIR_ON	chr1.995	chr1	16474646	16475296	16474464-16475376	+
MIR_OFF	chr1.995	chr1	16474646	16475296	16474464-16474646,16474851-16474940,16475129-16475216,16475296-16475376	+
XIR_ON	chr1.995	chr1	16475216	16475296	16474464-16475376	+
XIR_OFF	chr1.995	chr1	16475216	16475296	16474794-16475216,16475296-16475376	+
XIR_ON	chr1.995	chr1	16474940	16475129	16474464-16475376	+
XIR_OFF	chr1.995	chr1	16474940	16475129	16474851-16474940,16475129-16475376	+
MIR_ON	chr1.995	chr1	16474646	16475129	16474464-16475376	+
MIR_OFF	chr1.995	chr1	16474646	16475129	16474464-16474646,16474851-16474940,16475129-16475376	+
MIR_ON	chr1.995	chr1	16474940	16475296	16474464-16475376	+
MIR_OFF	chr1.995	chr1	16474940	16475296	16474464-16474940,16475129-16475216,16475296-16475376	+
MIR_ON	chr1.995	chr1	16474646	16475296	16474464-16475376	+
MIR_OFF	chr1.995	chr1	16474646	16475296	16474464-16474646,16474724-16474940,16475129-16475216,16475296-16475376	+
IR_ON	chr1.995	chr1	16475216	16475296	16475129-16475376	+
IR_OFF	chr1.995	chr1	16475216	16475296	16475129-16475216,16475296-16475376	+
IR_ON	chr1.995	chr1	16474646	16474851	16474464-16474940	+
IR_OFF	chr1.995	chr1	16474646	16474851	16474464-16474646,16474851-16474940	+
IR_ON	chr1.995	chr1	16474646	16474724	16474464-16474940	+
IR_OFF	chr1.995	chr1	16474646	16474724	16474464-16474646,16474724-16474940	+
AE	chr1.995	chr1	16474851	16474940	16474851-16474940	+
AE	chr1.995	chr1	16474724	16474940	16474724-16474940	+
SKIP_ON	chr1.999	chr1	16883969	16884191	16879673,16883969-16884191,16889591	+
SKIP_OFF	chr1.999	chr1	16883969	16884191	1687967316889590	+
SKIP_ON	chr1.999	chr1	16883969	16884107	16879673,16883969-16884107,16889591	+
SKIP_OFF	chr1.999	chr1	16883969	16884107	1687967316889590	+
AE	chr1.999	chr1	16883969	16884191	16883969-16884191	+
AE	chr1.999	chr1	16883969	16884107	16883969-16884107	+
AE	chr10.1	chr10	72721	72947	72721-72947	-
AE	chr10.1	chr10	72721	72871	72721-72871	-
AE	chr10.102	chr10	2745444	2745626	2745444-2745626	-
AE	chr10.102	chr10	2745479	2745626	2745479-2745626	-
AE	chr10.102	chr10	2745479	2745701	2745479-2745701	-
AE	chr10.102	chr10	2746136	2746378	2746136-2746378	-
AE	chr10.102	chr10	2746136	2746357	2746136-2746357	-
AE	chr10.102	chr10	2746136	2746415	2746136-2746415	-
AE	chr10.102	chr10	2745838	2746001	2745838-2746001	-
AE	chr10.102	chr10	2745838	2745966	2745838-2745966	-
MSKIP_ON	chr10.105	chr10	2953960	2954238	2952334,2953960-2954002,2954182-2954238,2956405	-
MSKIP_OFF	chr10.105	chr10	2953960	2954238	29523342956405	-
IR_ON	chr10.11	chr10	412672	412767	412610-412783	-
IR_OFF	chr10.11	chr10	412672	412767	412610-412672,412767-412783	-
XSKIP_ON	chr10.111	chr10	3063000	3063050	3061168,3063000-3063050,3063273	-
XSKIP_OFF	chr10.111	chr10	3063000	3063050	30611653063273	-
IR_ON	chr10.116	chr10	3787193	3787707	3786948-3787831	-
IR_OFF	chr10.116	chr10	3787193	3787707	3786948-3787193,3787707-3787831	-
SKIP_ON	chr10.119	chr10	4026004	4026376	4024672,4026004-4026376,4028919	-
SKIP_OFF	chr10.119	chr10	4026004	4026376	40246724028919	-
MSKIP_ON	chr10.119	chr10	4026004	4026376	4024672,4026004-4026129,4026211-4026376,4028919	-
MSKIP_OFF	chr10.119	chr10	4026004	4026376	40246724028919	-
IR_ON	chr10.119	chr10	4026129	4026211	4026004-4026376	-
IR_OFF	chr10.119	chr10	4026129	4026211	4026004-4026129,4026211-4026376	-
AE	chr10.12	chr10	498860	498883	498860-498883	-
AE	chr10.12	chr10	498770	498883	498770-498883	-
XIR_ON	chr10.133	chr10	4786815	4786898	4786753-4786936	-
XIR_OFF	chr10.133	chr10	4786815	4786898	4786753-4786815,4786898-4788860	-
IR_ON	chr10.133	chr10	4786815	4786898	4786753-4786936	-
IR_OFF	chr10.133	chr10	4786815	4786898	4786753-4786815,4786898-4786936	-
IR_ON	chr10.133	chr10	4786936	4788777	4786898-4788860	-
IR_OFF	chr10.133	chr10	4786936	4788777	4786898-4786936,4788777-4788860	-
XAE	chr10.133	chr10	4786753	4786936	4786753-4786936	-
XAE	chr10.133	chr10	4786753	4786815	4786753-4786815	-
AE	chr10.135	chr10	4849558	4849717	4849558-4849717	-
AE	chr10.135	chr10	4849558	4849671	4849558-4849671	-
MSKIP_ON	chr10.137	chr10	4938947	4939260	4938822,4938947-4939006,4939114-4939260,4941356	-
MSKIP_OFF	chr10.137	chr10	4938947	4939260	49388224941356	-
SKIP_ON	chr10.137	chr10	4941578	4941765	4941495,4941578-4941765,4948239	-
SKIP_OFF	chr10.137	chr10	4941578	4941765	49414954948239	-
SKIP_ON	chr10.14	chr10	503816	503858	503611,503816-503858,504003	-
SKIP_OFF	chr10.14	chr10	503816	503858	503611504003	-
XSKIP_ON	chr10.14	chr10	503816	503858	503611,503816-503858,504003	-
XSKIP_OFF	chr10.14	chr10	503816	503858	503611504044	-
AE	chr10.14	chr10	504003	504101	504003-504101	-
AE	chr10.14	chr10	504044	504101	504044-504101	-
MSKIP_ON	chr10.144	chr10	5199515	5199715	5179451,5199515-5199559,5199658-5199715,5205807	-
MSKIP_OFF	chr10.144	chr10	5199515	5199715	51794515205807	-
IR_ON	chr10.146	chr10	5250130	5250981	5249929-5251041	-
IR_OFF	chr10.146	chr10	5250130	5250981	5249929-5250130,5250981-5251041	-
XAE	chr10.146	chr10	5251608	5251785	5251608-5251785	-
XAE	chr10.146	chr10	5251608	5251796	5251608-5251796	-
SKIP_ON	chr10.151	chr10	5326309	5326428	5326224,5326309-5326428,5327863	-
SKIP_OFF	chr10.151	chr10	5326309	5326428	53262245327863	-
SKIP_ON	chr10.151	chr10	5326309	5326470	5326224,5326309-5326470,5327863	-
SKIP_OFF	chr10.151	chr10	5326309	5326470	53262245327863	-
IR_ON	chr10.151	chr10	5326224	5326309	5326179-5326428	-
IR_OFF	chr10.151	chr10	5326224	5326309	5326179-5326224,5326309-5326428	-
XIR_ON	chr10.151	chr10	5326224	5326309	5326179-5326428	-
XIR_OFF	chr10.151	chr10	5326224	5326309	5326179-5326224,5326309-5326470	-
AE	chr10.151	chr10	5326179	5326224	5326179-5326224	-
AE	chr10.151	chr10	5326179	5326428	5326179-5326428	-
AE	chr10.151	chr10	5326309	5326428	5326309-5326428	-
AE	chr10.151	chr10	5326309	5326470	5326309-5326470	-
XMSKIP_ON	chr10.152	chr10	5346157	5348609	5346046,5346157-5346250,5346706-5346840,5346920-5346988,5347095-5347142,5348196-5348280,5348376-5348455,5348538-5348609,5348808	-
XMSKIP_OFF	chr10.152	chr10	5346157	5348609	53459245348853	-
XMSKIP_ON	chr10.152	chr10	5346157	5348609	5346046,5346157-5346250,5346706-5346840,5346920-5346988,5347095-5347142,5348201-5348280,5348376-5348436,5348538-5348609,5348808	-
XMSKIP_OFF	chr10.152	chr10	5346157	5348609	53459245348853	-
XMSKIP_ON	chr10.152	chr10	5346157	5348609	5346046,5346157-5346319,5346706-5346840,5346920-5346988,5347095-5347142,5348196-5348280,5348376-5348455,5348538-5348609,5348808	-
XMSKIP_OFF	chr10.152	chr10	5346157	5348609	53459245348853	-
XMSKIP_ON	chr10.152	chr10	5346157	5348609	5346046,5346157-5346250,5346706-5346840,5346920-5346988,5347095-5347142,5348201-5348280,5348376-5348455,5348538-5348609,5348808	-
XMSKIP_OFF	chr10.152	chr10	5346157	5348609	53459245348853	-
XMSKIP_ON	chr10.152	chr10	5346157	5348609	5346046,5346157-5346350,5346706-5346840,5346920-5346988,5347095-5347142,5348196-5348280,5348376-5348455,5348538-5348609,5348808	-
XMSKIP_OFF	chr10.152	chr10	5346157	5348609	53459245348853	-
SKIP_ON	chr10.152	chr10	5356460	5356748	5354704,5356460-5356748,5357646	-
SKIP_OFF	chr10.152	chr10	5356460	5356748	53547045357646	-
AE	chr10.152	chr10	5348376	5348436	5348376-5348436	-
AE	chr10.152	chr10	5348376	5348455	5348376-5348455	-
AE	chr10.152	chr10	5346157	5346250	5346157-5346250	-
AE	chr10.152	chr10	5346157	5346319	5346157-5346319	-
AE	chr10.152	chr10	5346157	5346350	5346157-5346350	-
AE	chr10.152	chr10	5348808	5348902	5348808-5348902	-
AE	chr10.152	chr10	5348808	5348934	5348808-5348934	-
AE	chr10.152	chr10	5348808	5348874	5348808-5348874	-
SKIP_ON	chr10.165	chr10	6527880	6527984	6527654,6527880-6527984,6528429	-
SKIP_OFF	chr10.165	chr10	6527880	6527984	65276546528429	-
XSKIP_ON	chr10.165	chr10	6529757	6529803	6529558,6529757-6529803,6530790	-
XSKIP_OFF	chr10.165	chr10	6529757	6529803	65295586530872	-
IR_ON	chr10.165	chr10	6528713	6528799	6528644-6528861	-
IR_OFF	chr10.165	chr10	6528713	6528799	6528644-6528713,6528799-6528861	-
AE	chr10.165	chr10	6531097	6531270	6531097-6531270	-
AE	chr10.165	chr10	6531097	6531254	6531097-6531254	-
XIR_ON	chr10.166	chr10	6666338	6666566	6666005-6667728	-
XIR_OFF	chr10.166	chr10	6666338	6666566	6666005-6666338,6666566-6667051	-
SKIP_ON	chr10.169	chr10	6697151	6697233	6696620,6697151-6697233,6697309	-
SKIP_OFF	chr10.169	chr10	6697151	6697233	66966206697309	-
SKIP_ON	chr10.169	chr10	6696513	6696620	6696097,6696513-6696620,6697309	-
SKIP_OFF	chr10.169	chr10	6696513	6696620	66960976697309	-
XSKIP_ON	chr10.169	chr10	6695495	6695780	6695204,6695495-6695780,6695946	-
XSKIP_OFF	chr10.169	chr10	6695495	6695780	66947886695952	-
XSKIP_ON	chr10.169	chr10	6695014	6695204	6694937,6695014-6695204,6695495	-
XSKIP_OFF	chr10.169	chr10	6695014	6695204	66947886695952	-
XSKIP_ON	chr10.169	chr10	6696513	6696620	6696097,6696513-6696620,6697151	-
XSKIP_OFF	chr10.169	chr10	6696513	6696620	66960976697309	-
MSKIP_ON	chr10.169	chr10	6696513	6697233	6696097,6696513-6696620,6697151-6697233,6697309	-
MSKIP_OFF	chr10.169	chr10	6696513	6697233	66960976697309	-
IR_ON	chr10.169	chr10	6695780	6695946	6695495-6696097	-
IR_OFF	chr10.169	chr10	6695780	6695946	6695495-6695780,6695946-6696097	-
IR_ON	chr10.169	chr10	6697233	6697309	6697151-6697644	-
IR_OFF	chr10.169	chr10	6697233	6697309	6697151-6697233,6697309-6697644	-
XAE	chr10.169	chr10	6695495	6696097	6695495-6696097	-
XAE	chr10.169	chr10	6695952	6696097	6695952-6696097	-
AE	chr10.169	chr10	6697309	6697644	6697309-6697644	-
AE	chr10.169	chr10	6697151	6697644	6697151-6697644	-
SKIP_ON	chr10.178	chr10	7330951	7331018	7314636,7330951-7331018,7333693	-
SKIP_OFF	chr10.178	chr10	7330951	7331018	73146367333693	-
SKIP_ON	chr10.194	chr10	8912168	8912308	8909491,8912168-8912308,8919222	-
SKIP_OFF	chr10.194	chr10	8912168	8912308	89094918919222	-
IR_ON	chr10.194	chr10	8919934	8920044	8919704-8920103	-
IR_OFF	chr10.194	chr10	8919934	8920044	8919704-8919934,8920044-8920103	-
XIR_ON	chr10.194	chr10	8919934	8920044	8919704-8920103	-
XIR_OFF	chr10.194	chr10	8919934	8920044	8919554-8919934,8920044-8920103	-
IR_ON	chr10.194	chr10	8919954	8920044	8919704-8920103	-
IR_OFF	chr10.194	chr10	8919954	8920044	8919704-8919954,8920044-8920103	-
AE	chr10.194	chr10	8919704	8919934	8919704-8919934	-
AE	chr10.194	chr10	8919704	8919954	8919704-8919954	-
XSKIP_ON	chr10.20	chr10	687679	687855	677574,687679-687855,705081	-
XSKIP_OFF	chr10.20	chr10	687679	687855	677799705129	-
XSKIP_ON	chr10.20	chr10	687643	687916	677538,687643-687916,705142	-
XSKIP_OFF	chr10.20	chr10	687643	687916	677799705129	-
XAE	chr10.20	chr10	687679	687855	687679-687855	-
XAE	chr10.20	chr10	687643	687916	687643-687916	-
SKIP_ON	chr10.203	chr10	10380868	10380928	10380251,10380868-10380928,10381004	-
SKIP_OFF	chr10.203	chr10	10380868	10380928	1038025110381000	-
IR_ON	chr10.204	chr10	10490851	10490958	10490760-10491065	-
IR_OFF	chr10.204	chr10	10490851	10490958	10490760-10490851,10490958-10491065	-
SKIP_ON	chr10.206	chr10	10523995	10524073	10523018,10523995-10524073,10524253	-
SKIP_OFF	chr10.206	chr10	10523995	10524073	1052301810524250	-
SKIP_ON	chr10.210	chr10	10954266	10954384	10951993,10954266-10954384,10956663	-
SKIP_OFF	chr10.210	chr10	10954266	10954384	1095199310956660	-
SKIP_ON	chr10.210	chr10	10954266	10954363	10951993,10954266-10954363,10956663	-
SKIP_OFF	chr10.210	chr10	10954266	10954363	1095199310956660	-
AE	chr10.210	chr10	10954266	10954384	10954266-10954384	-
AE	chr10.210	chr10	10954266	10954363	10954266-10954363	-
IR_ON	chr10.219	chr10	11551143	11551241	11551090-11551321	-
IR_OFF	chr10.219	chr10	11551143	11551241	11551090-11551143,11551241-11551321	-
IR_ON	chr10.223	chr10	11629313	11629900	11629083-11630624	-
IR_OFF	chr10.223	chr10	11629313	11629900	11629083-11629313,11629900-11630624	-
SKIP_ON	chr10.226	chr10	12142090	12142134	12141941,12142090-12142134,12145535	-
SKIP_OFF	chr10.226	chr10	12142090	12142134	1214194112145530	-
MSKIP_ON	chr10.228	chr10	12175720	12175967	12175483,12175720-12175781,12175923-12175967,12178158	-
MSKIP_OFF	chr10.228	chr10	12175720	12175967	1217548312178150	-
IR_ON	chr10.228	chr10	12173739	12173907	12173508-12174117	-
IR_OFF	chr10.228	chr10	12173739	12173907	12173508-12173739,12173907-12174117	-
AE	chr10.237	chr10	13542591	13542933	13542591-13542933	-
AE	chr10.237	chr10	13542573	13542933	13542573-13542933	-
SKIP_ON	chr10.238	chr10	13677703	13678200	13676653,13677703-13678200,13679519	-
SKIP_OFF	chr10.238	chr10	13677703	13678200	1367665313679510	-
XSKIP_ON	chr10.24	chr10	735550	735620	735445,735550-735620,735937	-
XSKIP_OFF	chr10.24	chr10	735550	735620	735429735940	-
XSKIP_ON	chr10.24	chr10	735360	735445	734570,735360-735445,735550	-
XSKIP_OFF	chr10.24	chr10	735360	735445	734751735550	-
SKIP_ON	chr10.24	chr10	736750	736851	736385,736750-736851,737930	-
SKIP_OFF	chr10.24	chr10	736750	736851	736385737930	-
IR_ON	chr10.24	chr10	735620	735937	735550-736012	-
IR_OFF	chr10.24	chr10	735620	735937	735550-735620,735937-736012	-
XAE	chr10.24	chr10	735360	735445	735360-735445	-
XAE	chr10.24	chr10	735360	735429	735360-735429	-
XAE	chr10.24	chr10	735550	736012	735550-736012	-
XAE	chr10.24	chr10	735940	736012	735940-736012	-
XIR_ON	chr10.260	chr10	17536293	17536432	17536265-17536556	-
XIR_OFF	chr10.260	chr10	17536293	17536432	17536265-17536293,17536432-17536508	-
AE	chr10.262	chr10	17561664	17561807	17561664-17561807	-
AE	chr10.262	chr10	17561696	17561807	17561696-17561807	-
MSKIP_ON	chr10.267	chr10	18300	33903	18049,18300-18378,33829-33903,34072	+
MSKIP_OFF	chr10.267	chr10	18300	33903	1804934072	+
XMSKIP_ON	chr10.267	chr10	18300	33903	18049,18300-18378,33829-33903,34072	+
XMSKIP_OFF	chr10.267	chr10	18300	33903	1804934049	+
AE	chr10.267	chr10	34072	34286	34072-34286	+
AE	chr10.267	chr10	34049	34286	34049-34286	+
AE	chr10.268	chr10	124793	124981	124793-124981	+
AE	chr10.268	chr10	124793	125000	124793-125000	+
AE	chr10.268	chr10	128365	128431	128365-128431	+
AE	chr10.268	chr10	128391	128431	128391-128431	+
IR_ON	chr10.269	chr10	177982	178160	177809-178354	+
IR_OFF	chr10.269	chr10	177982	178160	177809-177982,178160-178354	+
IR_ON	chr10.272	chr10	218000	218926	217910-219003	+
IR_OFF	chr10.272	chr10	218000	218926	217910-218000,218926-219003	+
XSKIP_ON	chr10.275	chr10	241492	241721	241014,241492-241721,241842	+
XSKIP_OFF	chr10.275	chr10	241492	241721	241181241917	+
IR_ON	chr10.284	chr10	380456	380584	380390-380688	+
IR_OFF	chr10.284	chr10	380456	380584	380390-380456,380584-380688	+
XIR_ON	chr10.287	chr10	400182	400264	399919-400338	+
XIR_OFF	chr10.287	chr10	400182	400264	400097-400182,400264-400338	+
XSKIP_ON	chr10.290	chr10	423582	423659	423143,423582-423659,424352	+
XSKIP_OFF	chr10.290	chr10	423582	423659	423164424352	+
IR_ON	chr10.290	chr10	425416	425707	425327-426525	+
IR_OFF	chr10.290	chr10	425416	425707	425327-425416,425707-426525	+
MIR_ON	chr10.290	chr10	425800	426384	425707-426525	+
MIR_OFF	chr10.290	chr10	425800	426384	425707-425800,425895-426046,426123-426214,426384-426525	+
MIR_ON	chr10.290	chr10	425416	426384	425327-426525	+
MIR_OFF	chr10.290	chr10	425416	426384	425327-425416,425707-425800,425895-426046,426123-426214,426384-426525	+
AE	chr10.290	chr10	424942	425144	424942-425144	+
AE	chr10.290	chr10	424942	425205	424942-425205	+
AE	chr10.290	chr10	424510	424796	424510-424796	+
AE	chr10.290	chr10	424630	424796	424630-424796	+
SKIP_ON	chr10.294	chr10	494757	494816	493699,494757-494816,495002	+
SKIP_OFF	chr10.294	chr10	494757	494816	493699495002	+
XMSKIP_ON	chr10.298	chr10	634734	636081	634614,634734-634794,635054-635148,635234-635346,635551-635719,635819-635858,636017-636081,637044	+
XMSKIP_OFF	chr10.298	chr10	634734	636081	634521637131	+
MSKIP_ON	chr10.298	chr10	635819	636081	635719,635819-635858,636017-636081,637044	+
MSKIP_OFF	chr10.298	chr10	635819	636081	635719637044	+
IR_ON	chr10.298	chr10	637967	638296	637848-638384	+
IR_OFF	chr10.298	chr10	637967	638296	637848-637967,638296-638384	+
IR_ON	chr10.298	chr10	637418	637588	637354-637744	+
IR_OFF	chr10.298	chr10	637418	637588	637354-637418,637588-637744	+
XIR_ON	chr10.298	chr10	637418	637588	637354-637744	+
XIR_OFF	chr10.298	chr10	637418	637588	637354-637418,637588-637709	+
AE	chr10.30	chr10	886873	886999	886873-886999	-
AE	chr10.30	chr10	886873	887061	886873-887061	-
SKIP_ON	chr10.303	chr10	899199	899255	899043,899199-899255,899745	+
SKIP_OFF	chr10.303	chr10	899199	899255	899043899745	+
SKIP_ON	chr10.303	chr10	899149	899255	899043,899149-899255,899745	+
SKIP_OFF	chr10.303	chr10	899149	899255	899043899745	+
SKIP_ON	chr10.303	chr10	899196	899255	899043,899196-899255,899745	+
SKIP_OFF	chr10.303	chr10	899196	899255	899043899745	+
XSKIP_ON	chr10.303	chr10	915351	915558	899043,915351-915558,915896	+
XSKIP_OFF	chr10.303	chr10	915351	915558	899043915790	+
SKIP_ON	chr10.303	chr10	915351	915558	899043,915351-915558,915896	+
SKIP_OFF	chr10.303	chr10	915351	915558	899043915896	+
XSKIP_ON	chr10.303	chr10	915351	915558	899043,915351-915558,915896	+
XSKIP_OFF	chr10.303	chr10	915351	915558	899043915784	+
AE	chr10.303	chr10	899199	899255	899199-899255	+
AE	chr10.303	chr10	899149	899255	899149-899255	+
AE	chr10.303	chr10	915790	916034	915790-916034	+
AE	chr10.303	chr10	915896	916034	915896-916034	+
AE	chr10.303	chr10	915784	916034	915784-916034	+
AE	chr10.303	chr10	899196	899255	899196-899255	+
XIR_ON	chr10.307	chr10	1058052	1058176	1057927-1058440	+
XIR_OFF	chr10.307	chr10	1058052	1058176	1057927-1058052,1058176-1058643	+
AE	chr10.310	chr10	1120324	1120435	1120324-1120435	+
AE	chr10.310	chr10	1120324	1120955	1120324-1120955	+
IR_ON	chr10.324	chr10	1427520	1427660	1427443-1427844	+
IR_OFF	chr10.324	chr10	1427520	1427660	1427443-1427520,1427660-1427844	+
SKIP_ON	chr10.335	chr10	1755243	1755615	1755071,1755243-1755615,1756419	+
SKIP_OFF	chr10.335	chr10	1755243	1755615	17550711756419	+
IR_ON	chr10.335	chr10	1755071	1756419	1754913-1756935	+
IR_OFF	chr10.335	chr10	1755071	1756419	1754913-1755071,1756419-1756935	+
MIR_ON	chr10.335	chr10	1755071	1756419	1754913-1756935	+
MIR_OFF	chr10.335	chr10	1755071	1756419	1754913-1755071,1755243-1755615,1756419-1756935	+
XSKIP_ON	chr10.337	chr10	1785009	1785094	1784280,1785009-1785094,1786129	+
XSKIP_OFF	chr10.337	chr10	1785009	1785094	17842801786178	+
XSKIP_ON	chr10.353	chr10	2373142	2373262	2371688,2373142-2373262,2373932	+
XSKIP_OFF	chr10.353	chr10	2373142	2373262	23716602373983	+
SKIP_ON	chr10.359	chr10	2555666	2555874	2555507,2555666-2555874,2557714	+
SKIP_OFF	chr10.359	chr10	2555666	2555874	25555072557714	+
SKIP_ON	chr10.359	chr10	2565512	2565617	2565374,2565512-2565617,2566027	+
SKIP_OFF	chr10.359	chr10	2565512	2565617	25653742566027	+
IR_ON	chr10.359	chr10	2564975	2565078	2564807-2565175	+
IR_OFF	chr10.359	chr10	2564975	2565078	2564807-2564975,2565078-2565175	+
IR_ON	chr10.359	chr10	2564975	2565067	2564807-2565175	+
IR_OFF	chr10.359	chr10	2564975	2565067	2564807-2564975,2565067-2565175	+
AE	chr10.359	chr10	2565078	2565175	2565078-2565175	+
AE	chr10.359	chr10	2565067	2565175	2565067-2565175	+
IR_ON	chr10.360	chr10	2570430	2571715	2570282-2571770	+
IR_OFF	chr10.360	chr10	2570430	2571715	2570282-2570430,2571715-2571770	+
IR_ON	chr10.360	chr10	2570430	2571712	2570282-2571770	+
IR_OFF	chr10.360	chr10	2570430	2571712	2570282-2570430,2571712-2571770	+
AE	chr10.360	chr10	2568980	2569067	2568980-2569067	+
AE	chr10.360	chr10	2568955	2569067	2568955-2569067	+
IR_ON	chr10.369	chr10	2890498	2890576	2890424-2890632	+
IR_OFF	chr10.369	chr10	2890498	2890576	2890424-2890498,2890576-2890632	+
XIR_ON	chr10.369	chr10	2890498	2890576	2890424-2890632	+
XIR_OFF	chr10.369	chr10	2890498	2890576	2890432-2890498,2890576-2890632	+
AE	chr10.37	chr10	1071206	1071358	1071206-1071358	-
AE	chr10.37	chr10	1071206	1071322	1071206-1071322	-
XIR_ON	chr10.382	chr10	3250944	3251017	3250434-3251242	+
XIR_OFF	chr10.382	chr10	3250944	3251017	3250920-3250944,3251017-3251242	+
AE	chr10.396	chr10	3675740	3675923	3675740-3675923	+
AE	chr10.396	chr10	3675740	3675829	3675740-3675829	+
AE	chr10.403	chr10	3978621	3978758	3978621-3978758	+
AE	chr10.403	chr10	3978662	3978758	3978662-3978758	+
AE	chr10.404	chr10	4018941	4019674	4018941-4019674	+
AE	chr10.404	chr10	4018962	4019674	4018962-4019674	+
AE	chr10.406	chr10	4372706	4372807	4372706-4372807	+
AE	chr10.406	chr10	4372483	4372807	4372483-4372807	+
SKIP_ON	chr10.410	chr10	4690932	4690996	4690464,4690932-4690996,4692139	+
SKIP_OFF	chr10.410	chr10	4690932	4690996	46904644692139	+
SKIP_ON	chr10.415	chr10	4856040	4856086	4855947,4856040-4856086,4861544	+
SKIP_OFF	chr10.415	chr10	4856040	4856086	48559474861544	+
MSKIP_ON	chr10.415	chr10	4856040	4858064	4855947,4856040-4856086,4857967-4858064,4861544	+
MSKIP_OFF	chr10.415	chr10	4856040	4858064	48559474861544	+
SKIP_ON	chr10.415	chr10	4857967	4858064	4856086,4857967-4858064,4861544	+
SKIP_OFF	chr10.415	chr10	4857967	4858064	48560864861544	+
SKIP_ON	chr10.416	chr10	4872558	4872630	4872050,4872558-4872630,4873045	+
SKIP_OFF	chr10.416	chr10	4872558	4872630	48720504873045	+
XAE	chr10.419	chr10	4919770	4919800	4919770-4919800	+
XAE	chr10.419	chr10	4919770	4919919	4919770-4919919	+
XSKIP_ON	chr10.421	chr10	4969959	4970040	4959233,4969959-4970040,4970151	+
XSKIP_OFF	chr10.421	chr10	4969959	4970040	49590054970303	+
SKIP_ON	chr10.421	chr10	5005811	5005891	5004697,5005811-5005891,5011720	+
SKIP_OFF	chr10.421	chr10	5005811	5005891	50046975011720	+
AE	chr10.427	chr10	5225084	5225156	5225084-5225156	+
AE	chr10.427	chr10	5225084	5225185	5225084-5225185	+
AE	chr10.439	chr10	5888132	5888311	5888132-5888311	+
AE	chr10.439	chr10	5888159	5888311	5888159-5888311	+
XAE	chr10.445	chr10	6456844	6456892	6456844-6456892	+
XAE	chr10.445	chr10	6456844	6456938	6456844-6456938	+
SKIP_ON	chr10.450	chr10	6626219	6626289	6625826,6626219-6626289,6627554	+
SKIP_OFF	chr10.450	chr10	6626219	6626289	66258266627554	+
AE	chr10.459	chr10	6741442	6741595	6741442-6741595	+
AE	chr10.459	chr10	6741470	6741595	6741470-6741595	+
AE	chr10.459	chr10	6743126	6743187	6743126-6743187	+
AE	chr10.459	chr10	6743126	6743205	6743126-6743205	+
SKIP_ON	chr10.461	chr10	6833880	6833969	6831602,6833880-6833969,6834240	+
SKIP_OFF	chr10.461	chr10	6833880	6833969	68316026834240	+
XIR_ON	chr10.461	chr10	6834359	6834483	6834240-6834585	+
XIR_OFF	chr10.461	chr10	6834359	6834483	6834240-6834359,6834483-6834608	+
SKIP_ON	chr10.462	chr10	6864377	6864618	6862086,6864377-6864618,6865756	+
SKIP_OFF	chr10.462	chr10	6864377	6864618	68620866865756	+
SKIP_ON	chr10.462	chr10	6864365	6864618	6862086,6864365-6864618,6865756	+
SKIP_OFF	chr10.462	chr10	6864365	6864618	68620866865756	+
AE	chr10.462	chr10	6864377	6864618	6864377-6864618	+
AE	chr10.462	chr10	6864365	6864618	6864365-6864618	+
AE	chr10.471	chr10	7351308	7351564	7351308-7351564	+
AE	chr10.471	chr10	7351247	7351564	7351247-7351564	+
AE	chr10.471	chr10	7351311	7351564	7351311-7351564	+
SKIP_ON	chr10.493	chr10	8113602	8113774	8112902,8113602-8113774,8128054	+
SKIP_OFF	chr10.493	chr10	8113602	8113774	81129028128054	+
XAE	chr10.496	chr10	8225986	8226135	8225986-8226135	+
XAE	chr10.496	chr10	8225986	8226069	8225986-8226069	+
SKIP_ON	chr10.497	chr10	8301767	8301827	8295955,8301767-8301827,8302114	+
SKIP_OFF	chr10.497	chr10	8301767	8301827	82959558302114	+
SKIP_ON	chr10.499	chr10	8353842	8353944	8352641,8353842-8353944,8365270	+
SKIP_OFF	chr10.499	chr10	8353842	8353944	83526418365270	+
AE	chr10.505	chr10	8791488	8791562	8791488-8791562	+
AE	chr10.505	chr10	8791449	8791562	8791449-8791562	+
SKIP_ON	chr10.514	chr10	8999076	8999164	8998409,8999076-8999164,8999397	+
SKIP_OFF	chr10.514	chr10	8999076	8999164	89984098999397	+
XSKIP_ON	chr10.514	chr10	8999076	8999164	8998409,8999076-8999164,8999397	+
XSKIP_OFF	chr10.514	chr10	8999076	8999164	89983168999397	+
SKIP_ON	chr10.522	chr10	9940306	9940363	9940064,9940306-9940363,9942173	+
SKIP_OFF	chr10.522	chr10	9940306	9940363	99400649942173	+
AE	chr10.522	chr10	9944729	9944821	9944729-9944821	+
AE	chr10.522	chr10	9944500	9944821	9944500-9944821	+
SKIP_ON	chr10.525	chr10	10683368	10683605	10682879,10683368-10683605,10690590	+
SKIP_OFF	chr10.525	chr10	10683368	10683605	1068287910690590	+
IR_ON	chr10.525	chr10	10690669	10690745	10690590-10690829	+
IR_OFF	chr10.525	chr10	10690669	10690745	10690590-10690669,10690745-10690829	+
IR_ON	chr10.525	chr10	10697810	10698037	10697726-10698093	+
IR_OFF	chr10.525	chr10	10697810	10698037	10697726-10697810,10698037-10698093	+
XIR_ON	chr10.525	chr10	10698093	10698193	10698037-10698343	+
XIR_OFF	chr10.525	chr10	10698093	10698193	10698037-10698093,10698193-10698661	+
XIR_ON	chr10.525	chr10	10697810	10698037	10697726-10698093	+
XIR_OFF	chr10.525	chr10	10697810	10698037	10697726-10697810,10698037-10698343	+
XIR_ON	chr10.525	chr10	10698093	10698193	10698037-10698343	+
XIR_OFF	chr10.525	chr10	10698093	10698193	10698037-10698093,10698193-10698726	+
XIR_ON	chr10.525	chr10	10698093	10698193	10698037-10698343	+
XIR_OFF	chr10.525	chr10	10698093	10698193	10698037-10698093,10698193-10698583	+
AE	chr10.525	chr10	10692524	10692655	10692524-10692655	+
AE	chr10.525	chr10	10692510	10692655	10692510-10692655	+
XAE	chr10.525	chr10	10698037	10698093	10698037-10698093	+
XAE	chr10.525	chr10	10698037	10698343	10698037-10698343	+
XAE	chr10.525	chr10	10697726	10698093	10697726-10698093	+
XAE	chr10.525	chr10	10697726	10697810	10697726-10697810	+
SKIP_ON	chr10.53	chr10	1350931	1351035	1350857,1350931-1351035,1351243	-
SKIP_OFF	chr10.53	chr10	1350931	1351035	13508571351243	-
SKIP_ON	chr10.53	chr10	1350931	1351167	1350857,1350931-1351167,1351243	-
SKIP_OFF	chr10.53	chr10	1350931	1351167	13508571351243	-
XIR_ON	chr10.53	chr10	1350857	1350931	1350759-1351167	-
XIR_OFF	chr10.53	chr10	1350857	1350931	1350759-1350857,1350931-1351035	-
IR_ON	chr10.53	chr10	1350857	1350931	1350759-1351167	-
IR_OFF	chr10.53	chr10	1350857	1350931	1350759-1350857,1350931-1351167	-
AE	chr10.53	chr10	1350759	1350857	1350759-1350857	-
AE	chr10.53	chr10	1350759	1351167	1350759-1351167	-
AE	chr10.53	chr10	1350931	1351035	1350931-1351035	-
AE	chr10.53	chr10	1350931	1351167	1350931-1351167	-
SKIP_ON	chr10.54	chr10	1360882	1360967	1360798,1360882-1360967,1362363	-
SKIP_OFF	chr10.54	chr10	1360882	1360967	13607981362363	-
AE	chr10.54	chr10	1365049	1365226	1365049-1365226	-
AE	chr10.54	chr10	1365049	1365161	1365049-1365161	-
XSKIP_ON	chr10.544	chr10	14284750	14284847	14264215,14284750-14284847,14299618	+
XSKIP_OFF	chr10.544	chr10	14284750	14284847	1426421514299520	+
XSKIP_ON	chr10.544	chr10	14264601	14264657	14264215,14264601-14264657,14299577	+
XSKIP_OFF	chr10.544	chr10	14264601	14264657	1426421514299520	+
XSKIP_ON	chr10.544	chr10	14264601	14264629	14264215,14264601-14264629,14299549	+
XSKIP_OFF	chr10.544	chr10	14264601	14264629	1426421514299520	+
XAE	chr10.544	chr10	14299520	14300529	14299520-14300529	+
XAE	chr10.544	chr10	14299520	14300356	14299520-14300356	+
XAE	chr10.544	chr10	14264601	14264657	14264601-14264657	+
XAE	chr10.544	chr10	14264601	14264629	14264601-14264629	+
SKIP_ON	chr10.55	chr10	1398450	1398568	1398350,1398450-1398568,1398817	-
SKIP_OFF	chr10.55	chr10	1398450	1398568	13983501398817	-
SKIP_ON	chr10.55	chr10	1398450	1398722	1398350,1398450-1398722,1398817	-
SKIP_OFF	chr10.55	chr10	1398450	1398722	13983501398817	-
IR_ON	chr10.55	chr10	1398835	1398905	1398817-1399033	-
IR_OFF	chr10.55	chr10	1398835	1398905	1398817-1398835,1398905-1399033	-
XIR_ON	chr10.55	chr10	1398835	1398905	1398817-1399027	-
XIR_OFF	chr10.55	chr10	1398835	1398905	1398817-1398835,1398905-1399033	-
AE	chr10.55	chr10	1398450	1398568	1398450-1398568	-
AE	chr10.55	chr10	1398450	1398722	1398450-1398722	-
SKIP_ON	chr10.552	chr10	15201890	15201928	15201650,15201890-15201928,15216628	+
SKIP_OFF	chr10.552	chr10	15201890	15201928	1520165015216620	+
AE	chr10.553	chr10	15239189	15239463	15239189-15239463	+
AE	chr10.553	chr10	15239200	15239463	15239200-15239463	+
SKIP_ON	chr10.561	chr10	16634313	16634719	16630884,16634313-16634719,16634960	+
SKIP_OFF	chr10.561	chr10	16634313	16634719	1663088416634960	+
IR_ON	chr10.577	chr10	17888098	17888190	17887788-17888224	+
IR_OFF	chr10.577	chr10	17888098	17888190	17887788-17888098,17888190-17888224	+
MIR_ON	chr10.577	chr10	17887846	17888190	17887788-17888224	+
MIR_OFF	chr10.577	chr10	17887846	17888190	17887788-17887846,17888042-17888098,17888190-17888224	+
IR_ON	chr10.577	chr10	17887846	17888042	17887788-17888098	+
IR_OFF	chr10.577	chr10	17887846	17888042	17887788-17887846,17888042-17888098	+
MIR_ON	chr10.581	chr10	18082555	18083054	18082331-18083112	+
MIR_OFF	chr10.581	chr10	18082555	18083054	18082331-18082555,18082751-18082849,18083054-18083112	+
XMIR_ON	chr10.581	chr10	18082555	18083054	18082331-18083112	+
XMIR_OFF	chr10.581	chr10	18082555	18083054	18082316-18082555,18082751-18082849,18083054-18083112	+
AE	chr10.581	chr10	18082331	18082555	18082331-18082555	+
AE	chr10.581	chr10	18082316	18082555	18082316-18082555	+
XSKIP_ON	chr10.582	chr10	18109021	18109142	18108914,18109021-18109142,18109254	+
XSKIP_OFF	chr10.582	chr10	18109021	18109142	1810890618109410	+
XSKIP_ON	chr10.59	chr10	1467293	1467370	1467168,1467293-1467370,1470070	-
XSKIP_OFF	chr10.59	chr10	1467293	1467370	14671621470070	-
SKIP_ON	chr10.59	chr10	1467285	1467370	1467162,1467285-1467370,1470070	-
SKIP_OFF	chr10.59	chr10	1467285	1467370	14671621470070	-
XAE	chr10.59	chr10	1466885	1467151	1466885-1467151	-
XAE	chr10.59	chr10	1466885	1467168	1466885-1467168	-
AE	chr10.59	chr10	1466885	1467151	1466885-1467151	-
AE	chr10.59	chr10	1466885	1467162	1466885-1467162	-
AE	chr10.60	chr10	1485631	1485752	1485631-1485752	-
AE	chr10.60	chr10	1485631	1485699	1485631-1485699	-
SKIP_ON	chr10.69	chr10	1591299	1591419	1591162,1591299-1591419,1592218	-
SKIP_OFF	chr10.69	chr10	1591299	1591419	15911621592218	-
IR_ON	chr10.69	chr10	1590553	1590696	1590476-1590808	-
IR_OFF	chr10.69	chr10	1590553	1590696	1590476-1590553,1590696-1590808	-
SKIP_ON	chr10.80	chr10	1867471	1867540	1866307,1867471-1867540,1867751	-
SKIP_OFF	chr10.80	chr10	1867471	1867540	18663071867751	-
IR_ON	chr10.80	chr10	1867891	1868224	1867751-1868254	-
IR_OFF	chr10.80	chr10	1867891	1868224	1867751-1867891,1868224-1868254	-
IR_ON	chr10.80	chr10	1867859	1868224	1867751-1868254	-
IR_OFF	chr10.80	chr10	1867859	1868224	1867751-1867859,1868224-1868254	-
AE	chr10.80	chr10	1867751	1867891	1867751-1867891	-
AE	chr10.80	chr10	1867751	1867859	1867751-1867859	-
IR_ON	chr10.9	chr10	358597	358683	358516-358937	-
IR_OFF	chr10.9	chr10	358597	358683	358516-358597,358683-358937	-
SKIP_ON	chr10_random.13	chr10_random	285864	285901	283203,285864-285901,286480	-
SKIP_OFF	chr10_random.13	chr10_random	285864	285901	283203286480	-
MSKIP_ON	chr10_random.16	chr10_random	453293	453639	452147,453293-453377,453479-453639,455409	-
MSKIP_OFF	chr10_random.16	chr10_random	453293	453639	452147455409	-
SKIP_ON	chr10_random.2	chr10_random	78595	78640	77427,78595-78640,81286	-
SKIP_OFF	chr10_random.2	chr10_random	78595	78640	7742781286	-
XSKIP_ON	chr10_random.4	chr10_random	133298	133577	112746,133298-133577,137219	-
XSKIP_OFF	chr10_random.4	chr10_random	133298	133577	113383137219	-
IR_ON	chr10_random.4	chr10_random	112746	113104	112651-113383	-
IR_OFF	chr10_random.4	chr10_random	112746	113104	112651-112746,113104-113383	-
IR_ON	chr10_random.4	chr10_random	112746	113138	112651-113383	-
IR_OFF	chr10_random.4	chr10_random	112746	113138	112651-112746,113138-113383	-
AE	chr10_random.4	chr10_random	113104	113383	113104-113383	-
AE	chr10_random.4	chr10_random	113138	113383	113138-113383	-
SKIP_ON	chr10_random.5	chr10_random	148797	148933	148484,148797-148933,150635	-
SKIP_OFF	chr10_random.5	chr10_random	148797	148933	148484150635	-
IR_ON	chr10_random.8	chr10_random	191001	191181	190921-191282	-
[truncated: 14,733 more rows]
