# Supplementary material for: Candidate genes for grape white rot resistance based on SMRT and Illumina sequencing
Source: BMC Plant Biol. 2019 Nov 15;19:501. doi: 10.1186/s12870-019-2119-x (PMC6858721; doi:10.1186/s12870-019-2119-x)
Supplement: Supplementary file 7 — Additional file 7: Data S5. Statistics of isoform number for gene underwent alternative splicing. [file 12870_2019_2119_MOESM7_ESM.xls]

Gene	Isoform_Number	Isoform_ID
GSVIVG01017211001.Genoscope12X	5	GSVIVT01017211001,chr9.148.1,chr9.148.2,chr9.148.3,chr9.148.4
GSVIVG01022366001.Genoscope12X	3	GSVIVT01022366001,chr7.462.1,chr7.462.2
GSVIVG01021256001.Genoscope12X	3	GSVIVT01021256001,chr10.111.1,chr10.111.3
GSVIVG01015125001.Genoscope12X	5	GSVIVT01015125001,chr11.49.1,chr11.49.2,chr11.49.3,chr11.49.4
GSVIVG01014569001.Genoscope12X	2	GSVIVT01014569001,chr19.507.2
GSVIVG01015391001.Genoscope12X	2	GSVIVT01015391001,chr11.144.2
GSVIVG01038576001.Genoscope12X	5	GSVIVT01038576001,chr16.676.1,chr16.676.2,chr16.676.3,chr16.676.4
GSVIVG01030526001.Genoscope12X	4	GSVIVT01030526001,chr12.164.1,chr12.164.2,chr12.164.3
GSVIVG01012985001.Genoscope12X	4	GSVIVT01012985001,chr2.279.1,chr2.279.2,chr2.279.4
GSVIVG01015579001.Genoscope12X	3	GSVIVT01015579001,chr11.205.1,chr11.205.2
GSVIVG01010556001.Genoscope12X	4	GSVIVT01010556001,chr16.179.47,chr16.179.52,chr16.179.133
GSVIVG01022404001.Genoscope12X	2	GSVIVT01022404001,chr7.996.2
GSVIVG01032981001.Genoscope12X	5	GSVIVT01032981001,chr14.430.1,chr14.430.2,chr14.430.3,chr14.430.4
GSVIVG01019741001.Genoscope12X	3	GSVIVT01019741001,chr2.102.1,chr2.102.3
GSVIVG01026949001.Genoscope12X	4	GSVIVT01026949001,chr15.300.1,chr15.300.2,chr15.300.4
GSVIVG01025906001.Genoscope12X	3	GSVIVT01025906001,chr18.667.1,chr18.667.2
GSVIVG01034509001.Genoscope12X	7	GSVIVT01034509001,chr18.1241.1,chr18.1241.2,chr18.1241.3,chr18.1241.4,chr18.1241.5,chr18.1241.6
GSVIVG01019870001.Genoscope12X	3	GSVIVT01019870001,chr2.551.1,chr2.551.2
GSVIVG01028818001.Genoscope12X	9	GSVIVT01028818001,chr16.587.1,chr16.587.2,chr16.587.3,chr16.587.4,chr16.587.5,chr16.587.6,chr16.587.7,chr16.587.9
GSVIVG01034237001.Genoscope12X	4	GSVIVT01034237001,chr9.609.1,chr9.609.2,chr9.609.3
GSVIVG01019881001.Genoscope12X	3	GSVIVT01019881001,chr2.149.1,chr2.149.2
GSVIVG01031002001.Genoscope12X	2	GSVIVT01031002001,chr14.314.2
GSVIVG01031144001.Genoscope12X	3	GSVIVT01031144001,chr14.723.1,chr14.723.2
GSVIVG01031528001.Genoscope12X	6	GSVIVT01031528001,chr6.976.1,chr6.976.2,chr6.976.3,chr6.976.4,chr6.976.5
GSVIVG01037870001.Genoscope12X	3	GSVIVT01037870001,chr3.611.2,chr3.611.3
GSVIVG01001845001.Genoscope12X	3	GSVIVT01001845001,chr14.496.1,chr14.496.2
GSVIVG01030094001.Genoscope12X	5	GSVIVT01030094001,chr12.243.1,chr12.243.2,chr12.243.4,chr12.243.5
GSVIVG01016749001.Genoscope12X	12	GSVIVT01016749001,chr9.364.1,chr9.364.2,chr9.364.3,chr9.364.4,chr9.364.5,chr9.364.6,chr9.364.10,chr9.364.8,chr9.364.9,chr9.364.11,chr9.364.12
GSVIVG01020236001.Genoscope12X	4	GSVIVT01020236001,chr1.881.1,chr1.881.2,chr1.881.3
GSVIVG01011702001.Genoscope12X	3	GSVIVT01011702001,chr1.772.1,chr1.772.3
GSVIVG01038657001.Genoscope12X	4	GSVIVT01038657001,chr16.311.1,chr16.311.3,chr16.311.4
GSVIVG01009074001.Genoscope12X	7	GSVIVT01009074001,chr18.204.1,chr18.204.2,chr18.204.3,chr18.204.4,chr18.204.5,chr18.204.7
GSVIVG01015902001.Genoscope12X	4	GSVIVT01015902001,chr3.699.1,chr3.699.2,chr3.699.3
GSVIVG01009577001.Genoscope12X	2	GSVIVT01009577001,chr18.382.2
GSVIVG01015319001.Genoscope12X	3	GSVIVT01015319001,chr11.561.1,chr11.561.3
GSVIVG01016293001.Genoscope12X	4	GSVIVT01016293001,chr13.218.1,chr13.218.2,chr13.218.3
GSVIVG01025554001.Genoscope12X	6	GSVIVT01025554001,chr8.866.1,chr8.866.2,chr8.866.3,chr8.866.4,chr8.866.5
GSVIVG01016313001.Genoscope12X	4	GSVIVT01016313001,chr13.210.1,chr13.210.2,chr13.210.3
GSVIVG01000239001.Genoscope12X	3	GSVIVT01000239001,chr7.478.1,chr7.478.3
GSVIVG01022341001.Genoscope12X	3	GSVIVT01022341001,chr7.975.1,chr7.975.3
GSVIVG01016092001.Genoscope12X	4	GSVIVT01016092001,chr9.651.1,chr9.651.2,chr9.651.3
GSVIVG01008385001.Genoscope12X	5	GSVIVT01008385001,chr17.502.1,chr17.502.2,chr17.502.3,chr17.502.4
chr14.374	3	chr14.374.1,chr14.374.2,chr14.374.3
GSVIVG01010746001.Genoscope12X	2	GSVIVT01010746001,chr5.459.2
GSVIVG01018981001.Genoscope12X	6	GSVIVT01018981001,chr4.876.1,chr4.876.2,chr4.876.3,chr4.876.4,chr4.876.5
GSVIVG01026613001.Genoscope12X	5	GSVIVT01026613001,chr4.450.1,chr4.450.2,chr4.450.4,chr4.450.5
GSVIVG01013734001.Genoscope12X	4	GSVIVT01013734001,chr1.308.1,chr1.308.2,chr1.308.3
GSVIVG01018380001.Genoscope12X	2	GSVIVT01018380001,chr15.44.2
GSVIVG01004839001.Genoscope12X	3	GSVIVT01004839001,chr2.198.1,chr2.198.3
GSVIVG01020801001.Genoscope12X	3	GSVIVT01020801001,chr12.39.1,chr12.39.2
GSVIVG01007961001.Genoscope12X	6	GSVIVT01007961001,chr17.649.1,chr17.649.2,chr17.649.3,chr17.649.4,chr17.649.6
GSVIVG01001081001.Genoscope12X	3	GSVIVT01001081001,chr1.547.1,chr1.547.2
GSVIVG01029919001.Genoscope12X	3	GSVIVT01029919001,chr8.644.1,chr8.644.2
GSVIVG01027766001.Genoscope12X	8	GSVIVT01027766001,chr5.286.1,chr5.286.2,chr5.286.3,chr5.286.4,chr5.286.5,chr5.286.6,chr5.286.7
GSVIVG01032864001.Genoscope12X	2	GSVIVT01032864001,chr13.6.2
GSVIVG01018860001.Genoscope12X	7	GSVIVT01018860001,chr4.383.1,chr4.383.2,chr4.383.3,chr4.383.4,chr4.383.6,chr4.383.7
GSVIVG01010352001.Genoscope12X	2	GSVIVT01010352001,chr1.1053.1
GSVIVG01011386001.Genoscope12X	5	GSVIVT01011386001,chr14.617.1,chr14.617.2,chr14.617.3,chr14.617.4
GSVIVG01009847001.Genoscope12X	2	GSVIVT01009847001,chr18.1131.1
GSVIVG01032990001.Genoscope12X	6	GSVIVT01032990001,chr14.1012.1,chr14.1012.2,chr14.1012.3,chr14.1012.4,chr14.1012.5
GSVIVG01032946001.Genoscope12X	2	GSVIVT01032946001,chr14.998.1
GSVIVG01013763001.Genoscope12X	34	GSVIVT01013763001,chr1.866.1,chr1.866.2,chr1.866.3,chr1.866.4,chr1.866.5,chr1.866.6,chr1.866.10,chr1.866.11,chr1.866.12,chr1.866.13,chr1.866.14,chr1.866.15,chr1.866.16,chr1.866.17,chr1.866.18,chr1.866.8,chr1.866.9,chr1.866.19,chr1.866.20,chr1.866.21,chr1.866.22,chr1.866.23,chr1.866.24,chr1.866.25,chr1.866.26,chr1.866.27,chr1.866.28,chr1.866.29,chr1.866.30,chr1.866.31,chr1.866.32,chr1.866.33,chr1.…
GSVIVG01036934001.Genoscope12X	3	GSVIVT01036934001,chr2.333.1,chr2.333.2
GSVIVG01032980001.Genoscope12X	2	GSVIVT01032980001,chr14.1007.1
GSVIVG01015971001.Genoscope12X	8	GSVIVT01015971001,chr9.635.1,chr9.635.2,chr9.635.3,chr9.635.4,chr9.635.5,chr9.635.6,chr9.635.8
GSVIVG01015310001.Genoscope12X	2	GSVIVT01015310001,chr11.558.1
GSVIVG01015720001.Genoscope12X	5	GSVIVT01015720001,chr3.665.1,chr3.665.2,chr3.665.3,chr3.665.4
GSVIVG01026761001.Genoscope12X	6	GSVIVT01026761001,chr15.378.1,chr15.378.2,chr15.378.3,chr15.378.4,chr15.378.5
GSVIVG01025655001.Genoscope12X	14	GSVIVT01025655001,chr8.830.1,chr8.830.2,chr8.830.3,chr8.830.4,chr8.830.5,chr8.830.6,chr8.830.7,chr8.830.8,chr8.830.9,chr8.830.10,chr8.830.11,chr8.830.12,chr8.830.13
GSVIVG01016890001.Genoscope12X	5	GSVIVT01016890001,chr9.420.1,chr9.420.2,chr9.420.3,chr9.420.4
GSVIVG01007224001.Genoscope12X	3	GSVIVT01007224001,chrUn.902.1,chrUn.902.2
GSVIVG01036146001.Genoscope12X	7	GSVIVT01036146001,chr6.1035.1,chr6.1035.2,chr6.1035.3,chr6.1035.4,chr6.1035.6,chr6.1035.7
GSVIVG01037248001.Genoscope12X	2	GSVIVT01037248001,chr6.965.1
GSVIVG01025825001.Genoscope12X	7	GSVIVT01025825001,chr8.189.1,chr8.189.2,chr8.189.3,chr8.189.4,chr8.189.5,chr8.189.6
GSVIVG01036747001.Genoscope12X	8	GSVIVT01036747001,chr19.353.1,chr19.353.2,chr19.353.3,chr19.353.4,chr19.353.5,chr19.353.6,chr19.353.7
GSVIVG01025633001.Genoscope12X	2	GSVIVT01025633001,chr8.252.2
GSVIVG01016655001.Genoscope12X	3	GSVIVT01016655001,chr9.4.1,chr9.4.2
GSVIVG01025142001.Genoscope12X	8	GSVIVT01025142001,chr6.656.1,chr6.656.2,chr6.656.3,chr6.656.4,chr6.656.5,chr6.656.6,chr6.656.7
GSVIVG01006711001.Genoscope12X	5	GSVIVT01006711001,chrUn.846.1,chrUn.846.2,chrUn.846.4,chrUn.846.5
GSVIVG01008647001.Genoscope12X	2	GSVIVT01008647001,chr17.9.2
GSVIVG01025478001.Genoscope12X	3	GSVIVT01025478001,chr6.520.2,chr6.520.3
chr2.354	8	chr2.354.1,chr2.354.2,chr2.354.3,chr2.354.4,chr2.354.5,chr2.354.6,chr2.354.7,chr2.354.8
GSVIVG01032366001.Genoscope12X	6	GSVIVT01032366001,chr14.1078.1,chr14.1078.2,chr14.1078.3,chr14.1078.4,chr14.1078.5
GSVIVG01032803001.Genoscope12X	4	GSVIVT01032803001,chr13.26.1,chr13.26.2,chr13.26.3
GSVIVG01036166001.Genoscope12X	3	GSVIVT01036166001,chr6.471.1,chr6.471.2
GSVIVG01016433001.Genoscope12X	6	GSVIVT01016433001,chr13.659.1,chr13.659.3,chr13.659.4,chr13.659.5,chr13.659.6
GSVIVG01035391001.Genoscope12X	5	GSVIVT01035391001,chr4.543.1,chr4.543.2,chr4.543.3,chr4.543.4
GSVIVG01028909001.Genoscope12X	5	GSVIVT01028909001,chr16.561.1,chr16.561.2,chr16.561.3,chr16.561.4
GSVIVG01002351001.Genoscope12X	5	GSVIVT01002351001,chrUn.952.1,chrUn.952.2,chrUn.952.3,chrUn.952.4
GSVIVG01028095001.Genoscope12X	5	GSVIVT01028095001,chr7.160.1,chr7.160.2,chr7.160.3,chr7.160.4
GSVIVG01019957001.Genoscope12X	3	GSVIVT01019957001,chr1.396.1,chr1.396.2
GSVIVG01024987001.Genoscope12X	4	GSVIVT01024987001,chr6.168.1,chr6.168.2,chr6.168.3
GSVIVG01035282001.Genoscope12X	4	GSVIVT01035282001,chr4.286.1,chr4.286.2,chr4.286.3
GSVIVG01029233001.Genoscope12X	2	GSVIVT01029233001,chr11.390.1
GSVIVG01016699001.Genoscope12X	5	GSVIVT01016699001,chr9.339.1,chr9.339.2,chr9.339.3,chr9.339.4
GSVIVG01034337001.Genoscope12X	4	GSVIVT01034337001,chr10.577.1,chr10.577.2,chr10.577.3
GSVIVG01033857001.Genoscope12X	3	GSVIVT01033857001,chr8.991.1,chr8.991.2
GSVIVG01020553001.Genoscope12X	6	GSVIVT01020553001,chr12.496.1,chr12.496.2,chr12.496.3,chr12.496.4,chr12.496.5
GSVIVG01032544001.Genoscope12X	6	GSVIVT01032544001,chr14.1153.1,chr14.1153.2,chr14.1153.3,chr14.1153.4,chr14.1153.5
GSVIVG01017938001.Genoscope12X	6	GSVIVT01017938001,chr5.756.1,chr5.756.2,chr5.756.3,chr5.756.4,chr5.756.5
GSVIVG01029370001.Genoscope12X	4	GSVIVT01029370001,chr17.384.1,chr17.384.2,chr17.384.3
GSVIVG01019689001.Genoscope12X	3	GSVIVT01019689001,chr2.485.1,chr2.485.2
GSVIVG01025009001.Genoscope12X	4	GSVIVT01025009001,chr6.707.1,chr6.707.2,chr6.707.4
GSVIVG01035629001.Genoscope12X	3	GSVIVT01035629001,chr4.126.1,chr4.126.2
GSVIVG01029220001.Genoscope12X	5	GSVIVT01029220001,chr11.392.1,chr11.392.2,chr11.392.3,chr11.392.4
GSVIVG01001149001.Genoscope12X	6	GSVIVT01001149001,chr7.46.1,chr7.46.2,chr7.46.3,chr7.46.4,chr7.46.5
GSVIVG01028463001.Genoscope12X	3	GSVIVT01028463001,chr7.274.1,chr7.274.2
GSVIVG01037047001.Genoscope12X	2	GSVIVT01037047001,chr3.631.2
GSVIVG01035033001.Genoscope12X	4	GSVIVT01035033001,chr5.590.1,chr5.590.2,chr5.590.3
GSVIVG01014841001.Genoscope12X	5	GSVIVT01014841001,chr19.646.1,chr19.646.2,chr19.646.3,chr19.646.4
GSVIVG01020602001.Genoscope12X	3	GSVIVT01020602001,chr12.482.1,chr12.482.3
GSVIVG01031014001.Genoscope12X	2	GSVIVT01031014001,chr14.925.1
GSVIVG01024967001.Genoscope12X	9	GSVIVT01024967001,chr6.719.2,chr6.719.4,chr6.719.5,chr6.719.6,chr6.719.9,chr6.719.10,chr6.719.11,chr6.719.12
GSVIVG01003215001.Genoscope12X	3	GSVIVT01003215001,chr1.403.1,chr1.403.2
GSVIVG01011045001.Genoscope12X	2	GSVIVT01011045001,chr7.581.1
GSVIVG01020760001.Genoscope12X	6	GSVIVT01020760001,chr12.437.1,chr12.437.2,chr12.437.3,chr12.437.4,chr12.437.5
chr4.810	2	chr4.810.1,chr4.810.2
GSVIVG01015453001.Genoscope12X	2	GSVIVT01015453001,chr11.152.1
GSVIVG01031151001.Genoscope12X	2	GSVIVT01031151001,chr14.68.2
GSVIVG01015471001.Genoscope12X	6	GSVIVT01015471001,chr11.630.1,chr11.630.2,chr11.630.3,chr11.630.5,chr11.630.6
GSVIVG01034903001.Genoscope12X	6	GSVIVT01034903001,chr18.546.1,chr18.546.2,chr18.546.3,chr18.546.4,chr18.546.5
GSVIVG01038734001.Genoscope12X	3	GSVIVT01038734001,chr12_random.2.1,chr12_random.2.2
GSVIVG01009261001.Genoscope12X	4	GSVIVT01009261001,chr18.280.1,chr18.280.2,chr18.280.3
GSVIVG01034358001.Genoscope12X	5	GSVIVT01034358001,chr10.260.1,chr10.260.2,chr10.260.3,chr10.260.5
GSVIVG01020649001.Genoscope12X	5	GSVIVT01020649001,chr12.77.1,chr12.77.2,chr12.77.3,chr12.77.4
chr2.309	2	chr2.309.1,chr2.309.2
GSVIVG01016844001.Genoscope12X	3	GSVIVT01016844001,chr9.54.2,chr9.54.3
GSVIVG01031543001.Genoscope12X	2	GSVIVT01031543001,chr6.974.1
GSVIVG01018003001.Genoscope12X	9	GSVIVT01018003001,chr5.776.2,chr5.776.3,chr5.776.4,chr5.776.5,chr5.776.6,chr5.776.7,chr5.776.8,chr5.776.9
GSVIVG01010617001.Genoscope12X	3	GSVIVT01010617001,chr16.163.1,chr16.163.2
GSVIVG01015603001.Genoscope12X	6	GSVIVT01015603001,chr11.213.1,chr11.213.2,chr11.213.3,chr11.213.4,chr11.213.5
GSVIVG01013413001.Genoscope12X	3	GSVIVT01013413001,chr18.23.1,chr18.23.2
GSVIVG01016891001.Genoscope12X	5	GSVIVT01016891001,chr9.421.1,chr9.421.2,chr9.421.3,chr9.421.5
GSVIVG01022126001.Genoscope12X	6	GSVIVT01022126001,chr7.904.1,chr7.904.2,chr7.904.3,chr7.904.5,chr7.904.6
GSVIVG01011824001.Genoscope12X	11	GSVIVT01011824001,chr1.718.1,chr1.718.2,chr1.718.3,chr1.718.5,chr1.718.6,chr1.718.7,chr1.718.8,chr1.718.9,chr1.718.12,chr1.718.13
GSVIVG01032165001.Genoscope12X	3	GSVIVT01032165001,chr13.892.1,chr13.892.2
GSVIVG01035772001.Genoscope12X	2	GSVIVT01035772001,chr4.662.1
GSVIVG01014571001.Genoscope12X	3	GSVIVT01014571001,chr19.508.1,chr19.508.3
GSVIVG01004724001.Genoscope12X	2	GSVIVT01004724001,chrUn.159.2
GSVIVG01010760001.Genoscope12X	3	GSVIVT01010760001,chr5.465.1,chr5.465.2
GSVIVG01037655001.Genoscope12X	2	GSVIVT01037655001,chr19.186.1
GSVIVG01003176001.Genoscope12X	5	GSVIVT01003176001,chr3.588.1,chr3.588.2,chr3.588.3,chr3.588.4
GSVIVG01028219001.Genoscope12X	5	GSVIVT01028219001,chr7.200.1,chr7.200.2,chr7.200.3,chr7.200.4
GSVIVG01021626001.Genoscope12X	2	GSVIVT01021626001,chr10.499.2
GSVIVG01029840001.Genoscope12X	4	GSVIVT01029840001,chr8.624.1,chr8.624.2,chr8.624.3
GSVIVG01038076001.Genoscope12X	4	GSVIVT01038076001,chr19.681.1,chr19.681.2,chr19.681.3
GSVIVG01020233001.Genoscope12X	12	GSVIVT01020233001,chr1.883.1,chr1.883.2,chr1.883.3,chr1.883.4,chr1.883.5,chr1.883.6,chr1.883.7,chr1.883.8,chr1.883.9,chr1.883.11,chr1.883.12
GSVIVG01007964001.Genoscope12X	4	GSVIVT01007964001,chr17.240.1,chr17.240.2,chr17.240.3
GSVIVG01000823001.Genoscope12X	6	GSVIVT01000823001,chr12.12.1,chr12.12.2,chr12.12.3,chr12.12.4,chr12.12.5
GSVIVG01025570001.Genoscope12X	4	GSVIVT01025570001,chr8.269.1,chr8.269.2,chr8.269.3
GSVIVG01014735001.Genoscope12X	13	GSVIVT01014735001,chr19.255.1,chr19.255.2,chr19.255.3,chr19.255.4,chr19.255.5,chr19.255.6,chr19.255.7,chr19.255.8,chr19.255.9,chr19.255.10,chr19.255.11,chr19.255.12
GSVIVG01031165001.Genoscope12X	4	GSVIVT01031165001,chr14.63.1,chr14.63.2,chr14.63.3
GSVIVG01013060001.Genoscope12X	14	GSVIVT01013060001,chr2.679.1,chr2.679.2,chr2.679.3,chr2.679.4,chr2.679.5,chr2.679.6,chr2.679.7,chr2.679.8,chr2.679.9,chr2.679.10,chr2.679.11,chr2.679.12,chr2.679.13
GSVIVG01019890001.Genoscope12X	8	GSVIVT01019890001,chr2.152.1,chr2.152.2,chr2.152.3,chr2.152.4,chr2.152.5,chr2.152.6,chr2.152.7
GSVIVG01008909001.Genoscope12X	5	GSVIVT01008909001,chr18.823.1,chr18.823.2,chr18.823.3,chr18.823.4
GSVIVG01037735001.Genoscope12X	3	GSVIVT01037735001,chr19.574.1,chr19.574.3
GSVIVG01032959001.Genoscope12X	8	GSVIVT01032959001,chr14.421.1,chr14.421.2,chr14.421.3,chr14.421.4,chr14.421.5,chr14.421.6,chr14.421.7
GSVIVG01000151001.Genoscope12X	5	GSVIVT01000151001,chr7.859.1,chr7.859.2,chr7.859.3,chr7.859.4
GSVIVG01022547001.Genoscope12X	7	GSVIVT01022547001,chr8.84.1,chr8.84.2,chr8.84.3,chr8.84.4,chr8.84.5,chr8.84.6
GSVIVG01015271001.Genoscope12X	3	GSVIVT01015271001,chr11.99.1,chr11.99.3
GSVIVG01014838001.Genoscope12X	4	GSVIVT01014838001,chr19.276.1,chr19.276.3,chr19.276.4
GSVIVG01015850001.Genoscope12X	4	GSVIVT01015850001,chr3.358.1,chr3.358.2,chr3.358.3
GSVIVG01019607001.Genoscope12X	3	GSVIVT01019607001,chr2.455.1,chr2.455.2
GSVIVG01021525001.Genoscope12X	2	GSVIVT01021525001,chr10.450.2
GSVIVG01031310001.Genoscope12X	8	GSVIVT01031310001,chr14.13.1,chr14.13.2,chr14.13.3,chr14.13.4,chr14.13.5,chr14.13.6,chr14.13.8
GSVIVG01024701001.Genoscope12X	5	GSVIVT01024701001,chr6.813.1,chr6.813.2,chr6.813.3,chr6.813.4
GSVIVG01008821001.Genoscope12X	3	GSVIVT01008821001,chr18.109.1,chr18.109.2
GSVIVG01020720001.Genoscope12X	6	GSVIVT01020720001,chr12.451.1,chr12.451.2,chr12.451.3,chr12.451.4,chr12.451.5
GSVIVG01011898001.Genoscope12X	2	GSVIVT01011898001,chr1.129.1
GSVIVG01029120001.Genoscope12X	8	GSVIVT01029120001,chr11.865.2,chr11.865.3,chr11.865.4,chr11.865.5,chr11.865.6,chr11.865.7,chr11.865.8
GSVIVG01024197001.Genoscope12X	5	GSVIVT01024197001,chr3.373.1,chr3.373.2,chr3.373.3,chr3.373.4
GSVIVG01008953001.Genoscope12X	2	GSVIVT01008953001,chr18.150.2
GSVIVG01018202001.Genoscope12X	9	GSVIVT01018202001,chr15.88.1,chr15.88.2,chr15.88.3,chr15.88.4,chr15.88.5,chr15.88.6,chr15.88.7,chr15.88.8
GSVIVG01032479001.Genoscope12X	5	GSVIVT01032479001,chr14.1121.1,chr14.1121.2,chr14.1121.4,chr14.1121.5
GSVIVG01009805001.Genoscope12X	2	GSVIVT01009805001,chr18.465.1
GSVIVG01017223001.Genoscope12X	8	GSVIVT01017223001,chr9.517.1,chr9.517.2,chr9.517.3,chr9.517.4,chr9.517.5,chr9.517.6,chr9.517.7
GSVIVG01025172001.Genoscope12X	7	GSVIVT01025172001,chr6.644.1,chr6.644.2,chr6.644.3,chr6.644.4,chr6.644.5,chr6.644.6
GSVIVG01001695001.Genoscope12X	4	GSVIVT01001695001,chr18.541.1,chr18.541.2,chr18.541.3
GSVIVG01011704001.Genoscope12X	4	GSVIVT01011704001,chr1.770.1,chr1.770.2,chr1.770.4
GSVIVG01013666001.Genoscope12X	8	GSVIVT01013666001,chr18_random.53.1,chr18_random.53.2,chr18_random.53.3,chr18_random.53.4,chr18_random.53.5,chr18_random.53.6,chr18_random.53.7
GSVIVG01025036001.Genoscope12X	4	GSVIVT01025036001,chr6.151.1,chr6.151.2,chr6.151.4
GSVIVG01032923001.Genoscope12X	4	GSVIVT01032923001,chr14.990.1,chr14.990.2,chr14.990.3
GSVIVG01010106001.Genoscope12X	3	GSVIVT01010106001,chr1.414.1,chr1.414.2
GSVIVG01016731001.Genoscope12X	4	GSVIVT01016731001,chr9.353.1,chr9.353.2,chr9.353.3
GSVIVG01035613001.Genoscope12X	5	GSVIVT01035613001,chr4.120.1,chr4.120.2,chr4.120.4,chr4.120.5
GSVIVG01030703001.Genoscope12X	5	GSVIVT01030703001,chr14.868.1,chr14.868.2,chr14.868.3,chr14.868.4
GSVIVG01003805001.Genoscope12X	2	GSVIVT01003805001,chr7_random.12.1
GSVIVG01012856001.Genoscope12X	6	GSVIVT01012856001,chr11.697.1,chr11.697.2,chr11.697.3,chr11.697.4,chr11.697.5
GSVIVG01021137001.Genoscope12X	3	GSVIVT01021137001,chr10.335.1,chr10.335.3
GSVIVG01032474001.Genoscope12X	4	GSVIVT01032474001,chr14.560.1,chr14.560.2,chr14.560.3
GSVIVG01031970001.Genoscope12X	3	GSVIVT01031970001,chr3.219.1,chr3.219.2
GSVIVG01031908001.Genoscope12X	5	GSVIVT01031908001,chr3.561.1,chr3.561.2,chr3.561.3,chr3.561.5
GSVIVG01023795001.Genoscope12X	3	GSVIVT01023795001,chr3.130.2,chr3.130.3
GSVIVG01037120001.Genoscope12X	4	GSVIVT01037120001,chr18.1332.1,chr18.1332.2,chr18.1332.3
GSVIVG01031297001.Genoscope12X	13	GSVIVT01031297001,chr14.15.1,chr14.15.2,chr14.15.3,chr14.15.4,chr14.15.5,chr14.15.6,chr14.15.7,chr14.15.10,chr14.15.11,chr14.15.8,chr14.15.9,chr14.15.12
GSVIVG01037703001.Genoscope12X	13	GSVIVT01037703001,chr19.561.1,chr19.561.2,chr19.561.3,chr19.561.4,chr19.561.5,chr19.561.6,chr19.561.10,chr19.561.11,chr19.561.12,chr19.561.7,chr19.561.8,chr19.561.9
GSVIVG01016641001.Genoscope12X	4	GSVIVT01016641001,chr13.93.1,chr13.93.2,chr13.93.3
GSVIVG01012113001.Genoscope12X	5	GSVIVT01012113001,chr1.617.1,chr1.617.2,chr1.617.3,chr1.617.5
GSVIVG01017914001.Genoscope12X	3	GSVIVT01017914001,chr5.193.1,chr5.193.2
GSVIVG01038593001.Genoscope12X	5	GSVIVT01038593001,chr16.668.1,chr16.668.5,chr16.668.6,chr16.668.7
GSVIVG01033234001.Genoscope12X	4	GSVIVT01033234001,chr8.614.1,chr8.614.2,chr8.614.3
GSVIVG01016650001.Genoscope12X	5	GSVIVT01016650001,chr9.2.1,chr9.2.2,chr9.2.3,chr9.2.5
GSVIVG01038590001.Genoscope12X	4	GSVIVT01038590001,chr16.339.1,chr16.339.2,chr16.339.3
GSVIVG01017097001.Genoscope12X	2	GSVIVT01017097001,chr9.486.1
GSVIVG01010010001.Genoscope12X	3	GSVIVT01010010001,chr18.1188.1,chr18.1188.3
GSVIVG01035000001.Genoscope12X	4	GSVIVT01035000001,chr5.579.1,chr5.579.2,chr5.579.3
GSVIVG01028709001.Genoscope12X	5	GSVIVT01028709001,chr16.268.1,chr16.268.2,chr16.268.3,chr16.268.4
GSVIVG01009198001.Genoscope12X	6	GSVIVT01009198001,chr18.929.1,chr18.929.2,chr18.929.3,chr18.929.4,chr18.929.5
GSVIVG01025559001.Genoscope12X	5	GSVIVT01025559001,chr8.272.1,chr8.272.2,chr8.272.3,chr8.272.4
GSVIVG01035573001.Genoscope12X	3	GSVIVT01035573001,chr4.100.2,chr4.100.3
GSVIVG01018756001.Genoscope12X	5	GSVIVT01018756001,chr4.956.1,chr4.956.2,chr4.956.3,chr4.956.4
GSVIVG01038193001.Genoscope12X	2	GSVIVT01038193001,chr5.519.1
GSVIVG01032459001.Genoscope12X	4	GSVIVT01032459001,chr14.1113.1,chr14.1113.2,chr14.1113.3
GSVIVG01018273001.Genoscope12X	3	GSVIVT01018273001,chr15.429.2,chr15.429.3
GSVIVG01024423001.Genoscope12X	8	GSVIVT01024423001,chr16.45.1,chr16.45.2,chr16.45.3,chr16.45.4,chr16.45.5,chr16.45.6,chr16.45.7
GSVIVG01023921001.Genoscope12X	4	GSVIVT01023921001,chr3.84.1,chr3.84.2,chr3.84.4
GSVIVG01022874001.Genoscope12X	2	GSVIVT01022874001,chr12.737.2
GSVIVG01030322001.Genoscope12X	5	GSVIVT01030322001,chr8.717.1,chr8.717.2,chr8.717.3,chr8.717.4
GSVIVG01037598001.Genoscope12X	4	GSVIVT01037598001,chr6.858.1,chr6.858.2,chr6.858.4
GSVIVG01000105001.Genoscope12X	5	GSVIVT01000105001,chr7.839.1,chr7.839.2,chr7.839.3,chr7.839.4
GSVIVG01035517001.Genoscope12X	5	GSVIVT01035517001,chr4.76.1,chr4.76.2,chr4.76.3,chr4.76.4
GSVIVG01033687001.Genoscope12X	6	GSVIVT01033687001,chr8.453.1,chr8.453.2,chr8.453.3,chr8.453.4,chr8.453.5
GSVIVG01008650001.Genoscope12X	3	GSVIVT01008650001,chr17.408.1,chr17.408.2
GSVIVG01027972001.Genoscope12X	4	GSVIVT01027972001,chr7.621.1,chr7.621.2,chr7.621.3
GSVIVG01010454001.Genoscope12X	4	GSVIVT01010454001,chr1.1076.1,chr1.1076.2,chr1.1076.3
GSVIVG01023785001.Genoscope12X	7	GSVIVT01023785001,chr3.502.1,chr3.502.2,chr3.502.3,chr3.502.5,chr3.502.6,chr3.502.7
GSVIVG01028710001.Genoscope12X	3	GSVIVT01028710001,chr16.615.1,chr16.615.2
GSVIVG01011852001.Genoscope12X	2	GSVIVT01011852001,chr1.705.1
GSVIVG01015152001.Genoscope12X	4	GSVIVT01015152001,chr11.54.1,chr11.54.2,chr11.54.3
GSVIVG01025530001.Genoscope12X	8	GSVIVT01025530001,chr8.872.1,chr8.872.2,chr8.872.3,chr8.872.4,chr8.872.5,chr8.872.6,chr8.872.7
GSVIVG01027489001.Genoscope12X	6	GSVIVT01027489001,chr15.524.1,chr15.524.2,chr15.524.3,chr15.524.5,chr15.524.6
GSVIVG01031300001.Genoscope12X	4	GSVIVT01031300001,chr14.678.1,chr14.678.2,chr14.678.3
GSVIVG01000547001.Genoscope12X	2	GSVIVT01000547001,chr1.842.2
GSVIVG01020170001.Genoscope12X	3	GSVIVT01020170001,chr1.325.1,chr1.325.2
GSVIVG01032902001.Genoscope12X	7	GSVIVT01032902001,chr14.981.1,chr14.981.2,chr14.981.3,chr14.981.4,chr14.981.5,chr14.981.6
GSVIVG01009354001.Genoscope12X	3	GSVIVT01009354001,chr18.978.1,chr18.978.2
GSVIVG01026654001.Genoscope12X	2	GSVIVT01026654001,chr4.972.2
GSVIVG01011920001.Genoscope12X	5	GSVIVT01011920001,chr1.113.1,chr1.113.2,chr1.113.4,chr1.113.5
GSVIVG01014282001.Genoscope12X	9	GSVIVT01014282001,chr19.429.1,chr19.429.2,chr19.429.3,chr19.429.4,chr19.429.5,chr19.429.6,chr19.429.7,chr19.429.8
GSVIVG01025306001.Genoscope12X	6	GSVIVT01025306001,chr6.586.1,chr6.586.2,chr6.586.3,chr6.586.4,chr6.586.5
GSVIVG01019041001.Genoscope12X	11	GSVIVT01019041001,chr4.857.2,chr4.857.3,chr4.857.10,chr4.857.11,chr4.857.7,chr4.857.8,chr4.857.9,chr4.857.12,chr4.857.13,chr4.857.14
GSVIVG01005249001.Genoscope12X	2	GSVIVT01005249001,chrUn.725.1
GSVIVG01027934001.Genoscope12X	2	GSVIVT01027934001,chr5.886.2
GSVIVG01016569001.Genoscope12X	3	GSVIVT01016569001,chr13.122.1,chr13.122.3
GSVIVG01037269001.Genoscope12X	5	GSVIVT01037269001,chr6.386.1,chr6.386.2,chr6.386.3,chr6.386.5
GSVIVG01018613001.Genoscope12X	5	GSVIVT01018613001,chr16.485.1,chr16.485.2,chr16.485.3,chr16.485.4
GSVIVG01026838001.Genoscope12X	4	GSVIVT01026838001,chr15.325.1,chr15.325.2,chr15.325.3
GSVIVG01016684001.Genoscope12X	7	GSVIVT01016684001,chr9.331.1,chr9.331.2,chr9.331.3,chr9.331.4,chr9.331.5,chr9.331.6
GSVIVG01011128001.Genoscope12X	4	GSVIVT01011128001,chr7.545.1,chr7.545.2,chr7.545.3
GSVIVG01015155001.Genoscope12X	4	GSVIVT01015155001,chr11.492.1,chr11.492.3,chr11.492.4
GSVIVG01020458001.Genoscope12X	2	GSVIVT01020458001,chr19.316.1
GSVIVG01010328001.Genoscope12X	8	GSVIVT01010328001,chr1.1046.1,chr1.1046.2,chr1.1046.3,chr1.1046.4,chr1.1046.5,chr1.1046.6,chr1.1046.7
GSVIVG01027313001.Genoscope12X	3	GSVIVT01027313001,chr13.355.1,chr13.355.2
GSVIVG01011074001.Genoscope12X	5	GSVIVT01011074001,chr7.566.1,chr7.566.2,chr7.566.3,chr7.566.5
GSVIVG01015342001.Genoscope12X	9	GSVIVT01015342001,chr11.128.1,chr11.128.2,chr11.128.3,chr11.128.4,chr11.128.5,chr11.128.6,chr11.128.7,chr11.128.8
GSVIVG01022582001.Genoscope12X	3	GSVIVT01022582001,chr8.683.1,chr8.683.2
GSVIVG01028223001.Genoscope12X	2	GSVIVT01028223001,chr7.202.1
GSVIVG01004931001.Genoscope12X	3	GSVIVT01004931001,chr1.1093.1,chr1.1093.2
GSVIVG01033332001.Genoscope12X	3	GSVIVT01033332001,chr8.577.1,chr8.577.2
GSVIVG01012457001.Genoscope12X	3	GSVIVT01012457001,chr13_random.12.1,chr13_random.12.3
GSVIVG01037810001.Genoscope12X	2	GSVIVT01037810001,chr3.627.2
GSVIVG01017933001.Genoscope12X	7	GSVIVT01017933001,chr5.753.1,chr5.753.2,chr5.753.3,chr5.753.4,chr5.753.5,chr5.753.7
GSVIVG01031523001.Genoscope12X	7	GSVIVT01031523001,chr6.979.1,chr6.979.2,chr6.979.3,chr6.979.4,chr6.979.5,chr6.979.7
GSVIVG01035173001.Genoscope12X	6	GSVIVT01035173001,chr11.317.1,chr11.317.2,chr11.317.3,chr11.317.4,chr11.317.5
GSVIVG01008025001.Genoscope12X	4	GSVIVT01008025001,chr17.223.1,chr17.223.2,chr17.223.3
GSVIVG01009966001.Genoscope12X	2	GSVIVT01009966001,chr18.1177.2
GSVIVG01009980001.Genoscope12X	5	GSVIVT01009980001,chr18.1182.1,chr18.1182.2,chr18.1182.3,chr18.1182.4
GSVIVG01008972001.Genoscope12X	5	GSVIVT01008972001,chr18.160.1,chr18.160.2,chr18.160.4,chr18.160.5
GSVIVG01016796001.Genoscope12X	3	GSVIVT01016796001,chr9.383.1,chr9.383.3
GSVIVG01007138001.Genoscope12X	4	GSVIVT01007138001,chrUn.893.1,chrUn.893.2,chrUn.893.3
GSVIVG01031006001.Genoscope12X	3	GSVIVT01031006001,chr14.315.1,chr14.315.2
GSVIVG01001851001.Genoscope12X	4	GSVIVT01001851001,chr14.1064.1,chr14.1064.2,chr14.1064.3
GSVIVG01035885001.Genoscope12X	7	GSVIVT01035885001,chr4.192.1,chr4.192.2,chr4.192.3,chr4.192.4,chr4.192.5,chr4.192.6
GSVIVG01033839001.Genoscope12X	2	GSVIVT01033839001,chr8.997.2
GSVIVG01009404001.Genoscope12X	4	GSVIVT01009404001,chr18.990.1,chr18.990.2,chr18.990.3
GSVIVG01030534001.Genoscope12X	3	GSVIVT01030534001,chr12.168.1,chr12.168.2
GSVIVG01027487001.Genoscope12X	5	GSVIVT01027487001,chr15.181.1,chr15.181.2,chr15.181.3,chr15.181.5
GSVIVG01011877001.Genoscope12X	6	GSVIVT01011877001,chr1.139.1,chr1.139.2,chr1.139.3,chr1.139.4,chr1.139.5
GSVIVG01030112001.Genoscope12X	8	GSVIVT01030112001,chr12.654.1,chr12.654.2,chr12.654.3,chr12.654.4,chr12.654.5,chr12.654.6,chr12.654.7
GSVIVG01028094001.Genoscope12X	4	GSVIVT01028094001,chr7.660.1,chr7.660.2,chr7.660.3
GSVIVG01034044001.Genoscope12X	5	GSVIVT01034044001,chr8.925.1,chr8.925.2,chr8.925.3,chr8.925.4
GSVIVG01009445001.Genoscope12X	2	GSVIVT01009445001,chr18.1001.2
GSVIVG01019158001.Genoscope12X	7	GSVIVT01019158001,chr4.823.1,chr4.823.2,chr4.823.3,chr4.823.4,chr4.823.5,chr4.823.7
GSVIVG01032723001.Genoscope12X	2	GSVIVT01032723001,chr13.55.2
GSVIVG01034014001.Genoscope12X	4	GSVIVT01034014001,chr8.944.1,chr8.944.2,chr8.944.3
GSVIVG01038269001.Genoscope12X	4	GSVIVT01038269001,chr5.1077.1,chr5.1077.2,chr5.1077.3
GSVIVG01016822001.Genoscope12X	4	GSVIVT01016822001,chr9.396.1,chr9.396.2,chr9.396.3
GSVIVG01024930001.Genoscope12X	4	GSVIVT01024930001,chr6.185.1,chr6.185.2,chr6.185.3
GSVIVG01021847001.Genoscope12X	2	GSVIVT01021847001,chr14.174.1
GSVIVG01033293001.Genoscope12X	5	GSVIVT01033293001,chr8.1173.1,chr8.1173.3,chr8.1173.4,chr8.1173.5
GSVIVG01034555001.Genoscope12X	4	GSVIVT01034555001,chr18.572.1,chr18.572.2,chr18.572.3
GSVIVG01014122001.Genoscope12X	5	GSVIVT01014122001,chr19.380.1,chr19.380.2,chr19.380.3,chr19.380.4
GSVIVG01016459001.Genoscope12X	7	GSVIVT01016459001,chr13.165.1,chr13.165.2,chr13.165.3,chr13.165.4,chr13.165.5,chr13.165.6
GSVIVG01020686001.Genoscope12X	3	GSVIVT01020686001,chr12.466.1,chr12.466.2
GSVIVG01000716001.Genoscope12X	2	GSVIVT01000716001,chr7.2.1
GSVIVG01019679001.Genoscope12X	5	GSVIVT01019679001,chr2.479.1,chr2.479.2,chr2.479.3,chr2.479.4
GSVIVG01007546001.Genoscope12X	4	GSVIVT01007546001,chr17.779.1,chr17.779.2,chr17.779.3
GSVIVG01026467001.Genoscope12X	2	GSVIVT01026467001,chr4.484.1
GSVIVG01020909001.Genoscope12X	8	GSVIVT01020909001,chr5.399.1,chr5.399.2,chr5.399.3,chr5.399.4,chr5.399.5,chr5.399.6,chr5.399.7
GSVIVG01011624001.Genoscope12X	6	GSVIVT01011624001,chr1.237.1,chr1.237.2,chr1.237.3,chr1.237.4,chr1.237.6
GSVIVG01012713001.Genoscope12X	2	GSVIVT01012713001,chr10.303.1
GSVIVG01001406001.Genoscope12X	6	GSVIVT01001406001,chr18.552.1,chr18.552.2,chr18.552.3,chr18.552.6,chr18.552.7
GSVIVG01006776001.Genoscope12X	3	GSVIVT01006776001,chrUn.319.1,chrUn.319.2
GSVIVG01019502001.Genoscope12X	3	GSVIVT01019502001,chr2.409.2,chr2.409.3
GSVIVG01025239001.Genoscope12X	6	GSVIVT01025239001,chr6.75.1,chr6.75.2,chr6.75.4,chr6.75.5,chr6.75.6
GSVIVG01026455001.Genoscope12X	3	GSVIVT01026455001,chr4.487.1,chr4.487.2
GSVIVG01016238001.Genoscope12X	5	GSVIVT01016238001,chr13.734.1,chr13.734.2,chr13.734.3,chr13.734.4
GSVIVG01033994001.Genoscope12X	2	GSVIVT01033994001,chr8.345.1
GSVIVG01032955001.Genoscope12X	3	GSVIVT01032955001,chr14.418.1,chr14.418.2
GSVIVG01024526001.Genoscope12X	8	GSVIVT01024526001,chr6.854.1,chr6.854.2,chr6.854.3,chr6.854.5,chr6.854.6,chr6.854.7,chr6.854.8
GSVIVG01008867001.Genoscope12X	3	GSVIVT01008867001,chr18.812.1,chr18.812.3
GSVIVG01015403001.Genoscope12X	4	GSVIVT01015403001,chr11.596.1,chr11.596.2,chr11.596.3
GSVIVG01023279001.Genoscope12X	4	GSVIVT01023279001,chr12.330.1,chr12.330.3,chr12.330.4
GSVIVG01035427001.Genoscope12X	5	GSVIVT01035427001,chr4.562.1,chr4.562.2,chr4.562.3,chr4.562.4
GSVIVG01017339001.Genoscope12X	2	GSVIVT01017339001,chr9.168.1
GSVIVG01005136001.Genoscope12X	2	GSVIVT01005136001,chrUn.186.1
GSVIVG01028667001.Genoscope12X	5	GSVIVT01028667001,chr7.296.1,chr7.296.2,chr7.296.3,chr7.296.4
GSVIVG01029853001.Genoscope12X	2	GSVIVT01029853001,chr8.630.1
GSVIVG01008505001.Genoscope12X	2	GSVIVT01008505001,chr17.454.1
GSVIVG01031220001.Genoscope12X	5	GSVIVT01031220001,chr14.40.1,chr14.40.2,chr14.40.3,chr14.40.4
GSVIVG01025567001.Genoscope12X	4	GSVIVT01025567001,chr8.864.1,chr8.864.2,chr8.864.3
GSVIVG01028428001.Genoscope12X	3	GSVIVT01028428001,chr7.260.7,chr7.260.8
GSVIVG01031973001.Genoscope12X	30	GSVIVT01031973001,chr3.580.1,chr3.580.2,chr3.580.3,chr3.580.4,chr3.580.5,chr3.580.6,chr3.580.7,chr3.580.8,chr3.580.10,chr3.580.11,chr3.580.12,chr3.580.13,chr3.580.14,chr3.580.15,chr3.580.16,chr3.580.17,chr3.580.18,chr3.580.19,chr3.580.20,chr3.580.21,chr3.580.22,chr3.580.23,chr3.580.24,chr3.580.25,chr3.580.26,chr3.580.27,chr3.580.28,chr3.580.29,chr3.580.9
GSVIVG01034475001.Genoscope12X	4	GSVIVT01034475001,chr18.603.1,chr18.603.2,chr18.603.3
GSVIVG01019608001.Genoscope12X	2	GSVIVT01019608001,chr2.62.2
GSVIVG01026475001.Genoscope12X	4	GSVIVT01026475001,chr4.1040.1,chr4.1040.2,chr4.1040.4
GSVIVG01003479001.Genoscope12X	5	GSVIVT01003479001,chrUn.591.1,chrUn.591.2,chrUn.591.3,chrUn.591.4
GSVIVG01018057001.Genoscope12X	4	GSVIVT01018057001,chr5.797.1,chr5.797.3,chr5.797.4
GSVIVG01016480001.Genoscope12X	3	GSVIVT01016480001,chr13.154.2,chr13.154.3
GSVIVG01018212001.Genoscope12X	2	GSVIVT01018212001,chr15.442.2
GSVIVG01022675001.Genoscope12X	3	GSVIVT01022675001,chr2.708.1,chr2.708.2
GSVIVG01016165001.Genoscope12X	11	GSVIVT01016165001,chr13.261.1,chr13.261.2,chr13.261.3,chr13.261.4,chr13.261.5,chr13.261.6,chr13.261.7,chr13.261.10,chr13.261.8,chr13.261.9
GSVIVG01024804001.Genoscope12X	4	GSVIVT01024804001,chr6.218.1,chr6.218.2,chr6.218.3
GSVIVG01024571001.Genoscope12X	4	GSVIVT01024571001,chr6.285.1,chr6.285.2,chr6.285.3
GSVIVG01005197001.Genoscope12X	3	GSVIVT01005197001,chrUn.714.1,chrUn.714.2
GSVIVG01015273001.Genoscope12X	2	GSVIVT01015273001,chr11.541.1
chrUn.110	5	chrUn.110.1,chrUn.110.2,chrUn.110.3,chrUn.110.4,chrUn.110.5
GSVIVG01018125001.Genoscope12X	4	GSVIVT01018125001,chr5.823.1,chr5.823.2,chr5.823.4
GSVIVG01027757001.Genoscope12X	4	GSVIVT01027757001,chr5.839.10,chr5.839.11,chr5.839.19
GSVIVG01004070001.Genoscope12X	5	GSVIVT01004070001,chr7_random.34.1,chr7_random.34.2,chr7_random.34.3,chr7_random.34.4
GSVIVG01030533001.Genoscope12X	4	GSVIVT01030533001,chr12.556.1,chr12.556.2,chr12.556.3
GSVIVG01024482001.Genoscope12X	4	GSVIVT01024482001,chr16.62.1,chr16.62.2,chr16.62.3
GSVIVG01010616001.Genoscope12X	7	GSVIVT01010616001,chr16.530.1,chr16.530.2,chr16.530.3,chr16.530.4,chr16.530.5,chr16.530.6
GSVIVG01036114001.Genoscope12X	4	GSVIVT01036114001,chr6.1048.1,chr6.1048.2,chr6.1048.3
GSVIVG01029751001.Genoscope12X	3	GSVIVT01029751001,chr12.275.1,chr12.275.2
GSVIVG01022075001.Genoscope12X	5	GSVIVT01022075001,chr7.893.1,chr7.893.2,chr7.893.3,chr7.893.5
GSVIVG01028407001.Genoscope12X	3	GSVIVT01028407001,chr7.257.1,chr7.257.3
GSVIVG01016977001.Genoscope12X	5	GSVIVT01016977001,chr9.86.1,chr9.86.2,chr9.86.3,chr9.86.4
GSVIVG01019778001.Genoscope12X	2	GSVIVT01019778001,chr2.114.1
GSVIVG01033921001.Genoscope12X	3	GSVIVT01033921001,chr8.973.1,chr8.973.2
GSVIVG01019205001.Genoscope12X	5	GSVIVT01019205001,chr15.21.1,chr15.21.2,chr15.21.3,chr15.21.4
GSVIVG01022413001.Genoscope12X	11	GSVIVT01022413001,chr7.471.1,chr7.471.2,chr7.471.3,chr7.471.5,chr7.471.10,chr7.471.11,chr7.471.6,chr7.471.7,chr7.471.8,chr7.471.9
GSVIVG01014113001.Genoscope12X	4	GSVIVT01014113001,chr19.14.1,chr19.14.2,chr19.14.4
GSVIVG01016821001.Genoscope12X	4	GSVIVT01016821001,chr9.53.1,chr9.53.2,chr9.53.3
GSVIVG01033407001.Genoscope12X	8	GSVIVT01033407001,chr8.553.1,chr8.553.2,chr8.553.3,chr8.553.4,chr8.553.5,chr8.553.6,chr8.553.7
GSVIVG01024485001.Genoscope12X	5	GSVIVT01024485001,chr16.63.1,chr16.63.2,chr16.63.3,chr16.63.4
GSVIVG01025091001.Genoscope12X	4	GSVIVT01025091001,chr6.675.1,chr6.675.2,chr6.675.3
GSVIVG01031548001.Genoscope12X	2	GSVIVT01031548001,chr6.972.1
GSVIVG01024083001.Genoscope12X	2	GSVIVT01024083001,chr3.394.1
GSVIVG01034965001.Genoscope12X	3	GSVIVT01034965001,chr5.16.1,chr5.16.2
GSVIVG01006978001.Genoscope12X	3	GSVIVT01006978001,chrUn.878.1,chrUn.878.3
GSVIVG01031344001.Genoscope12X	3	GSVIVT01031344001,chr14.4.1,chr14.4.3
GSVIVG01012140001.Genoscope12X	5	GSVIVT01012140001,chr1.44.1,chr1.44.2,chr1.44.4,chr1.44.5
GSVIVG01002272001.Genoscope12X	2	GSVIVT01002272001,chrUn.948.2
GSVIVG01000035001.Genoscope12X	4	GSVIVT01000035001,chr14.752.1,chr14.752.2,chr14.752.3
GSVIVG01026830001.Genoscope12X	6	GSVIVT01026830001,chr15.327.2,chr15.327.10,chr15.327.8,chr15.327.9,chr15.327.19
GSVIVG01021209001.Genoscope12X	8	GSVIVT01021209001,chr10.359.1,chr10.359.2,chr10.359.3,chr10.359.4,chr10.359.5,chr10.359.6,chr10.359.7
GSVIVG01031274001.Genoscope12X	3	GSVIVT01031274001,chr14.21.1,chr14.21.2
GSVIVG01008408001.Genoscope12X	2	GSVIVT01008408001,chr17.495.1
GSVIVG01014997001.Genoscope12X	6	GSVIVT01014997001,chr11.434.1,chr11.434.2,chr11.434.3,chr11.434.4,chr11.434.5
GSVIVG01019004001.Genoscope12X	6	GSVIVT01019004001,chr4.355.1,chr4.355.2,chr4.355.3,chr4.355.4,chr4.355.5
GSVIVG01025296001.Genoscope12X	4	GSVIVT01025296001,chr6.590.1,chr6.590.3,chr6.590.4
GSVIVG01008042001.Genoscope12X	7	GSVIVT01008042001,chr17.215.1,chr17.215.2,chr17.215.3,chr17.215.4,chr17.215.5,chr17.215.6
GSVIVG01015493001.Genoscope12X	6	GSVIVT01015493001,chr11.174.1,chr11.174.2,chr11.174.3,chr11.174.4,chr11.174.5
GSVIVG01028355001.Genoscope12X	2	GSVIVT01028355001,chr7.240.2
GSVIVG01000236001.Genoscope12X	6	GSVIVT01000236001,chr7.1013.1,chr7.1013.2,chr7.1013.3,chr7.1013.4,chr7.1013.5
GSVIVG01033369001.Genoscope12X	2	GSVIVT01033369001,chr8.570.1
GSVIVG01018130001.Genoscope12X	5	GSVIVT01018130001,chr5.274.1,chr5.274.2,chr5.274.3,chr5.274.4
GSVIVG01025085001.Genoscope12X	5	GSVIVT01025085001,chr6.679.1,chr6.679.2,chr6.679.3,chr6.679.4
GSVIVG01025691001.Genoscope12X	3	GSVIVT01025691001,chr8.818.1,chr8.818.2
GSVIVG01000266001.Genoscope12X	3	GSVIVT01000266001,chr7.492.1,chr7.492.2
chr4.357	6	chr4.357.1,chr4.357.2,chr4.357.3,chr4.357.4,chr4.357.5,chr4.357.6
GSVIVG01038078001.Genoscope12X	3	GSVIVT01038078001,chr19.682.1,chr19.682.4
GSVIVG01037415001.Genoscope12X	6	GSVIVT01037415001,chr6.351.1,chr6.351.2,chr6.351.3,chr6.351.4,chr6.351.5
GSVIVG01027320001.Genoscope12X	4	GSVIVT01027320001,chr13.353.1,chr13.353.2,chr13.353.4
GSVIVG01019526001.Genoscope12X	6	GSVIVT01019526001,chr2.421.1,chr2.421.3,chr2.421.4,chr2.421.5,chr2.421.6
GSVIVG01015829001.Genoscope12X	2	GSVIVT01015829001,chr3.357.1
GSVIVG01029879001.Genoscope12X	4	GSVIVT01029879001,chr8.31.1,chr8.31.2,chr8.31.3
GSVIVG01013072001.Genoscope12X	4	GSVIVT01013072001,chr2.676.1,chr2.676.2,chr2.676.3
GSVIVG01003217001.Genoscope12X	4	GSVIVT01003217001,chr1.404.1,chr1.404.2,chr1.404.3
GSVIVG01015781001.Genoscope12X	4	GSVIVT01015781001,chr3.673.1,chr3.673.3,chr3.673.6
GSVIVG01015282001.Genoscope12X	3	GSVIVT01015282001,chr11.103.1,chr11.103.2
GSVIVG01001175001.Genoscope12X	3	GSVIVT01001175001,chr7.537.1,chr7.537.2
GSVIVG01026184001.Genoscope12X	2	GSVIVT01026184001,chr10.237.2
GSVIVG01019595001.Genoscope12X	3	GSVIVT01019595001,chr2.451.1,chr2.451.2
GSVIVG01007932001.Genoscope12X	4	GSVIVT01007932001,chr17.656.1,chr17.656.2,chr17.656.3
GSVIVG01021535001.Genoscope12X	3	GSVIVT01021535001,chr10.459.2,chr10.459.3
GSVIVG01030297001.Genoscope12X	2	GSVIVT01030297001,chr8.721.1
GSVIVG01011146001.Genoscope12X	9	GSVIVT01011146001,chr8.95.1,chr8.95.2,chr8.95.3,chr8.95.4,chr8.95.5,chr8.95.6,chr8.95.7,chr8.95.8
GSVIVG01009503001.Genoscope12X	6	GSVIVT01009503001,chr18.367.1,chr18.367.2,chr18.367.4,chr18.367.5,chr18.367.6
GSVIVG01023525001.Genoscope12X	26	GSVIVT01023525001,chr14.847.1,chr14.847.2,chr14.847.3,chr14.847.4,chr14.847.5,chr14.847.6,chr14.847.7,chr14.847.8,chr14.847.10,chr14.847.11,chr14.847.9,chr14.847.12,chr14.847.13,chr14.847.14,chr14.847.15,chr14.847.16,chr14.847.17,chr14.847.18,chr14.847.19,chr14.847.20,chr14.847.21,chr14.847.22,chr14.847.23,chr14.847.24,chr14.847.25
GSVIVG01003335001.Genoscope12X	3	GSVIVT01003335001,chrUn.577.1,chrUn.577.2
GSVIVG01033818001.Genoscope12X	6	GSVIVT01033818001,chr8.1003.1,chr8.1003.2,chr8.1003.4,chr8.1003.5,chr8.1003.6
GSVIVG01021096001.Genoscope12X	2	GSVIVT01021096001,chr10.324.1
GSVIVG01020604001.Genoscope12X	3	GSVIVT01020604001,chr12.480.1,chr12.480.2
GSVIVG01032965001.Genoscope12X	2	GSVIVT01032965001,chr14.424.2
GSVIVG01032639001.Genoscope12X	4	GSVIVT01032639001,chr13.82.1,chr13.82.3,chr13.82.4
GSVIVG01027193001.Genoscope12X	3	GSVIVT01027193001,chr15.560.1,chr15.560.2
GSVIVG01007604001.Genoscope12X	2	GSVIVT01007604001,chr17.351.1
GSVIVG01024729001.Genoscope12X	4	GSVIVT01024729001,chr6.802.1,chr6.802.2,chr6.802.3
GSVIVG01007039001.Genoscope12X	4	GSVIVT01007039001,chrUn.334.1,chrUn.334.3,chrUn.334.4
GSVIVG01025813001.Genoscope12X	2	GSVIVT01025813001,chr8.778.2
GSVIVG01033551001.Genoscope12X	4	GSVIVT01033551001,chr8.500.1,chr8.500.2,chr8.500.4
GSVIVG01019903001.Genoscope12X	4	GSVIVT01019903001,chr2.154.1,chr2.154.2,chr2.154.3
GSVIVG01024082001.Genoscope12X	5	GSVIVT01024082001,chr3.395.1,chr3.395.2,chr3.395.3,chr3.395.4
GSVIVG01019698001.Genoscope12X	2	GSVIVT01019698001,chr2.92.2
GSVIVG01012870001.Genoscope12X	4	GSVIVT01012870001,chr11.238.1,chr11.238.2,chr11.238.3
GSVIVG01029987001.Genoscope12X	4	GSVIVT01029987001,chr8.659.1,chr8.659.2,chr8.659.3
GSVIVG01016469001.Genoscope12X	4	GSVIVT01016469001,chr13.159.1,chr13.159.2,chr13.159.3
GSVIVG01033643001.Genoscope12X	5	GSVIVT01033643001,chr8.472.1,chr8.472.2,chr8.472.3,chr8.472.4
GSVIVG01026510001.Genoscope12X	3	GSVIVT01026510001,chr4.1018.4,chr4.1018.6
GSVIVG01025855001.Genoscope12X	4	GSVIVT01025855001,chr8.179.1,chr8.179.2,chr8.179.3
GSVIVG01015475001.Genoscope12X	9	GSVIVT01015475001,chr11.633.1,chr11.633.2,chr11.633.4,chr11.633.5,chr11.633.6,chr11.633.7,chr11.633.8,chr11.633.9
GSVIVG01013628001.Genoscope12X	5	GSVIVT01013628001,chrUn.519.1,chrUn.519.2,chrUn.519.3,chrUn.519.4
GSVIVG01019654001.Genoscope12X	4	GSVIVT01019654001,chr2.471.1,chr2.471.2,chr2.471.3
GSVIVG01034178001.Genoscope12X	2	GSVIVT01034178001,chr8.891.1
GSVIVG01012158001.Genoscope12X	11	GSVIVT01012158001,chr1.607.1,chr1.607.2,chr1.607.3,chr1.607.4,chr1.607.6,chr1.607.7,chr1.607.8,chr1.607.9,chr1.607.10,chr1.607.11
GSVIVG01011359001.Genoscope12X	6	GSVIVT01011359001,chr14.1177.1,chr14.1177.2,chr14.1177.3,chr14.1177.4,chr14.1177.5
GSVIVG01018233001.Genoscope12X	3	GSVIVT01018233001,chr15.80.1,chr15.80.2
GSVIVG01013086001.Genoscope12X	9	GSVIVT01013086001,chr2.674.1,chr2.674.2,chr2.674.3,chr2.674.4,chr2.674.5,chr2.674.6,chr2.674.7,chr2.674.8
GSVIVG01009175001.Genoscope12X	5	GSVIVT01009175001,chr18.245.1,chr18.245.2,chr18.245.3,chr18.245.4
GSVIVG01018446001.Genoscope12X	9	GSVIVT01018446001,chr16.149.1,chr16.149.2,chr16.149.3,chr16.149.4,chr16.149.5,chr16.149.6,chr16.149.7,chr16.149.8
GSVIVG01035343001.Genoscope12X	4	GSVIVT01035343001,chr4.17.1,chr4.17.2,chr4.17.4
GSVIVG01008976001.Genoscope12X	2	GSVIVT01008976001,chr18.162.1
GSVIVG01029239001.Genoscope12X	5	GSVIVT01029239001,chr11.387.1,chr11.387.2,chr11.387.3,chr11.387.4
GSVIVG01022201001.Genoscope12X	2	GSVIVT01022201001,chr7.403.1
GSVIVG01032756001.Genoscope12X	3	GSVIVT01032756001,chr13.530.1,chr13.530.3
GSVIVG01031134001.Genoscope12X	7	GSVIVT01031134001,chr14.731.1,chr14.731.2,chr14.731.3,chr14.731.4,chr14.731.5,chr14.731.6
GSVIVG01031953001.Genoscope12X	7	GSVIVT01031953001,chr3.211.1,chr3.211.2,chr3.211.3,chr3.211.4,chr3.211.5,chr3.211.6
GSVIVG01011108001.Genoscope12X	4	GSVIVT01011108001,chr7.62.1,chr7.62.2,chr7.62.4
GSVIVG01023241001.Genoscope12X	6	GSVIVT01023241001,chr12.765.1,chr12.765.2,chr12.765.3,chr12.765.4,chr12.765.5
GSVIVG01014210001.Genoscope12X	6	GSVIVT01014210001,chr19.409.1,chr19.409.2,chr19.409.3,chr19.409.4,chr19.409.5
GSVIVG01008310001.Genoscope12X	4	GSVIVT01008310001,chr17.116.1,chr17.116.2,chr17.116.3
GSVIVG01027485001.Genoscope12X	6	GSVIVT01027485001,chr15.182.1,chr15.182.2,chr15.182.3,chr15.182.4,chr15.182.6
GSVIVG01032837001.Genoscope12X	2	GSVIVT01032837001,chr13.504.1
GSVIVG01037920001.Genoscope12X	3	GSVIVT01037920001,chr3.239.1,chr3.239.2
chr1.430	2	chr1.430.1,chr1.430.2
GSVIVG01025552001.Genoscope12X	4	GSVIVT01025552001,chr8.273.1,chr8.273.2,chr8.273.3
GSVIVG01035402001.Genoscope12X	7	GSVIVT01035402001,chr4.546.1,chr4.546.2,chr4.546.3,chr4.546.4,chr4.546.5,chr4.546.6
GSVIVG01033575001.Genoscope12X	4	GSVIVT01033575001,chr8.1068.1,chr8.1068.3,chr8.1068.4
GSVIVG01031434001.Genoscope12X	4	GSVIVT01031434001,chr6.1004.1,chr6.1004.2,chr6.1004.4
GSVIVG01011805001.Genoscope12X	2	GSVIVT01011805001,chr1.727.2
GSVIVG01030572001.Genoscope12X	2	GSVIVT01030572001,chr12.570.2
GSVIVG01035318001.Genoscope12X	7	GSVIVT01035318001,chr4.5.1,chr4.5.2,chr4.5.3,chr4.5.5,chr4.5.6,chr4.5.7
GSVIVG01033084001.Genoscope12X	3	GSVIVT01033084001,chr14.1042.1,chr14.1042.2
GSVIVG01001892001.Genoscope12X	9	GSVIVT01001892001,chrUn.17.1,chrUn.17.2,chrUn.17.3,chrUn.17.4,chrUn.17.5,chrUn.17.6,chrUn.17.7,chrUn.17.8
GSVIVG01016996001.Genoscope12X	9	GSVIVT01016996001,chr9.92.1,chr9.92.2,chr9.92.3,chr9.92.4,chr9.92.6,chr9.92.7,chr9.92.8,chr9.92.9
GSVIVG01025432001.Genoscope12X	4	GSVIVT01025432001,chr6.536.1,chr6.536.2,chr6.536.3
GSVIVG01017889001.Genoscope12X	5	GSVIVT01017889001,chr5.724.1,chr5.724.2,chr5.724.3,chr5.724.4
GSVIVG01031048001.Genoscope12X	5	GSVIVT01031048001,chr14.935.1,chr14.935.2,chr14.935.3,chr14.935.4
chr2.470	6	chr2.470.1,chr2.470.2,chr2.470.3,chr2.470.4,chr2.470.5,chr2.470.6
GSVIVG01016795001.Genoscope12X	2	GSVIVT01016795001,chr9.382.2
GSVIVG01007889001.Genoscope12X	4	GSVIVT01007889001,chr17.671.1,chr17.671.2,chr17.671.5
GSVIVG01013780001.Genoscope12X	2	GSVIVT01013780001,chr1.292.3
GSVIVG01007695001.Genoscope12X	5	GSVIVT01007695001,chr17.322.1,chr17.322.2,chr17.322.4,chr17.322.5
GSVIVG01000574001.Genoscope12X	4	GSVIVT01000574001,chr1.830.1,chr1.830.2,chr1.830.4
GSVIVG01035726001.Genoscope12X	2	GSVIVT01035726001,chr4.651.1
GSVIVG01016373001.Genoscope12X	6	GSVIVT01016373001,chr13.680.1,chr13.680.2,chr13.680.3,chr13.680.4,chr13.680.6
GSVIVG01021239001.Genoscope12X	5	GSVIVT01021239001,chr10.369.1,chr10.369.2,chr10.369.4,chr10.369.5
GSVIVG01018328001.Genoscope12X	5	GSVIVT01018328001,chr15.415.1,chr15.415.2,chr15.415.3,chr15.415.4
GSVIVG01005124001.Genoscope12X	3	GSVIVT01005124001,chrUn.184.1,chrUn.184.2
GSVIVG01020147001.Genoscope12X	2	GSVIVT01020147001,chr1.339.1
GSVIVG01018953001.Genoscope12X	4	GSVIVT01018953001,chr4.364.1,chr4.364.2,chr4.364.3
GSVIVG01014613001.Genoscope12X	3	GSVIVT01014613001,chr19.154.1,chr19.154.2
GSVIVG01008489001.Genoscope12X	3	GSVIVT01008489001,chr17.464.1,chr17.464.2
GSVIVG01012005001.Genoscope12X	5	GSVIVT01012005001,chr1.89.1,chr1.89.2,chr1.89.3,chr1.89.4
GSVIVG01025716001.Genoscope12X	5	GSVIVT01025716001,chr8.807.1,chr8.807.2,chr8.807.3,chr8.807.4
GSVIVG01021882001.Genoscope12X	2	GSVIVT01021882001,chr14.161.2
GSVIVG01031707001.Genoscope12X	7	GSVIVT01031707001,chr3.137.1,chr3.137.2,chr3.137.3,chr3.137.4,chr3.137.6,chr3.137.7
GSVIVG01022153001.Genoscope12X	3	GSVIVT01022153001,chr7.919.1,chr7.919.3
GSVIVG01029905001.Genoscope12X	4	GSVIVT01029905001,chr8.39.1,chr8.39.2,chr8.39.3
GSVIVG01025941001.Genoscope12X	3	GSVIVT01025941001,chr18.661.1,chr18.661.2
GSVIVG01037356001.Genoscope12X	5	GSVIVT01037356001,chr6.929.1,chr6.929.2,chr6.929.3,chr6.929.4
GSVIVG01014072001.Genoscope12X	3	GSVIVT01014072001,chr19.371.1,chr19.371.2
GSVIVG01015641001.Genoscope12X	3	GSVIVT01015641001,chr3.334.1,chr3.334.2
GSVIVG01003986001.Genoscope12X	2	GSVIVT01003986001,chr14.1074.1
GSVIVG01009782001.Genoscope12X	5	GSVIVT01009782001,chr18.454.1,chr18.454.2,chr18.454.3,chr18.454.4
GSVIVG01035507001.Genoscope12X	5	GSVIVT01035507001,chr4.71.1,chr4.71.2,chr4.71.3,chr4.71.5
GSVIVG01034219001.Genoscope12X	4	GSVIVT01034219001,chr9.218.1,chr9.218.2,chr9.218.3
GSVIVG01009127001.Genoscope12X	3	GSVIVT01009127001,chr18.907.1,chr18.907.3
GSVIVG01009466001.Genoscope12X	4	GSVIVT01009466001,chr18.1010.1,chr18.1010.2,chr18.1010.3
GSVIVG01012514001.Genoscope12X	3	GSVIVT01012514001,chr3_random.13.1,chr3_random.13.2
GSVIVG01018047001.Genoscope12X	2	GSVIVT01018047001,chr5.237.1
GSVIVG01032382001.Genoscope12X	2	GSVIVT01032382001,chr14.1084.1
GSVIVG01001717001.Genoscope12X	3	GSVIVT01001717001,chr10_random.16.1,chr10_random.16.2
GSVIVG01015398001.Genoscope12X	4	GSVIVT01015398001,chr11.145.1,chr11.145.2,chr11.145.3
GSVIVG01033012001.Genoscope12X	6	GSVIVT01033012001,chr14.441.1,chr14.441.2,chr14.441.3,chr14.441.4,chr14.441.5
GSVIVG01009289001.Genoscope12X	2	GSVIVT01009289001,chr18.956.3
GSVIVG01017899001.Genoscope12X	5	GSVIVT01017899001,chr5.730.1,chr5.730.2,chr5.730.3,chr5.730.4
GSVIVG01011828001.Genoscope12X	3	GSVIVT01011828001,chr1.716.1,chr1.716.2
GSVIVG01035055001.Genoscope12X	8	GSVIVT01035055001,chr5.48.1,chr5.48.7,chr5.48.12,chr5.48.13,chr5.48.14,chr5.48.17,chr5.48.18
GSVIVG01016596001.Genoscope12X	3	GSVIVT01016596001,chr13.102.1,chr13.102.3
GSVIVG01009663001.Genoscope12X	4	GSVIVT01009663001,chr18.412.1,chr18.412.2,chr18.412.3
GSVIVG01037798001.Genoscope12X	3	GSVIVT01037798001,chr3.274.1,chr3.274.3
GSVIVG01026876001.Genoscope12X	2	GSVIVT01026876001,chr15.318.1
GSVIVG01024937001.Genoscope12X	6	GSVIVT01024937001,chr6.729.1,chr6.729.2,chr6.729.3,chr6.729.4,chr6.729.6
GSVIVG01035858001.Genoscope12X	9	GSVIVT01035858001,chr4.181.1,chr4.181.2,chr4.181.3,chr4.181.4,chr4.181.5,chr4.181.6,chr4.181.7,chr4.181.8
GSVIVG01006763001.Genoscope12X	3	GSVIVT01006763001,chrUn.314.1,chrUn.314.2
GSVIVG01030033001.Genoscope12X	3	GSVIVT01030033001,chr12.222.2,chr12.222.3
GSVIVG01026456001.Genoscope12X	6	GSVIVT01026456001,chr4.1046.1,chr4.1046.2,chr4.1046.3,chr4.1046.4,chr4.1046.5
GSVIVG01033295001.Genoscope12X	6	GSVIVT01033295001,chr8.1170.1,chr8.1170.2,chr8.1170.3,chr8.1170.4,chr8.1170.5
GSVIVG01012630001.Genoscope12X	3	GSVIVT01012630001,chr10.272.1,chr10.272.2
GSVIVG01008620001.Genoscope12X	3	GSVIVT01008620001,chr17.19.1,chr17.19.2
GSVIVG01025919001.Genoscope12X	3	GSVIVT01025919001,chr18.665.1,chr18.665.2
GSVIVG01036083001.Genoscope12X	4	GSVIVT01036083001,chr6.1059.1,chr6.1059.2,chr6.1059.3
GSVIVG01026819001.Genoscope12X	5	GSVIVT01026819001,chr15.335.1,chr15.335.2,chr15.335.4,chr15.335.5
GSVIVG01008352001.Genoscope12X	6	GSVIVT01008352001,chr17.512.1,chr17.512.2,chr17.512.3,chr17.512.4,chr17.512.5
GSVIVG01004266001.Genoscope12X	2	GSVIVT01004266001,chrUn.442.1
GSVIVG01007595001.Genoscope12X	3	GSVIVT01007595001,chr17.353.1,chr17.353.3
GSVIVG01001527001.Genoscope12X	2	GSVIVT01001527001,chr7_random.39.2
GSVIVG01035539001.Genoscope12X	2	GSVIVT01035539001,chr4.596.1
GSVIVG01012636001.Genoscope12X	4	GSVIVT01012636001,chr10.275.1,chr10.275.2,chr10.275.3
GSVIVG01003562001.Genoscope12X	5	GSVIVT01003562001,chr7.318.1,chr7.318.3,chr7.318.4,chr7.318.5
GSVIVG01017682001.Genoscope12X	3	GSVIVT01017682001,chr5.637.1,chr5.637.2
GSVIVG01010206001.Genoscope12X	5	GSVIVT01010206001,chr1.440.1,chr1.440.2,chr1.440.4,chr1.440.5
GSVIVG01000781001.Genoscope12X	2	GSVIVT01000781001,chr12.1.1
GSVIVG01025324001.Genoscope12X	3	GSVIVT01025324001,chr6.581.1,chr6.581.2
GSVIVG01009448001.Genoscope12X	3	GSVIVT01009448001,chr18.1002.2,chr18.1002.3
GSVIVG01008380001.Genoscope12X	2	GSVIVT01008380001,chr17.504.1
GSVIVG01010208001.Genoscope12X	7	GSVIVT01010208001,chr1.441.1,chr1.441.2,chr1.441.3,chr1.441.4,chr1.441.5,chr1.441.6
GSVIVG01000564001.Genoscope12X	5	GSVIVT01000564001,chr1.273.2,chr1.273.4,chr1.273.6,chr1.273.7
GSVIVG01015120001.Genoscope12X	4	GSVIVT01015120001,chr11.482.1,chr11.482.2,chr11.482.3
GSVIVG01011439001.Genoscope12X	5	GSVIVT01011439001,chr14.1204.1,chr14.1204.2,chr14.1204.3,chr14.1204.4
GSVIVG01023546001.Genoscope12X	3	GSVIVT01023546001,chr14.224.1,chr14.227.1
GSVIVG01035470001.Genoscope12X	4	GSVIVT01035470001,chr4.61.1,chr4.61.2,chr4.61.4
GSVIVG01007704001.Genoscope12X	2	GSVIVT01007704001,chr17.318.2
GSVIVG01009009001.Genoscope12X	7	GSVIVT01009009001,chr18.177.1,chr18.177.2,chr18.177.3,chr18.177.4,chr18.177.6,chr18.177.7
GSVIVG01037384001.Genoscope12X	2	GSVIVT01037384001,chr6.912.2
GSVIVG01023930001.Genoscope12X	3	GSVIVT01023930001,chr3.451.1,chr3.451.2
GSVIVG01038782001.Genoscope12X	5	GSVIVT01038782001,chr12_random.19.1,chr12_random.19.2,chr12_random.19.4,chr12_random.19.5
GSVIVG01015145001.Genoscope12X	3	GSVIVT01015145001,chr11.488.1,chr11.488.2
GSVIVG01001087001.Genoscope12X	3	GSVIVT01001087001,chr1.548.1,chr1.548.2
GSVIVG01030430001.Genoscope12X	4	GSVIVT01030430001,chr12.523.2,chr12.523.3,chr12.523.4
GSVIVG01033748001.Genoscope12X	3	GSVIVT01033748001,chr8.431.1,chr8.431.2
GSVIVG01011451001.Genoscope12X	3	GSVIVT01011451001,chr14.1209.1,chr14.1209.2
GSVIVG01018781001.Genoscope12X	7	GSVIVT01018781001,chr4.943.1,chr4.943.2,chr4.943.3,chr4.943.4,chr4.943.5,chr4.943.6
GSVIVG01029731001.Genoscope12X	2	GSVIVT01029731001,chr12.267.2
GSVIVG01016131001.Genoscope12X	2	GSVIVT01016131001,chr9.274.1
GSVIVG01020783001.Genoscope12X	6	GSVIVT01020783001,chr12.427.1,chr12.427.2,chr12.427.3,chr12.427.4,chr12.427.5
GSVIVG01020652001.Genoscope12X	2	GSVIVT01020652001,chr12.473.1
GSVIVG01031713001.Genoscope12X	2	GSVIVT01031713001,chr3.140.1
GSVIVG01009580001.Genoscope12X	6	GSVIVT01009580001,chr18.384.1,chr18.384.2,chr18.384.3,chr18.384.4,chr18.384.6
GSVIVG01025124001.Genoscope12X	11	GSVIVT01025124001,chr6.660.1,chr6.660.2,chr6.660.3,chr6.660.4,chr6.660.5,chr6.660.6,chr6.660.7,chr6.660.8,chr6.660.9,chr6.660.10
GSVIVG01011599001.Genoscope12X	6	GSVIVT01011599001,chr1.248.1,chr1.248.2,chr1.248.3,chr1.248.5,chr1.248.6
GSVIVG01035795001.Genoscope12X	2	GSVIVT01035795001,chr4.671.1
GSVIVG01033011001.Genoscope12X	5	GSVIVT01033011001,chr14.1021.1,chr14.1021.2,chr14.1021.3,chr14.1021.4
GSVIVG01025305001.Genoscope12X	6	GSVIVT01025305001,chr6.60.1,chr6.60.2,chr6.60.3,chr6.60.4,chr6.60.5
GSVIVG01016869001.Genoscope12X	4	GSVIVT01016869001,chr9.410.1,chr9.410.2,chr9.410.3
GSVIVG01023831001.Genoscope12X	3	GSVIVT01023831001,chr3.491.1,chr3.491.2
GSVIVG01019643001.Genoscope12X	8	GSVIVT01019643001,chr2.73.1,chr2.73.2,chr2.73.3,chr2.73.4,chr2.73.5,chr2.73.6,chr2.73.7
GSVIVG01035508001.Genoscope12X	5	GSVIVT01035508001,chr4.72.1,chr4.72.2,chr4.72.3,chr4.72.4
GSVIVG01009554001.Genoscope12X	4	GSVIVT01009554001,chr18.1040.1,chr18.1040.2,chr18.1040.4
GSVIVG01020165001.Genoscope12X	3	GSVIVT01020165001,chr1.327.2,chr1.327.3
GSVIVG01019201001.Genoscope12X	3	GSVIVT01019201001,chr15.22.1,chr15.22.2
GSVIVG01021541001.Genoscope12X	5	GSVIVT01021541001,chr10.461.1,chr10.461.2,chr10.461.3,chr10.461.4
GSVIVG01035714001.Genoscope12X	6	GSVIVT01035714001,chr4.647.1,chr4.647.2,chr4.647.3,chr4.647.4,chr4.647.5
GSVIVG01035359001.Genoscope12X	5	GSVIVT01035359001,chr4.533.1,chr4.533.2,chr4.533.3,chr4.533.4
GSVIVG01013462001.Genoscope12X	4	GSVIVT01013462001,chr18.711.1,chr18.711.2,chr18.711.3
GSVIVG01014293001.Genoscope12X	3	GSVIVT01014293001,chr19.434.1,chr19.434.2
GSVIVG01025054001.Genoscope12X	3	GSVIVT01025054001,chr6.142.1,chr6.142.3
GSVIVG01024998001.Genoscope12X	3	GSVIVT01024998001,chr6.162.1,chr6.162.2
GSVIVG01014230001.Genoscope12X	2	GSVIVT01014230001,chr19.419.1
GSVIVG01011251001.Genoscope12X	6	GSVIVT01011251001,chr13.787.1,chr13.787.2,chr13.787.3,chr13.787.4,chr13.787.5
chr3.312	4	chr3.312.1,chr3.312.2,chr3.312.3,chr3.312.4
GSVIVG01021185001.Genoscope12X	2	GSVIVT01021185001,chr10.353.1
GSVIVG01011424001.Genoscope12X	4	GSVIVT01011424001,chr14.1196.1,chr14.1196.2,chr14.1196.3
GSVIVG01029701001.Genoscope12X	7	GSVIVT01029701001,chr12.263.1,chr12.263.2,chr12.263.3,chr12.263.4,chr12.263.5,chr12.263.6
GSVIVG01005040001.Genoscope12X	3	GSVIVT01005040001,chrUn.688.1,chrUn.688.2
GSVIVG01007601001.Genoscope12X	7	GSVIVT01007601001,chr17.760.1,chr17.760.2,chr17.760.3,chr17.760.4,chr17.760.5,chr17.760.6
GSVIVG01015174001.Genoscope12X	5	GSVIVT01015174001,chr11.497.1,chr11.497.2,chr11.497.3,chr11.497.4
GSVIVG01014248001.Genoscope12X	3	GSVIVT01014248001,chr19.50.1,chr19.50.3
GSVIVG01036719001.Genoscope12X	3	GSVIVT01036719001,chr19.744.1,chr19.744.2
GSVIVG01003866001.Genoscope12X	3	GSVIVT01003866001,chr11_random.7.1,chr11_random.7.2
GSVIVG01008524001.Genoscope12X	4	GSVIVT01008524001,chr17.449.1,chr17.449.2,chr17.449.3
GSVIVG01003648001.Genoscope12X	5	GSVIVT01003648001,chrUn.608.1,chrUn.608.2,chrUn.608.3,chrUn.608.4
GSVIVG01022599001.Genoscope12X	3	GSVIVT01022599001,chr8.689.1,chr8.689.2
GSVIVG01008449001.Genoscope12X	3	GSVIVT01008449001,chr17.76.1,chr17.76.2
GSVIVG01028116001.Genoscope12X	4	GSVIVT01028116001,chr7.170.1,chr7.170.2,chr7.170.3
GSVIVG01022074001.Genoscope12X	5	GSVIVT01022074001,chr7.892.1,chr7.892.3,chr7.892.4,chr7.892.5
GSVIVG01001445001.Genoscope12X	10	GSVIVT01001445001,chr13.405.1,chr13.405.2,chr13.405.3,chr13.405.4,chr13.405.5,chr13.405.6,chr13.405.10,chr13.405.7,chr13.405.9
GSVIVG01021959001.Genoscope12X	6	GSVIVT01021959001,chr14.784.1,chr14.784.2,chr14.784.3,chr14.784.4,chr14.784.5
GSVIVG01013760001.Genoscope12X	2	GSVIVT01013760001,chr1.299.2
GSVIVG01016501001.Genoscope12X	7	GSVIVT01016501001,chr13.146.1,chr13.146.2,chr13.146.3,chr13.146.4,chr13.146.5,chr13.146.6
GSVIVG01031054001.Genoscope12X	4	GSVIVT01031054001,chr14.327.1,chr14.327.2,chr14.327.3
GSVIVG01020461001.Genoscope12X	3	GSVIVT01020461001,chr19.691.1,chr19.691.3
GSVIVG01010578001.Genoscope12X	3	GSVIVT01010578001,chr16.179.27,chr16.179.73
GSVIVG01018993001.Genoscope12X	2	GSVIVT01018993001,chr4.865.2
GSVIVG01030126001.Genoscope12X	6	GSVIVT01030126001,chr12.660.1,chr12.660.2,chr12.660.3,chr12.660.4,chr12.660.5
GSVIVG01022367001.Genoscope12X	3	GSVIVT01022367001,chr7.981.1,chr7.981.2
GSVIVG01009358001.Genoscope12X	5	GSVIVT01009358001,chr18.327.1,chr18.327.2,chr18.327.3,chr18.327.5
GSVIVG01019772001.Genoscope12X	3	GSVIVT01019772001,chr2.520.1,chr2.520.2
GSVIVG01030454001.Genoscope12X	6	GSVIVT01030454001,chr12.142.1,chr12.142.2,chr12.142.3,chr12.142.4,chr12.142.5
GSVIVG01035421001.Genoscope12X	4	GSVIVT01035421001,chr4.44.1,chr4.44.2,chr4.44.3
GSVIVG01016462001.Genoscope12X	11	GSVIVT01016462001,chr13.163.1,chr13.163.2,chr13.163.3,chr13.163.4,chr13.163.10,chr13.163.11,chr13.163.6,chr13.163.7,chr13.163.8,chr13.163.9
GSVIVG01015277001.Genoscope12X	3	GSVIVT01015277001,chr11.101.1,chr11.101.2
GSVIVG01032870001.Genoscope12X	3	GSVIVT01032870001,chr13.492.2,chr13.492.3
GSVIVG01033955001.Genoscope12X	4	GSVIVT01033955001,chr8.361.1,chr8.361.2,chr8.361.3
GSVIVG01005045001.Genoscope12X	4	GSVIVT01005045001,chrUn.179.1,chrUn.179.2,chrUn.179.3
GSVIVG01012145001.Genoscope12X	4	GSVIVT01012145001,chr1.41.1,chr1.41.2,chr1.41.4
GSVIVG01025872001.Genoscope12X	7	GSVIVT01025872001,chr8.170.1,chr8.170.2,chr8.170.3,chr8.170.4,chr8.170.5,chr8.170.6
GSVIVG01036876001.Genoscope12X	3	GSVIVT01036876001,chr2.352.1,chr2.352.2
GSVIVG01018966001.Genoscope12X	10	GSVIVT01018966001,chr4.885.1,chr4.885.2,chr4.885.3,chr4.885.4,chr4.885.5,chr4.885.6,chr4.885.7,chr4.885.8,chr4.885.9
GSVIVG01016324001.Genoscope12X	2	GSVIVT01016324001,chr13.699.1
GSVIVG01008732001.Genoscope12X	3	GSVIVT01008732001,chr18.763.1,chr18.763.3
GSVIVG01018476001.Genoscope12X	3	GSVIVT01018476001,chr16.505.1,chr16.505.2
GSVIVG01022130001.Genoscope12X	6	GSVIVT01022130001,chr7.380.1,chr7.380.2,chr7.380.3,chr7.380.4,chr7.380.5
GSVIVG01025541001.Genoscope12X	2	GSVIVT01025541001,chr8.868.1
GSVIVG01018164001.Genoscope12X	2	GSVIVT01018164001,chr15.102.1
GSVIVG01024738001.Genoscope12X	8	GSVIVT01024738001,chr6.235.1,chr6.235.2,chr6.235.3,chr6.235.4,chr6.235.5,chr6.235.7,chr6.235.8
GSVIVG01008142001.Genoscope12X	2	GSVIVT01008142001,chr17.586.1
GSVIVG01030083001.Genoscope12X	4	GSVIVT01030083001,chr12.649.1,chr12.649.2,chr12.649.3
GSVIVG01024952001.Genoscope12X	2	GSVIVT01024952001,chr6.725.1
GSVIVG01020986001.Genoscope12X	2	GSVIVT01020986001,chr5.386.1
GSVIVG01001102001.Genoscope12X	2	GSVIVT01001102001,chr1.551.2
GSVIVG01027574001.Genoscope12X	2	GSVIVT01027574001,chr15.496.2
GSVIVG01033413001.Genoscope12X	4	GSVIVT01033413001,chr8.1117.1,chr8.1117.2,chr8.1117.3
GSVIVG01034111001.Genoscope12X	5	GSVIVT01034111001,chr8.907.1,chr8.907.2,chr8.907.3,chr8.907.4
GSVIVG01011555001.Genoscope12X	6	GSVIVT01011555001,chr2.696.1,chr2.696.2,chr2.696.3,chr2.696.5,chr2.696.6
GSVIVG01023607001.Genoscope12X	4	GSVIVT01023607001,chr11.738.1,chr11.738.2,chr11.738.3
GSVIVG01011081001.Genoscope12X	5	GSVIVT01011081001,chr7.70.1,chr7.70.2,chr7.70.3,chr7.70.4
GSVIVG01033508001.Genoscope12X	3	GSVIVT01033508001,chr8.1086.1,chr8.1086.2
GSVIVG01026953001.Genoscope12X	7	GSVIVT01026953001,chr15.628.1,chr15.628.2,chr15.628.3,chr15.628.4,chr15.628.5,chr15.628.7
GSVIVG01019521001.Genoscope12X	7	GSVIVT01019521001,chr2.419.1,chr2.419.2,chr2.419.3,chr2.419.4,chr2.419.5,chr2.419.6
GSVIVG01025912001.Genoscope12X	6	GSVIVT01025912001,chr18.1311.1,chr18.1311.2,chr18.1311.3,chr18.1311.4,chr18.1311.5
GSVIVG01017198001.Genoscope12X	3	GSVIVT01017198001,chr9.141.1,chr9.141.2
GSVIVG01025496001.Genoscope12X	3	GSVIVT01025496001,chr6.9.1,chr6.9.2
GSVIVG01019412001.Genoscope12X	6	GSVIVT01019412001,chr2.384.1,chr2.384.2,chr2.384.3,chr2.384.4,chr2.384.5
GSVIVG01007760001.Genoscope12X	3	GSVIVT01007760001,chr17.719.1,chr17.719.2
GSVIVG01015308001.Genoscope12X	4	GSVIVT01015308001,chr11.111.1,chr11.111.4,chr11.111.5
GSVIVG01016184001.Genoscope12X	3	GSVIVT01016184001,chr13.257.1,chr13.257.2
GSVIVG01031169001.Genoscope12X	2	GSVIVT01031169001,chr14.714.1
GSVIVG01036514001.Genoscope12X	2	GSVIVT01036514001,chr14.364.1
GSVIVG01026821001.Genoscope12X	3	GSVIVT01026821001,chr15.334.2,chr15.334.3
GSVIVG01003278001.Genoscope12X	3	GSVIVT01003278001,chr7.309.1,chr7.309.2
GSVIVG01001680001.Genoscope12X	3	GSVIVT01001680001,chr18.1206.1,chr18.1206.2
GSVIVG01029288001.Genoscope12X	3	GSVIVT01029288001,chr11.372.1,chr11.372.2
GSVIVG01011463001.Genoscope12X	3	GSVIVT01011463001,chr14.635.1,chr14.635.2
GSVIVG01009374001.Genoscope12X	2	GSVIVT01009374001,chr18.986.1
chr8.108	4	chr8.108.1,chr8.108.2,chr8.108.3,chr8.108.4
GSVIVG01003433001.Genoscope12X	3	GSVIVT01003433001,chr7.829.1,chr7.829.2
GSVIVG01021668001.Genoscope12X	4	GSVIVT01021668001,chr10.514.1,chr10.514.2,chr10.514.3
GSVIVG01037777001.Genoscope12X	7	GSVIVT01037777001,chr19.220.1,chr19.220.2,chr19.220.3,chr19.220.4,chr19.220.5,chr19.220.6
GSVIVG01033242001.Genoscope12X	8	GSVIVT01033242001,chr8.610.1,chr8.610.2,chr8.610.3,chr8.610.4,chr8.610.5,chr8.610.6,chr8.610.8
GSVIVG01015269001.Genoscope12X	2	GSVIVT01015269001,chr11.540.1
GSVIVG01011540001.Genoscope12X	4	GSVIVT01011540001,chr2.285.1,chr2.285.2,chr2.285.3
GSVIVG01015361001.Genoscope12X	11	GSVIVT01015361001,chr11.134.1,chr11.134.2,chr11.134.3,chr11.134.4,chr11.134.5,chr11.134.6,chr11.134.7,chr11.134.8,chr11.134.10,chr11.134.9
chr7.745	3	chr7.745.1,chr7.745.2,chr7.745.3
GSVIVG01030813001.Genoscope12X	4	GSVIVT01030813001,chr14.284.1,chr14.284.2,chr14.284.3
GSVIVG01020397001.Genoscope12X	2	GSVIVT01020397001,chr19.325.2
GSVIVG01034025001.Genoscope12X	4	GSVIVT01034025001,chr8.935.1,chr8.935.3,chr8.935.4
GSVIVG01004458001.Genoscope12X	9	GSVIVT01004458001,chrUn.460.1,chrUn.460.2,chrUn.460.3,chrUn.460.4,chrUn.460.5,chrUn.460.6,chrUn.460.7,chrUn.460.8
GSVIVG01008766001.Genoscope12X	6	GSVIVT01008766001,chr18.773.1,chr18.773.2,chr18.773.3,chr18.773.4,chr18.773.5
GSVIVG01018821001.Genoscope12X	3	GSVIVT01018821001,chr4.932.1,chr4.932.2
GSVIVG01007784001.Genoscope12X	6	GSVIVT01007784001,chr17.711.1,chr17.711.2,chr17.711.3,chr17.711.4,chr17.711.6
GSVIVG01015491001.Genoscope12X	5	GSVIVT01015491001,chr11.173.1,chr11.173.2,chr11.173.3,chr11.173.5
GSVIVG01025182001.Genoscope12X	4	GSVIVT01025182001,chr6.91.1,chr6.91.2,chr6.91.3
GSVIVG01013701001.Genoscope12X	2	GSVIVT01013701001,chr18_random.60.1
GSVIVG01033326001.Genoscope12X	4	GSVIVT01033326001,chr8.579.1,chr8.579.2,chr8.579.3
GSVIVG01029895001.Genoscope12X	3	GSVIVT01029895001,chr8.638.1,chr8.638.2
GSVIVG01029870001.Genoscope12X	5	GSVIVT01029870001,chr8.25.1,chr8.25.2,chr8.25.3,chr8.25.4
GSVIVG01033311001.Genoscope12X	7	GSVIVT01033311001,chr8.586.2,chr8.586.3,chr8.586.4,chr8.586.5,chr8.586.7,chr8.586.8
GSVIVG01013394001.Genoscope12X	2	GSVIVT01013394001,chr18.34.1
GSVIVG01000249001.Genoscope12X	2	GSVIVT01000249001,chr7.1020.1
GSVIVG01001940001.Genoscope12X	3	GSVIVT01001940001,chr13.817.1,chr13.817.2
GSVIVG01036689001.Genoscope12X	3	GSVIVT01036689001,chr19.758.1,chr19.758.2
GSVIVG01023822001.Genoscope12X	6	GSVIVT01023822001,chr3.120.1,chr3.120.2,chr3.120.3,chr3.120.4,chr3.120.5
GSVIVG01008557001.Genoscope12X	5	GSVIVT01008557001,chr17.41.1,chr17.41.2,chr17.41.3,chr17.41.4
GSVIVG01010601001.Genoscope12X	3	GSVIVT01010601001,chr16.168.1,chr16.168.2
GSVIVG01008866001.Genoscope12X	5	GSVIVT01008866001,chr18.811.1,chr18.811.2,chr18.811.3,chr18.811.4
GSVIVG01006634001.Genoscope12X	3	GSVIVT01006634001,chrUn.835.1,chrUn.835.3
GSVIVG01009470001.Genoscope12X	4	GSVIVT01009470001,chr18.1012.1,chr18.1012.2,chr18.1012.3
GSVIVG01028110001.Genoscope12X	3	GSVIVT01028110001,chr7.663.1,chr7.663.2
GSVIVG01034713001.Genoscope12X	6	GSVIVT01034713001,chr13.273.1,chr13.273.2,chr13.273.3,chr13.273.4,chr13.273.5
GSVIVG01031505001.Genoscope12X	4	GSVIVT01031505001,chr6.416.1,chr6.416.2,chr6.416.3
GSVIVG01017804001.Genoscope12X	3	GSVIVT01017804001,chr5.152.1,chr5.152.2
GSVIVG01008982001.Genoscope12X	3	GSVIVT01008982001,chr18.849.1,chr18.849.2
GSVIVG01014357001.Genoscope12X	2	GSVIVT01014357001,chr19.88.5
GSVIVG01009332001.Genoscope12X	3	GSVIVT01009332001,chr18.316.1,chr18.316.2
GSVIVG01011114001.Genoscope12X	4	GSVIVT01011114001,chr7.57.1,chr7.57.2,chr7.57.3
GSVIVG01022421001.Genoscope12X	3	GSVIVT01022421001,chr7.472.1,chr7.472.3
GSVIVG01009023001.Genoscope12X	4	GSVIVT01009023001,chr18.185.1,chr18.185.2,chr18.185.4
GSVIVG01014331001.Genoscope12X	5	GSVIVT01014331001,chr19.445.1,chr19.445.2,chr19.445.4,chr19.445.5
GSVIVG01037739001.Genoscope12X	4	GSVIVT01037739001,chr19.209.1,chr19.209.2,chr19.209.3
GSVIVG01010471001.Genoscope12X	2	GSVIVT01010471001,chr1.1077.1
GSVIVG01013384001.Genoscope12X	5	GSVIVT01013384001,chr18.739.1,chr18.739.2,chr18.739.3,chr18.739.4
GSVIVG01023461001.Genoscope12X	10	GSVIVT01023461001,chr14.854.1,chr14.854.2,chr14.854.3,chr14.854.4,chr14.854.5,chr14.854.6,chr14.854.7,chr14.854.8,chr14.854.9
GSVIVG01016390001.Genoscope12X	10	GSVIVT01016390001,chr13.675.1,chr13.675.2,chr13.675.3,chr13.675.4,chr13.675.5,chr13.675.10,chr13.675.6,chr13.675.8,chr13.675.9
GSVIVG01010590001.Genoscope12X	5	GSVIVT01010590001,chr16.536.1,chr16.536.4,chr16.536.7,chr16.536.10
GSVIVG01032310001.Genoscope12X	4	GSVIVT01032310001,chr11.335.1,chr11.335.2,chr11.335.3
GSVIVG01014297001.Genoscope12X	4	GSVIVT01014297001,chr19.70.1,chr19.70.2,chr19.70.3
GSVIVG01014240001.Genoscope12X	4	GSVIVT01014240001,chr19.46.1,chr19.46.2,chr19.46.3
GSVIVG01037501001.Genoscope12X	5	GSVIVT01037501001,chr6.327.1,chr6.327.2,chr6.327.3,chr6.327.5
GSVIVG01036914001.Genoscope12X	10	GSVIVT01036914001,chr2.727.1,chr2.727.2,chr2.727.3,chr2.727.4,chr2.727.5,chr2.727.6,chr2.727.7,chr2.727.8,chr2.727.10
GSVIVG01030540001.Genoscope12X	3	GSVIVT01030540001,chr12.558.1,chr12.558.2
GSVIVG01018778001.Genoscope12X	6	GSVIVT01018778001,chr4.945.1,chr4.945.2,chr4.945.3,chr4.945.4,chr4.945.6
GSVIVG01017080001.Genoscope12X	4	GSVIVT01017080001,chr9.480.1,chr9.480.2,chr9.480.3
GSVIVG01028432001.Genoscope12X	4	GSVIVT01028432001,chr7.760.1,chr7.760.2,chr7.760.3
GSVIVG01027755001.Genoscope12X	9	GSVIVT01027755001,chr5.839.2,chr5.839.5,chr5.839.6,chr5.839.7,chr5.839.8,chr5.839.9,chr5.839.12,chr5.839.16
GSVIVG01022328001.Genoscope12X	5	GSVIVT01022328001,chr7.973.1,chr7.973.2,chr7.973.3,chr7.973.4
GSVIVG01008855001.Genoscope12X	4	GSVIVT01008855001,chr18.806.1,chr18.806.2,chr18.806.3
GSVIVG01034647001.Genoscope12X	5	GSVIVT01034647001,chr13.307.1,chr13.307.2,chr13.307.3,chr13.307.4
GSVIVG01017622001.Genoscope12X	5	GSVIVT01017622001,chr5.86.2,chr5.86.3,chr5.86.4,chr5.86.5
GSVIVG01028262001.Genoscope12X	3	GSVIVT01028262001,chr7.215.1,chr7.215.2
GSVIVG01019146001.Genoscope12X	3	GSVIVT01019146001,chr4.824.1,chr4.824.3
GSVIVG01026845001.Genoscope12X	2	GSVIVT01026845001,chr15.651.1
GSVIVG01014766001.Genoscope12X	6	GSVIVT01014766001,chr19.261.1,chr19.261.2,chr19.261.3,chr19.261.4,chr19.261.5
GSVIVG01009967001.Genoscope12X	5	GSVIVT01009967001,chr18.1178.1,chr18.1178.2,chr18.1178.3,chr18.1178.4
GSVIVG01030611001.Genoscope12X	4	GSVIVT01030611001,chr12.191.2,chr12.191.3,chr12.191.4
GSVIVG01011531001.Genoscope12X	4	GSVIVT01011531001,chr2.287.1,chr2.287.2,chr2.287.3
GSVIVG01018284001.Genoscope12X	3	GSVIVT01018284001,chr15.425.1,chr15.425.3
GSVIVG01025786001.Genoscope12X	12	GSVIVT01025786001,chr8.786.1,chr8.786.2,chr8.786.3,chr8.786.5,chr8.786.6,chr8.786.10,chr8.786.11,chr8.786.12,chr8.786.7,chr8.786.8,chr8.786.9
GSVIVG01009529001.Genoscope12X	2	GSVIVT01009529001,chr18.375.1
GSVIVG01003155001.Genoscope12X	5	GSVIVT01003155001,chr3.595.1,chr3.595.2,chr3.595.3,chr3.595.4
chrUn.883	4	chrUn.883.1,chrUn.883.2,chrUn.883.3,chrUn.883.4
GSVIVG01020922001.Genoscope12X	2	GSVIVT01020922001,chr5.947.2
GSVIVG01020551001.Genoscope12X	4	GSVIVT01020551001,chr12.498.1,chr12.498.2,chr12.498.3
GSVIVG01011279001.Genoscope12X	2	GSVIVT01011279001,chr13.293.1
GSVIVG01035021001.Genoscope12X	4	GSVIVT01035021001,chr5.38.1,chr5.38.2,chr5.38.3
GSVIVG01033681001.Genoscope12X	2	GSVIVT01033681001,chr8.1039.2
GSVIVG01017617001.Genoscope12X	12	GSVIVT01017617001,chr5.624.1,chr5.624.2,chr5.624.3,chr5.624.4,chr5.624.5,chr5.624.6,chr5.624.7,chr5.624.8,chr5.624.9,chr5.624.10,chr5.624.11
GSVIVG01031318001.Genoscope12X	4	GSVIVT01031318001,chr14.673.1,chr14.673.2,chr14.673.3
GSVIVG01004093001.Genoscope12X	2	GSVIVT01004093001,chrUn.654.1
GSVIVG01033556001.Genoscope12X	3	GSVIVT01033556001,chr8.1073.1,chr8.1073.3
GSVIVG01010160001.Genoscope12X	4	GSVIVT01010160001,chr1.423.1,chr1.423.2,chr1.423.3
GSVIVG01033876001.Genoscope12X	3	GSVIVT01033876001,chr8.987.1,chr8.987.2
GSVIVG01008288001.Genoscope12X	17	GSVIVT01008288001,chr17.121.1,chr17.121.2,chr17.121.3,chr17.121.4,chr17.121.5,chr17.121.10,chr17.121.11,chr17.121.12,chr17.121.13,chr17.121.7,chr17.121.8,chr17.121.9,chr17.121.14,chr17.121.15,chr17.121.16,chr17.121.17
GSVIVG01021382001.Genoscope12X	4	GSVIVT01021382001,chr10.410.1,chr10.410.2,chr10.410.3
GSVIVG01034411001.Genoscope12X	3	GSVIVT01034411001,chr10.561.1,chr10.561.2
GSVIVG01003678001.Genoscope12X	3	GSVIVT01003678001,chrUn.99.1,chrUn.99.2
GSVIVG01001190001.Genoscope12X	8	GSVIVT01001190001,chr7.530.1,chr7.530.2,chr7.530.3,chr7.530.4,chr7.530.5,chr7.530.6,chr7.530.7
GSVIVG01025735001.Genoscope12X	4	GSVIVT01025735001,chr8.219.1,chr8.219.2,chr8.219.3
GSVIVG01036611001.Genoscope12X	6	GSVIVT01036611001,chr13.375.1,chr13.375.2,chr13.375.3,chr13.375.4,chr13.375.5
GSVIVG01037391001.Genoscope12X	4	GSVIVT01037391001,chr6.355.1,chr6.355.2,chr6.355.3
GSVIVG01018533001.Genoscope12X	6	GSVIVT01018533001,chr16.492.1,chr16.492.2,chr16.492.3,chr16.492.4,chr16.492.5
GSVIVG01003098001.Genoscope12X	6	GSVIVT01003098001,chr12.610.1,chr12.610.2,chr12.610.3,chr12.610.4,chr12.610.5
GSVIVG01009373001.Genoscope12X	3	GSVIVT01009373001,chr18.985.1,chr18.985.3
GSVIVG01016270001.Genoscope12X	4	GSVIVT01016270001,chr13.228.1,chr13.228.2,chr13.228.3
GSVIVG01020594001.Genoscope12X	3	GSVIVT01020594001,chr12.87.1,chr12.87.3
GSVIVG01009588001.Genoscope12X	2	GSVIVT01009588001,chr18.387.1
GSVIVG01018847001.Genoscope12X	2	GSVIVT01018847001,chr4.926.1
GSVIVG01015275001.Genoscope12X	7	GSVIVT01015275001,chr11.100.1,chr11.100.2,chr11.100.3,chr11.100.4,chr11.100.6,chr11.100.7
GSVIVG01031286001.Genoscope12X	2	GSVIVT01031286001,chr14.18.1
GSVIVG01013398001.Genoscope12X	3	GSVIVT01013398001,chr18.32.2,chr18.32.3
GSVIVG01026980001.Genoscope12X	3	GSVIVT01026980001,chr15.285.1,chr15.285.3
GSVIVG01022555001.Genoscope12X	3	GSVIVT01022555001,chr8.681.1,chr8.681.2
GSVIVG01034574001.Genoscope12X	6	GSVIVT01034574001,chr18.565.1,chr18.565.2,chr18.565.3,chr18.565.4,chr18.565.5
GSVIVG01000780001.Genoscope12X	4	GSVIVT01000780001,chr12.389.1,chr12.389.3,chr12.389.4
GSVIVG01028936001.Genoscope12X	3	GSVIVT01028936001,chr16.196.3,chr16.196.4
GSVIVG01009759001.Genoscope12X	4	GSVIVT01009759001,chr18.444.1,chr18.444.2,chr18.444.3
GSVIVG01020220001.Genoscope12X	4	GSVIVT01020220001,chr1.318.1,chr1.318.2,chr1.318.3
GSVIVG01001342001.Genoscope12X	2	GSVIVT01001342001,chr13.931.1
GSVIVG01034328001.Genoscope12X	4	GSVIVT01034328001,chr10.581.1,chr10.581.2,chr10.581.3
GSVIVG01027045001.Genoscope12X	9	GSVIVT01027045001,chr15.247.1,chr15.247.2,chr15.247.3,chr15.247.4,chr15.247.5,chr15.247.6,chr15.247.7,chr15.247.9
GSVIVG01017792001.Genoscope12X	4	GSVIVT01017792001,chr5.681.1,chr5.681.2,chr5.681.3
GSVIVG01033248001.Genoscope12X	6	GSVIVT01033248001,chr8.609.1,chr8.609.2,chr8.609.3,chr8.609.4,chr8.609.5
GSVIVG01004028001.Genoscope12X	3	GSVIVT01004028001,chr13_random.55.1,chr13_random.55.3
GSVIVG01037864001.Genoscope12X	4	GSVIVT01037864001,chr3.612.1,chr3.612.2,chr3.612.3
GSVIVG01031342001.Genoscope12X	4	GSVIVT01031342001,chr14.663.1,chr14.663.2,chr14.663.3
GSVIVG01032637001.Genoscope12X	5	GSVIVT01032637001,chr13.83.1,chr13.83.2,chr13.83.3,chr13.83.5
GSVIVG01033559001.Genoscope12X	4	GSVIVT01033559001,chr8.499.1,chr8.499.2,chr8.499.3
GSVIVG01021829001.Genoscope12X	2	GSVIVT01021829001,chr14.811.2
GSVIVG01034729001.Genoscope12X	5	GSVIVT01034729001,chr13.778.1,chr13.778.2,chr13.778.3,chr13.778.4
GSVIVG01032239001.Genoscope12X	3	GSVIVT01032239001,chr11.319.1,chr11.319.2
GSVIVG01028846001.Genoscope12X	8	GSVIVT01028846001,chr16.578.2,chr16.578.3,chr16.578.4,chr16.578.10,chr16.578.11,chr16.578.8,chr16.578.9
GSVIVG01012359001.Genoscope12X	3	GSVIVT01012359001,chr18_random.51.1,chr18_random.51.2
GSVIVG01001148001.Genoscope12X	6	GSVIVT01001148001,chr7.47.1,chr7.47.2,chr7.47.3,chr7.47.5,chr7.47.6
GSVIVG01014211001.Genoscope12X	3	GSVIVT01014211001,chr19.36.1,chr19.36.2
GSVIVG01024116001.Genoscope12X	6	GSVIVT01024116001,chr3.389.1,chr3.389.2,chr3.389.3,chr3.389.5,chr3.389.6
GSVIVG01016774001.Genoscope12X	5	GSVIVT01016774001,chr9.38.1,chr9.38.2,chr9.38.3,chr9.38.5
GSVIVG01027314001.Genoscope12X	2	GSVIVT01027314001,chr13.832.1
GSVIVG01035369001.Genoscope12X	3	GSVIVT01035369001,chr4.535.1,chr4.535.2
GSVIVG01005217001.Genoscope12X	6	GSVIVT01005217001,chrUn.722.1,chrUn.722.2,chrUn.722.3,chrUn.722.4,chrUn.722.5
GSVIVG01002030001.Genoscope12X	2	GSVIVT01002030001,chrUn.927.1
GSVIVG01009080001.Genoscope12X	6	GSVIVT01009080001,chr18.208.1,chr18.208.2,chr18.208.3,chr18.208.4,chr18.208.5
GSVIVG01029934001.Genoscope12X	5	GSVIVT01029934001,chr8.647.1,chr8.647.2,chr8.647.3,chr8.647.4
GSVIVG01003477001.Genoscope12X	9	GSVIVT01003477001,chrUn.590.1,chrUn.590.2,chrUn.590.3,chrUn.590.4,chrUn.590.5,chrUn.590.6,chrUn.590.7,chrUn.590.8
GSVIVG01023994001.Genoscope12X	3	GSVIVT01023994001,chr3.430.2,chr3.430.3
GSVIVG01029990001.Genoscope12X	4	GSVIVT01029990001,chr12.217.1,chr12.217.2,chr12.217.3
GSVIVG01038075001.Genoscope12X	4	GSVIVT01038075001,chr19.680.1,chr19.680.2,chr19.680.3
GSVIVG01027121001.Genoscope12X	2	GSVIVT01027121001,chr15.224.1
GSVIVG01021982001.Genoscope12X	2	GSVIVT01021982001,chr14.121.2
GSVIVG01034664001.Genoscope12X	5	GSVIVT01034664001,chr13.263.1,chr13.263.2,chr13.263.3,chr13.263.4
GSVIVG01009715001.Genoscope12X	4	GSVIVT01009715001,chr18.435.1,chr18.435.2,chr18.435.3
GSVIVG01011941001.Genoscope12X	6	GSVIVT01011941001,chr1.106.1,chr1.106.2,chr1.106.4,chr1.106.5,chr1.106.6
GSVIVG01009018001.Genoscope12X	3	GSVIVT01009018001,chr18.861.1,chr18.861.3
GSVIVG01012496001.Genoscope12X	6	GSVIVT01012496001,chr1.976.1,chr1.976.2,chr1.976.4,chr1.976.5,chr1.976.6
GSVIVG01006029001.Genoscope12X	8	GSVIVT01006029001,chrUn.776.1,chrUn.776.2,chrUn.776.3,chrUn.776.4,chrUn.776.5,chrUn.776.6,chrUn.776.8
GSVIVG01019563001.Genoscope12X	20	GSVIVT01019563001,chr2.57.1,chr2.57.2,chr2.57.3,chr2.57.4,chr2.57.5,chr2.57.7,chr2.57.8,chr2.57.10,chr2.57.11,chr2.57.12,chr2.57.13,chr2.57.14,chr2.57.15,chr2.57.16,chr2.57.17,chr2.57.18,chr2.57.19,chr2.57.20,chr2.57.9
chr6.364	2	chr6.364.1,chr6.364.2
GSVIVG01017236001.Genoscope12X	8	GSVIVT01017236001,chr9.153.1,chr9.153.2,chr9.153.3,chr9.153.4,chr9.153.5,chr9.153.6,chr9.153.7
GSVIVG01007971001.Genoscope12X	3	GSVIVT01007971001,chr17.644.1,chr17.644.2
GSVIVG01015217001.Genoscope12X	2	GSVIVT01015217001,chr11.519.1
GSVIVG01038665001.Genoscope12X	3	GSVIVT01038665001,chr16.643.1,chr16.643.2
GSVIVG01012038001.Genoscope12X	2	GSVIVT01012038001,chr1.653.1
GSVIVG01035143001.Genoscope12X	3	GSVIVT01035143001,chr5.76.1,chr5.76.2
GSVIVG01009324001.Genoscope12X	3	GSVIVT01009324001,chr18.308.1,chr18.308.2
GSVIVG01011047001.Genoscope12X	4	GSVIVT01011047001,chr7.81.1,chr7.81.2,chr7.81.4
GSVIVG01018772001.Genoscope12X	4	GSVIVT01018772001,chr4.949.1,chr4.949.2,chr4.949.3
GSVIVG01030877001.Genoscope12X	6	GSVIVT01030877001,chr14.890.1,chr14.890.2,chr14.890.3,chr14.890.4,chr14.890.5
GSVIVG01037896001.Genoscope12X	9	GSVIVT01037896001,chr3.244.1,chr3.244.2,chr3.244.3,chr3.244.4,chr3.244.5,chr3.244.6,chr3.244.8,chr3.244.9
GSVIVG01038572001.Genoscope12X	6	GSVIVT01038572001,chr16.343.1,chr16.343.2,chr16.343.3,chr16.343.4,chr16.343.5
GSVIVG01004073001.Genoscope12X	6	GSVIVT01004073001,chrUn.650.1,chrUn.650.3,chrUn.650.4,chrUn.650.5,chrUn.650.6
GSVIVG01037088001.Genoscope12X	3	GSVIVT01037088001,chr18.702.1,chr18.702.3
GSVIVG01009987001.Genoscope12X	3	GSVIVT01009987001,chr18.513.1,chr18.513.2
GSVIVG01025200001.Genoscope12X	7	GSVIVT01025200001,chr6.631.1,chr6.631.2,chr6.631.3,chr6.631.4,chr6.631.5,chr6.631.6
GSVIVG01008636001.Genoscope12X	4	GSVIVT01008636001,chr17.413.1,chr17.413.2,chr17.413.5
GSVIVG01033513001.Genoscope12X	3	GSVIVT01033513001,chr8.1084.1,chr8.1084.2
GSVIVG01017487001.Genoscope12X	4	GSVIVT01017487001,chr9.199.1,chr9.199.2,chr9.199.3
GSVIVG01009636001.Genoscope12X	14	GSVIVT01009636001,chr18.1071.1,chr18.1071.2,chr18.1071.3,chr18.1071.4,chr18.1071.5,chr18.1071.6,chr18.1071.7,chr18.1071.8,chr18.1071.9,chr18.1071.10,chr18.1071.11,chr18.1071.12,chr18.1071.13
GSVIVG01032772001.Genoscope12X	8	GSVIVT01032772001,chr13.36.1,chr13.36.2,chr13.36.3,chr13.36.4,chr13.36.5,chr13.36.6,chr13.36.7
GSVIVG01032675001.Genoscope12X	3	GSVIVT01032675001,chr13.558.2,chr13.558.3
GSVIVG01008066001.Genoscope12X	4	GSVIVT01008066001,chr17.615.1,chr17.615.2,chr17.615.3
GSVIVG01020808001.Genoscope12X	3	GSVIVT01020808001,chr12.36.1,chr12.36.3
GSVIVG01001989001.Genoscope12X	4	GSVIVT01001989001,chr19.161.1,chr19.161.2,chr19.161.3
GSVIVG01030211001.Genoscope12X	4	GSVIVT01030211001,chr8.149.1,chr8.149.2,chr8.149.3
GSVIVG01030509001.Genoscope12X	4	GSVIVT01030509001,chr12.161.1,chr12.161.2,chr12.161.4
GSVIVG01033960001.Genoscope12X	4	GSVIVT01033960001,chr8.956.1,chr8.956.2,chr8.956.3
GSVIVG01010181001.Genoscope12X	7	GSVIVT01010181001,chr1.432.1,chr1.432.2,chr1.432.3,chr1.432.4,chr1.432.5,chr1.432.6
GSVIVG01008929001.Genoscope12X	3	GSVIVT01008929001,chr18.828.1,chr18.828.2
GSVIVG01027600001.Genoscope12X	4	GSVIVT01027600001,chr15.139.1,chr15.139.2,chr15.139.3
GSVIVG01002243001.Genoscope12X	5	GSVIVT01002243001,chrUn.391.1,chrUn.391.2,chrUn.391.3,chrUn.391.4
GSVIVG01011922001.Genoscope12X	4	GSVIVT01011922001,chr1.112.1,chr1.112.2,chr1.112.3
GSVIVG01011091001.Genoscope12X	4	GSVIVT01011091001,chr7.561.1,chr7.561.2,chr7.561.4
GSVIVG01022393001.Genoscope12X	3	GSVIVT01022393001,chr7.992.1,chr7.992.2
GSVIVG01029822001.Genoscope12X	7	GSVIVT01029822001,chr8.1.1,chr8.1.2,chr8.1.3,chr8.1.4,chr8.1.5,chr8.1.6
GSVIVG01036640001.Genoscope12X	3	GSVIVT01036640001,chr13.378.1,chr13.378.2
GSVIVG01031936001.Genoscope12X	4	GSVIVT01031936001,chr3.209.1,chr3.209.2,chr3.209.4
GSVIVG01000391001.Genoscope12X	6	GSVIVT01000391001,chr17_random.5.1,chr17_random.5.2,chr17_random.5.3,chr17_random.5.4,chr17_random.5.5
chr16.619	3	chr16.619.1,chr16.619.2,chr16.619.3
GSVIVG01004938001.Genoscope12X	10	GSVIVT01004938001,chr1.523.1,chr1.523.2,chr1.523.3,chr1.523.4,chr1.523.5,chr1.523.6,chr1.523.7,chr1.523.8,chr1.523.9
GSVIVG01021424001.Genoscope12X	2	GSVIVT01021424001,chr10.144.1
GSVIVG01007621001.Genoscope12X	3	GSVIVT01007621001,chr17.347.1,chr17.347.2
GSVIVG01030501001.Genoscope12X	3	GSVIVT01030501001,chr12.545.1,chr12.545.2
GSVIVG01019542001.Genoscope12X	8	GSVIVT01019542001,chr2.49.1,chr2.49.2,chr2.49.3,chr2.49.4,chr2.49.5,chr2.49.6,chr2.49.8
GSVIVG01015386001.Genoscope12X	3	GSVIVT01015386001,chr11.588.2,chr11.588.3
GSVIVG01014772001.Genoscope12X	8	GSVIVT01014772001,chr19.263.1,chr19.263.2,chr19.263.3,chr19.263.4,chr19.263.5,chr19.263.7,chr19.263.8
chr15.505	2	chr15.505.1,chr15.505.2
GSVIVG01018765001.Genoscope12X	5	GSVIVT01018765001,chr4.421.1,chr4.421.2,chr4.421.3,chr4.421.4
GSVIVG01018096001.Genoscope12X	7	GSVIVT01018096001,chr5.812.1,chr5.812.2,chr5.812.3,chr5.812.4,chr5.812.5,chr5.812.7
GSVIVG01020477001.Genoscope12X	7	GSVIVT01020477001,chr19.312.1,chr19.312.2,chr19.312.3,chr19.312.4,chr19.312.5,chr19.312.6
GSVIVG01001843001.Genoscope12X	4	GSVIVT01001843001,chr14.494.1,chr14.494.3,chr14.494.4
GSVIVG01027732001.Genoscope12X	8	GSVIVT01027732001,chr5.834.1,chr5.834.2,chr5.834.3,chr5.834.4,chr5.834.5,chr5.834.7,chr5.834.8
GSVIVG01037045001.Genoscope12X	6	GSVIVT01037045001,chr3.285.1,chr3.285.2,chr3.285.3,chr3.285.4,chr3.285.5
GSVIVG01007574001.Genoscope12X	2	GSVIVT01007574001,chr17.773.1
GSVIVG01018794001.Genoscope12X	4	GSVIVT01018794001,chr4.414.1,chr4.414.2,chr4.414.3
GSVIVG01026318001.Genoscope12X	3	GSVIVT01026318001,chr4.806.1,chr4.806.3
GSVIVG01035653001.Genoscope12X	7	GSVIVT01035653001,chr4.629.1,chr4.629.2,chr4.629.3,chr4.629.4,chr4.629.5,chr4.629.7
GSVIVG01037835001.Genoscope12X	2	GSVIVT01037835001,chr3.621.2
GSVIVG01032488001.Genoscope12X	5	GSVIVT01032488001,chr14.565.1,chr14.565.2,chr14.565.3,chr14.565.5
GSVIVG01012389001.Genoscope12X	3	GSVIVT01012389001,chr13_random.1.1,chr13_random.1.2
GSVIVG01025012001.Genoscope12X	12	GSVIVT01025012001,chr6.706.1,chr6.706.2,chr6.706.4,chr6.706.5,chr6.706.6,chr6.706.7,chr6.706.10,chr6.706.11,chr6.706.12,chr6.706.9,chr6.706.13
GSVIVG01033647001.Genoscope12X	5	GSVIVT01033647001,chr8.470.1,chr8.470.2,chr8.470.3,chr8.470.4
GSVIVG01022010001.Genoscope12X	5	GSVIVT01022010001,chr14.777.1,chr14.777.2,chr14.777.3,chr14.777.4
GSVIVG01017791001.Genoscope12X	3	GSVIVT01017791001,chr5.148.1,chr5.148.2
GSVIVG01016615001.Genoscope12X	7	GSVIVT01016615001,chr13.600.1,chr13.600.2,chr13.600.3,chr13.600.4,chr13.600.6,chr13.600.7
GSVIVG01001162001.Genoscope12X	5	GSVIVT01001162001,chr7.40.2,chr7.40.3,chr7.40.4,chr7.40.5
GSVIVG01024210001.Genoscope12X	8	GSVIVT01024210001,chr3.369.1,chr3.369.2,chr3.369.3,chr3.369.4,chr3.369.5,chr3.369.6,chr3.369.7
GSVIVG01020575001.Genoscope12X	6	GSVIVT01020575001,chr12.488.1,chr12.488.2,chr12.488.3,chr12.488.4,chr12.488.5
GSVIVG01003867001.Genoscope12X	2	GSVIVT01003867001,chr11_random.1.1
GSVIVG01010153001.Genoscope12X	11	GSVIVT01010153001,chr1.995.1,chr1.995.2,chr1.995.3,chr1.995.4,chr1.995.5,chr1.995.6,chr1.995.7,chr1.995.10,chr1.995.8,chr1.995.9
GSVIVG01009188001.Genoscope12X	5	GSVIVT01009188001,chr18.253.1,chr18.253.3,chr18.253.4,chr18.253.5
GSVIVG01008199001.Genoscope12X	2	GSVIVT01008199001,chr17.570.2
GSVIVG01029458001.Genoscope12X	5	GSVIVT01029458001,chr9.691.1,chr9.691.2,chr9.691.3,chr9.691.4
GSVIVG01003554001.Genoscope12X	3	GSVIVT01003554001,chr7.823.2,chr7.823.3
GSVIVG01031113001.Genoscope12X	2	GSVIVT01031113001,chr14.82.2
GSVIVG01034960001.Genoscope12X	3	GSVIVT01034960001,chr5.567.1,chr5.567.3
GSVIVG01028250001.Genoscope12X	3	GSVIVT01028250001,chr7.211.1,chr7.211.2
GSVIVG01015477001.Genoscope12X	5	GSVIVT01015477001,chr11.634.1,chr11.634.2,chr11.634.3,chr11.634.4
GSVIVG01017494001.Genoscope12X	3	GSVIVT01017494001,chr9.200.1,chr9.200.3
GSVIVG01019752001.Genoscope12X	2	GSVIVT01019752001,chr2.107.2
GSVIVG01011572001.Genoscope12X	3	GSVIVT01011572001,chr1.256.1,chr1.256.2
GSVIVG01026409001.Genoscope12X	6	GSVIVT01026409001,chr4.499.1,chr4.499.2,chr4.499.3,chr4.499.4,chr4.499.5
GSVIVG01019820001.Genoscope12X	6	GSVIVT01019820001,chr2.129.1,chr2.129.2,chr2.129.3,chr2.129.4,chr2.129.5
GSVIVG01036645001.Genoscope12X	4	GSVIVT01036645001,chr13.382.1,chr13.382.2,chr13.382.3
GSVIVG01021528001.Genoscope12X	4	GSVIVT01021528001,chr10.166.1,chr10.166.2,chr10.166.3
GSVIVG01035555001.Genoscope12X	4	GSVIVT01035555001,chr4.92.1,chr4.92.2,chr4.92.4
GSVIVG01017690001.Genoscope12X	3	GSVIVT01017690001,chr5.111.1,chr5.111.2
GSVIVG01008258001.Genoscope12X	5	GSVIVT01008258001,chr17.547.1,chr17.547.2,chr17.547.3,chr17.547.5
GSVIVG01033674001.Genoscope12X	9	GSVIVT01033674001,chr8.1041.1,chr8.1041.2,chr8.1041.3,chr8.1041.4,chr8.1041.5,chr8.1041.7,chr8.1041.8,chr8.1041.9
GSVIVG01005666001.Genoscope12X	3	GSVIVT01005666001,chrUn.733.1,chrUn.733.2
GSVIVG01036237001.Genoscope12X	6	GSVIVT01036237001,chr14.209.1,chr14.209.2,chr14.209.3,chr14.209.4,chr14.209.5
GSVIVG01005834001.Genoscope12X	5	GSVIVT01005834001,chrUn.758.1,chrUn.758.2,chrUn.758.3,chrUn.758.4
GSVIVG01030508001.Genoscope12X	9	GSVIVT01030508001,chr12.548.1,chr12.548.2,chr12.548.3,chr12.548.4,chr12.548.5,chr12.548.6,chr12.548.8,chr12.548.9
GSVIVG01032704001.Genoscope12X	3	GSVIVT01032704001,chr13.60.1,chr13.60.3
GSVIVG01023841001.Genoscope12X	2	GSVIVT01023841001,chr3.113.1
GSVIVG01026938001.Genoscope12X	3	GSVIVT01026938001,chr15.306.1,chr15.306.3
GSVIVG01013725001.Genoscope12X	4	GSVIVT01013725001,chr1.309.1,chr1.309.2,chr1.309.3
GSVIVG01031712001.Genoscope12X	2	GSVIVT01031712001,chr3.139.2
GSVIVG01022034001.Genoscope12X	3	GSVIVT01022034001,chr14.110.1,chr14.110.2
GSVIVG01015230001.Genoscope12X	3	GSVIVT01015230001,chr11.84.1,chr11.84.3
GSVIVG01011487001.Genoscope12X	2	GSVIVT01011487001,chr14.646.2
GSVIVG01023535001.Genoscope12X	3	GSVIVT01023535001,chr14.230.1,chr14.230.3
GSVIVG01005972001.Genoscope12X	3	GSVIVT01005972001,chrUn.772.1,chrUn.772.2
GSVIVG01037653001.Genoscope12X	8	GSVIVT01037653001,chr19.184.1,chr19.184.2,chr19.184.3,chr19.184.4,chr19.184.6,chr19.184.7,chr19.184.8
GSVIVG01038675001.Genoscope12X	4	GSVIVT01038675001,chr16.307.1,chr16.307.2,chr16.307.3
GSVIVG01013761001.Genoscope12X	5	GSVIVT01013761001,chr1.867.1,chr1.867.2,chr1.867.3,chr1.867.5
GSVIVG01028724001.Genoscope12X	3	GSVIVT01028724001,chr16.264.1,chr16.264.2
GSVIVG01035569001.Genoscope12X	5	GSVIVT01035569001,chr4.608.1,chr4.608.2,chr4.608.3,chr4.608.4
GSVIVG01014255001.Genoscope12X	2	GSVIVT01014255001,chr19.424.2
GSVIVG01007999001.Genoscope12X	3	GSVIVT01007999001,chr17.632.2,chr17.632.3
GSVIVG01032647001.Genoscope12X	3	GSVIVT01032647001,chr13.574.1,chr13.574.2
GSVIVG01011507001.Genoscope12X	5	GSVIVT01011507001,chr14.655.1,chr14.655.2,chr14.655.3,chr14.655.4
GSVIVG01035962001.Genoscope12X	9	GSVIVT01035962001,chr4.730.1,chr4.730.2,chr4.730.3,chr4.730.4,chr4.730.5,chr4.730.6,chr4.730.8,chr4.730.9
GSVIVG01008844001.Genoscope12X	7	GSVIVT01008844001,chr18.112.1,chr18.112.2,chr18.112.3,chr18.112.5,chr18.112.6,chr18.112.7
GSVIVG01033260001.Genoscope12X	3	GSVIVT01033260001,chr8.1182.1,chr8.1182.2
GSVIVG01033419001.Genoscope12X	5	GSVIVT01033419001,chr8.1114.1,chr8.1114.2,chr8.1114.3,chr8.1114.4
GSVIVG01024411001.Genoscope12X	6	GSVIVT01024411001,chr16.410.1,chr16.410.2,chr16.410.3,chr16.410.4,chr16.410.5
GSVIVG01004935001.Genoscope12X	2	GSVIVT01004935001,chr1.1096.1
chr6.212	2	chr6.212.1,chr6.212.2
GSVIVG01038268001.Genoscope12X	4	GSVIVT01038268001,chr5.1076.1,chr5.1076.2,chr5.1076.3
GSVIVG01023585001.Genoscope12X	3	GSVIVT01023585001,chr11.275.1,chr11.275.2
GSVIVG01009841001.Genoscope12X	9	GSVIVT01009841001,chr18.1129.1,chr18.1129.2,chr18.1129.3,chr18.1129.4,chr18.1129.5,chr18.1129.6,chr18.1129.7,chr18.1129.8
GSVIVG01031272001.Genoscope12X	6	GSVIVT01031272001,chr14.22.1,chr14.22.2,chr14.22.3,chr14.22.4,chr14.22.6
GSVIVG01029311001.Genoscope12X	8	GSVIVT01029311001,chr11.365.1,chr11.365.2,chr11.365.3,chr11.365.4,chr11.365.5,chr11.365.7,chr11.365.8
GSVIVG01038554001.Genoscope12X	4	GSVIVT01038554001,chr16.685.1,chr16.685.2,chr16.685.3
GSVIVG01003616001.Genoscope12X	5	GSVIVT01003616001,chrUn.90.1,chrUn.90.2,chrUn.90.3,chrUn.90.4
GSVIVG01037416001.Genoscope12X	4	GSVIVT01037416001,chr6.350.1,chr6.350.3,chr6.350.4
GSVIVG01017234001.Genoscope12X	4	GSVIVT01017234001,chr9.519.1,chr9.519.2,chr9.519.4
GSVIVG01015018001.Genoscope12X	5	GSVIVT01015018001,chr11.446.2,chr11.446.3,chr11.446.4,chr11.446.5
GSVIVG01028272001.Genoscope12X	5	GSVIVT01028272001,chr7.221.1,chr7.221.2,chr7.221.3,chr7.221.4
GSVIVG01002467001.Genoscope12X	2	GSVIVT01002467001,chrUn.411.1
GSVIVG01029415001.Genoscope12X	3	GSVIVT01029415001,chr17.401.1,chr17.401.2
GSVIVG01023852001.Genoscope12X	5	GSVIVT01023852001,chr3.481.1,chr3.481.2,chr3.481.3,chr3.481.4
GSVIVG01031023001.Genoscope12X	7	GSVIVT01031023001,chr14.320.1,chr14.320.2,chr14.320.3,chr14.320.4,chr14.320.6,chr14.320.7
GSVIVG01001830001.Genoscope12X	7	GSVIVT01001830001,chr14.1058.1,chr14.1058.2,chr14.1058.3,chr14.1058.4,chr14.1058.5,chr14.1058.6
GSVIVG01017685001.Genoscope12X	4	GSVIVT01017685001,chr5.107.1,chr5.107.2,chr5.107.3
GSVIVG01000866001.Genoscope12X	4	GSVIVT01000866001,chr13_random.42.1,chr13_random.42.2,chr13_random.42.3
GSVIVG01019850001.Genoscope12X	3	GSVIVT01019850001,chr2.542.1,chr2.542.3
GSVIVG01001822001.Genoscope12X	3	GSVIVT01001822001,chr14.486.1,chr14.486.3
GSVIVG01037656001.Genoscope12X	6	GSVIVT01037656001,chr19.541.1,chr19.541.2,chr19.541.4,chr19.541.5,chr19.541.6
GSVIVG01032758001.Genoscope12X	4	GSVIVT01032758001,chr13.42.1,chr13.42.2,chr13.42.3
GSVIVG01033109001.Genoscope12X	3	GSVIVT01033109001,chr14.474.1,chr14.474.2
GSVIVG01021270001.Genoscope12X	6	GSVIVT01021270001,chr10.382.1,chr10.382.2,chr10.382.3,chr10.382.4,chr10.382.5
GSVIVG01013702001.Genoscope12X	2	GSVIVT01013702001,chr18_random.61.2
GSVIVG01006680001.Genoscope12X	3	GSVIVT01006680001,chrUn.306.1,chrUn.306.2
GSVIVG01032154001.Genoscope12X	4	GSVIVT01032154001,chr13.896.1,chr13.896.2,chr13.896.4
GSVIVG01024910001.Genoscope12X	17	GSVIVT01024910001,chr6.196.1,chr6.196.2,chr6.196.3,chr6.196.4,chr6.196.5,chr6.196.6,chr6.196.10,chr6.196.7,chr6.196.8,chr6.196.9,chr6.196.11,chr6.196.13,chr6.196.14,chr6.196.15,chr6.196.16,chr6.196.17
GSVIVG01025831001.Genoscope12X	5	GSVIVT01025831001,chr8.186.1,chr8.186.2,chr8.186.3,chr8.186.4
GSVIVG01023255001.Genoscope12X	2	GSVIVT01023255001,chr12.336.1
GSVIVG01011117001.Genoscope12X	5	GSVIVT01011117001,chr7.55.1,chr7.55.2,chr7.55.3,chr7.55.4
GSVIVG01004722001.Genoscope12X	5	GSVIVT01004722001,chrUn.158.1,chrUn.158.2,chrUn.158.4,chrUn.158.5
GSVIVG01013427001.Genoscope12X	3	GSVIVT01013427001,chr18.18.1,chr18.18.3
GSVIVG01037847001.Genoscope12X	2	GSVIVT01037847001,chr3.618.2
GSVIVG01035806001.Genoscope12X	5	GSVIVT01035806001,chr4.168.1,chr4.168.2,chr4.168.3,chr4.168.4
GSVIVG01033713001.Genoscope12X	4	GSVIVT01033713001,chr8.441.1,chr8.441.3,chr8.441.4
GSVIVG01009943001.Genoscope12X	3	GSVIVT01009943001,chr18.500.1,chr18.500.3
GSVIVG01035062001.Genoscope12X	16	GSVIVT01035062001,chr5.601.2,chr5.601.3,chr5.601.10,chr5.601.8,chr5.601.9,chr5.601.12,chr5.601.14,chr5.601.16,chr5.601.19,chr5.601.29,chr5.601.30,chr5.601.31,chr5.601.32,chr5.601.33,chr5.601.34
GSVIVG01024421001.Genoscope12X	3	GSVIVT01024421001,chr16.44.2,chr16.44.3
GSVIVG01013271001.Genoscope12X	3	GSVIVT01013271001,chr2.201.1,chr2.201.2
GSVIVG01017155001.Genoscope12X	3	GSVIVT01017155001,chr9.132.1,chr9.132.2
GSVIVG01026435001.Genoscope12X	13	GSVIVT01026435001,chr4.494.1,chr4.494.2,chr4.494.3,chr4.494.4,chr4.494.5,chr4.494.6,chr4.494.7,chr4.494.10,chr4.494.11,chr4.494.12,chr4.494.8,chr4.494.9
GSVIVG01020670001.Genoscope12X	5	GSVIVT01020670001,chr12.71.1,chr12.71.2,chr12.71.3,chr12.71.4
GSVIVG01013385001.Genoscope12X	5	GSVIVT01013385001,chr18.38.1,chr18.38.2,chr18.38.3,chr18.38.5
GSVIVG01011438001.Genoscope12X	6	GSVIVT01011438001,chr14.629.1,chr14.629.2,chr14.629.3,chr14.629.4,chr14.629.6
GSVIVG01033847001.Genoscope12X	2	GSVIVT01033847001,chr8.397.1
GSVIVG01014081001.Genoscope12X	4	GSVIVT01014081001,chr19.374.1,chr19.374.2,chr19.374.3
GSVIVG01003862001.Genoscope12X	2	GSVIVT01003862001,chrUn.118.1
GSVIVG01016736001.Genoscope12X	2	GSVIVT01016736001,chr9.27.2
GSVIVG01033811001.Genoscope12X	6	GSVIVT01033811001,chr8.1006.1,chr8.1006.2,chr8.1006.3,chr8.1006.5,chr8.1006.6
GSVIVG01010923001.Genoscope12X	4	GSVIVT01010923001,chr11.343.1,chr11.343.3,chr11.343.5
GSVIVG01010979001.Genoscope12X	3	GSVIVT01010979001,chr7.601.1,chr7.601.2
GSVIVG01019618001.Genoscope12X	4	GSVIVT01019618001,chr2.64.1,chr2.64.2,chr2.64.3
GSVIVG01012116001.Genoscope12X	5	GSVIVT01012116001,chr1.616.1,chr1.616.2,chr1.616.3,chr1.616.4
GSVIVG01001907001.Genoscope12X	4	GSVIVT01001907001,chrUn.20.1,chrUn.20.2,chrUn.20.3
GSVIVG01014254001.Genoscope12X	3	GSVIVT01014254001,chr19.52.1,chr19.52.2
GSVIVG01008985001.Genoscope12X	5	GSVIVT01008985001,chr18.850.1,chr18.850.2,chr18.850.3,chr18.850.4
GSVIVG01015054001.Genoscope12X	4	GSVIVT01015054001,chr11.24.1,chr11.24.2,chr11.24.3
GSVIVG01017738001.Genoscope12X	3	GSVIVT01017738001,chr5.127.1,chr5.127.3
GSVIVG01031557001.Genoscope12X	4	GSVIVT01031557001,chr5.955.1,chr5.955.2,chr5.955.3
GSVIVG01022917001.Genoscope12X	7	GSVIVT01022917001,chr12.729.1,chr12.729.2,chr12.729.3,chr12.729.4,chr12.729.5,chr12.729.6
GSVIVG01017843001.Genoscope12X	6	GSVIVT01017843001,chr5.161.1,chr5.161.2,chr5.161.3,chr5.161.4,chr5.161.6
GSVIVG01019484001.Genoscope12X	5	GSVIVT01019484001,chr2.400.1,chr2.400.2,chr2.400.4,chr2.400.5
GSVIVG01033570001.Genoscope12X	2	GSVIVT01033570001,chr8.493.1
GSVIVG01026580001.Genoscope12X	4	GSVIVT01026580001,chr4.456.1,chr4.456.2,chr4.456.3
GSVIVG01013411001.Genoscope12X	3	GSVIVT01013411001,chr18.25.1,chr18.25.3
GSVIVG01025801001.Genoscope12X	3	GSVIVT01025801001,chr8.783.1,chr8.783.2
GSVIVG01012658001.Genoscope12X	4	GSVIVT01012658001,chr10.287.1,chr10.287.2,chr10.287.3
GSVIVG01024922001.Genoscope12X	6	GSVIVT01024922001,chr6.190.1,chr6.190.2,chr6.190.3,chr6.190.4,chr6.190.5
GSVIVG01008945001.Genoscope12X	6	GSVIVT01008945001,chr18.834.1,chr18.834.2,chr18.834.3,chr18.834.5,chr18.834.6
GSVIVG01027032001.Genoscope12X	8	GSVIVT01027032001,chr15.254.1,chr15.254.2,chr15.254.4,chr15.254.5,chr15.254.6,chr15.254.7,chr15.254.8
GSVIVG01009830001.Genoscope12X	5	GSVIVT01009830001,chr18.472.1,chr18.472.2,chr18.472.3,chr18.472.5
GSVIVG01024292001.Genoscope12X	5	GSVIVT01024292001,chr16.16.1,chr16.16.2,chr16.16.5,chr16.16.7
GSVIVG01033093001.Genoscope12X	4	GSVIVT01033093001,chr14.465.1,chr14.465.2,chr14.465.3
GSVIVG01023859001.Genoscope12X	5	GSVIVT01023859001,chr3.108.1,chr3.108.2,chr3.108.3,chr3.108.4
GSVIVG01016219001.Genoscope12X	4	GSVIVT01016219001,chr13.243.1,chr13.243.2,chr13.243.3
GSVIVG01008051001.Genoscope12X	7	GSVIVT01008051001,chr17.210.1,chr17.210.2,chr17.210.3,chr17.210.4,chr17.210.5,chr17.210.6
GSVIVG01000750001.Genoscope12X	3	GSVIVT01000750001,chr7.14.1,chr7.14.3
GSVIVG01008307001.Genoscope12X	5	GSVIVT01008307001,chr17.117.1,chr17.117.2,chr17.117.4,chr17.117.5
GSVIVG01015384001.Genoscope12X	5	GSVIVT01015384001,chr11.142.1,chr11.142.2,chr11.142.3,chr11.142.5
GSVIVG01022079001.Genoscope12X	3	GSVIVT01022079001,chr7.895.1,chr7.895.3
GSVIVG01016719001.Genoscope12X	4	GSVIVT01016719001,chr9.348.1,chr9.348.3,chr9.348.4
GSVIVG01032255001.Genoscope12X	3	GSVIVT01032255001,chr11.787.1,chr11.787.2
GSVIVG01028479001.Genoscope12X	5	GSVIVT01028479001,chr7.774.1,chr7.774.2,chr7.774.3,chr7.774.4
GSVIVG01025339001.Genoscope12X	11	GSVIVT01025339001,chr6.50.1,chr6.50.2,chr6.50.3,chr6.50.4,chr6.50.5,chr6.50.6,chr6.50.7,chr6.50.8,chr6.50.9,chr6.50.10
GSVIVG01024746001.Genoscope12X	5	GSVIVT01024746001,chr6.233.1,chr6.233.2,chr6.233.4,chr6.233.5
GSVIVG01022014001.Genoscope12X	4	GSVIVT01022014001,chr14.115.1,chr14.115.2,chr14.115.3
GSVIVG01027631001.Genoscope12X	3	GSVIVT01027631001,chr15.126.1,chr15.126.3
GSVIVG01018256001.Genoscope12X	2	GSVIVT01018256001,chr15.434.1
GSVIVG01008907001.Genoscope12X	4	GSVIVT01008907001,chr18.132.1,chr18.132.2,chr18.132.4
GSVIVG01025688001.Genoscope12X	4	GSVIVT01025688001,chr8.820.2,chr8.820.3,chr8.820.4
GSVIVG01024417001.Genoscope12X	2	GSVIVT01024417001,chr16.41.2
GSVIVG01030476001.Genoscope12X	3	GSVIVT01030476001,chr12.148.1,chr12.148.3
GSVIVG01007007001.Genoscope12X	3	GSVIVT01007007001,chrUn.328.1,chrUn.328.2
GSVIVG01028028001.Genoscope12X	5	GSVIVT01028028001,chr7.133.1,chr7.133.2,chr7.133.3,chr7.133.4
GSVIVG01000804001.Genoscope12X	4	GSVIVT01000804001,chr12.7.1,chr12.7.2,chr12.7.3
chr13.865	3	chr13.865.1,chr13.865.2,chr13.865.3
GSVIVG01033653001.Genoscope12X	5	GSVIVT01033653001,chr8.1044.1,chr8.1044.2,chr8.1044.3,chr8.1044.4
GSVIVG01009712001.Genoscope12X	4	GSVIVT01009712001,chr18.434.1,chr18.434.2,chr18.434.4
GSVIVG01013108001.Genoscope12X	4	GSVIVT01013108001,chr2.261.1,chr2.261.2,chr2.261.4
GSVIVG01016284001.Genoscope12X	4	GSVIVT01016284001,chr13.718.1,chr13.718.2,chr13.718.3
GSVIVG01036262001.Genoscope12X	5	GSVIVT01036262001,chr14.202.1,chr14.202.2,chr14.202.3,chr14.202.4
GSVIVG01024637001.Genoscope12X	2	GSVIVT01024637001,chr6.261.1
GSVIVG01016859001.Genoscope12X	5	GSVIVT01016859001,chr9.406.1,chr9.406.2,chr9.406.3,chr9.406.4
GSVIVG01000558001.Genoscope12X	7	GSVIVT01000558001,chr1.835.1,chr1.835.2,chr1.835.3,chr1.835.4,chr1.835.5,chr1.835.6
GSVIVG01027036001.Genoscope12X	3	GSVIVT01027036001,chr15.605.1,chr15.605.3
GSVIVG01000325001.Genoscope12X	7	GSVIVT01000325001,chr3.648.1,chr3.648.2,chr3.648.5,chr3.648.6,chr3.648.7,chr3.648.9
GSVIVG01026187001.Genoscope12X	3	GSVIVT01026187001,chr10.238.1,chr10.238.2
GSVIVG01015161001.Genoscope12X	4	GSVIVT01015161001,chr11.493.1,chr11.493.2,chr11.493.4
chr3.426	2	chr3.426.1,chr3.426.2
GSVIVG01033256001.Genoscope12X	6	GSVIVT01033256001,chr8.1184.1,chr8.1184.2,chr8.1184.4,chr8.1184.5,chr8.1184.6
GSVIVG01017621001.Genoscope12X	2	GSVIVT01017621001,chr5.86.1
GSVIVG01008884001.Genoscope12X	3	GSVIVT01008884001,chr18.817.1,chr18.817.3
GSVIVG01020870001.Genoscope12X	7	GSVIVT01020870001,chr12.17.1,chr12.17.2,chr12.17.3,chr12.17.4,chr12.17.5,chr12.17.6
GSVIVG01034043001.Genoscope12X	2	GSVIVT01034043001,chr8.926.1
GSVIVG01021749001.Genoscope12X	4	GSVIVT01021749001,chr10.204.1,chr10.204.2,chr10.204.3
GSVIVG01033851001.Genoscope12X	4	GSVIVT01033851001,chr8.395.1,chr8.395.2,chr8.395.4
GSVIVG01034495001.Genoscope12X	4	GSVIVT01034495001,chr18.594.1,chr18.594.3,chr18.594.4
GSVIVG01030604001.Genoscope12X	3	GSVIVT01030604001,chr12.187.1,chr12.187.2
GSVIVG01012752001.Genoscope12X	3	GSVIVT01012752001,chr18.1268.1,chr18.1268.2
GSVIVG01025158001.Genoscope12X	3	GSVIVT01025158001,chr6.104.1,chr6.104.3
GSVIVG01026700001.Genoscope12X	3	GSVIVT01026700001,chr15.24.1,chr15.24.3
GSVIVG01033043001.Genoscope12X	6	GSVIVT01033043001,chr14.1028.1,chr14.1028.2,chr14.1028.3,chr14.1028.4,chr14.1028.5
GSVIVG01034634001.Genoscope12X	4	GSVIVT01034634001,chr13.310.1,chr13.310.3,chr13.310.4
GSVIVG01031546001.Genoscope12X	5	GSVIVT01031546001,chr6.973.1,chr6.973.2,chr6.973.3,chr6.973.4
GSVIVG01009797001.Genoscope12X	2	GSVIVT01009797001,chr18.1114.1
GSVIVG01013468001.Genoscope12X	8	GSVIVT01013468001,chr18.3.1,chr18.3.2,chr18.3.3,chr18.3.4,chr18.3.5,chr18.3.6,chr18.3.7
GSVIVG01035120001.Genoscope12X	6	GSVIVT01035120001,chr5.67.1,chr5.67.2,chr5.67.3,chr5.67.4,chr5.67.5
GSVIVG01008570001.Genoscope12X	5	GSVIVT01008570001,chr17.36.1,chr17.36.2,chr17.36.3,chr17.36.4
GSVIVG01015490001.Genoscope12X	5	GSVIVT01015490001,chr11.640.1,chr11.640.3,chr11.640.4,chr11.640.5
GSVIVG01019642001.Genoscope12X	2	GSVIVT01019642001,chr2.72.2
GSVIVG01015081001.Genoscope12X	3	GSVIVT01015081001,chr11.469.1,chr11.469.2
GSVIVG01015121001.Genoscope12X	3	GSVIVT01015121001,chr11.483.1,chr11.483.2
GSVIVG01037661001.Genoscope12X	5	GSVIVT01037661001,chr19.544.1,chr19.544.2,chr19.544.3,chr19.544.4
GSVIVG01019540001.Genoscope12X	13	GSVIVT01019540001,chr2.429.1,chr2.429.2,chr2.429.3,chr2.429.4,chr2.429.5,chr2.429.6,chr2.429.7,chr2.429.8,chr2.429.10,chr2.429.9,chr2.429.11,chr2.429.12
GSVIVG01009794001.Genoscope12X	4	GSVIVT01009794001,chr18.458.2,chr18.458.6,chr18.458.7
GSVIVG01010554001.Genoscope12X	5	GSVIVT01010554001,chr16.179.53,chr16.179.107,chr16.179.108,chr16.179.111
GSVIVG01038788001.Genoscope12X	2	GSVIVT01038788001,chr12_random.12.1
GSVIVG01018555001.Genoscope12X	7	GSVIVT01018555001,chr16.491.1,chr16.491.2,chr16.491.3,chr16.491.4,chr16.491.5,chr16.491.6
GSVIVG01029561001.Genoscope12X	3	GSVIVT01029561001,chr9.679.1,chr9.679.2
GSVIVG01017295001.Genoscope12X	2	GSVIVT01017295001,chr9.535.2
GSVIVG01014520001.Genoscope12X	3	GSVIVT01014520001,chr19.127.1,chr19.127.2
chr14.135	3	chr14.135.1,chr14.135.2,chr14.135.3
GSVIVG01028158001.Genoscope12X	3	GSVIVT01028158001,chr7.681.1,chr7.681.3
GSVIVG01032041001.Genoscope12X	7	GSVIVT01032041001,chr13.457.1,chr13.457.2,chr13.457.4,chr13.457.5,chr13.457.6,chr13.457.7
GSVIVG01029345001.Genoscope12X	6	GSVIVT01029345001,chr17.381.1,chr17.381.2,chr17.381.3,chr17.381.4,chr17.381.5
GSVIVG01012395001.Genoscope12X	6	GSVIVT01012395001,chr13_random.3.1,chr13_random.3.2,chr13_random.3.3,chr13_random.3.4,chr13_random.3.6
GSVIVG01016298001.Genoscope12X	4	GSVIVT01016298001,chr13.214.2,chr13.214.3,chr13.214.4
GSVIVG01024468001.Genoscope12X	2	GSVIVT01024468001,chr16.58.1
GSVIVG01038277001.Genoscope12X	4	GSVIVT01038277001,chr5.550.2,chr5.550.3,chr5.550.4
GSVIVG01024688001.Genoscope12X	4	GSVIVT01024688001,chr6.248.1,chr6.248.2,chr6.248.3
GSVIVG01007144001.Genoscope12X	4	GSVIVT01007144001,chrUn.896.3,chrUn.896.4,chrUn.896.5
GSVIVG01000123001.Genoscope12X	5	GSVIVT01000123001,chr7.843.1,chr7.843.2,chr7.843.3,chr7.843.4
GSVIVG01025118001.Genoscope12X	5	GSVIVT01025118001,chr6.663.2,chr6.663.3,chr6.663.4,chr6.663.5
GSVIVG01036806001.Genoscope12X	3	GSVIVT01036806001,chr19.339.1,chr19.339.2
GSVIVG01034052001.Genoscope12X	3	GSVIVT01034052001,chr8.923.1,chr8.923.2
GSVIVG01000044001.Genoscope12X	3	GSVIVT01000044001,chr14.758.1,chr14.758.2
GSVIVG01020995001.Genoscope12X	6	GSVIVT01020995001,chr5.939.1,chr5.939.2,chr5.939.3,chr5.939.4,chr5.939.5
GSVIVG01014275001.Genoscope12X	2	GSVIVT01014275001,chr19.62.1
GSVIVG01015482001.Genoscope12X	5	GSVIVT01015482001,chr11.636.1,chr11.636.2,chr11.636.3,chr11.636.5
GSVIVG01032128001.Genoscope12X	5	GSVIVT01032128001,chr13.899.1,chr13.899.2,chr13.899.3,chr13.899.4
GSVIVG01011041001.Genoscope12X	14	GSVIVT01011041001,chr7.83.1,chr7.83.2,chr7.83.3,chr7.83.4,chr7.83.5,chr7.83.6,chr7.83.7,chr7.83.8,chr7.83.10,chr7.83.11,chr7.83.12,chr7.83.14,chr7.83.9
GSVIVG01036899001.Genoscope12X	5	GSVIVT01036899001,chr2.344.1,chr2.344.2,chr2.344.3,chr2.344.4
GSVIVG01031440001.Genoscope12X	6	GSVIVT01031440001,chr6.1002.1,chr6.1002.2,chr6.1002.3,chr6.1002.4,chr6.1002.5
GSVIVG01035939001.Genoscope12X	3	GSVIVT01035939001,chr4.725.2,chr4.725.3
GSVIVG01019771001.Genoscope12X	4	GSVIVT01019771001,chr2.519.1,chr2.519.2,chr2.519.3
GSVIVG01030622001.Genoscope12X	2	GSVIVT01030622001,chr12.581.2
GSVIVG01014685001.Genoscope12X	16	GSVIVT01014685001,chr19.240.1,chr19.240.2,chr19.240.3,chr19.240.4,chr19.240.5,chr19.240.10,chr19.240.11,chr19.240.12,chr19.240.13,chr19.240.6,chr19.240.7,chr19.240.8,chr19.240.9,chr19.240.15,chr19.240.16
GSVIVG01027057001.Genoscope12X	10	GSVIVT01027057001,chr15.242.1,chr15.242.2,chr15.242.3,chr15.242.4,chr15.242.5,chr15.242.6,chr15.242.7,chr15.242.8,chr15.242.9
GSVIVG01033552001.Genoscope12X	2	GSVIVT01033552001,chr8.1076.1
GSVIVG01026869001.Genoscope12X	11	GSVIVT01026869001,chr15.648.1,chr15.648.2,chr15.648.3,chr15.648.4,chr15.648.5,chr15.648.6,chr15.648.10,chr15.648.8,chr15.648.9,chr15.648.11
GSVIVG01020081001.Genoscope12X	4	GSVIVT01020081001,chr1.357.1,chr1.357.2,chr1.357.3
GSVIVG01034579001.Genoscope12X	2	GSVIVT01034579001,chr18.1231.2
GSVIVG01019299001.Genoscope12X	2	GSVIVT01019299001,chr15.350.1
GSVIVG01024194001.Genoscope12X	6	GSVIVT01024194001,chr3.374.1,chr3.374.2,chr3.374.3,chr3.374.4,chr3.374.5
chr6.938	9	chr6.938.1,chr6.938.2,chr6.938.3,chr6.938.4,chr6.938.5,chr6.938.6,chr6.938.7,chr6.938.8,chr6.938.9
GSVIVG01035977001.Genoscope12X	11	GSVIVT01035977001,chr4.232.1,chr4.232.2,chr4.232.3,chr4.232.4,chr4.232.5,chr4.232.6,chr4.232.7,chr4.232.8,chr4.232.9,chr4.232.11
GSVIVG01017313001.Genoscope12X	2	GSVIVT01017313001,chr9.164.2
GSVIVG01038234001.Genoscope12X	5	GSVIVT01038234001,chr5.1067.1,chr5.1067.2,chr5.1067.3,chr5.1067.4
GSVIVG01033051001.Genoscope12X	4	GSVIVT01033051001,chr14.1031.1,chr14.1031.2,chr14.1031.3
GSVIVG01036301001.Genoscope12X	7	GSVIVT01036301001,chr18_random.27.1,chr18_random.27.2,chr18_random.27.3,chr18_random.27.4,chr18_random.27.5,chr18_random.27.6
GSVIVG01013403001.Genoscope12X	5	GSVIVT01013403001,chr18.731.1,chr18.731.2,chr18.731.3,chr18.731.4
GSVIVG01032964001.Genoscope12X	3	GSVIVT01032964001,chr14.423.1,chr14.423.2
GSVIVG01012177001.Genoscope12X	5	GSVIVT01012177001,chr1.593.1,chr1.593.2,chr1.593.3,chr1.593.4
GSVIVG01009125001.Genoscope12X	3	GSVIVT01009125001,chr18.906.1,chr18.906.2
GSVIVG01015362001.Genoscope12X	5	GSVIVT01015362001,chr11.575.1,chr11.575.2,chr11.575.3,chr11.575.4
GSVIVG01035327001.Genoscope12X	5	GSVIVT01035327001,chr4.519.1,chr4.519.2,chr4.519.3,chr4.519.4
GSVIVG01027916001.Genoscope12X	6	GSVIVT01027916001,chr5.878.1,chr5.878.2,chr5.878.3,chr5.878.4,chr5.878.5
GSVIVG01024293001.Genoscope12X	4	GSVIVT01024293001,chr16.16.3,chr16.16.11,chr16.16.6
GSVIVG01015214001.Genoscope12X	3	GSVIVT01015214001,chr11.517.2,chr11.517.3
GSVIVG01028729001.Genoscope12X	4	GSVIVT01028729001,chr16.262.1,chr16.262.3,chr16.262.4
GSVIVG01033696001.Genoscope12X	3	GSVIVT01033696001,chr8.449.1,chr8.449.2
GSVIVG01033405001.Genoscope12X	2	GSVIVT01033405001,chr8.1121.2
GSVIVG01008093001.Genoscope12X	7	GSVIVT01008093001,chr17.189.1,chr17.189.2,chr17.189.3,chr17.189.4,chr17.189.5,chr17.189.6
GSVIVG01035598001.Genoscope12X	5	GSVIVT01035598001,chr4.113.1,chr4.113.2,chr4.113.3,chr4.113.4
GSVIVG01013774001.Genoscope12X	2	GSVIVT01013774001,chr1.296.1
GSVIVG01020509001.Genoscope12X	3	GSVIVT01020509001,chr19.688.1,chr19.688.2
GSVIVG01011087001.Genoscope12X	4	GSVIVT01011087001,chr7.563.1,chr7.563.2,chr7.563.3
GSVIVG01024984001.Genoscope12X	4	GSVIVT01024984001,chr6.712.1,chr6.712.2,chr6.712.3
GSVIVG01031753001.Genoscope12X	4	GSVIVT01031753001,chr3.152.1,chr3.152.2,chr3.152.3
GSVIVG01029461001.Genoscope12X	4	GSVIVT01029461001,chr9.309.1,chr9.309.3,chr9.309.4
GSVIVG01015824001.Genoscope12X	7	GSVIVT01015824001,chr3.352.1,chr3.352.2,chr3.352.3,chr3.352.4,chr3.352.5,chr3.352.6
GSVIVG01012108001.Genoscope12X	4	GSVIVT01012108001,chr1.618.1,chr1.618.2,chr1.618.3
GSVIVG01011621001.Genoscope12X	5	GSVIVT01011621001,chr1.239.1,chr1.239.2,chr1.239.3,chr1.239.4
GSVIVG01025463001.Genoscope12X	2	GSVIVT01025463001,chr6.17.1
GSVIVG01037420001.Genoscope12X	2	GSVIVT01037420001,chr6.904.2
GSVIVG01034144001.Genoscope12X	3	GSVIVT01034144001,chr8.305.1,chr8.305.3
GSVIVG01037237001.Genoscope12X	10	GSVIVT01037237001,chr6.394.1,chr6.394.2,chr6.394.3,chr6.394.4,chr6.394.5,chr6.394.6,chr6.394.7,chr6.394.8,chr6.394.9
GSVIVG01018133001.Genoscope12X	11	GSVIVT01018133001,chr5.824.1,chr5.824.2,chr5.824.3,chr5.824.4,chr5.824.5,chr5.824.6,chr5.824.7,chr5.824.10,chr5.824.8,chr5.824.9
GSVIVG01015433001.Genoscope12X	6	GSVIVT01015433001,chr11.612.1,chr11.612.2,chr11.612.3,chr11.612.4,chr11.612.5
GSVIVG01003174001.Genoscope12X	3	GSVIVT01003174001,chr3.226.1,chr3.226.3
GSVIVG01003188001.Genoscope12X	10	GSVIVT01003188001,chrUn.36.1,chrUn.36.2,chrUn.36.3,chrUn.36.4,chrUn.36.5,chrUn.36.6,chrUn.36.7,chrUn.36.8,chrUn.36.9
GSVIVG01031419001.Genoscope12X	3	GSVIVT01031419001,chr6.444.1,chr6.444.2
GSVIVG01027425001.Genoscope12X	3	GSVIVT01027425001,chr15.548.1,chr15.548.3
GSVIVG01010048001.Genoscope12X	3	GSVIVT01010048001,chr18.530.1,chr18.530.3
GSVIVG01019768001.Genoscope12X	3	GSVIVT01019768001,chr2.518.1,chr2.518.2
GSVIVG01034516001.Genoscope12X	12	GSVIVT01034516001,chr18.586.1,chr18.586.2,chr18.586.3,chr18.586.4,chr18.586.5,chr18.586.6,chr18.586.7,chr18.586.8,chr18.586.9,chr18.586.11,chr18.586.12
GSVIVG01016551001.Genoscope12X	5	GSVIVT01016551001,chr13.619.1,chr13.619.2,chr13.619.3,chr13.619.4
GSVIVG01034626001.Genoscope12X	5	GSVIVT01034626001,chr13.811.1,chr13.811.3,chr13.811.4,chr13.811.5
GSVIVG01036082001.Genoscope12X	2	GSVIVT01036082001,chr6.1061.1
GSVIVG01017013001.Genoscope12X	2	GSVIVT01017013001,chr9.460.1
GSVIVG01028242001.Genoscope12X	2	GSVIVT01028242001,chr7.703.1
GSVIVG01020071001.Genoscope12X	8	GSVIVT01020071001,chr1.943.1,chr1.943.2,chr1.943.3,chr1.943.4,chr1.943.5,chr1.943.6,chr1.943.7
GSVIVG01012651001.Genoscope12X	4	GSVIVT01012651001,chr10.9.1,chr10.9.2,chr10.9.4
GSVIVG01021575001.Genoscope12X	7	GSVIVT01021575001,chr10.471.1,chr10.471.2,chr10.471.3,chr10.471.5,chr10.471.6,chr10.471.7
GSVIVG01030661001.Genoscope12X	4	GSVIVT01030661001,chr14.262.1,chr14.262.2,chr14.262.3
GSVIVG01036218001.Genoscope12X	3	GSVIVT01036218001,chr14.832.1,chr14.832.2
GSVIVG01009296001.Genoscope12X	3	GSVIVT01009296001,chr18.290.1,chr18.290.2
GSVIVG01029570001.Genoscope12X	2	GSVIVT01029570001,chr9.289.1
GSVIVG01008002001.Genoscope12X	4	GSVIVT01008002001,chr17.631.1,chr17.631.2,chr17.631.3
GSVIVG01014369001.Genoscope12X	3	GSVIVT01014369001,chr19.90.1,chr19.90.2
GSVIVG01020789001.Genoscope12X	4	GSVIVT01020789001,chr12.41.1,chr12.41.2,chr12.41.3
GSVIVG01033395001.Genoscope12X	3	GSVIVT01033395001,chr8.1125.1,chr8.1125.2
GSVIVG01037560001.Genoscope12X	3	GSVIVT01037560001,chr6.317.1,chr6.317.2
GSVIVG01006890001.Genoscope12X	6	GSVIVT01006890001,chrUn.324.1,chrUn.324.2,chrUn.324.3,chrUn.324.4,chrUn.324.5
GSVIVG01028157001.Genoscope12X	7	GSVIVT01028157001,chr7.182.1,chr7.182.2,chr7.182.3,chr7.182.4,chr7.182.5,chr7.182.6
GSVIVG01016775001.Genoscope12X	4	GSVIVT01016775001,chr9.369.1,chr9.369.2,chr9.369.3
GSVIVG01036736001.Genoscope12X	5	GSVIVT01036736001,chr19.740.1,chr19.740.2,chr19.740.3,chr19.740.4
GSVIVG01023976001.Genoscope12X	3	GSVIVT01023976001,chr3.65.1,chr3.65.2
GSVIVG01018081001.Genoscope12X	5	GSVIVT01018081001,chr5.252.1,chr5.252.2,chr5.252.3,chr5.252.4
GSVIVG01015348001.Genoscope12X	2	GSVIVT01015348001,chr11.129.1
GSVIVG01020122001.Genoscope12X	4	GSVIVT01020122001,chr1.926.1,chr1.926.2,chr1.926.3
GSVIVG01025105001.Genoscope12X	4	GSVIVT01025105001,chr6.124.1,chr6.124.2,chr6.124.3
GSVIVG01017240001.Genoscope12X	2	GSVIVT01017240001,chr9.521.2
GSVIVG01018031001.Genoscope12X	4	GSVIVT01018031001,chr5.787.1,chr5.787.2,chr5.787.4
GSVIVG01027361001.Genoscope12X	5	GSVIVT01027361001,chr13.342.1,chr13.342.3,chr13.342.4,chr13.342.5
GSVIVG01015254001.Genoscope12X	4	GSVIVT01015254001,chr11.92.1,chr11.92.2,chr11.92.3
GSVIVG01032027001.Genoscope12X	3	GSVIVT01032027001,chr13.461.1,chr13.461.3
GSVIVG01032103001.Genoscope12X	5	GSVIVT01032103001,chr13.907.1,chr13.907.2,chr13.907.3,chr13.907.4
GSVIVG01015759001.Genoscope12X	5	GSVIVT01015759001,chr3.670.1,chr3.670.2,chr3.670.3,chr3.670.5
GSVIVG01036497001.Genoscope12X	5	GSVIVT01036497001,chr14.954.1,chr14.954.2,chr14.954.3,chr14.954.4
GSVIVG01019042001.Genoscope12X	5	GSVIVT01019042001,chr4.857.1,chr4.857.4,chr4.857.5,chr4.857.6
GSVIVG01017130001.Genoscope12X	6	GSVIVT01017130001,chr9.496.1,chr9.496.2,chr9.496.3,chr9.496.4,chr9.496.5
GSVIVG01003214001.Genoscope12X	3	GSVIVT01003214001,chr1.978.2,chr1.978.3
GSVIVG01035008001.Genoscope12X	7	GSVIVT01035008001,chr5.33.1,chr5.33.2,chr5.33.4,chr5.33.5,chr5.33.6,chr5.33.7
GSVIVG01015912001.Genoscope12X	6	GSVIVT01015912001,chr3.364.1,chr3.364.2,chr3.364.3,chr3.364.4,chr3.364.5
GSVIVG01036773001.Genoscope12X	5	GSVIVT01036773001,chr19.346.1,chr19.346.2,chr19.346.3,chr19.346.4
GSVIVG01020484001.Genoscope12X	14	GSVIVT01020484001,chr19.689.1,chr19.689.2,chr19.689.3,chr19.689.4,chr19.689.5,chr19.689.6,chr19.689.7,chr19.689.8,chr19.689.10,chr19.689.11,chr19.689.12,chr19.689.13,chr19.689.14
GSVIVG01014247001.Genoscope12X	2	GSVIVT01014247001,chr19.49.2
GSVIVG01035546001.Genoscope12X	4	GSVIVT01035546001,chr4.600.1,chr4.600.2,chr4.600.3
GSVIVG01011175001.Genoscope12X	6	GSVIVT01011175001,chr8.704.1,chr8.704.2,chr8.704.3,chr8.704.5,chr8.704.6
GSVIVG01019377001.Genoscope12X	6	GSVIVT01019377001,chr15.337.1,chr15.337.2,chr15.337.3,chr15.337.4,chr15.337.5
GSVIVG01031026001.Genoscope12X	5	GSVIVT01031026001,chr14.321.1,chr14.321.2,chr14.321.3,chr14.321.4
GSVIVG01009038001.Genoscope12X	5	GSVIVT01009038001,chr18.189.1,chr18.189.2,chr18.189.3,chr18.189.5
GSVIVG01036141001.Genoscope12X	2	GSVIVT01036141001,chr6.1036.1
GSVIVG01023121001.Genoscope12X	6	GSVIVT01023121001,chr12.377.1,chr12.377.2,chr12.377.3,chr12.377.4,chr12.377.5
GSVIVG01000173001.Genoscope12X	5	GSVIVT01000173001,chr7.349.1,chr7.349.2,chr7.349.3,chr7.349.4
GSVIVG01025059001.Genoscope12X	4	GSVIVT01025059001,chr6.690.2,chr6.690.3,chr6.690.4
GSVIVG01003922001.Genoscope12X	3	GSVIVT01003922001,chrUn.634.1,chrUn.634.2
GSVIVG01024306001.Genoscope12X	4	GSVIVT01024306001,chr16.379.13,chr16.379.14,chr16.379.20
GSVIVG01027076001.Genoscope12X	3	GSVIVT01027076001,chr15.592.1,chr15.592.3
GSVIVG01019720001.Genoscope12X	3	GSVIVT01019720001,chr2.494.1,chr2.494.2
GSVIVG01015429001.Genoscope12X	4	GSVIVT01015429001,chr11.150.1,chr11.150.2,chr11.150.4
GSVIVG01020671001.Genoscope12X	2	GSVIVT01020671001,chr12.70.1
GSVIVG01037764001.Genoscope12X	2	GSVIVT01037764001,chr19.587.2
GSVIVG01032791001.Genoscope12X	2	GSVIVT01032791001,chr13.520.1
GSVIVG01029593001.Genoscope12X	3	GSVIVT01029593001,chr9.284.2,chr9.284.3
GSVIVG01011838001.Genoscope12X	6	GSVIVT01011838001,chr1.161.1,chr1.161.2,chr1.161.3,chr1.161.4,chr1.161.5
GSVIVG01018804001.Genoscope12X	3	GSVIVT01018804001,chr4.935.1,chr4.935.3
GSVIVG01027665001.Genoscope12X	2	GSVIVT01027665001,chr15.114.1
GSVIVG01000593001.Genoscope12X	5	GSVIVT01000593001,chr1.824.1,chr1.824.2,chr1.824.4,chr1.824.5
GSVIVG01021404001.Genoscope12X	6	GSVIVT01021404001,chr10.421.1,chr10.421.2,chr10.421.3,chr10.421.4,chr10.421.5
GSVIVG01023990001.Genoscope12X	3	GSVIVT01023990001,chr3.432.1,chr3.432.2
GSVIVG01011688001.Genoscope12X	4	GSVIVT01011688001,chr1.210.1,chr1.210.2,chr1.210.3
GSVIVG01010791001.Genoscope12X	5	GSVIVT01010791001,chr5.472.1,chr5.472.2,chr5.472.3,chr5.472.4
GSVIVG01012859001.Genoscope12X	2	GSVIVT01012859001,chr11.700.2
GSVIVG01038652001.Genoscope12X	2	GSVIVT01038652001,chr16.312.2
GSVIVG01027825001.Genoscope12X	8	GSVIVT01027825001,chr5.855.1,chr5.855.2,chr5.855.3,chr5.855.4,chr5.855.5,chr5.855.6,chr5.855.7
GSVIVG01003759001.Genoscope12X	3	GSVIVT01003759001,chrUn.105.1,chrUn.105.2
GSVIVG01018266001.Genoscope12X	3	GSVIVT01018266001,chr15.431.1,chr15.431.2
GSVIVG01027829001.Genoscope12X	8	GSVIVT01027829001,chr5.857.1,chr5.857.2,chr5.857.3,chr5.857.4,chr5.857.5,chr5.857.6,chr5.857.7
GSVIVG01036567001.Genoscope12X	5	GSVIVT01036567001,chr14.974.1,chr14.974.2,chr14.974.3,chr14.974.5
GSVIVG01015232001.Genoscope12X	5	GSVIVT01015232001,chr11.86.1,chr11.86.2,chr11.86.3,chr11.86.5
GSVIVG01033386001.Genoscope12X	6	GSVIVT01033386001,chr8.1131.1,chr8.1131.2,chr8.1131.3,chr8.1131.4,chr8.1131.6
GSVIVG01012233001.Genoscope12X	6	GSVIVT01012233001,chr1.9.1,chr1.9.2,chr1.9.3,chr1.9.4,chr1.9.5
GSVIVG01007687001.Genoscope12X	2	GSVIVT01007687001,chr17.741.1
GSVIVG01033959001.Genoscope12X	3	GSVIVT01033959001,chr8.360.1,chr8.360.2
GSVIVG01000397001.Genoscope12X	2	GSVIVT01000397001,chr17_random.6.2
GSVIVG01009093001.Genoscope12X	4	GSVIVT01009093001,chr18.215.1,chr18.215.2,chr18.215.3
GSVIVG01032644001.Genoscope12X	2	GSVIVT01032644001,chr13.577.1
GSVIVG01011601001.Genoscope12X	4	GSVIVT01011601001,chr1.803.1,chr1.803.2,chr1.803.3
GSVIVG01037765001.Genoscope12X	4	GSVIVT01037765001,chr19.216.1,chr19.216.3,chr19.216.4
GSVIVG01000280001.Genoscope12X	4	GSVIVT01000280001,chr7.1025.1,chr7.1025.2,chr7.1025.3
GSVIVG01031028001.Genoscope12X	10	GSVIVT01031028001,chr14.932.1,chr14.932.2,chr14.932.3,chr14.932.5,chr14.932.6,chr14.932.7,chr14.932.8,chr14.932.10,chr14.932.9
GSVIVG01010488001.Genoscope12X	3	GSVIVT01010488001,chr1.1081.1,chr1.1081.3
GSVIVG01035892001.Genoscope12X	3	GSVIVT01035892001,chr4.702.1,chr4.702.3
GSVIVG01000497001.Genoscope12X	5	GSVIVT01000497001,chr19.295.1,chr19.295.2,chr19.295.3,chr19.295.4
GSVIVG01001839001.Genoscope12X	4	GSVIVT01001839001,chr14.491.1,chr14.491.2,chr14.491.3
GSVIVG01030535001.Genoscope12X	2	GSVIVT01030535001,chr12.169.1
GSVIVG01038792001.Genoscope12X	3	GSVIVT01038792001,chr12_random.13.1,chr12_random.13.2
GSVIVG01025507001.Genoscope12X	3	GSVIVT01025507001,chr6.5.1,chr6.5.2
GSVIVG01009775001.Genoscope12X	4	GSVIVT01009775001,chr18.451.1,chr18.451.2,chr18.451.3
GSVIVG01020798001.Genoscope12X	7	GSVIVT01020798001,chr12.424.1,chr12.424.2,chr12.424.3,chr12.424.5,chr12.424.6,chr12.424.7
GSVIVG01030390001.Genoscope12X	4	GSVIVT01030390001,chr12.516.1,chr12.516.3,chr12.516.4
GSVIVG01000648001.Genoscope12X	6	GSVIVT01000648001,chr13.867.1,chr13.867.2,chr13.867.3,chr13.867.5,chr13.867.6
GSVIVG01023292001.Genoscope12X	3	GSVIVT01023292001,chr12.755.1,chr12.755.3
GSVIVG01021106001.Genoscope12X	3	GSVIVT01021106001,chr10.60.1,chr10.60.2
GSVIVG01017834001.Genoscope12X	5	GSVIVT01017834001,chr5.700.1,chr5.700.2,chr5.700.3,chr5.700.4
GSVIVG01030264001.Genoscope12X	3	GSVIVT01030264001,chr8.729.1,chr8.729.2
GSVIVG01003974001.Genoscope12X	3	GSVIVT01003974001,chr14.1070.1,chr14.1070.2
chr19.348	4	chr19.348.1,chr19.348.2,chr19.348.3,chr19.348.4
GSVIVG01036444001.Genoscope12X	4	GSVIVT01036444001,chr14.339.1,chr14.339.2,chr14.339.3
GSVIVG01008977001.Genoscope12X	4	GSVIVT01008977001,chr18.163.1,chr18.163.2,chr18.163.3
GSVIVG01035240001.Genoscope12X	4	GSVIVT01035240001,chr4.788.1,chr4.788.2,chr4.788.3
GSVIVG01034975001.Genoscope12X	2	GSVIVT01034975001,chr5.572.1
GSVIVG01027496001.Genoscope12X	3	GSVIVT01027496001,chr15.174.1,chr15.174.2
GSVIVG01001358001.Genoscope12X	5	GSVIVT01001358001,chr13.937.1,chr13.937.2,chr13.937.3,chr13.937.4
GSVIVG01035454001.Genoscope12X	5	GSVIVT01035454001,chr4.568.1,chr4.568.2,chr4.568.3,chr4.568.5
GSVIVG01014186001.Genoscope12X	4	GSVIVT01014186001,chr19.29.1,chr19.29.2,chr19.29.3
GSVIVG01011946001.Genoscope12X	8	GSVIVT01011946001,chr1.680.1,chr1.680.2,chr1.680.3,chr1.680.4,chr1.680.6,chr1.680.7,chr1.680.8
GSVIVG01007738001.Genoscope12X	5	GSVIVT01007738001,chr17.301.1,chr17.301.2,chr17.301.3,chr17.301.4
GSVIVG01014843001.Genoscope12X	3	GSVIVT01014843001,chr19.648.2,chr19.648.3
GSVIVG01008309001.Genoscope12X	9	GSVIVT01008309001,chr17.526.1,chr17.526.2,chr17.526.3,chr17.526.4,chr17.526.6,chr17.526.7,chr17.526.8,chr17.526.9
GSVIVG01024400001.Genoscope12X	3	GSVIVT01024400001,chr16.407.1,chr16.407.2
GSVIVG01023968001.Genoscope12X	7	GSVIVT01023968001,chr3.440.1,chr3.440.2,chr3.440.3,chr3.440.4,chr3.440.5,chr3.440.7
GSVIVG01015532001.Genoscope12X	2	GSVIVT01015532001,chr11.663.1
GSVIVG01025378001.Genoscope12X	5	GSVIVT01025378001,chr6.41.1,chr6.41.2,chr6.41.3,chr6.41.4
GSVIVG01015448001.Genoscope12X	4	GSVIVT01015448001,chr11.621.1,chr11.621.2,chr11.621.3
GSVIVG01037261001.Genoscope12X	3	GSVIVT01037261001,chr6.952.1,chr6.952.2
GSVIVG01027002001.Genoscope12X	6	GSVIVT01027002001,chr15.271.1,chr15.271.2,chr15.271.3,chr15.271.4,chr15.271.5
GSVIVG01038586001.Genoscope12X	2	GSVIVT01038586001,chr16.671.1
GSVIVG01024564001.Genoscope12X	2	GSVIVT01024564001,chr6.844.1
GSVIVG01025734001.Genoscope12X	5	GSVIVT01025734001,chr8.797.1,chr8.797.2,chr8.797.4,chr8.797.5
GSVIVG01008091001.Genoscope12X	3	GSVIVT01008091001,chr17.191.1,chr17.191.3
GSVIVG01019392001.Genoscope12X	3	GSVIVT01019392001,chr2.370.1,chr2.370.2
GSVIVG01031517001.Genoscope12X	4	GSVIVT01031517001,chr6.414.1,chr6.414.2,chr6.414.3
GSVIVG01033324001.Genoscope12X	3	GSVIVT01033324001,chr8.1159.1,chr8.1159.2
GSVIVG01015168001.Genoscope12X	3	GSVIVT01015168001,chr11.62.1,chr11.62.2
GSVIVG01015531001.Genoscope12X	4	GSVIVT01015531001,chr11.182.1,chr11.182.2,chr11.182.3
GSVIVG01001274001.Genoscope12X	3	GSVIVT01001274001,chr2.174.2,chr2.174.3
GSVIVG01017319001.Genoscope12X	4	GSVIVT01017319001,chr9.540.1,chr9.540.2,chr9.540.3
GSVIVG01009035001.Genoscope12X	7	GSVIVT01009035001,chr18.869.1,chr18.869.2,chr18.869.3,chr18.869.4,chr18.869.5,chr18.869.6
GSVIVG01020812001.Genoscope12X	2	GSVIVT01020812001,chr12.419.2
GSVIVG01033509001.Genoscope12X	4	GSVIVT01033509001,chr8.520.1,chr8.520.2,chr8.520.3
GSVIVG01029260001.Genoscope12X	3	GSVIVT01029260001,chr11.381.1,chr11.381.2
GSVIVG01015440001.Genoscope12X	3	GSVIVT01015440001,chr11.618.1,chr11.618.2
GSVIVG01015197001.Genoscope12X	3	GSVIVT01015197001,chr11.506.1,chr11.506.2
GSVIVG01011162001.Genoscope12X	4	GSVIVT01011162001,chr8.701.1,chr8.701.3,chr8.701.4
GSVIVG01010835001.Genoscope12X	2	GSVIVT01010835001,chr5.1030.1
GSVIVG01010329001.Genoscope12X	3	GSVIVT01010329001,chr1.1047.1,chr1.1047.2
GSVIVG01019058001.Genoscope12X	2	GSVIVT01019058001,chr4.851.2
GSVIVG01008226001.Genoscope12X	4	GSVIVT01008226001,chr17.562.1,chr17.562.3,chr17.562.4
GSVIVG01009984001.Genoscope12X	6	GSVIVT01009984001,chr18.512.1,chr18.512.2,chr18.512.3,chr18.512.5,chr18.512.6
GSVIVG01024299001.Genoscope12X	5	GSVIVT01024299001,chr16.379.1,chr16.379.2,chr16.379.15,chr16.379.17
GSVIVG01009485001.Genoscope12X	8	GSVIVT01009485001,chr18.363.1,chr18.363.2,chr18.363.3,chr18.363.4,chr18.363.5,chr18.363.6,chr18.363.7
GSVIVG01020705001.Genoscope12X	4	GSVIVT01020705001,chr12.64.1,chr12.64.2,chr12.64.3
GSVIVG01030257001.Genoscope12X	3	GSVIVT01030257001,chr8.134.1,chr8.134.2
GSVIVG01022225001.Genoscope12X	2	GSVIVT01022225001,chr7.409.2
GSVIVG01038605001.Genoscope12X	2	GSVIVT01038605001,chr16.665.2
GSVIVG01029940001.Genoscope12X	3	GSVIVT01029940001,chr8.648.1,chr8.648.2
GSVIVG01034503001.Genoscope12X	3	GSVIVT01034503001,chr18.591.1,chr18.591.2
GSVIVG01014288001.Genoscope12X	2	GSVIVT01014288001,chr19.431.1
GSVIVG01026892001.Genoscope12X	4	GSVIVT01026892001,chr15.316.1,chr15.316.2,chr15.316.3
GSVIVG01034110001.Genoscope12X	3	GSVIVT01034110001,chr8.316.1,chr8.316.2
GSVIVG01021836001.Genoscope12X	8	GSVIVT01021836001,chr14.177.1,chr14.177.2,chr14.177.3,chr14.177.4,chr14.177.5,chr14.177.6,chr14.177.7
GSVIVG01027147001.Genoscope12X	2	GSVIVT01027147001,chr15.582.1
GSVIVG01037449001.Genoscope12X	6	GSVIVT01037449001,chr6.894.1,chr6.894.2,chr6.894.3,chr6.894.4,chr6.894.5
GSVIVG01017471001.Genoscope12X	3	GSVIVT01017471001,chr9.196.1,chr9.196.2
GSVIVG01010027001.Genoscope12X	4	GSVIVT01010027001,chr18.1193.1,chr18.1193.2,chr18.1193.4
GSVIVG01014629001.Genoscope12X	5	GSVIVT01014629001,chr19.225.1,chr19.225.4,chr19.225.11,chr19.225.13
GSVIVG01032437001.Genoscope12X	3	GSVIVT01032437001,chr14.1104.1,chr14.1104.2
GSVIVG01019065001.Genoscope12X	4	GSVIVT01019065001,chr4.848.1,chr4.848.2,chr4.848.4
GSVIVG01003904001.Genoscope12X	3	GSVIVT01003904001,chrUn.626.1,chrUn.626.2
GSVIVG01015339001.Genoscope12X	3	GSVIVT01015339001,chr11.125.1,chr11.125.2
GSVIVG01001409001.Genoscope12X	2	GSVIVT01001409001,chr18.1225.1
GSVIVG01023835001.Genoscope12X	6	GSVIVT01023835001,chr3.115.1,chr3.115.2,chr3.115.3,chr3.115.5,chr3.115.6
GSVIVG01035953001.Genoscope12X	2	GSVIVT01035953001,chr4.223.1
GSVIVG01033493001.Genoscope12X	2	GSVIVT01033493001,chr8.1091.2
GSVIVG01035051001.Genoscope12X	6	GSVIVT01035051001,chr5.46.1,chr5.46.2,chr5.46.3,chr5.46.4,chr5.46.5
GSVIVG01034269001.Genoscope12X	3	GSVIVT01034269001,chr9.229.1,chr9.229.2
GSVIVG01037778001.Genoscope12X	2	GSVIVT01037778001,chr19.221.1
GSVIVG01029293001.Genoscope12X	8	GSVIVT01029293001,chr11.370.1,chr11.370.2,chr11.370.3,chr11.370.4,chr11.370.5,chr11.370.6,chr11.370.7
GSVIVG01028871001.Genoscope12X	3	GSVIVT01028871001,chr16.223.1,chr16.223.2
GSVIVG01033862001.Genoscope12X	3	GSVIVT01033862001,chr8.990.1,chr8.990.2
GSVIVG01012871001.Genoscope12X	2	GSVIVT01012871001,chr11.239.1
GSVIVG01008705001.Genoscope12X	6	GSVIVT01008705001,chr18.755.1,chr18.755.2,chr18.755.3,chr18.755.4,chr18.755.5
GSVIVG01012189001.Genoscope12X	3	GSVIVT01012189001,chr1.29.1,chr1.29.3
GSVIVG01029113001.Genoscope12X	4	GSVIVT01029113001,chr11.868.1,chr11.868.2,chr11.868.4
GSVIVG01019009001.Genoscope12X	4	GSVIVT01019009001,chr4.863.1,chr4.863.2,chr4.863.3
GSVIVG01012727001.Genoscope12X	5	GSVIVT01012727001,chr10.307.1,chr10.307.2,chr10.307.3,chr10.307.4
GSVIVG01009087001.Genoscope12X	3	GSVIVT01009087001,chr18.890.1,chr18.890.2
GSVIVG01032632001.Genoscope12X	6	GSVIVT01032632001,chr13.85.1,chr13.85.2,chr13.85.3,chr13.85.4,chr13.85.5
GSVIVG01001036001.Genoscope12X	6	GSVIVT01001036001,chr11.717.1,chr11.717.2,chr11.717.3,chr11.717.4,chr11.717.6
GSVIVG01024347001.Genoscope12X	3	GSVIVT01024347001,chr16.393.2,chr16.393.3
GSVIVG01001828001.Genoscope12X	3	GSVIVT01001828001,chr14.1057.1,chr14.1057.2
GSVIVG01028007001.Genoscope12X	7	GSVIVT01028007001,chr7.126.1,chr7.126.2,chr7.126.4,chr7.126.5,chr7.126.6,chr7.126.7
GSVIVG01035255001.Genoscope12X	5	GSVIVT01035255001,chr4.790.1,chr4.790.2,chr4.790.3,chr4.790.4
GSVIVG01019143001.Genoscope12X	2	GSVIVT01019143001,chr4.827.1
GSVIVG01017918001.Genoscope12X	3	GSVIVT01017918001,chr5.740.1,chr5.740.2
GSVIVG01026915001.Genoscope12X	6	GSVIVT01026915001,chr15.639.6,chr15.639.7,chr15.639.10,chr15.639.8,chr15.639.11
GSVIVG01032620001.Genoscope12X	6	GSVIVT01032620001,chr13.589.2,chr13.589.3,chr13.589.5,chr13.589.6,chr13.589.7
GSVIVG01024802001.Genoscope12X	3	GSVIVT01024802001,chr6.219.1,chr6.219.2
GSVIVG01013241001.Genoscope12X	6	GSVIVT01013241001,chr2.619.1,chr2.619.2,chr2.619.3,chr2.619.5,chr2.619.6
GSVIVG01032677001.Genoscope12X	7	GSVIVT01032677001,chr13.557.1,chr13.557.2,chr13.557.3,chr13.557.4,chr13.557.5,chr13.557.6
GSVIVG01031183001.Genoscope12X	7	GSVIVT01031183001,chr14.710.2,chr14.710.4,chr14.710.5,chr14.710.10,chr14.710.8,chr14.710.9
GSVIVG01037379001.Genoscope12X	3	GSVIVT01037379001,chr6.361.1,chr6.361.2
GSVIVG01016721001.Genoscope12X	6	GSVIVT01016721001,chr9.350.1,chr9.350.2,chr9.350.3,chr9.350.4,chr9.350.5
GSVIVG01013237001.Genoscope12X	4	GSVIVT01013237001,chr2.219.2,chr2.219.3,chr2.219.4
GSVIVG01037640001.Genoscope12X	7	GSVIVT01037640001,chr19.179.1,chr19.179.2,chr19.179.3,chr19.179.4,chr19.179.5,chr19.179.6
GSVIVG01024710001.Genoscope12X	6	GSVIVT01024710001,chr6.807.1,chr6.807.2,chr6.807.3,chr6.807.5,chr6.807.6
GSVIVG01016214001.Genoscope12X	4	GSVIVT01016214001,chr13.244.1,chr13.244.2,chr13.244.3
GSVIVG01011384001.Genoscope12X	2	GSVIVT01011384001,chr14.616.2
GSVIVG01033239001.Genoscope12X	3	GSVIVT01033239001,chr8.1189.2,chr8.1189.3
GSVIVG01024516001.Genoscope12X	4	GSVIVT01024516001,chr6.307.1,chr6.307.3,chr6.307.4
GSVIVG01032464001.Genoscope12X	4	GSVIVT01032464001,chr14.1116.1,chr14.1116.2,chr14.1116.3
GSVIVG01016806001.Genoscope12X	4	GSVIVT01016806001,chr9.389.1,chr9.389.2,chr9.389.3
GSVIVG01010034001.Genoscope12X	3	GSVIVT01010034001,chr18.526.2,chr18.526.3
GSVIVG01010845001.Genoscope12X	5	GSVIVT01010845001,chr5.482.1,chr5.482.2,chr5.482.3,chr5.482.4
GSVIVG01024805001.Genoscope12X	15	GSVIVT01024805001,chr6.769.1,chr6.769.2,chr6.769.3,chr6.769.4,chr6.769.10,chr6.769.5,chr6.769.6,chr6.769.7,chr6.769.8,chr6.769.9,chr6.769.11,chr6.769.12,chr6.769.13,chr6.769.14
GSVIVG01038204001.Genoscope12X	3	GSVIVT01038204001,chr5.1062.2,chr5.1062.3
GSVIVG01016118001.Genoscope12X	7	GSVIVT01016118001,chr9.270.1,chr9.270.2,chr9.270.3,chr9.270.4,chr9.270.5,chr9.270.7
GSVIVG01018941001.Genoscope12X	3	GSVIVT01018941001,chr4.897.1,chr4.897.3
chr12.353	4	chr12.353.1,chr12.353.2,chr12.353.3,chr12.353.4
GSVIVG01009739001.Genoscope12X	2	GSVIVT01009739001,chr18.440.2
GSVIVG01018558001.Genoscope12X	2	GSVIVT01018558001,chr16.490.2
GSVIVG01033650001.Genoscope12X	2	GSVIVT01033650001,chr8.468.2
GSVIVG01014100001.Genoscope12X	3	GSVIVT01014100001,chr19.10.1,chr19.10.2
GSVIVG01010104001.Genoscope12X	3	GSVIVT01010104001,chr1.985.1,chr1.985.2
GSVIVG01034255001.Genoscope12X	3	GSVIVT01034255001,chr9.613.1,chr9.613.2
GSVIVG01033928001.Genoscope12X	6	GSVIVT01033928001,chr8.971.1,chr8.971.2,chr8.971.3,chr8.971.4,chr8.971.5
GSVIVG01025715001.Genoscope12X	10	GSVIVT01025715001,chr8.808.1,chr8.808.2,chr8.808.3,chr8.808.4,chr8.808.5,chr8.808.6,chr8.808.7,chr8.808.8,chr8.808.9
GSVIVG01019391001.Genoscope12X	6	GSVIVT01019391001,chr2.4.1,chr2.4.2,chr2.4.3,chr2.4.4,chr2.4.5
GSVIVG01017835001.Genoscope12X	6	GSVIVT01017835001,chr5.701.1,chr5.701.2,chr5.701.3,chr5.701.4,chr5.701.6
GSVIVG01007870001.Genoscope12X	4	GSVIVT01007870001,chr17.677.1,chr17.677.2,chr17.677.3
GSVIVG01032634001.Genoscope12X	5	GSVIVT01032634001,chr13.584.1,chr13.584.2,chr13.584.4,chr13.584.5
GSVIVG01010045001.Genoscope12X	3	GSVIVT01010045001,chr18.1198.2,chr18.1198.9
GSVIVG01033032001.Genoscope12X	5	GSVIVT01033032001,chr14.449.1,chr14.449.2,chr14.449.3,chr14.449.4
GSVIVG01008963001.Genoscope12X	5	GSVIVT01008963001,chr18.155.1,chr18.155.2,chr18.155.3,chr18.155.4
GSVIVG01001043001.Genoscope12X	7	GSVIVT01001043001,chr11.719.1,chr11.719.2,chr11.719.3,chr11.719.4,chr11.719.5,chr11.719.6
GSVIVG01021973001.Genoscope12X	3	GSVIVT01021973001,chr14.129.2,chr14.129.3
GSVIVG01030779001.Genoscope12X	4	GSVIVT01030779001,chr14.874.1,chr14.874.2,chr14.874.3
GSVIVG01027803001.Genoscope12X	12	GSVIVT01027803001,chr5.848.1,chr5.848.2,chr5.848.3,chr5.848.4,chr5.848.5,chr5.848.6,chr5.848.7,chr5.848.8,chr5.848.10,chr5.848.11,chr5.848.9
GSVIVG01023591001.Genoscope12X	5	GSVIVT01023591001,chr11.279.1,chr11.279.2,chr11.279.3,chr11.279.4
GSVIVG01008019001.Genoscope12X	2	GSVIVT01008019001,chr17.229.1
GSVIVG01015085001.Genoscope12X	2	GSVIVT01015085001,chr11.471.2
GSVIVG01018382001.Genoscope12X	6	GSVIVT01018382001,chr15.407.1,chr15.407.2,chr15.407.3,chr15.407.5,chr15.407.6
GSVIVG01022398001.Genoscope12X	2	GSVIVT01022398001,chr7.469.1
GSVIVG01031132001.Genoscope12X	5	GSVIVT01031132001,chr14.76.1,chr14.76.2,chr14.76.3,chr14.76.4
GSVIVG01022063001.Genoscope12X	6	GSVIVT01022063001,chr7.363.1,chr7.363.2,chr7.363.3,chr7.363.5,chr7.363.6
GSVIVG01023155001.Genoscope12X	4	GSVIVT01023155001,chr12.782.1,chr12.782.2,chr12.782.3
GSVIVG01024578001.Genoscope12X	2	GSVIVT01024578001,chr6.279.1
GSVIVG01000748001.Genoscope12X	5	GSVIVT01000748001,chr7.513.1,chr7.513.2,chr7.513.4,chr7.513.5
GSVIVG01020702001.Genoscope12X	2	GSVIVT01020702001,chr12.461.1
GSVIVG01017849001.Genoscope12X	2	GSVIVT01017849001,chr5.162.2
GSVIVG01025342001.Genoscope12X	7	GSVIVT01025342001,chr6.576.1,chr6.576.2,chr6.576.3,chr6.576.4,chr6.576.5,chr6.576.6
GSVIVG01023981001.Genoscope12X	4	GSVIVT01023981001,chr3.64.1,chr3.64.2,chr3.64.3
GSVIVG01022271001.Genoscope12X	2	GSVIVT01022271001,chr7.424.1
GSVIVG01032807001.Genoscope12X	8	GSVIVT01032807001,chr13.513.1,chr13.513.2,chr13.513.3,chr13.513.4,chr13.513.5,chr13.513.6,chr13.513.7
GSVIVG01023604001.Genoscope12X	2	GSVIVT01023604001,chr11.736.1
GSVIVG01020280001.Genoscope12X	3	GSVIVT01020280001,chr19.333.1,chr19.333.2
GSVIVG01003351001.Genoscope12X	6	GSVIVT01003351001,chrUn.62.1,chrUn.62.2,chrUn.62.3,chrUn.62.4,chrUn.62.6
GSVIVG01022282001.Genoscope12X	3	GSVIVT01022282001,chr7.430.1,chr7.430.2
GSVIVG01009372001.Genoscope12X	2	GSVIVT01009372001,chr18.333.1
GSVIVG01025370001.Genoscope12X	4	GSVIVT01025370001,chr6.558.1,chr6.558.2,chr6.558.3
GSVIVG01011284001.Genoscope12X	3	GSVIVT01011284001,chr13.790.1,chr13.790.2
GSVIVG01032312001.Genoscope12X	2	GSVIVT01032312001,chr11.796.1
GSVIVG01022926001.Genoscope12X	9	GSVIVT01022926001,chr12.726.1,chr12.726.2,chr12.726.3,chr12.726.4,chr12.726.5,chr12.726.6,chr12.726.7,chr12.726.8
GSVIVG01018319001.Genoscope12X	3	GSVIVT01018319001,chr15.416.1,chr15.416.2
GSVIVG01019324001.Genoscope12X	11	GSVIVT01019324001,chr15.10.1,chr15.10.2,chr15.10.3,chr15.10.4,chr15.10.5,chr15.10.6,chr15.10.10,chr15.10.7,chr15.10.8,chr15.10.9
chr8.36	4	chr8.36.1,chr8.36.2,chr8.36.3,chr8.36.4
GSVIVG01005847001.Genoscope12X	4	GSVIVT01005847001,chrUn.760.1,chrUn.760.2,chrUn.760.3
GSVIVG01038688001.Genoscope12X	4	GSVIVT01038688001,chr16.300.1,chr16.300.3,chr16.300.4
GSVIVG01016347001.Genoscope12X	9	GSVIVT01016347001,chr13.693.1,chr13.693.2,chr13.693.3,chr13.693.4,chr13.693.6,chr13.693.7,chr13.693.8,chr13.693.9
GSVIVG01030053001.Genoscope12X	11	GSVIVT01030053001,chr12.640.1,chr12.640.2,chr12.640.3,chr12.640.4,chr12.640.5,chr12.640.10,chr12.640.6,chr12.640.7,chr12.640.8,chr12.640.9
GSVIVG01011639001.Genoscope12X	2	GSVIVT01011639001,chr1.229.4
GSVIVG01034949001.Genoscope12X	5	GSVIVT01034949001,chr5.559.1,chr5.559.2,chr5.559.3,chr5.559.4
GSVIVG01025802001.Genoscope12X	4	GSVIVT01025802001,chr8.197.1,chr8.197.2,chr8.197.3
GSVIVG01021818001.Genoscope12X	6	GSVIVT01021818001,chr14.187.1,chr14.187.2,chr14.187.3,chr14.187.4,chr14.187.6
GSVIVG01012028001.Genoscope12X	3	GSVIVT01012028001,chr1.82.1,chr1.82.2
GSVIVG01010999001.Genoscope12X	5	GSVIVT01010999001,chr7.595.1,chr7.595.2,chr7.595.3,chr7.595.4
GSVIVG01025047001.Genoscope12X	3	GSVIVT01025047001,chr6.146.1,chr6.146.2
GSVIVG01017723001.Genoscope12X	3	GSVIVT01017723001,chr5.655.2,chr5.655.3
GSVIVG01032307001.Genoscope12X	5	GSVIVT01032307001,chr11.793.1,chr11.793.2,chr11.793.3,chr11.793.5
GSVIVG01032868001.Genoscope12X	4	GSVIVT01032868001,chr13.3.1,chr13.3.2,chr13.3.3
GSVIVG01008725001.Genoscope12X	2	GSVIVT01008725001,chr18.67.1
GSVIVG01010100001.Genoscope12X	4	GSVIVT01010100001,chr1.412.1,chr1.412.2,chr1.412.3
GSVIVG01007891001.Genoscope12X	2	GSVIVT01007891001,chr17.261.1
GSVIVG01019995001.Genoscope12X	3	GSVIVT01019995001,chr1.959.1,chr1.959.3
GSVIVG01036185001.Genoscope12X	5	GSVIVT01036185001,chr6.466.1,chr6.466.2,chr6.466.3,chr6.466.4
GSVIVG01028992001.Genoscope12X	10	GSVIVT01028992001,chr5.339.1,chr5.339.2,chr5.339.3,chr5.339.4,chr5.339.5,chr5.339.7,chr5.339.8,chr5.339.9,chr5.339.10
GSVIVG01031331001.Genoscope12X	6	GSVIVT01031331001,chr14.667.1,chr14.667.2,chr14.667.3,chr14.667.4,chr14.667.5
GSVIVG01021395001.Genoscope12X	3	GSVIVT01021395001,chr10.416.1,chr10.416.3
GSVIVG01007953001.Genoscope12X	2	GSVIVT01007953001,chr17.246.2
GSVIVG01035583001.Genoscope12X	2	GSVIVT01035583001,chr4.105.1
GSVIVG01003912001.Genoscope12X	2	GSVIVT01003912001,chrUn.629.2
GSVIVG01025114001.Genoscope12X	3	GSVIVT01025114001,chr6.666.1,chr6.666.2
GSVIVG01010169001.Genoscope12X	5	GSVIVT01010169001,chr1.426.1,chr1.426.2,chr1.426.3,chr1.426.4
GSVIVG01001090001.Genoscope12X	3	GSVIVT01001090001,chr1.1120.1,chr1.1120.3
GSVIVG01023642001.Genoscope12X	5	GSVIVT01023642001,chr11.747.1,chr11.747.2,chr11.747.3,chr11.747.4
GSVIVG01026984001.Genoscope12X	5	GSVIVT01026984001,chr15.281.1,chr15.281.2,chr15.281.4,chr15.281.5
GSVIVG01033680001.Genoscope12X	4	GSVIVT01033680001,chr8.456.1,chr8.456.2,chr8.456.3
GSVIVG01014748001.Genoscope12X	2	GSVIVT01014748001,chr19.630.1
GSVIVG01029062001.Genoscope12X	4	GSVIVT01029062001,chr5.902.1,chr5.902.2,chr5.902.3
GSVIVG01001467001.Genoscope12X	6	GSVIVT01001467001,chr13.409.1,chr13.409.2,chr13.409.3,chr13.409.4,chr13.409.5
GSVIVG01038690001.Genoscope12X	5	GSVIVT01038690001,chr16.296.1,chr16.296.2,chr16.296.3,chr16.296.7
GSVIVG01025090001.Genoscope12X	2	GSVIVT01025090001,chr6.676.1
GSVIVG01034054001.Genoscope12X	6	GSVIVT01034054001,chr8.922.1,chr8.922.2,chr8.922.3,chr8.922.4,chr8.922.6
GSVIVG01033095001.Genoscope12X	5	GSVIVT01033095001,chr14.1046.1,chr14.1046.3,chr14.1046.4,chr14.1046.5
GSVIVG01025863001.Genoscope12X	6	GSVIVT01025863001,chr8.762.1,chr8.762.2,chr8.762.4,chr8.762.5,chr8.762.6
GSVIVG01016562001.Genoscope12X	9	GSVIVT01016562001,chr13.125.1,chr13.125.2,chr13.125.3,chr13.125.4,chr13.125.5,chr13.125.6,chr13.125.7,chr13.125.8
GSVIVG01020564001.Genoscope12X	3	GSVIVT01020564001,chr12.492.1,chr12.492.3
GSVIVG01017974001.Genoscope12X	3	GSVIVT01017974001,chr5.211.2,chr5.211.3
GSVIVG01012669001.Genoscope12X	5	GSVIVT01012669001,chr10.294.1,chr10.294.2,chr10.294.3,chr10.294.5
GSVIVG01003823001.Genoscope12X	7	GSVIVT01003823001,chr4.963.1,chr4.963.2,chr4.963.3,chr4.963.4,chr4.963.5,chr4.963.6
GSVIVG01028297001.Genoscope12X	2	GSVIVT01028297001,chr7.226.2
GSVIVG01035857001.Genoscope12X	4	GSVIVT01035857001,chr4.180.1,chr4.180.2,chr4.180.3
GSVIVG01036686001.Genoscope12X	4	GSVIVT01036686001,chr19.760.1,chr19.760.2,chr19.760.3
GSVIVG01033016001.Genoscope12X	4	GSVIVT01033016001,chr14.442.1,chr14.442.3,chr14.442.4
GSVIVG01035733001.Genoscope12X	5	GSVIVT01035733001,chr4.653.1,chr4.653.2,chr4.653.3,chr4.653.4
GSVIVG01038548001.Genoscope12X	5	GSVIVT01038548001,chr16.689.1,chr16.689.2,chr16.689.3,chr16.689.4
GSVIVG01011093001.Genoscope12X	5	GSVIVT01011093001,chr7.68.1,chr7.68.2,chr7.68.3,chr7.68.4
GSVIVG01025566001.Genoscope12X	4	GSVIVT01025566001,chr8.865.1,chr8.865.2,chr8.865.3
GSVIVG01014106001.Genoscope12X	3	GSVIVT01014106001,chr19.12.1,chr19.12.2
GSVIVG01010154001.Genoscope12X	10	GSVIVT01010154001,chr1.422.1,chr1.422.2,chr1.422.3,chr1.422.4,chr1.422.5,chr1.422.6,chr1.422.7,chr1.422.8,chr1.422.9
GSVIVG01033622001.Genoscope12X	5	GSVIVT01033622001,chr8.479.1,chr8.479.2,chr8.479.3,chr8.479.4
GSVIVG01007538001.Genoscope12X	3	GSVIVT01007538001,chr17.782.1,chr17.782.3
GSVIVG01013545001.Genoscope12X	2	GSVIVT01013545001,chr5.998.2
GSVIVG01011829001.Genoscope12X	10	GSVIVT01011829001,chr1.714.1,chr1.714.4,chr1.714.10,chr1.714.7,chr1.714.8,chr1.714.9,chr1.714.11,chr1.714.12,chr1.715.1
GSVIVG01012178001.Genoscope12X	4	GSVIVT01012178001,chr1.592.1,chr1.592.2,chr1.592.3
GSVIVG01025180001.Genoscope12X	4	GSVIVT01025180001,chr6.93.1,chr6.93.2,chr6.93.3
GSVIVG01005930001.Genoscope12X	6	GSVIVT01005930001,chrUn.247.1,chrUn.247.2,chrUn.247.3,chrUn.247.4,chrUn.247.6
GSVIVG01035288001.Genoscope12X	2	GSVIVT01035288001,chr4.502.2
GSVIVG01008242001.Genoscope12X	7	GSVIVT01008242001,chr17.559.1,chr17.559.2,chr17.559.3,chr17.559.4,chr17.559.5,chr17.559.6
GSVIVG01036075001.Genoscope12X	3	GSVIVT01036075001,chr6.496.1,chr6.496.4
GSVIVG01031212001.Genoscope12X	4	GSVIVT01031212001,chr14.44.1,chr14.44.2,chr14.44.3
GSVIVG01009005001.Genoscope12X	12	GSVIVT01009005001,chr18.856.1,chr18.856.2,chr18.856.3,chr18.856.4,chr18.856.5,chr18.856.6,chr18.856.7,chr18.856.8,chr18.856.10,chr18.856.9,chr18.856.11
GSVIVG01020603001.Genoscope12X	3	GSVIVT01020603001,chr12.83.1,chr12.83.2
GSVIVG01035578001.Genoscope12X	3	GSVIVT01035578001,chr4.104.1,chr4.104.3
GSVIVG01033523001.Genoscope12X	3	GSVIVT01033523001,chr8.1082.1,chr8.1082.2
GSVIVG01016781001.Genoscope12X	3	GSVIVT01016781001,chr9.43.1,chr9.43.2
GSVIVG01015090001.Genoscope12X	4	GSVIVT01015090001,chr11.36.1,chr11.36.2,chr11.36.3
GSVIVG01015966001.Genoscope12X	3	GSVIVT01015966001,chr9.242.1,chr9.242.2
GSVIVG01014199001.Genoscope12X	3	GSVIVT01014199001,chr19.402.1,chr19.402.3
GSVIVG01010741001.Genoscope12X	3	GSVIVT01010741001,chr5.458.1,chr5.458.3
GSVIVG01030099001.Genoscope12X	4	GSVIVT01030099001,chr12.653.1,chr12.653.2,chr12.653.4
GSVIVG01022140001.Genoscope12X	2	GSVIVT01022140001,chr7.914.1
GSVIVG01029180001.Genoscope12X	3	GSVIVT01029180001,chr11.407.1,chr11.407.2
GSVIVG01031479001.Genoscope12X	2	GSVIVT01031479001,chr6.990.2
GSVIVG01003916001.Genoscope12X	3	GSVIVT01003916001,chrUn.631.1,chrUn.631.2
GSVIVG01036451001.Genoscope12X	7	GSVIVT01036451001,chr14.942.1,chr14.942.2,chr14.942.3,chr14.942.4,chr14.942.5,chr14.942.6
GSVIVG01010510001.Genoscope12X	7	GSVIVT01010510001,chr1.511.1,chr1.511.2,chr1.511.3,chr1.511.4,chr1.511.5,chr1.511.6
GSVIVG01025168001.Genoscope12X	4	GSVIVT01025168001,chr6.100.1,chr6.100.2,chr6.100.3
GSVIVG01033058001.Genoscope12X	3	GSVIVT01033058001,chr14.457.1,chr14.457.2
GSVIVG01035096001.Genoscope12X	3	GSVIVT01035096001,chr5.58.1,chr5.58.2
chr7.608	3	chr7.608.1,chr7.608.2,chr7.608.3
GSVIVG01014691001.Genoscope12X	5	GSVIVT01014691001,chr19.241.1,chr19.241.2,chr19.241.3,chr19.241.4
GSVIVG01035954001.Genoscope12X	3	GSVIVT01035954001,chr4.224.1,chr4.224.3
GSVIVG01003774001.Genoscope12X	5	GSVIVT01003774001,chrUn.113.1,chrUn.113.3,chrUn.113.5,chrUn.113.7
GSVIVG01021090001.Genoscope12X	4	GSVIVT01021090001,chr10.54.1,chr10.54.2,chr10.54.3
GSVIVG01027822001.Genoscope12X	3	GSVIVT01027822001,chr5.854.2,chr5.854.4
GSVIVG01035292001.Genoscope12X	5	GSVIVT01035292001,chr4.4.1,chr4.4.2,chr4.4.3,chr4.4.4
GSVIVG01001850001.Genoscope12X	8	GSVIVT01001850001,chr14.499.1,chr14.499.2,chr14.499.3,chr14.499.4,chr14.499.5,chr14.499.6,chr14.499.7
GSVIVG01016123001.Genoscope12X	3	GSVIVT01016123001,chr9.661.1,chr9.661.2
GSVIVG01024375001.Genoscope12X	3	GSVIVT01024375001,chr16.29.1,chr16.29.3
GSVIVG01009106001.Genoscope12X	4	GSVIVT01009106001,chr18.895.1,chr18.895.2,chr18.895.3
GSVIVG01015158001.Genoscope12X	4	GSVIVT01015158001,chr11.56.1,chr11.56.2,chr11.56.3
GSVIVG01009948001.Genoscope12X	8	GSVIVT01009948001,chr18.503.1,chr18.503.2,chr18.503.3,chr18.503.4,chr18.503.5,chr18.503.6,chr18.503.7
GSVIVG01033867001.Genoscope12X	3	GSVIVT01033867001,chr8.989.1,chr8.989.2
GSVIVG01023612001.Genoscope12X	6	GSVIVT01023612001,chr11.288.1,chr11.288.2,chr11.288.3,chr11.288.4,chr11.288.5
GSVIVG01018762001.Genoscope12X	2	GSVIVT01018762001,chr4.423.2
GSVIVG01013054001.Genoscope12X	3	GSVIVT01013054001,chr2.273.1,chr2.273.2
GSVIVG01024780001.Genoscope12X	3	GSVIVT01024780001,chr6.227.1,chr6.227.3
GSVIVG01012860001.Genoscope12X	2	GSVIVT01012860001,chr11.232.1
GSVIVG01008752001.Genoscope12X	2	GSVIVT01008752001,chr18.78.6
GSVIVG01030502001.Genoscope12X	3	GSVIVT01030502001,chr12.158.1,chr12.158.3
GSVIVG01021835001.Genoscope12X	3	GSVIVT01021835001,chr14.178.2,chr14.178.3
GSVIVG01019056001.Genoscope12X	2	GSVIVT01019056001,chr4.852.1
GSVIVG01031454001.Genoscope12X	2	GSVIVT01031454001,chr6.434.1
GSVIVG01016770001.Genoscope12X	4	GSVIVT01016770001,chr9.36.1,chr9.36.2,chr9.36.3
GSVIVG01035163001.Genoscope12X	5	GSVIVT01035163001,chr11.315.1,chr11.315.3,chr11.315.4,chr11.315.5
GSVIVG01028877001.Genoscope12X	2	GSVIVT01028877001,chr16.572.1
GSVIVG01005853001.Genoscope12X	4	GSVIVT01005853001,chrUn.239.1,chrUn.239.2,chrUn.239.3
GSVIVG01025929001.Genoscope12X	3	GSVIVT01025929001,chr18.1306.1,chr18.1306.2
GSVIVG01030518001.Genoscope12X	4	GSVIVT01030518001,chr12.553.3,chr12.553.4,chr12.553.7
GSVIVG01007898001.Genoscope12X	7	GSVIVT01007898001,chr17.258.1,chr17.258.2,chr17.258.3,chr17.258.4,chr17.258.5,chr17.258.6
GSVIVG01035907001.Genoscope12X	5	GSVIVT01035907001,chr4.709.1,chr4.709.2,chr4.709.3,chr4.709.4
GSVIVG01032412001.Genoscope12X	3	GSVIVT01032412001,chr14.535.1,chr14.535.2
GSVIVG01028713001.Genoscope12X	2	GSVIVT01028713001,chr16.614.1
GSVIVG01003435001.Genoscope12X	4	GSVIVT01003435001,chr7.329.1,chr7.329.2,chr7.329.3
GSVIVG01013796001.Genoscope12X	5	GSVIVT01013796001,chr1.852.1,chr1.852.2,chr1.852.3,chr1.852.4
GSVIVG01036990001.Genoscope12X	4	GSVIVT01036990001,chr3.301.1,chr3.301.3,chr3.301.4
GSVIVG01004082001.Genoscope12X	4	GSVIVT01004082001,chrUn.140.1,chrUn.140.3,chrUn.140.4
GSVIVG01024728001.Genoscope12X	9	GSVIVT01024728001,chr6.803.1,chr6.803.2,chr6.803.3,chr6.803.4,chr6.803.5,chr6.803.6,chr6.803.7,chr6.803.8
GSVIVG01001401001.Genoscope12X	2	GSVIVT01001401001,chr13.485.2
GSVIVG01017822001.Genoscope12X	4	GSVIVT01017822001,chr5.694.1,chr5.694.2,chr5.694.4
GSVIVG01028441001.Genoscope12X	3	GSVIVT01028441001,chr7.266.1,chr7.266.2
GSVIVG01011987001.Genoscope12X	3	GSVIVT01011987001,chr1.666.2,chr1.666.3
GSVIVG01019425001.Genoscope12X	3	GSVIVT01019425001,chr2.21.2,chr2.21.3
GSVIVG01031961001.Genoscope12X	4	GSVIVT01031961001,chr3.215.1,chr3.215.2,chr3.215.3
GSVIVG01012205001.Genoscope12X	6	GSVIVT01012205001,chr1.24.1,chr1.24.2,chr1.24.3,chr1.24.4,chr1.24.5
GSVIVG01026220001.Genoscope12X	11	GSVIVT01026220001,chr10.544.1,chr10.544.2,chr10.544.3,chr10.544.4,chr10.544.5,chr10.544.6,chr10.544.7,chr10.544.10,chr10.544.8,chr10.544.9
GSVIVG01008370001.Genoscope12X	4	GSVIVT01008370001,chr17.96.1,chr17.96.2,chr17.96.3
GSVIVG01020814001.Genoscope12X	9	GSVIVT01020814001,chr12.418.1,chr12.418.2,chr12.418.3,chr12.418.4,chr12.418.5,chr12.418.6,chr12.418.7,chr12.418.8
GSVIVG01025943001.Genoscope12X	5	GSVIVT01025943001,chr18.660.1,chr18.660.2,chr18.660.3,chr18.660.4
GSVIVG01018290001.Genoscope12X	10	GSVIVT01018290001,chr15.69.1,chr15.69.2,chr15.69.3,chr15.69.4,chr15.69.5,chr15.69.7,chr15.69.10,chr15.69.8,chr15.69.9
GSVIVG01024173001.Genoscope12X	4	GSVIVT01024173001,chr3.19.1,chr3.19.2,chr3.19.3
GSVIVG01016107001.Genoscope12X	3	GSVIVT01016107001,chr9.268.1,chr9.268.2
GSVIVG01025673001.Genoscope12X	4	GSVIVT01025673001,chr8.828.1,chr8.828.2,chr8.828.3
GSVIVG01013053001.Genoscope12X	3	GSVIVT01013053001,chr2.274.1,chr2.274.2
GSVIVG01030630001.Genoscope12X	3	GSVIVT01030630001,chr12.583.1,chr12.583.2
GSVIVG01025266001.Genoscope12X	4	GSVIVT01025266001,chr6.596.2,chr6.596.3,chr6.596.4
GSVIVG01028374001.Genoscope12X	3	GSVIVT01028374001,chr7.247.1,chr7.247.2
GSVIVG01019089001.Genoscope12X	5	GSVIVT01019089001,chr4.320.1,chr4.320.3,chr4.320.4,chr4.320.5
GSVIVG01035060001.Genoscope12X	5	GSVIVT01035060001,chr5.48.4,chr5.48.25,chr5.48.26,chr5.48.30
GSVIVG01009867001.Genoscope12X	5	GSVIVT01009867001,chr18.1141.1,chr18.1141.2,chr18.1141.3,chr18.1141.4
GSVIVG01027438001.Genoscope12X	3	GSVIVT01027438001,chr15.195.1,chr15.195.2
GSVIVG01013775001.Genoscope12X	3	GSVIVT01013775001,chr1.855.1,chr1.855.2
GSVIVG01003940001.Genoscope12X	6	GSVIVT01003940001,chr8.713.1,chr8.713.2,chr8.713.3,chr8.713.4,chr8.713.6
GSVIVG01016514001.Genoscope12X	5	GSVIVT01016514001,chr13.636.1,chr13.636.2,chr13.636.3,chr13.636.4
GSVIVG01024232001.Genoscope12X	2	GSVIVT01024232001,chr16.2.2
GSVIVG01036119001.Genoscope12X	7	GSVIVT01036119001,chr6.481.1,chr6.481.2,chr6.481.3,chr6.481.4,chr6.481.5,chr6.481.6
GSVIVG01009076001.Genoscope12X	3	GSVIVT01009076001,chr18.887.1,chr18.887.2
GSVIVG01038535001.Genoscope12X	3	GSVIVT01038535001,chr3.647.1,chr3.647.2
GSVIVG01013434001.Genoscope12X	3	GSVIVT01013434001,chr18.721.1,chr18.721.3
GSVIVG01004747001.Genoscope12X	4	GSVIVT01004747001,chrUn.160.1,chrUn.160.2,chrUn.160.3
GSVIVG01019394001.Genoscope12X	4	GSVIVT01019394001,chr2.371.1,chr2.371.2,chr2.371.3
GSVIVG01032656001.Genoscope12X	5	GSVIVT01032656001,chr13.570.1,chr13.570.2,chr13.570.4,chr13.570.5
GSVIVG01016377001.Genoscope12X	4	GSVIVT01016377001,chr13.188.1,chr13.188.2,chr13.188.3
GSVIVG01023936001.Genoscope12X	4	GSVIVT01023936001,chr3.82.1,chr3.82.2,chr3.82.3
GSVIVG01024906001.Genoscope12X	4	GSVIVT01024906001,chr6.742.1,chr6.742.2,chr6.742.4
GSVIVG01011492001.Genoscope12X	4	GSVIVT01011492001,chr14.1224.1,chr14.1224.2,chr14.1224.3
GSVIVG01013204001.Genoscope12X	4	GSVIVT01013204001,chr2.631.1,chr2.631.2,chr2.631.3
GSVIVG01030625001.Genoscope12X	4	GSVIVT01030625001,chr12.193.1,chr12.193.2,chr12.193.4
GSVIVG01017919001.Genoscope12X	3	GSVIVT01017919001,chr5.742.1,chr5.742.2
GSVIVG01025598001.Genoscope12X	2	GSVIVT01025598001,chr8.259.2
GSVIVG01001405001.Genoscope12X	3	GSVIVT01001405001,chr18.552.4,chr18.552.5
GSVIVG01009216001.Genoscope12X	6	GSVIVT01009216001,chr18.932.1,chr18.932.2,chr18.932.3,chr18.932.4,chr18.932.5
GSVIVG01019131001.Genoscope12X	4	GSVIVT01019131001,chr4.829.1,chr4.829.2,chr4.829.3
GSVIVG01026587001.Genoscope12X	6	GSVIVT01026587001,chr4.988.1,chr4.988.2,chr4.988.3,chr4.988.4,chr4.988.5
GSVIVG01021622001.Genoscope12X	3	GSVIVT01021622001,chr10.497.1,chr10.497.2
GSVIVG01018384001.Genoscope12X	4	GSVIVT01018384001,chr15.405.1,chr15.405.3,chr15.405.4
GSVIVG01031905001.Genoscope12X	2	GSVIVT01031905001,chr3.197.1
GSVIVG01024869001.Genoscope12X	3	GSVIVT01024869001,chr6.203.1,chr6.203.3
GSVIVG01031210001.Genoscope12X	4	GSVIVT01031210001,chr14.704.1,chr14.704.2,chr14.704.3
GSVIVG01028358001.Genoscope12X	2	GSVIVT01028358001,chr7.735.2
GSVIVG01024914001.Genoscope12X	2	GSVIVT01024914001,chr6.740.1
GSVIVG01016885001.Genoscope12X	6	GSVIVT01016885001,chr9.416.1,chr9.416.2,chr9.416.3,chr9.416.4,chr9.416.5
GSVIVG01007993001.Genoscope12X	3	GSVIVT01007993001,chr17.234.1,chr17.234.3
GSVIVG01025300001.Genoscope12X	3	GSVIVT01025300001,chr6.61.1,chr6.61.2
GSVIVG01011822001.Genoscope12X	4	GSVIVT01011822001,chr1.719.1,chr1.719.2,chr1.719.3
GSVIVG01019481001.Genoscope12X	6	GSVIVT01019481001,chr2.399.1,chr2.399.2,chr2.399.3,chr2.399.4,chr2.399.5
GSVIVG01012480001.Genoscope12X	7	GSVIVT01012480001,chr1.972.1,chr1.972.2,chr1.972.3,chr1.972.4,chr1.972.6,chr1.972.7
GSVIVG01024846001.Genoscope12X	5	GSVIVT01024846001,chr6.207.1,chr6.207.3,chr6.207.4,chr6.207.5
GSVIVG01000563001.Genoscope12X	4	GSVIVT01000563001,chr1.273.1,chr1.273.3,chr1.273.5
GSVIVG01019399001.Genoscope12X	5	GSVIVT01019399001,chr2.376.1,chr2.376.2,chr2.376.3,chr2.376.4
GSVIVG01011001001.Genoscope12X	4	GSVIVT01011001001,chr7.94.1,chr7.94.2,chr7.94.3
GSVIVG01020650001.Genoscope12X	2	GSVIVT01020650001,chr12.476.1
GSVIVG01007821001.Genoscope12X	3	GSVIVT01007821001,chr17.282.1,chr17.282.2
GSVIVG01010015001.Genoscope12X	3	GSVIVT01010015001,chr18.519.1,chr18.519.2
GSVIVG01032862001.Genoscope12X	5	GSVIVT01032862001,chr13.494.1,chr13.494.2,chr13.494.4,chr13.494.5
GSVIVG01038144001.Genoscope12X	5	GSVIVT01038144001,chr5.509.1,chr5.509.2,chr5.509.3,chr5.509.4
GSVIVG01021210001.Genoscope12X	6	GSVIVT01021210001,chr10.360.1,chr10.360.2,chr10.360.3,chr10.360.4,chr10.360.5
GSVIVG01029242001.Genoscope12X	5	GSVIVT01029242001,chr11.840.2,chr11.840.3,chr11.840.4,chr11.840.5
GSVIVG01023231001.Genoscope12X	5	GSVIVT01023231001,chr12.768.1,chr12.768.3,chr12.768.4,chr12.768.5
GSVIVG01025946001.Genoscope12X	7	GSVIVT01025946001,chr18.1304.1,chr18.1304.2,chr18.1304.3,chr18.1304.4,chr18.1304.5,chr18.1304.6
GSVIVG01016969001.Genoscope12X	3	GSVIVT01016969001,chr9.453.1,chr9.453.2
GSVIVG01025525001.Genoscope12X	6	GSVIVT01025525001,chr8.874.1,chr8.874.3,chr8.874.4,chr8.874.5,chr8.874.6
GSVIVG01036236001.Genoscope12X	5	GSVIVT01036236001,chr14.211.1,chr14.211.2,chr14.211.3,chr14.211.4
GSVIVG01034956001.Genoscope12X	3	GSVIVT01034956001,chr5.11.1,chr5.11.2
GSVIVG01035625001.Genoscope12X	5	GSVIVT01035625001,chr4.624.1,chr4.624.2,chr4.624.4,chr4.624.5
GSVIVG01025474001.Genoscope12X	3	GSVIVT01025474001,chr6.12.1,chr6.12.2
GSVIVG01022056001.Genoscope12X	4	GSVIVT01022056001,chr14.769.1,chr14.769.2,chr14.769.3
GSVIVG01027537001.Genoscope12X	4	GSVIVT01027537001,chr15.506.1,chr15.506.2,chr15.506.3
GSVIVG01024739001.Genoscope12X	6	GSVIVT01024739001,chr6.794.1,chr6.794.2,chr6.794.3,chr6.794.4,chr6.794.5
GSVIVG01011671001.Genoscope12X	6	GSVIVT01011671001,chr1.219.1,chr1.219.2,chr1.219.3,chr1.219.5,chr1.219.6
GSVIVG01031671001.Genoscope12X	5	GSVIVT01031671001,chr5.431.1,chr5.431.2,chr5.431.3,chr5.431.4
GSVIVG01028483001.Genoscope12X	4	GSVIVT01028483001,chr7.776.1,chr7.776.2,chr7.776.3
GSVIVG01026627001.Genoscope12X	7	GSVIVT01026627001,chr4.446.1,chr4.446.4,chr4.446.5,chr4.446.6,chr4.446.7,chr4.446.9
GSVIVG01011679001.Genoscope12X	6	GSVIVT01011679001,chr1.212.1,chr1.212.2,chr1.212.4,chr1.212.5,chr1.212.6
GSVIVG01020258001.Genoscope12X	4	GSVIVT01020258001,chr19.337.1,chr19.337.2,chr19.337.3
GSVIVG01027871001.Genoscope12X	4	GSVIVT01027871001,chr5.320.1,chr5.320.2,chr5.320.3
GSVIVG01025697001.Genoscope12X	5	GSVIVT01025697001,chr8.816.1,chr8.816.2,chr8.816.3,chr8.816.4
GSVIVG01025404001.Genoscope12X	3	GSVIVT01025404001,chr6.35.1,chr6.35.2
GSVIVG01026495001.Genoscope12X	8	GSVIVT01026495001,chr4.1025.1,chr4.1025.2,chr4.1025.3,chr4.1025.4,chr4.1025.5,chr4.1025.6,chr4.1025.7
GSVIVG01006270001.Genoscope12X	2	GSVIVT01006270001,chrUn.794.1
GSVIVG01001156001.Genoscope12X	3	GSVIVT01001156001,chr7.542.2,chr7.542.3
GSVIVG01017735001.Genoscope12X	3	GSVIVT01017735001,chr5.125.1,chr5.125.2
GSVIVG01032940001.Genoscope12X	8	GSVIVT01032940001,chr14.995.1,chr14.995.2,chr14.995.3,chr14.995.4,chr14.995.5,chr14.995.6,chr14.995.7
GSVIVG01015563001.Genoscope12X	4	GSVIVT01015563001,chr11.197.1,chr11.197.2,chr11.197.3
GSVIVG01010721001.Genoscope12X	5	GSVIVT01010721001,chr13.305.1,chr13.305.2,chr13.305.3,chr13.305.4
GSVIVG01021319001.Genoscope12X	3	GSVIVT01021319001,chr10.403.1,chr10.403.2
GSVIVG01029745001.Genoscope12X	4	GSVIVT01029745001,chr12.690.1,chr12.690.2,chr12.690.3
GSVIVG01036604001.Genoscope12X	3	GSVIVT01036604001,chr13.849.1,chr13.849.2
GSVIVG01032717001.Genoscope12X	2	GSVIVT01032717001,chr13.543.2
GSVIVG01019114001.Genoscope12X	5	GSVIVT01019114001,chr4.313.1,chr4.313.3,chr4.313.4,chr4.313.5
GSVIVG01021307001.Genoscope12X	3	GSVIVT01021307001,chr10.116.1,chr10.116.2
GSVIVG01011273001.Genoscope12X	2	GSVIVT01011273001,chr13.788.1
GSVIVG01015516001.Genoscope12X	2	GSVIVT01015516001,chr11.654.1
GSVIVG01034241001.Genoscope12X	3	GSVIVT01034241001,chr9.220.1,chr9.220.2
GSVIVG01033499001.Genoscope12X	6	GSVIVT01033499001,chr8.522.1,chr8.522.2,chr8.522.3,chr8.522.4,chr8.522.5
GSVIVG01013360001.Genoscope12X	2	GSVIVT01013360001,chr18.46.1
GSVIVG01031926001.Genoscope12X	2	GSVIVT01031926001,chr3.207.3
GSVIVG01015200001.Genoscope12X	5	GSVIVT01015200001,chr11.509.1,chr11.509.2,chr11.509.3,chr11.509.4
GSVIVG01009165001.Genoscope12X	6	GSVIVT01009165001,chr18.241.1,chr18.241.2,chr18.241.3,chr18.241.4,chr18.241.6
GSVIVG01021298001.Genoscope12X	4	GSVIVT01021298001,chr10.396.1,chr10.396.2,chr10.396.3
GSVIVG01031188001.Genoscope12X	7	GSVIVT01031188001,chr14.51.1,chr14.51.2,chr14.51.3,chr14.51.4,chr14.51.5,chr14.51.6
GSVIVG01024467001.Genoscope12X	6	GSVIVT01024467001,chr16.54.1,chr16.54.2,chr16.54.3,chr16.54.4,chr16.54.5
GSVIVG01009769001.Genoscope12X	3	GSVIVT01009769001,chr18.448.2,chr18.448.3
GSVIVG01010840001.Genoscope12X	3	GSVIVT01010840001,chr5.479.6,chr5.479.7
GSVIVG01016101001.Genoscope12X	5	GSVIVT01016101001,chr9.655.1,chr9.655.3,chr9.655.4,chr9.655.5
GSVIVG01013163001.Genoscope12X	8	GSVIVT01013163001,chr2.646.1,chr2.646.2,chr2.646.3,chr2.646.4,chr2.646.5,chr2.646.6,chr2.646.7
GSVIVG01027510001.Genoscope12X	7	GSVIVT01027510001,chr15.516.1,chr15.516.2,chr15.516.3,chr15.516.5,chr15.516.6,chr15.516.7
GSVIVG01021353001.Genoscope12X	3	GSVIVT01021353001,chr10.406.1,chr10.406.2
GSVIVG01018365001.Genoscope12X	2	GSVIVT01018365001,chr15.51.2
GSVIVG01030482001.Genoscope12X	4	GSVIVT01030482001,chr12.150.1,chr12.150.2,chr12.150.3
GSVIVG01037694001.Genoscope12X	3	GSVIVT01037694001,chr19.555.1,chr19.555.3
GSVIVG01019940001.Genoscope12X	2	GSVIVT01019940001,chr2.161.1
GSVIVG01015564001.Genoscope12X	3	GSVIVT01015564001,chr11.675.1,chr11.675.2
GSVIVG01022530001.Genoscope12X	4	GSVIVT01022530001,chr8.80.1,chr8.80.2,chr8.80.3
GSVIVG01019439001.Genoscope12X	3	GSVIVT01019439001,chr2.25.1,chr2.25.2
GSVIVG01007685001.Genoscope12X	2	GSVIVT01007685001,chr17.326.2
chr1.722	3	chr1.722.1,chr1.722.2,chr1.722.3
GSVIVG01029207001.Genoscope12X	4	GSVIVT01029207001,chr11.848.1,chr11.848.2,chr11.848.3
GSVIVG01028190001.Genoscope12X	3	GSVIVT01028190001,chr7.192.1,chr7.192.2
GSVIVG01003859001.Genoscope12X	12	GSVIVT01003859001,chrUn.118.2,chrUn.118.3,chrUn.118.4,chrUn.118.6,chrUn.118.7,chrUn.118.10,chrUn.118.11,chrUn.118.12,chrUn.118.8,chrUn.118.15,chrUn.118.16
GSVIVG01025619001.Genoscope12X	5	GSVIVT01025619001,chr8.846.1,chr8.846.2,chr8.846.3,chr8.846.4
GSVIVG01033599001.Genoscope12X	5	GSVIVT01033599001,chr8.486.1,chr8.486.2,chr8.486.3,chr8.486.5
GSVIVG01038213001.Genoscope12X	9	GSVIVT01038213001,chr5.528.1,chr5.528.2,chr5.528.3,chr5.528.4,chr5.528.6,chr5.528.7,chr5.528.8,chr5.528.9
GSVIVG01021436001.Genoscope12X	5	GSVIVT01021436001,chr10.151.1,chr10.151.2,chr10.151.3,chr10.151.4
GSVIVG01028520001.Genoscope12X	4	GSVIVT01028520001,chr7.282.1,chr7.282.2,chr7.282.3
GSVIVG01032101001.Genoscope12X	4	GSVIVT01032101001,chr13.440.1,chr13.440.2,chr13.440.3
GSVIVG01000499001.Genoscope12X	3	GSVIVT01000499001,chr19.296.1,chr19.296.2
GSVIVG01025711001.Genoscope12X	2	GSVIVT01025711001,chr8.812.1
GSVIVG01038618001.Genoscope12X	5	GSVIVT01038618001,chr16.657.1,chr16.657.2,chr16.657.3,chr16.657.4
GSVIVG01034815001.Genoscope12X	2	GSVIVT01034815001,chr18.1254.1
GSVIVG01025847001.Genoscope12X	2	GSVIVT01025847001,chr8.182.1
GSVIVG01022545001.Genoscope12X	3	GSVIVT01022545001,chr8.83.2,chr8.83.3
GSVIVG01032587001.Genoscope12X	3	GSVIVT01032587001,chr14.593.1,chr14.593.2
GSVIVG01033728001.Genoscope12X	6	GSVIVT01033728001,chr8.1030.1,chr8.1030.2,chr8.1030.3,chr8.1030.4,chr8.1030.5
GSVIVG01026290001.Genoscope12X	2	GSVIVT01026290001,chr4.796.1
GSVIVG01022715001.Genoscope12X	5	GSVIVT01022715001,chr2.299.2,chr2.299.5,chr2.299.8,chr2.299.9
GSVIVG01009302001.Genoscope12X	6	GSVIVT01009302001,chr18.961.1,chr18.961.2,chr18.961.3,chr18.961.4,chr18.961.5
GSVIVG01003100001.Genoscope12X	2	GSVIVT01003100001,chr12.215.2
GSVIVG01018789001.Genoscope12X	4	GSVIVT01018789001,chr4.938.1,chr4.938.2,chr4.938.4
GSVIVG01007735001.Genoscope12X	7	GSVIVT01007735001,chr17.303.1,chr17.303.2,chr17.303.3,chr17.303.4,chr17.303.5,chr17.303.6
GSVIVG01021851001.Genoscope12X	5	GSVIVT01021851001,chr14.801.1,chr14.801.2,chr14.801.3,chr14.801.5
GSVIVG01035790001.Genoscope12X	5	GSVIVT01035790001,chr4.669.1,chr4.669.2,chr4.669.5,chr4.669.6
GSVIVG01004020001.Genoscope12X	3	GSVIVT01004020001,chr13_random.53.1,chr13_random.53.2
GSVIVG01015110001.Genoscope12X	3	GSVIVT01015110001,chr11.45.1,chr11.45.2
GSVIVG01005931001.Genoscope12X	3	GSVIVT01005931001,chrUn.765.1,chrUn.765.3
GSVIVG01034092001.Genoscope12X	4	GSVIVT01034092001,chr8.910.1,chr8.910.2,chr8.910.3
GSVIVG01031717001.Genoscope12X	2	GSVIVT01031717001,chr3.513.2
GSVIVG01031385001.Genoscope12X	5	GSVIVT01031385001,chr6.456.1,chr6.456.2,chr6.456.4,chr6.456.5
GSVIVG01000009001.Genoscope12X	4	GSVIVT01000009001,chr14.741.1,chr14.741.2,chr14.741.3
GSVIVG01033561001.Genoscope12X	7	GSVIVT01033561001,chr8.1071.1,chr8.1071.2,chr8.1071.3,chr8.1071.4,chr8.1071.5,chr8.1071.7
GSVIVG01017680001.Genoscope12X	4	GSVIVT01017680001,chr5.636.1,chr5.636.2,chr5.636.3
GSVIVG01019063001.Genoscope12X	2	GSVIVT01019063001,chr4.325.1
GSVIVG01033033001.Genoscope12X	5	GSVIVT01033033001,chr14.450.1,chr14.450.2,chr14.450.3,chr14.450.4
GSVIVG01025236001.Genoscope12X	7	GSVIVT01025236001,chr6.76.1,chr6.76.2,chr6.76.3,chr6.76.4,chr6.76.5,chr6.76.6
GSVIVG01017838001.Genoscope12X	5	GSVIVT01017838001,chr5.704.1,chr5.704.2,chr5.704.3,chr5.704.4
GSVIVG01037683001.Genoscope12X	2	GSVIVT01037683001,chr19.192.1
GSVIVG01008483001.Genoscope12X	5	GSVIVT01008483001,chr17.64.1,chr17.64.2,chr17.64.3,chr17.64.4
GSVIVG01018116001.Genoscope12X	6	GSVIVT01018116001,chr5.264.1,chr5.264.2,chr5.264.3,chr5.264.4,chr5.264.5
GSVIVG01025833001.Genoscope12X	4	GSVIVT01025833001,chr8.770.1,chr8.770.2,chr8.770.3
GSVIVG01021057001.Genoscope12X	3	GSVIVT01021057001,chr5.917.1,chr5.917.2
GSVIVG01009681001.Genoscope12X	5	GSVIVT01009681001,chr18.418.1,chr18.418.2,chr18.418.3,chr18.418.4
GSVIVG01020041001.Genoscope12X	5	GSVIVT01020041001,chr1.369.2,chr1.369.3,chr1.369.4,chr1.369.5
GSVIVG01017762001.Genoscope12X	4	GSVIVT01017762001,chr5.137.1,chr5.137.2,chr5.137.3
GSVIVG01016097001.Genoscope12X	3	GSVIVT01016097001,chr9.653.1,chr9.653.2
GSVIVG01035657001.Genoscope12X	3	GSVIVT01035657001,chr4.136.1,chr4.136.2
GSVIVG01008534001.Genoscope12X	3	GSVIVT01008534001,chr17.48.1,chr17.48.2
GSVIVG01031373001.Genoscope12X	2	GSVIVT01031373001,chr6.460.2
GSVIVG01022249001.Genoscope12X	4	GSVIVT01022249001,chr7.948.1,chr7.948.2,chr7.948.4
GSVIVG01015328001.Genoscope12X	3	GSVIVT01015328001,chr11.120.1,chr11.120.2
GSVIVG01025104001.Genoscope12X	12	GSVIVT01025104001,chr6.125.1,chr6.125.2,chr6.125.3,chr6.125.5,chr6.125.6,chr6.125.7,chr6.125.10,chr6.125.11,chr6.125.12,chr6.125.8,chr6.125.9
GSVIVG01029116001.Genoscope12X	10	GSVIVT01029116001,chr11.423.1,chr11.423.2,chr11.423.3,chr11.423.4,chr11.423.5,chr11.423.6,chr11.423.7,chr11.423.8,chr11.423.9
GSVIVG01027508001.Genoscope12X	7	GSVIVT01027508001,chr15.519.1,chr15.519.2,chr15.519.3,chr15.519.4,chr15.519.5,chr15.519.6
GSVIVG01032583001.Genoscope12X	2	GSVIVT01032583001,chr14.591.2
GSVIVG01027800001.Genoscope12X	4	GSVIVT01027800001,chr5.845.1,chr5.845.2,chr5.845.3
GSVIVG01010338001.Genoscope12X	6	GSVIVT01010338001,chr1.471.1,chr1.471.5,chr1.471.6,chr1.471.7,chr1.471.8
GSVIVG01021615001.Genoscope12X	2	GSVIVT01021615001,chr10.493.1
GSVIVG01009823001.Genoscope12X	4	GSVIVT01009823001,chr18.469.1,chr18.469.2,chr18.469.3
GSVIVG01001040001.Genoscope12X	2	GSVIVT01001040001,chr11.718.1
GSVIVG01009319001.Genoscope12X	4	GSVIVT01009319001,chr18.967.1,chr18.967.2,chr18.967.3
GSVIVG01001672001.Genoscope12X	12	GSVIVT01001672001,chr18.1205.1,chr18.1205.2,chr18.1205.3,chr18.1205.4,chr18.1205.5,chr18.1205.6,chr18.1205.7,chr18.1205.8,chr18.1205.9,chr18.1205.10,chr18.1205.11
GSVIVG01013765001.Genoscope12X	13	GSVIVT01013765001,chr1.863.1,chr1.863.2,chr1.863.3,chr1.863.10,chr1.863.11,chr1.863.12,chr1.863.4,chr1.863.5,chr1.863.6,chr1.863.7,chr1.863.8,chr1.863.9
GSVIVG01009079001.Genoscope12X	5	GSVIVT01009079001,chr18.207.1,chr18.207.2,chr18.207.4,chr18.207.5
GSVIVG01009778001.Genoscope12X	5	GSVIVT01009778001,chr18.452.1,chr18.452.2,chr18.452.3,chr18.452.4
GSVIVG01013275001.Genoscope12X	3	GSVIVT01013275001,chr2.605.1,chr2.605.2
GSVIVG01014709001.Genoscope12X	2	GSVIVT01014709001,chr19.248.1
GSVIVG01007765001.Genoscope12X	4	GSVIVT01007765001,chr17.715.1,chr17.715.2,chr17.715.3
GSVIVG01036588001.Genoscope12X	5	GSVIVT01036588001,chr13.843.1,chr13.843.2,chr13.843.3,chr13.843.4
GSVIVG01016865001.Genoscope12X	2	GSVIVT01016865001,chr9.61.2
GSVIVG01015078001.Genoscope12X	4	GSVIVT01015078001,chr11.468.1,chr11.468.2,chr11.468.4
GSVIVG01003381001.Genoscope12X	3	GSVIVT01003381001,chrUn.582.1,chrUn.582.2
GSVIVG01012684001.Genoscope12X	11	GSVIVT01012684001,chr10.298.1,chr10.298.2,chr10.298.3,chr10.298.4,chr10.298.5,chr10.298.6,chr10.298.7,chr10.298.8,chr10.298.10,chr10.298.9
GSVIVG01022275001.Genoscope12X	5	GSVIVT01022275001,chr7.955.1,chr7.955.2,chr7.955.3,chr7.955.4
GSVIVG01008845001.Genoscope12X	8	GSVIVT01008845001,chr18.113.1,chr18.113.2,chr18.113.3,chr18.113.4,chr18.113.5,chr18.113.6,chr18.113.7
GSVIVG01034504001.Genoscope12X	4	GSVIVT01034504001,chr18.590.1,chr18.590.2,chr18.590.3
GSVIVG01028366001.Genoscope12X	6	GSVIVT01028366001,chr7.740.1,chr7.740.2,chr7.740.3,chr7.740.4,chr7.740.5
GSVIVG01020128001.Genoscope12X	10	GSVIVT01020128001,chr1.348.1,chr1.348.2,chr1.348.3,chr1.348.4,chr1.348.5,chr1.348.6,chr1.348.8,chr1.348.10,chr1.348.9
GSVIVG01017172001.Genoscope12X	2	GSVIVT01017172001,chr9.507.1
GSVIVG01000019001.Genoscope12X	4	GSVIVT01000019001,chr14.92.1,chr14.92.2,chr14.92.3
GSVIVG01031430001.Genoscope12X	3	GSVIVT01031430001,chr6.440.1,chr6.440.2
GSVIVG01016929001.Genoscope12X	3	GSVIVT01016929001,chr9.438.1,chr9.438.2
GSVIVG01020133001.Genoscope12X	2	GSVIVT01020133001,chr1.346.1
GSVIVG01028150001.Genoscope12X	7	GSVIVT01028150001,chr7.676.1,chr7.676.2,chr7.676.3,chr7.676.4,chr7.676.5,chr7.676.6
GSVIVG01026359001.Genoscope12X	5	GSVIVT01026359001,chr4.815.1,chr4.815.2,chr4.815.3,chr4.815.4
GSVIVG01036289001.Genoscope12X	4	GSVIVT01036289001,chr18_random.23.1,chr18_random.23.2,chr18_random.23.3
GSVIVG01025039001.Genoscope12X	4	GSVIVT01025039001,chr6.150.1,chr6.150.2,chr6.150.3
GSVIVG01024420001.Genoscope12X	4	GSVIVT01024420001,chr16.416.1,chr16.416.2,chr16.416.3
GSVIVG01025581001.Genoscope12X	2	GSVIVT01025581001,chr8.859.1
GSVIVG01009717001.Genoscope12X	5	GSVIVT01009717001,chr18.1090.1,chr18.1090.2,chr18.1090.3,chr18.1090.4
GSVIVG01030116001.Genoscope12X	2	GSVIVT01030116001,chr12.246.1
GSVIVG01034933001.Genoscope12X	3	GSVIVT01034933001,chr5.3.1,chr5.3.2
GSVIVG01016267001.Genoscope12X	6	GSVIVT01016267001,chr13.229.1,chr13.229.2,chr13.229.3,chr13.229.4,chr13.229.5
GSVIVG01007984001.Genoscope12X	3	GSVIVT01007984001,chr17.639.1,chr17.639.3
GSVIVG01035675001.Genoscope12X	2	GSVIVT01035675001,chr4.144.1
GSVIVG01033394001.Genoscope12X	2	GSVIVT01033394001,chr8.1126.1
GSVIVG01007752001.Genoscope12X	3	GSVIVT01007752001,chr17.297.1,chr17.297.3
GSVIVG01025628001.Genoscope12X	6	GSVIVT01025628001,chr8.843.1,chr8.843.2,chr8.843.3,chr8.843.4,chr8.843.5
GSVIVG01016904001.Genoscope12X	2	GSVIVT01016904001,chr9.428.2
GSVIVG01030858001.Genoscope12X	6	GSVIVT01030858001,chr14.883.1,chr14.883.2,chr14.883.3,chr14.883.4,chr14.883.5
GSVIVG01025352001.Genoscope12X	3	GSVIVT01025352001,chr6.566.1,chr6.566.2
GSVIVG01019074001.Genoscope12X	6	GSVIVT01019074001,chr4.323.1,chr4.323.2,chr4.323.3,chr4.323.4,chr4.323.5
GSVIVG01035426001.Genoscope12X	4	GSVIVT01035426001,chr4.46.1,chr4.46.2,chr4.46.3
GSVIVG01003467001.Genoscope12X	3	GSVIVT01003467001,chrUn.71.1,chrUn.71.2
GSVIVG01004004001.Genoscope12X	4	GSVIVT01004004001,chrUn.133.1,chrUn.133.2,chrUn.133.3
GSVIVG01025056001.Genoscope12X	2	GSVIVT01025056001,chr6.140.1
GSVIVG01028208001.Genoscope12X	3	GSVIVT01028208001,chr7.199.1,chr7.199.2
GSVIVG01020689001.Genoscope12X	6	GSVIVT01020689001,chr12.65.1,chr12.65.2,chr12.65.4,chr12.65.5,chr12.65.6
GSVIVG01000944001.Genoscope12X	8	GSVIVT01000944001,chr1.1110.1,chr1.1110.2,chr1.1110.3,chr1.1110.4,chr1.1110.5,chr1.1110.6,chr1.1110.7
GSVIVG01036156001.Genoscope12X	4	GSVIVT01036156001,chr6.1032.1,chr6.1032.3,chr6.1032.4
GSVIVG01035802001.Genoscope12X	6	GSVIVT01035802001,chr4.674.1,chr4.674.2,chr4.674.4,chr4.674.5,chr4.674.6
GSVIVG01016175001.Genoscope12X	3	GSVIVT01016175001,chr13.753.1,chr13.753.3
GSVIVG01019875001.Genoscope12X	11	GSVIVT01019875001,chr2.555.1,chr2.555.2,chr2.555.3,chr2.555.4,chr2.555.5,chr2.555.6,chr2.555.7,chr2.555.8,chr2.555.10,chr2.555.11
GSVIVG01006401001.Genoscope12X	3	GSVIVT01006401001,chrUn.809.1,chrUn.809.2
GSVIVG01031124001.Genoscope12X	4	GSVIVT01031124001,chr14.735.1,chr14.735.2,chr14.735.3
GSVIVG01037278001.Genoscope12X	3	GSVIVT01037278001,chr6.949.1,chr6.949.2
GSVIVG01009149001.Genoscope12X	4	GSVIVT01009149001,chr18.235.1,chr18.235.2,chr18.235.3
GSVIVG01014553001.Genoscope12X	2	GSVIVT01014553001,chr19.503.2
GSVIVG01007750001.Genoscope12X	5	GSVIVT01007750001,chr17.298.1,chr17.298.2,chr17.298.3,chr17.298.4
GSVIVG01032619001.Genoscope12X	3	GSVIVT01032619001,chr13.89.2,chr13.89.3
GSVIVG01037487001.Genoscope12X	3	GSVIVT01037487001,chr6.333.1,chr6.333.2
GSVIVG01000171001.Genoscope12X	3	GSVIVT01000171001,chr7.348.1,chr7.348.2
GSVIVG01016709001.Genoscope12X	5	GSVIVT01016709001,chr9.345.1,chr9.345.2,chr9.345.3,chr9.345.5
GSVIVG01015373001.Genoscope12X	3	GSVIVT01015373001,chr11.581.1,chr11.581.2
GSVIVG01035616001.Genoscope12X	4	GSVIVT01035616001,chr4.122.1,chr4.122.2,chr4.122.4
GSVIVG01013189001.Genoscope12X	2	GSVIVT01013189001,chr2.239.1
GSVIVG01011593001.Genoscope12X	3	GSVIVT01011593001,chr1.807.1,chr1.807.2
chr14.857	2	chr14.857.1,chr14.857.2
GSVIVG01018596001.Genoscope12X	5	GSVIVT01018596001,chr16.123.1,chr16.123.2,chr16.123.3,chr16.123.4
GSVIVG01030627001.Genoscope12X	3	GSVIVT01030627001,chr12.195.1,chr12.195.2
GSVIVG01033845001.Genoscope12X	3	GSVIVT01033845001,chr8.398.1,chr8.398.3
GSVIVG01032699001.Genoscope12X	9	GSVIVT01032699001,chr13.551.1,chr13.551.2,chr13.551.3,chr13.551.4,chr13.551.5,chr13.551.6,chr13.551.8,chr13.551.9
GSVIVG01024874001.Genoscope12X	2	GSVIVT01024874001,chr6.200.1
GSVIVG01013770001.Genoscope12X	2	GSVIVT01013770001,chr1.860.1
GSVIVG01033437001.Genoscope12X	3	GSVIVT01033437001,chr8.542.1,chr8.542.2
GSVIVG01021663001.Genoscope12X	3	GSVIVT01021663001,chr10.194.3,chr10.194.4
GSVIVG01014711001.Genoscope12X	4	GSVIVT01014711001,chr19.249.1,chr19.249.2,chr19.249.3
GSVIVG01012654001.Genoscope12X	3	GSVIVT01012654001,chr10.284.1,chr10.284.2
GSVIVG01013365001.Genoscope12X	4	GSVIVT01013365001,chr18.744.1,chr18.744.2,chr18.744.3
GSVIVG01012617001.Genoscope12X	3	GSVIVT01012617001,chr10.1.1,chr10.1.2
GSVIVG01015093001.Genoscope12X	6	GSVIVT01015093001,chr11.38.1,chr11.38.2,chr11.38.3,chr11.38.4,chr11.38.5
GSVIVG01026833001.Genoscope12X	9	GSVIVT01026833001,chr15.327.1,chr15.327.4,chr15.327.5,chr15.327.6,chr15.327.11,chr15.327.12,chr15.327.14,chr15.327.15
GSVIVG01034722001.Genoscope12X	7	GSVIVT01034722001,chr13.777.1,chr13.777.2,chr13.777.3,chr13.777.4,chr13.777.5,chr13.777.6
GSVIVG01011458001.Genoscope12X	9	GSVIVT01011458001,chr14.633.1,chr14.633.2,chr14.633.3,chr14.633.4,chr14.633.5,chr14.633.6,chr14.633.7,chr14.633.8
GSVIVG01015303001.Genoscope12X	2	GSVIVT01015303001,chr11.554.1
GSVIVG01025642001.Genoscope12X	3	GSVIVT01025642001,chr8.837.1,chr8.837.2
GSVIVG01017121001.Genoscope12X	6	GSVIVT01017121001,chr9.494.1,chr9.494.2,chr9.494.3,chr9.494.5,chr9.494.6
GSVIVG01038348001.Genoscope12X	4	GSVIVT01038348001,chr7.812.1,chr7.812.2,chr7.812.3
GSVIVG01009494001.Genoscope12X	7	GSVIVT01009494001,chr18.365.1,chr18.365.2,chr18.365.3,chr18.365.4,chr18.365.6,chr18.365.7
GSVIVG01015153001.Genoscope12X	7	GSVIVT01015153001,chr11.491.1,chr11.491.2,chr11.491.3,chr11.491.4,chr11.491.5,chr11.491.6
GSVIVG01008948001.Genoscope12X	3	GSVIVT01008948001,chr18.148.1,chr18.148.3
GSVIVG01009071001.Genoscope12X	6	GSVIVT01009071001,chr18.202.1,chr18.202.2,chr18.202.3,chr18.202.4,chr18.202.6
GSVIVG01038041001.Genoscope12X	6	GSVIVT01038041001,chr19.299.1,chr19.299.2,chr19.299.3,chr19.299.4,chr19.299.5
GSVIVG01036785001.Genoscope12X	2	GSVIVT01036785001,chr19.727.1
GSVIVG01008354001.Genoscope12X	4	GSVIVT01008354001,chr17.511.1,chr17.511.2,chr17.511.3
GSVIVG01023815001.Genoscope12X	5	GSVIVT01023815001,chr3.494.1,chr3.494.2,chr3.494.4,chr3.494.5
GSVIVG01036124001.Genoscope12X	6	GSVIVT01036124001,chr6.1044.1,chr6.1044.2,chr6.1044.3,chr6.1044.4,chr6.1044.5
GSVIVG01022920001.Genoscope12X	5	GSVIVT01022920001,chr12.728.1,chr12.728.2,chr12.728.3,chr12.728.4
GSVIVG01025409001.Genoscope12X	3	GSVIVT01025409001,chr6.544.2,chr6.544.3
GSVIVG01021114001.Genoscope12X	7	GSVIVT01021114001,chr10.69.1,chr10.69.2,chr10.69.3,chr10.69.4,chr10.69.5,chr10.69.7
GSVIVG01038547001.Genoscope12X	5	GSVIVT01038547001,chr16.690.1,chr16.690.2,chr16.690.3,chr16.690.4
GSVIVG01011584001.Genoscope12X	7	GSVIVT01011584001,chr1.252.1,chr1.253.1,chr1.253.3,chr1.253.5,chr1.253.6,chr1.253.8
GSVIVG01025433001.Genoscope12X	5	GSVIVT01025433001,chr6.24.1,chr6.24.2,chr6.24.3,chr6.24.4
GSVIVG01021392001.Genoscope12X	4	GSVIVT01021392001,chr10.415.1,chr10.415.2,chr10.415.3
GSVIVG01035600001.Genoscope12X	4	GSVIVT01035600001,chr4.615.1,chr4.615.2,chr4.615.3
GSVIVG01007910001.Genoscope12X	5	GSVIVT01007910001,chr17.251.1,chr17.251.2,chr17.251.3,chr17.251.4
GSVIVG01027181001.Genoscope12X	4	GSVIVT01027181001,chr15.566.1,chr15.566.2,chr15.566.3
GSVIVG01012730001.Genoscope12X	3	GSVIVT01012730001,chr10.37.1,chr10.37.2
GSVIVG01017978001.Genoscope12X	7	GSVIVT01017978001,chr5.769.1,chr5.769.2,chr5.769.3,chr5.769.4,chr5.769.5,chr5.769.6
GSVIVG01023689001.Genoscope12X	3	GSVIVT01023689001,chr11.301.1,chr11.301.2
GSVIVG01030640001.Genoscope12X	4	GSVIVT01030640001,chr12.197.1,chr12.197.2,chr12.197.4
GSVIVG01024196001.Genoscope12X	3	GSVIVT01024196001,chr3.12.1,chr3.12.2
GSVIVG01010495001.Genoscope12X	13	GSVIVT01010495001,chr1.1083.1,chr1.1083.2,chr1.1083.3,chr1.1083.4,chr1.1083.5,chr1.1083.10,chr1.1083.11,chr1.1083.6,chr1.1083.7,chr1.1083.8,chr1.1083.9,chr1.1083.12
GSVIVG01029842001.Genoscope12X	9	GSVIVT01029842001,chr8.625.1,chr8.625.2,chr8.625.3,chr8.625.4,chr8.625.5,chr8.625.7,chr8.625.8,chr8.625.9
GSVIVG01032380001.Genoscope12X	5	GSVIVT01032380001,chr14.1082.1,chr14.1082.2,chr14.1082.3,chr14.1082.4
GSVIVG01027456001.Genoscope12X	7	GSVIVT01027456001,chr15.188.1,chr15.188.2,chr15.188.3,chr15.188.4,chr15.188.5,chr15.188.6
GSVIVG01036516001.Genoscope12X	2	GSVIVT01036516001,chr14.960.2
GSVIVG01012051001.Genoscope12X	4	GSVIVT01012051001,chr1.648.1,chr1.648.2,chr1.648.3
GSVIVG01032414001.Genoscope12X	3	GSVIVT01032414001,chr14.536.1,chr14.536.3
GSVIVG01007444001.Genoscope12X	4	GSVIVT01007444001,chrUn.919.1,chrUn.919.2,chrUn.919.4
GSVIVG01030993001.Genoscope12X	2	GSVIVT01030993001,chr14.312.1
GSVIVG01032815001.Genoscope12X	5	GSVIVT01032815001,chr13.23.1,chr13.23.3,chr13.23.4,chr13.23.5
GSVIVG01014494001.Genoscope12X	3	GSVIVT01014494001,chr19.487.1,chr19.487.2
GSVIVG01017472001.Genoscope12X	6	GSVIVT01017472001,chr9.583.1,chr9.583.2,chr9.583.3,chr9.583.4,chr9.583.5
GSVIVG01003420001.Genoscope12X	5	GSVIVT01003420001,chr7.323.1,chr7.323.2,chr7.323.3,chr7.323.4
GSVIVG01027410001.Genoscope12X	4	GSVIVT01027410001,chr15.203.1,chr15.203.2,chr15.203.3
GSVIVG01009920001.Genoscope12X	7	GSVIVT01009920001,chr18.1157.1,chr18.1157.2,chr18.1157.4,chr18.1157.5,chr18.1157.6,chr18.1157.7
GSVIVG01029850001.Genoscope12X	4	GSVIVT01029850001,chr8.14.1,chr8.14.2,chr8.14.3
GSVIVG01008958001.Genoscope12X	3	GSVIVT01008958001,chr18.839.1,chr18.839.2
GSVIVG01012625001.Genoscope12X	5	GSVIVT01012625001,chr10.269.1,chr10.269.3,chr10.269.4,chr10.269.5
GSVIVG01037754001.Genoscope12X	3	GSVIVT01037754001,chr19.581.1,chr19.581.2
GSVIVG01009901001.Genoscope12X	6	GSVIVT01009901001,chr18.489.1,chr18.489.2,chr18.489.3,chr18.489.4,chr18.489.5
GSVIVG01017353001.Genoscope12X	2	GSVIVT01017353001,chr9.173.1
GSVIVG01021226001.Genoscope12X	7	GSVIVT01021226001,chr10.102.1,chr10.102.2,chr10.102.3,chr10.102.4,chr10.102.5,chr10.102.6
GSVIVG01007883001.Genoscope12X	6	GSVIVT01007883001,chr17.672.1,chr17.672.2,chr17.672.3,chr17.672.4,chr17.672.5
GSVIVG01019449001.Genoscope12X	3	GSVIVT01019449001,chr2.30.2,chr2.30.3
GSVIVG01008453001.Genoscope12X	6	GSVIVT01008453001,chr17.74.1,chr17.74.2,chr17.74.3,chr17.74.4,chr17.74.5
GSVIVG01016790001.Genoscope12X	2	GSVIVT01016790001,chr9.380.1
GSVIVG01008137001.Genoscope12X	3	GSVIVT01008137001,chr17.177.1,chr17.177.2
GSVIVG01009147001.Genoscope12X	5	GSVIVT01009147001,chr18.911.1,chr18.911.2,chr18.911.3,chr18.911.4
GSVIVG01014020001.Genoscope12X	5	GSVIVT01014020001,chr16.466.1,chr16.466.2,chr16.466.3,chr16.466.4
GSVIVG01013242001.Genoscope12X	3	GSVIVT01013242001,chr2.618.1,chr2.618.3
GSVIVG01008631001.Genoscope12X	5	GSVIVT01008631001,chr17.16.1,chr17.16.2,chr17.16.3,chr17.16.4
GSVIVG01016560001.Genoscope12X	2	GSVIVT01016560001,chr13.127.2
GSVIVG01035860001.Genoscope12X	5	GSVIVT01035860001,chr4.692.1,chr4.692.2,chr4.692.3,chr4.692.4
GSVIVG01034027001.Genoscope12X	4	GSVIVT01034027001,chr8.334.1,chr8.334.2,chr8.334.4
GSVIVG01019884001.Genoscope12X	5	GSVIVT01019884001,chr2.559.1,chr2.559.2,chr2.559.3,chr2.559.4
GSVIVG01009498001.Genoscope12X	6	GSVIVT01009498001,chr18.1027.1,chr18.1027.2,chr18.1027.3,chr18.1027.5,chr18.1027.6
GSVIVG01010745001.Genoscope12X	3	GSVIVT01010745001,chr5.1008.1,chr5.1008.3
GSVIVG01023232001.Genoscope12X	4	GSVIVT01023232001,chr12.345.1,chr12.345.2,chr12.345.4
GSVIVG01000149001.Genoscope12X	5	GSVIVT01000149001,chr7.858.1,chr7.858.2,chr7.858.3,chr7.858.5
GSVIVG01000259001.Genoscope12X	6	GSVIVT01000259001,chr7.489.1,chr7.489.2,chr7.489.3,chr7.489.4,chr7.489.6
GSVIVG01032402001.Genoscope12X	3	GSVIVT01032402001,chr14.530.1,chr14.530.2
GSVIVG01018381001.Genoscope12X	2	GSVIVT01018381001,chr15.408.1
GSVIVG01027307001.Genoscope12X	2	GSVIVT01027307001,chr13.833.1
GSVIVG01007583001.Genoscope12X	4	GSVIVT01007583001,chr17.356.1,chr17.356.2,chr17.356.4
GSVIVG01038666001.Genoscope12X	4	GSVIVT01038666001,chr16.642.1,chr16.642.2,chr16.642.4
GSVIVG01005682001.Genoscope12X	5	GSVIVT01005682001,chrUn.219.1,chrUn.219.2,chrUn.219.3,chrUn.219.4
GSVIVG01032857001.Genoscope12X	3	GSVIVT01032857001,chr13.10.1,chr13.10.2
GSVIVG01000217001.Genoscope12X	3	GSVIVT01000217001,chr7.882.1,chr7.882.2
GSVIVG01028854001.Genoscope12X	6	GSVIVT01028854001,chr16.227.1,chr16.227.2,chr16.227.3,chr16.227.4,chr16.227.5
GSVIVG01016786001.Genoscope12X	5	GSVIVT01016786001,chr9.376.1,chr9.376.3,chr9.376.4,chr9.376.5
GSVIVG01009254001.Genoscope12X	6	GSVIVT01009254001,chr18.278.1,chr18.278.2,chr18.278.3,chr18.278.5,chr18.278.6
GSVIVG01035473001.Genoscope12X	5	GSVIVT01035473001,chr4.62.1,chr4.62.2,chr4.62.4,chr4.62.5
GSVIVG01035025001.Genoscope12X	5	GSVIVT01035025001,chr5.587.1,chr5.587.2,chr5.587.3,chr5.587.4
GSVIVG01031457001.Genoscope12X	8	GSVIVT01031457001,chr6.432.1,chr6.432.2,chr6.432.3,chr6.432.4,chr6.432.5,chr6.432.7,chr6.432.8
GSVIVG01007537001.Genoscope12X	7	GSVIVT01007537001,chr17.783.1,chr17.783.2,chr17.783.3,chr17.783.4,chr17.783.5,chr17.783.6
GSVIVG01027447001.Genoscope12X	4	GSVIVT01027447001,chr15.189.1,chr15.189.2,chr15.189.4
GSVIVG01015438001.Genoscope12X	6	GSVIVT01015438001,chr11.616.1,chr11.616.2,chr11.616.3,chr11.616.4,chr11.616.5
GSVIVG01007901001.Genoscope12X	2	GSVIVT01007901001,chr17.256.2
GSVIVG01019440001.Genoscope12X	7	GSVIVT01019440001,chr2.391.1,chr2.391.2,chr2.391.3,chr2.391.5,chr2.391.6,chr2.391.7
GSVIVG01019978001.Genoscope12X	10	GSVIVT01019978001,chr1.391.1,chr1.391.2,chr1.391.3,chr1.391.4,chr1.391.5,chr1.391.6,chr1.391.7,chr1.391.8,chr1.391.9
GSVIVG01022337001.Genoscope12X	6	GSVIVT01022337001,chr7.445.1,chr7.445.2,chr7.445.3,chr7.445.4,chr7.445.5
GSVIVG01032466001.Genoscope12X	24	GSVIVT01032466001,chr14.1118.1,chr14.1118.2,chr14.1118.3,chr14.1118.4,chr14.1118.5,chr14.1118.6,chr14.1118.7,chr14.1118.10,chr14.1118.11,chr14.1118.12,chr14.1118.13,chr14.1118.14,chr14.1118.15,chr14.1118.16,chr14.1118.17,chr14.1118.18,chr14.1118.19,chr14.1118.8,chr14.1118.9,chr14.1118.21,chr14.1118.22,chr14.1118.23,chr14.1118.24
GSVIVG01031037001.Genoscope12X	3	GSVIVT01031037001,chr14.934.1,chr14.934.3
GSVIVG01029551001.Genoscope12X	5	GSVIVT01029551001,chr9.296.1,chr9.296.2,chr9.296.4,chr9.296.5
GSVIVG01025723001.Genoscope12X	4	GSVIVT01025723001,chr8.804.1,chr8.804.2,chr8.804.3
GSVIVG01000150001.Genoscope12X	2	GSVIVT01000150001,chr7.344.2
GSVIVG01032362001.Genoscope12X	2	GSVIVT01032362001,chr14.515.1
GSVIVG01002004001.Genoscope12X	3	GSVIVT01002004001,chr19.164.1,chr19.164.3
GSVIVG01010022001.Genoscope12X	4	GSVIVT01010022001,chr18.1191.1,chr18.1191.2,chr18.1191.3
GSVIVG01014457001.Genoscope12X	5	GSVIVT01014457001,chr19.120.1,chr19.120.3,chr19.120.4,chr19.120.5
GSVIVG01028646001.Genoscope12X	4	GSVIVT01028646001,chr7.293.1,chr7.293.2,chr7.293.3
GSVIVG01025195001.Genoscope12X	4	GSVIVT01025195001,chr6.81.1,chr6.81.2,chr6.81.3
GSVIVG01020121001.Genoscope12X	3	GSVIVT01020121001,chr1.349.1,chr1.349.3
GSVIVG01036450001.Genoscope12X	3	GSVIVT01036450001,chr14.941.1,chr14.941.3
GSVIVG01029854001.Genoscope12X	6	GSVIVT01029854001,chr8.16.1,chr8.16.2,chr8.16.3,chr8.16.4,chr8.16.5
GSVIVG01026614001.Genoscope12X	2	GSVIVT01026614001,chr4.986.1
GSVIVG01005751001.Genoscope12X	8	GSVIVT01005751001,chrUn.225.1,chrUn.225.3,chrUn.225.4,chrUn.225.5,chrUn.225.6,chrUn.225.7,chrUn.225.8
GSVIVG01014330001.Genoscope12X	7	GSVIVT01014330001,chr19.77.1,chr19.77.2,chr19.77.3,chr19.77.4,chr19.77.5,chr19.77.6
GSVIVG01038190001.Genoscope12X	2	GSVIVT01038190001,chr5.1056.2
GSVIVG01019866001.Genoscope12X	3	GSVIVT01019866001,chr2.548.1,chr2.548.2
GSVIVG01001831001.Genoscope12X	3	GSVIVT01001831001,chr14.489.1,chr14.489.2
GSVIVG01013755001.Genoscope12X	20	GSVIVT01013755001,chr1.301.1,chr1.301.2,chr1.301.3,chr1.301.4,chr1.301.5,chr1.301.6,chr1.301.10,chr1.301.7,chr1.301.8,chr1.301.9,chr1.301.11,chr1.301.12,chr1.301.13,chr1.301.14,chr1.301.15,chr1.301.16,chr1.301.17,chr1.301.18,chr1.301.19
GSVIVG01017675001.Genoscope12X	7	GSVIVT01017675001,chr5.634.1,chr5.634.2,chr5.634.3,chr5.634.4,chr5.634.5,chr5.634.6
GSVIVG01032942001.Genoscope12X	7	GSVIVT01032942001,chr14.997.1,chr14.997.2,chr14.997.3,chr14.997.4,chr14.997.5,chr14.997.6
GSVIVG01004719001.Genoscope12X	3	GSVIVT01004719001,chrUn.664.1,chrUn.664.2
GSVIVG01009487001.Genoscope12X	7	GSVIVT01009487001,chr18.364.1,chr18.364.2,chr18.364.3,chr18.364.4,chr18.364.5,chr18.364.6
GSVIVG01031709001.Genoscope12X	6	GSVIVT01031709001,chr3.508.1,chr3.508.2,chr3.508.3,chr3.508.4,chr3.508.5
GSVIVG01032734001.Genoscope12X	2	GSVIVT01032734001,chr13.50.1
GSVIVG01019568001.Genoscope12X	7	GSVIVT01019568001,chr2.439.1,chr2.439.2,chr2.439.3,chr2.439.4,chr2.439.5,chr2.439.6
GSVIVG01016574001.Genoscope12X	11	GSVIVT01016574001,chr13.120.1,chr13.120.2,chr13.120.3,chr13.120.10,chr13.120.4,chr13.120.5,chr13.120.6,chr13.120.7,chr13.120.8,chr13.120.9
GSVIVG01028455001.Genoscope12X	4	GSVIVT01028455001,chr7.269.1,chr7.269.2,chr7.269.3
GSVIVG01035877001.Genoscope12X	3	GSVIVT01035877001,chr4.190.1,chr4.190.2
GSVIVG01027170001.Genoscope12X	4	GSVIVT01027170001,chr15.572.1,chr15.572.2,chr15.572.3
GSVIVG01033848001.Genoscope12X	2	GSVIVT01033848001,chr8.396.1
GSVIVG01010375001.Genoscope12X	4	GSVIVT01010375001,chr1.1057.1,chr1.1057.3,chr1.1057.4
GSVIVG01006337001.Genoscope12X	3	GSVIVT01006337001,chr10_random.13.1,chr10_random.13.2
GSVIVG01015589001.Genoscope12X	4	GSVIVT01015589001,chr11.208.1,chr11.208.2,chr11.208.4
GSVIVG01009803001.Genoscope12X	4	GSVIVT01009803001,chr18.464.1,chr18.464.2,chr18.464.3
GSVIVG01032633001.Genoscope12X	3	GSVIVT01032633001,chr13.84.1,chr13.84.2
GSVIVG01035337001.Genoscope12X	3	GSVIVT01035337001,chr4.522.1,chr4.522.2
GSVIVG01001859001.Genoscope12X	3	GSVIVT01001859001,chr5_random.3.1,chr5_random.3.2
GSVIVG01026559001.Genoscope12X	4	GSVIVT01026559001,chr4.1001.1,chr4.1001.2,chr4.1001.3
GSVIVG01018070001.Genoscope12X	2	GSVIVT01018070001,chr5.245.1
GSVIVG01009228001.Genoscope12X	3	GSVIVT01009228001,chr18.272.1,chr18.272.2
GSVIVG01027563001.Genoscope12X	6	GSVIVT01027563001,chr15.150.1,chr15.150.2,chr15.150.3,chr15.150.4,chr15.150.5
GSVIVG01035843001.Genoscope12X	4	GSVIVT01035843001,chr4.174.1,chr4.174.2,chr4.174.3
GSVIVG01020301001.Genoscope12X	5	GSVIVT01020301001,chr19.712.1,chr19.712.2,chr19.712.3,chr19.712.4
GSVIVG01018040001.Genoscope12X	3	GSVIVT01018040001,chr5.792.1,chr5.792.2
GSVIVG01000169001.Genoscope12X	4	GSVIVT01000169001,chr7.347.1,chr7.347.2,chr7.347.3
GSVIVG01014705001.Genoscope12X	3	GSVIVT01014705001,chr19.246.1,chr19.246.2
GSVIVG01016524001.Genoscope12X	6	GSVIVT01016524001,chr13.630.1,chr13.630.2,chr13.630.3,chr13.630.4,chr13.630.5
GSVIVG01001088001.Genoscope12X	3	GSVIVT01001088001,chr1.1118.1,chr1.1118.2
GSVIVG01024668001.Genoscope12X	5	GSVIVT01024668001,chr6.823.1,chr6.823.2,chr6.823.3,chr6.823.4
GSVIVG01017678001.Genoscope12X	5	GSVIVT01017678001,chr5.103.1,chr5.103.2,chr5.103.3,chr5.103.4
GSVIVG01024047001.Genoscope12X	2	GSVIVT01024047001,chr3.413.1
GSVIVG01008975001.Genoscope12X	3	GSVIVT01008975001,chr18.162.2,chr18.162.3
GSVIVG01010634001.Genoscope12X	6	GSVIVT01010634001,chr16.158.1,chr16.158.2,chr16.158.3,chr16.158.4,chr16.158.5
GSVIVG01013580001.Genoscope12X	4	GSVIVT01013580001,chr5.453.1,chr5.453.2,chr5.453.3
GSVIVG01011060001.Genoscope12X	3	GSVIVT01011060001,chr7.79.1,chr7.79.3
GSVIVG01013938001.Genoscope12X	7	GSVIVT01013938001,chr16.85.1,chr16.85.2,chr16.85.3,chr16.85.4,chr16.85.5,chr16.85.6
GSVIVG01016352001.Genoscope12X	3	GSVIVT01016352001,chr13.691.1,chr13.691.2
GSVIVG01016262001.Genoscope12X	5	GSVIVT01016262001,chr13.234.1,chr13.234.2,chr13.234.3,chr13.234.4
GSVIVG01007647001.Genoscope12X	6	GSVIVT01007647001,chr17.752.1,chr17.752.2,chr17.752.3,chr17.752.4,chr17.752.5
GSVIVG01026624001.Genoscope12X	4	GSVIVT01026624001,chr4.983.1,chr4.983.2,chr4.983.3
GSVIVG01034090001.Genoscope12X	7	GSVIVT01034090001,chr8.320.1,chr8.320.2,chr8.320.3,chr8.320.4,chr8.320.5,chr8.320.6
GSVIVG01030439001.Genoscope12X	3	GSVIVT01030439001,chr12.525.1,chr12.525.2
GSVIVG01035395001.Genoscope12X	4	GSVIVT01035395001,chr4.34.1,chr4.34.2,chr4.34.3
GSVIVG01020129001.Genoscope12X	4	GSVIVT01020129001,chr1.921.1,chr1.921.3,chr1.921.4
GSVIVG01016366001.Genoscope12X	4	GSVIVT01016366001,chr13.192.1,chr13.192.2,chr13.192.3
GSVIVG01023894001.Genoscope12X	2	GSVIVT01023894001,chr3.461.2
GSVIVG01036648001.Genoscope12X	3	GSVIVT01036648001,chr13.855.1,chr13.855.2
GSVIVG01035575001.Genoscope12X	5	GSVIVT01035575001,chr4.101.1,chr4.101.2,chr4.101.3,chr4.101.4
GSVIVG01038517001.Genoscope12X	3	GSVIVT01038517001,chr3.644.1,chr3.644.2
GSVIVG01012079001.Genoscope12X	4	GSVIVT01012079001,chr1.63.1,chr1.63.2,chr1.63.3
GSVIVG01011626001.Genoscope12X	5	GSVIVT01011626001,chr1.236.1,chr1.236.2,chr1.236.3,chr1.236.4
GSVIVG01029024001.Genoscope12X	4	GSVIVT01029024001,chr5.893.1,chr5.893.2,chr5.893.3
GSVIVG01008663001.Genoscope12X	3	GSVIVT01008663001,chr17.404.2,chr17.404.3
GSVIVG01023827001.Genoscope12X	2	GSVIVT01023827001,chr3.118.1
GSVIVG01016550001.Genoscope12X	3	GSVIVT01016550001,chr13.130.1,chr13.130.2
GSVIVG01008045001.Genoscope12X	8	GSVIVT01008045001,chr17.621.1,chr17.621.2,chr17.621.3,chr17.621.4,chr17.621.5,chr17.621.6,chr17.621.7
GSVIVG01017647001.Genoscope12X	4	GSVIVT01017647001,chr5.94.2,chr5.94.3,chr5.94.4
GSVIVG01037592001.Genoscope12X	3	GSVIVT01037592001,chr6.311.1,chr6.311.2
GSVIVG01035483001.Genoscope12X	8	GSVIVT01035483001,chr4.65.1,chr4.65.2,chr4.65.3,chr4.65.4,chr4.65.5,chr4.65.6,chr4.65.7
GSVIVG01009838001.Genoscope12X	8	GSVIVT01009838001,chr18.476.1,chr18.476.2,chr18.476.4,chr18.476.5,chr18.476.6,chr18.476.7,chr18.476.8
GSVIVG01027490001.Genoscope12X	6	GSVIVT01027490001,chr15.179.1,chr15.179.2,chr15.179.3,chr15.179.4,chr15.179.5
GSVIVG01009318001.Genoscope12X	4	GSVIVT01009318001,chr18.966.1,chr18.966.2,chr18.966.3
GSVIVG01026448001.Genoscope12X	3	GSVIVT01026448001,chr4.1048.1,chr4.1048.2
GSVIVG01014850001.Genoscope12X	7	GSVIVT01014850001,chr19.282.1,chr19.282.2,chr19.282.3,chr19.282.4,chr19.282.5,chr19.282.6
GSVIVG01015335001.Genoscope12X	6	GSVIVT01015335001,chr11.564.1,chr11.564.2,chr11.564.3,chr11.564.5,chr11.564.6
GSVIVG01016093001.Genoscope12X	5	GSVIVT01016093001,chr9.258.1,chr9.258.3,chr9.258.4,chr9.258.5
GSVIVG01007975001.Genoscope12X	4	GSVIVT01007975001,chr17.239.1,chr17.239.2,chr17.239.3
GSVIVG01030523001.Genoscope12X	6	GSVIVT01030523001,chr12.553.1,chr12.553.2,chr12.553.5,chr12.553.10,chr12.553.9
GSVIVG01001855001.Genoscope12X	2	GSVIVT01001855001,chr5_random.7.1
GSVIVG01026015001.Genoscope12X	2	GSVIVT01026015001,chr18.1294.1
GSVIVG01021653001.Genoscope12X	3	GSVIVT01021653001,chr10.505.1,chr10.505.2
GSVIVG01035525001.Genoscope12X	6	GSVIVT01035525001,chr4.80.1,chr4.80.2,chr4.80.3,chr4.80.4,chr4.80.5
GSVIVG01017864001.Genoscope12X	4	GSVIVT01017864001,chr5.170.1,chr5.170.2,chr5.170.3
GSVIVG01029981001.Genoscope12X	4	GSVIVT01029981001,chr8.656.1,chr8.656.2,chr8.656.3
GSVIVG01005902001.Genoscope12X	3	GSVIVT01005902001,chr16_random.4.1,chr16_random.4.2
GSVIVG01010108001.Genoscope12X	4	GSVIVT01010108001,chr1.986.1,chr1.986.2,chr1.986.3
GSVIVG01036490001.Genoscope12X	8	GSVIVT01036490001,chr14.950.1,chr14.950.2,chr14.950.3,chr14.950.4,chr14.950.5,chr14.950.6,chr14.950.7
GSVIVG01018104001.Genoscope12X	3	GSVIVT01018104001,chr5.815.1,chr5.815.2
GSVIVG01030881001.Genoscope12X	3	GSVIVT01030881001,chr14.891.1,chr14.891.2
GSVIVG01013175001.Genoscope12X	4	GSVIVT01013175001,chr2.640.1,chr2.640.2,chr2.640.3
GSVIVG01027475001.Genoscope12X	5	GSVIVT01027475001,chr15.533.1,chr15.533.2,chr15.533.3,chr15.533.4
GSVIVG01031207001.Genoscope12X	6	GSVIVT01031207001,chr14.705.1,chr14.705.2,chr14.705.3,chr14.705.4,chr14.705.5
GSVIVG01037418001.Genoscope12X	4	GSVIVT01037418001,chr6.905.1,chr6.905.3,chr6.905.4
GSVIVG01033547001.Genoscope12X	2	GSVIVT01033547001,chr8.1077.2
GSVIVG01025100001.Genoscope12X	4	GSVIVT01025100001,chr6.127.1,chr6.127.2,chr6.127.3
GSVIVG01032266001.Genoscope12X	4	GSVIVT01032266001,chr11.791.1,chr11.791.2,chr11.791.4
GSVIVG01032554001.Genoscope12X	4	GSVIVT01032554001,chr14.584.1,chr14.584.3,chr14.584.4
GSVIVG01020070001.Genoscope12X	6	GSVIVT01020070001,chr1.362.1,chr1.362.2,chr1.362.3,chr1.362.4,chr1.362.5
GSVIVG01022425001.Genoscope12X	3	GSVIVT01022425001,chr7.1007.1,chr7.1007.2
GSVIVG01031935001.Genoscope12X	4	GSVIVT01031935001,chr3.567.1,chr3.567.2,chr3.567.3
GSVIVG01027527001.Genoscope12X	2	GSVIVT01027527001,chr15.164.1
[truncated: 1,276 more rows]
