# Supplementary material for: Candidate genes for grape white rot resistance based on SMRT and Illumina sequencing
Source: BMC Plant Biol. 2019 Nov 15;19:501. doi: 10.1186/s12870-019-2119-x (PMC6858721; doi:10.1186/s12870-019-2119-x)
Supplement: Supplementary file 8 — Additional file 8: Data S6. LncRNAs predicated by CPAT software based on the novel genes and isoforms from SMRT data [file 12870_2019_2119_MOESM8_ESM.xls]

mRNA_size	ORF_size	Fickett_score	Hexamer_score	coding_prob
CHR1.1011.1	614	99	0.5356	-0.0341777166327	0.0352917173846824
CHR1.1030.1	1047	315	0.7389	0.0255764528819	0.116530927182465
CHR1.1032.1	555	123	0.3946	-0.0588028603956	0.0338734376510122
CHR1.1041.1	517	126	0.4305	-0.0268863611573	0.0478861688987793
CHR1.1044.1	2732	327	0.605	-0.158012935507	0.00409312532972287
CHR1.1112.1	491	117	0.7766	-0.120854350585	0.0197176921788478
CHR1.1123.1	1485	159	0.8523	-0.294370613631	0.00168437170421019
CHR1.1136.1	571	75	0.7384	-0.123494200194	0.014148982015648
CHR1.115.1	573	114	0.4744	0.0199496482154	0.064913207814711
CHR1.151.1	878	165	0.6887	-0.4635464117	0.000659849118922823
CHR1.196.1	653	180	0.8556	0.0472787210256	0.105899766013766
CHR1.226.1	433	258	0.9844	-0.00509813818981	0.121657344809914
CHR1.231.1	1254	252	0.4669	-0.219625683913	0.00721556884111081
CHR1.290.1	1673	273	0.3698	-0.346904913715	0.00155079512793216
CHR1.328.1	634	144	0.998	-0.0438086615845	0.0400620698242268
CHR1.333.1	583	255	0.5938	-0.0858990857093	0.0510370126705727
CHR1.335.1	965	222	0.4029	-0.21389655883	0.00877950548823339
CHR1.378.1	990	105	0.5129	-0.445646433925	0.000502086068120307
CHR1.418.1	665	138	0.4665	-0.158285887873	0.0129446647286508
CHR1.427.1	600	132	0.543	-0.0866686235018	0.0262140812122213
CHR1.472.1	1753	111	1.0667	-0.166336991962	0.00330992822690474
CHR1.472.2	1664	111	1.0667	-0.166336991962	0.00363565498922836
CHR1.498.1	814	165	0.7862	-0.283572085502	0.003914275329417
CHR1.510.1	1519	240	0.3982	-0.179878016744	0.00745813445369964
CHR1.512.1	655	75	0.6728	-0.334470190563	0.00175390771400374
CHR1.513.1	1188	123	0.8309	-0.035851106563	0.0218599312292716
CHR1.515.1	428	72	0.5008	-0.0861892456747	0.0228973742600968
CHR1.544.1	466	81	0.4661	-0.504380278021	0.000438476272162203
CHR1.566.1	1279	192	0.891	0.175908274476	0.181759309915723
CHR1.59.1	768	132	0.9221	-0.303587335237	0.00284328155999223
CHR1.597.1	801	255	0.5848	-0.0985566721039	0.0364664846362348
CHR1.61.1	717	120	0.5565	-0.120342279636	0.0159102929083772
CHR1.690.1	925	111	0.5803	-0.143197945134	0.00983908447725878
CHR1.722.1	1359	114	0.8321	-0.217148308088	0.00314406656604466
CHR1.722.2	868	111	0.8321	-0.127924251178	0.0120671510335861
CHR1.722.3	648	228	0.6144	0.0154810164259	0.102345113377382
CHR1.732.1	637	132	0.817	-0.0977269650093	0.0227764532602757
CHR1.743.1	1085	141	1.1374	-0.0458214949786	0.0243888407932207
CHR1.749.1	1431	303	0.554	0.0753711365307	0.116834361861772
CHR1.76.1	1055	123	0.7665	-0.129243253967	0.0104496463256998
CHR1.783.1	421	72	0.9184	-0.449522125837	0.000739241046124135
CHR1.784.1	743	120	0.8446	0.114476605617	0.128623946280936
CHR1.788.1	769	492	0.5919	-0.0931213433281	0.12965848849223
CHR1.799.1	463	246	0.6502	0.0544451484055	0.181447452665703
CHR1.804.1	1280	147	0.929	-0.135138758047	0.00888348843138661
CHR1.812.1	785	144	0.5847	0.0540085988187	0.0828329165306013
CHR1.840.1	482	129	0.6363	-0.152799790595	0.0157265942230611
CHR1.853.1	521	153	0.6916	-0.14600631345	0.0182910440474698
CHR1.864.1	914	81	0.8058	-0.12211930849	0.0103423022949914
CHR1.868.1	882	207	0.5158	-0.0473555326955	0.0418021002006897
CHR1.88.1	625	81	0.654	0.0522542345767	0.0695776215060189
CHR1.886.1	627	117	1.0508	0.271166031578	0.42249015974504
CHR1.891.1	1157	204	0.6624	-0.0501512446777	0.0303012801456229
CHR1.917.1	797	210	0.5494	-0.0806095918187	0.0341300982750409
CHR1.93.1	481	189	1.1685	0.393610378811	0.802134440268356
CHR1.937.1	953	165	1.0496	0.0665876085608	0.0872488738457733
CHR1.949.1	2485	201	0.6794	-0.191403404396	0.00195765753962226
CHR1.951.1	906	111	0.5836	-0.165691738204	0.00811551555374457
CHR1.991.1	552	108	0.6636	-0.104460293691	0.0205612091906327
CHR10.109.1	520	192	1.1016	-0.4394173356	0.00140422364967413
CHR10.110.1	862	111	0.5332	-0.0259214408705	0.0314654474334857
CHR10.122.1	915	213	0.8013	0.230680750946	0.381442450136444
CHR10.13.1	752	186	0.8618	-0.178248238851	0.0126725855595586
CHR10.163.1	736	132	0.7924	-0.194917695202	0.00824112331064484
CHR10.171.1	773	234	0.783	-0.0633797073688	0.0464108140330535
CHR10.185.1	751	120	1.1945	-0.187451399881	0.00816769151168871
CHR10.186.1	673	177	0.6577	-0.13161827822	0.0203012465859067
CHR10.187.1	464	90	0.6386	-0.445427477304	0.000809280643873874
CHR10.188.1	889	105	0.6089	-0.29581425508	0.00232711314316904
CHR10.190.1	575	156	0.5889	-0.514329825856	0.000533639402144536
CHR10.201.1	1584	105	0.6982	-0.179402151781	0.0033803683088099
CHR10.202.1	1152	177	0.7884	-0.0370288046828	0.0298425978527348
CHR10.205.1	558	108	0.4768	-0.171201498298	0.0109164099169649
CHR10.227.1	1015	105	0.7995	-0.475067063244	0.000369622168253939
CHR10.234.1	464	213	0.5381	0.0040539653904	0.10274615597142
CHR10.242.1	599	99	0.5591	0.0504828230194	0.0769040132355944
CHR10.252.1	800	138	0.9183	-0.182340378412	0.00896492552286328
CHR10.264.1	1139	153	0.3983	-0.218569251123	0.00482457652029868
CHR10.270.1	535	162	0.8309	-0.285861547551	0.00505685355729747
CHR10.312.1	826	150	0.4005	-0.249024323975	0.00494443796431843
CHR10.333.1	582	306	0.6877	-0.0548735954581	0.0871132912447431
CHR10.343.1	1245	159	1.0814	0.0110822815433	0.0384816422450165
CHR10.378.1	1193	210	0.669	-0.0699302164444	0.0250889201800947
CHR10.408.2	825	195	0.6118	0.10750999379	0.159723135855258
CHR10.411.1	2228	198	0.5814	-0.115218248933	0.00520868057857879
CHR10.422.1	483	69	0.8189	-0.470643746382	0.000556907030050597
CHR10.441.1	1188	99	0.7725	-0.276421315102	0.00197623204330683
CHR10.442.1	631	108	0.404	-0.24376140231	0.00508872855447832
CHR10.452.1	1579	180	1.1347	0.0408378137377	0.0401471555911867
CHR10.458.1	568	87	1.1019	-0.0110021220975	0.0430003796450005
CHR10.463.1	865	99	0.5986	-0.25763646017	0.00332160826588882
CHR10.476.1	666	111	1.0886	-0.0768056280387	0.0240430990687501
CHR10.479.1	2080	213	0.5779	-0.0925357152044	0.00817840872152436
CHR10.482.1	856	213	0.5607	-0.181336114222	0.012751711165727
CHR10.483.1	592	99	0.9086	-0.0774189060397	0.024210493868123
CHR10.484.1	625	123	0.8639	-0.190725399339	0.00917952327244455
CHR10.486.1	1083	159	0.6466	-0.256076485633	0.00370435521812146
CHR10.487.1	2560	195	0.6643	-0.203373106816	0.00156223139603153
CHR10.495.1	917	135	0.7549	-0.131165342781	0.0126428497991832
CHR10.500.1	411	126	0.5085	-0.0936949032428	0.0289042039470652
CHR10.509.1	976	162	0.4119	-0.165311196554	0.00995015000936613
CHR10.510.1	1096	195	0.5345	-0.015886513436	0.0421445122406896
CHR10.515.1	1172	135	0.8806	-0.0970982482927	0.0133497494482868
CHR10.539.1	800	171	0.9107	-0.0561265912685	0.0347783576171129
CHR10.556.1	1523	198	0.8262	-0.192288746985	0.00527025507747855
CHR10.580.1	559	141	0.4306	-0.15216571674	0.0155607528837342
CHR11.107.1	1354	339	0.7797	-0.0135619547071	0.0695538302370367
CHR11.127.1	1151	216	1.0437	-0.131026105873	0.0152963497532009
CHR11.132.1	2063	189	0.5662	-0.119563658945	0.00566471616631355
CHR11.163.1	786	198	1.3009	0.257445290346	0.457063243261921
CHR11.170.1	917	168	0.807	-0.220325026609	0.006503013710571
CHR11.177.1	498	171	0.8892	0.0485734819054	0.118609534788797
CHR11.189.1	583	90	0.6239	-0.547868445092	0.0002688439436847
CHR11.19.1	1126	168	0.9173	-0.107393381708	0.0151669018016318
CHR11.212.1	1623	339	0.5906	-0.0939221453697	0.0254645469137176
CHR11.224.1	818	138	0.6651	-0.343637880861	0.00190263709589667
CHR11.243.1	574	192	1.0537	0.248850816253	0.484330130811851
CHR11.244.1	574	291	1.1657	0.00715379416226	0.13823003808792
CHR11.245.1	727	276	1.113	0.378739459439	0.812907965375184
CHR11.245.2	523	213	1.0841	0.337730456717	0.721608629769609
CHR11.245.3	483	177	1.0361	0.292753192672	0.591653587912194
CHR11.245.4	495	186	1.0361	0.291470929691	0.597404366158098
CHR11.245.5	527	222	1.0841	0.332033776642	0.719643522648188
CHR11.245.6	439	162	0.6733	-0.113901019788	0.0281600134510661
CHR11.245.7	464	162	0.6733	-0.113901019788	0.0274449120194523
CHR11.245.8	459	162	0.6733	-0.113901019788	0.0275865062346947
CHR11.264.1	537	108	0.8077	-0.00966942373063	0.0500311664636282
CHR11.282.1	1067	105	0.3636	-0.171401258999	0.00628330104987808
CHR11.286.1	2363	141	0.5169	-0.1686781259	0.0019976666815065
CHR11.287.1	666	150	0.8671	-0.2277382339	0.00716430398100007
CHR11.295.1	669	360	0.4676	0.0818765776695	0.300373708833604
CHR11.309.1	543	99	0.7246	-0.0940117739855	0.021814751064555
CHR11.310.1	1331	135	0.9592	-0.0694792208275	0.0146630583533363
CHR11.320.1	951	93	0.8466	-0.13655206629	0.0092599609512788
CHR11.322.1	706	60	0.7842	-0.134913714398	0.0101828256661277
CHR11.328.1	1139	84	0.521	-0.304743806369	0.00146493658622102
CHR11.373.1	519	180	1.0962	-0.0954727503125	0.0338309255967359
CHR11.405.1	359	276	0.7499	-0.247435218315	0.0161172388621236
CHR11.439.1	580	321	0.48	-0.0420698475761	0.104865711777894
CHR11.443.1	573	234	0.6176	-0.207739921551	0.0149564023526966
CHR11.445.1	666	186	0.7893	-0.0609549490042	0.0412296537588913
CHR11.511.1	735	87	1.019	-0.15451465013	0.00949346616310957
CHR11.538.1	624	66	0.6408	-0.0740670348462	0.0202785083076433
CHR11.556.1	745	102	0.9443	-0.105523466106	0.0161431363010782
CHR11.559.1	637	135	0.8109	-0.451536329259	0.000811612945847865
CHR11.603.1	795	168	0.5076	-0.118387181431	0.0192919318468897
CHR11.606.1	696	195	0.8562	-0.0752980535613	0.0367533397325519
CHR11.617.1	1250	105	0.7595	-0.0395219157279	0.0179986899378168
CHR11.656.1	747	120	1.0291	-0.181418181159	0.00868089665591368
CHR11.678.1	1219	192	0.6958	-0.0955341654638	0.0174804703081955
CHR11.678.2	948	165	0.5916	-0.00180209729168	0.0476435834382323
CHR11.678.3	1067	192	0.6958	-0.0955341654638	0.0204687914855544
CHR11.678.4	745	153	0.7009	-0.0989935017553	0.022494220036958
CHR11.686.1	2926	186	0.6095	-0.137651109561	0.00188911812873926
CHR11.687.1	627	102	0.4511	-0.37529563819	0.00141703413219621
CHR11.693.1	1286	159	0.8193	-0.0231229527251	0.0269022955354601
CHR11.694.1	1079	144	0.7548	-0.328713666517	0.00171971653431041
CHR11.696.1	1368	153	0.4868	-0.25733791055	0.0026225508563567
CHR11.699.1	1173	189	0.5783	-0.0920267411815	0.018644477192744
CHR11.733.1	1018	135	0.7792	-0.207718152762	0.00551595256538753
CHR11.739.1	715	183	0.8737	-0.123837375414	0.0215850625632476
CHR11.748.1	960	93	0.6671	-0.0580211961348	0.0191908450383867
CHR11.763.1	1113	87	0.6818	-0.148867715871	0.00673006170541466
CHR11.805.1	597	135	0.63	-0.0340275071393	0.0433775264101428
CHR11.810.1	713	66	0.7213	-0.702097441838	4.73027761050223e-05
CHR11.842.1	898	120	1.1697	-0.0685878056606	0.0214188421899478
CHR11.843.1	488	141	0.8653	-0.224308920295	0.00849989079469335
CHR11.858.1	937	102	0.8431	-0.301618930899	0.00206043002353469
CHR11.878.1	536	108	0.8588	-0.0372004438942	0.0389745150579885
CHR11_RANDOM.6.1	1586	195	0.8293	-0.0277721689605	0.0228664929491662
CHR12.106.1	1278	150	0.8449	-0.0580920600092	0.0186715088807409
CHR12.113.1	1162	228	0.4251	-0.104531876228	0.0206363435184065
CHR12.130.1	322	183	0.7359	0.0758823847092	0.183278445160647
CHR12.138.1	1089	204	0.3563	-0.0481519308295	0.0330759719795803
CHR12.144.1	517	126	0.4033	-0.22453097667	0.00758407186322915
CHR12.159.1	918	99	0.9113	-0.422709821469	0.000653056835162509
CHR12.175.1	622	192	0.5477	-0.140577304457	0.0213130499574274
CHR12.205.1	656	90	1.0518	-0.15907273386	0.0100394656456506
CHR12.216.1	416	219	0.7686	-0.254799273551	0.0104458443045777
CHR12.220.1	1480	183	0.4829	0.0301948193258	0.0408628653290428
CHR12.225.1	1164	192	0.6346	-0.216723354436	0.00590367963656809
CHR12.310.1	1250	192	0.6082	-0.144886233413	0.0106395345655741
CHR12.314.1	179	57	0.7577	-0.231523095762	0.00698908730619065
CHR12.360.1	344	105	0.7501	-0.635802497706	0.000162455495260387
CHR12.37.1	677	153	0.5712	-0.00557268966178	0.0568177338162528
CHR12.370.1	936	132	0.3446	-0.300746956526	0.00244395532646017
CHR12.390.1	357	36	1.0007	-0.190512280592	0.00763615355533649
CHR12.415.1	494	150	1.2468	0.307116157987	0.586647331047449
CHR12.416.1	440	147	1.2423	0.38473736173	0.756020099198482
CHR12.432.1	863	105	0.4782	-0.0075096180603	0.0360877707630432
CHR12.447.1	604	150	0.8835	-0.144202075467	0.0167998473555591
CHR12.454.1	1645	201	0.7409	-0.0890173254217	0.0125068867483215
CHR12.455.1	859	243	0.5099	-0.172051285109	0.016279947533306
CHR12.491.1	1188	171	0.7375	-0.385056607403	0.00103734789813825
CHR12.5.1	862	87	0.7668	-0.0864519925084	0.0157721776089805
CHR12.508.1	1407	69	1.0456	0.0269277187764	0.0235089738104144
CHR12.517.1	501	129	0.7025	-0.12075750252	0.0208144123734037
CHR12.54.1	503	342	0.6587	-0.100690434041	0.0753334639220579
CHR12.54.2	1050	342	0.6587	-0.100690434041	0.0436715479728703
CHR12.599.1	564	90	0.7329	-0.11095777671	0.0173672013560262
CHR12.605.1	889	75	1.0786	-0.34179102035	0.00127839564242978
CHR12.633.1	685	153	0.7187	-0.0830021362219	0.0277664733619025
CHR12.698.1	1654	105	0.7694	-0.198640603203	0.00261533547572926
CHR12.701.1	421	93	0.9745	-0.0225889027072	0.0463008782280138
CHR12.709.1	493	180	0.8324	0.132339657488	0.239917257581854
CHR12.727.1	913	273	0.6065	-0.0657436231257	0.0482304310518082
CHR12.748.1	529	174	1.1312	-0.0745839644603	0.0393215318708663
CHR12.750.1	782	147	0.4115	-0.131448724359	0.0154688352535321
CHR12.763.1	527	96	0.6396	-0.124867310619	0.0163548241843581
CHR12.775.1	685	240	0.6234	-0.0441335488298	0.062160768667093
CHR12.787.1	862	171	0.7838	-0.0837535809489	0.0252691713206075
CHR12.80.1	692	177	0.9414	-0.219821727479	0.0086884926842134
CHR12_RANDOM.21.1	1488	318	0.8438	-0.1963608438	0.0100334988583074
CHR13.112.1	531	105	0.5119	-0.436964839791	0.00088617404362942
CHR13.191.1	705	192	0.6552	0.0771526931269	0.137184091586765
CHR13.196.1	503	93	0.5705	-0.342757337656	0.0020974886351841
CHR13.198.1	504	189	0.8774	0.181447508054	0.343494507945352
CHR13.213.1	873	96	1.0243	-0.0997995527416	0.0144392555971926
CHR13.303.1	706	135	0.7211	-0.00193962121293	0.0520172212419344
CHR13.31.1	396	78	1.0024	-0.0238480532987	0.043439134089008
CHR13.319.1	859	165	0.7959	-0.188118740645	0.0092225906990618
CHR13.322.1	1348	117	0.6642	-0.0912385861988	0.0106534326153848
CHR13.326.1	1182	150	0.7995	-0.194463255429	0.0057063941171177
CHR13.331.1	585	51	0.6739	0.0235013720172	0.0479922109452334
CHR13.340.1	454	105	0.5661	-0.352452062867	0.00214933030359755
CHR13.341.1	587	117	0.4941	-0.12298518488	0.017485617309435
CHR13.343.1	1133	132	0.685	-0.131045214029	0.00993434126814658
CHR13.344.1	587	75	0.6474	-0.530992767759	0.000289888922257127
CHR13.345.1	879	231	0.7137	-0.341653455348	0.0030060915862614
CHR13.348.1	901	102	0.7758	-0.162756374036	0.00799435355650035
CHR13.351.1	1020	291	0.4971	-0.0582377947293	0.0508517013488949
CHR13.358.1	605	204	0.8867	-0.113566598443	0.0297200720019752
CHR13.379.1	1195	279	0.9728	0.122763729396	0.18992019496579
CHR13.387.1	427	171	0.4742	-0.124978565454	0.0269680056998072
CHR13.390.1	2785	303	0.4363	-0.174843399487	0.00289675770185916
CHR13.396.1	564	117	0.8874	-0.00767836007105	0.051933770556392
CHR13.399.1	644	69	1.1458	0.304046335179	0.431168035699063
CHR13.408.1	1084	369	0.5438	-0.00255525718578	0.114994596104558
CHR13.415.2	1127	177	0.5297	-0.0705878601369	0.0224129737258891
CHR13.459.1	1697	177	0.6056	-0.277678276867	0.00173886100654353
CHR13.460.1	538	177	0.756	0.0863692887699	0.160380822674249
CHR13.464.1	659	54	1.1379	-0.0805334541883	0.0172837719835899
CHR13.467.1	1084	114	0.8672	-0.313770467901	0.00167693342759969
CHR13.491.1	951	222	0.7945	0.00792886064973	0.0693769083128203
CHR13.496.1	401	105	0.5131	-0.0810546056589	0.0293930291952164
CHR13.506.1	1319	78	0.7878	-0.214678251609	0.0027637277195274
CHR13.534.1	602	99	0.7465	-0.175722172112	0.00952300773486904
CHR13.561.1	659	312	0.408	-0.0980649337476	0.0567530027580146
CHR13.586.1	794	186	0.4323	-0.236782233822	0.0069724822552198
CHR13.616.1	379	81	0.5877	-0.477096261777	0.000623602393103393
CHR13.629.1	1523	441	0.5096	-0.111062620886	0.0411089762829235
CHR13.633.1	705	114	0.4097	-0.0950391896196	0.0197701928011367
CHR13.673.1	650	153	0.7564	-0.129641179646	0.0186464233044646
CHR13.769.1	1858	243	0.8652	-0.106121564647	0.0106708787746263
CHR13.770.1	459	36	0.7437	-0.447074579916	0.000597917914944448
CHR13.774.1	1058	117	0.7298	-0.203434945364	0.00499790127826799
CHR13.800.1	990	237	0.9518	-0.537747225255	0.000427112446196816
CHR13.809.1	450	105	0.5093	-0.449333489395	0.00085812275710345
CHR13.839.1	501	72	0.9313	0.0387984304508	0.0666994464429586
CHR13.854.1	620	216	0.8921	-0.168226841059	0.0187492493950343
CHR13.858.1	631	204	1.1878	0.0942185016384	0.177717720365273
CHR13.865.1	800	237	0.6285	-0.164506987234	0.0179975992295364
CHR13.865.2	846	168	0.7976	-0.0995485840352	0.0218287739131124
CHR13.866.1	561	117	0.9407	-0.131917928726	0.0165352619330434
CHR13.875.1	1115	186	0.7663	-0.196863351646	0.00726526848787083
CHR13.886.1	753	72	0.4196	-0.150928540001	0.00888173450842461
CHR13.906.1	803	99	1.075	-0.0220917245458	0.032545658664858
CHR13.906.2	1286	147	0.573	-0.0430250531106	0.0209697858505963
CHR13.917.1	449	117	0.7272	-0.101015271019	0.0247750075121722
CHR13.925.1	416	177	0.7698	0.080612302735	0.170633883009515
CHR13.926.1	485	177	0.6735	0.101714992193	0.189515818651141
CHR13.926.2	468	177	0.6094	0.139495759252	0.254432528715219
CHR13.927.1	599	189	0.799	0.109223586422	0.192015998885181
CHR13.928.1	470	177	0.6971	0.128556249223	0.23480779997691
CHR13.929.1	395	84	0.9772	-0.0169758823068	0.0477460099982949
CHR13.938.1	755	114	1.0167	-0.0213574899107	0.0372181899398133
CHR13.941.1	497	99	0.8001	0.00893836364891	0.0588089446938014
CHR13.945.1	653	168	0.6601	0.110672369663	0.168770425258354
CHR13.96.1	932	210	0.7064	-0.0542970374921	0.0378842111643684
CHR13_RANDOM.11.1	521	243	0.7567	-0.0478554267485	0.0718057284389374
CHR13_RANDOM.35.1	498	75	0.9616	0.0427472227081	0.0703452894869558
CHR13_RANDOM.57.1	1031	174	0.7592	-0.239519855168	0.00496598306660017
CHR14.1013.1	977	132	0.691	-0.144874205928	0.0102669914549648
CHR14.1041.1	839	186	0.7366	-0.251299407743	0.00579892428006382
CHR14.106.1	692	156	0.5365	-0.0471652720157	0.0389556138004081
CHR14.1111.1	734	114	0.6415	-0.272758826562	0.00358241563599362
CHR14.1117.1	466	150	0.6497	-0.0773314910956	0.0360435032715668
CHR14.1133.1	536	42	0.906	-0.116116004572	0.0131896355865951
CHR14.1187.1	606	135	0.9965	-0.397584617262	0.00140234511689766
CHR14.128.1	582	108	0.4	-0.227191548793	0.0062692369085045
CHR14.134.1	884	141	1.0393	-0.116071762211	0.0155794297418188
CHR14.136.1	738	0	0	0	0.0253052422399843
CHR14.137.1	603	171	0.6509	-0.116002754178	0.0244553448856269
CHR14.143.1	619	81	0.8586	-0.282894918104	0.00307451836571927
CHR14.144.1	602	111	1.0727	-0.180083646552	0.00975244554393989
CHR14.159.1	1294	138	0.5522	-0.16717775715	0.00615488145902425
CHR14.163.1	1026	240	0.8676	-0.184171837447	0.0120172876549827
CHR14.170.1	481	168	0.7041	-0.104352580713	0.0304090062822131
CHR14.176.1	955	87	0.7343	-0.273814358205	0.00242800689019373
CHR14.185.1	622	207	0.9984	-0.150747728189	0.0210053176200916
CHR14.186.1	1179	117	0.8195	-0.482681063101	0.000308422041758626
CHR14.201.1	964	168	0.7864	-0.0777162027537	0.0236785173025593
CHR14.210.1	550	114	0.4893	-0.20836227837	0.00800410574732249
CHR14.213.1	782	504	0.7804	0.148226003865	0.610269944677461
CHR14.219.1	463	279	0.9731	0.174548877033	0.45458385315596
CHR14.225.1	560	132	0.6165	-0.24350311894	0.00625831080316535
CHR14.231.1	628	174	0.7219	-0.026753152675	0.0549203795480228
CHR14.242.1	1234	267	0.4926	-0.141170623596	0.0167274867596519
CHR14.246.1	552	87	0.5029	-0.218942372147	0.006249040296214
CHR14.249.1	1047	126	0.9948	0.0339118190331	0.0487922340793694
CHR14.253.1	455	108	0.6242	-0.16876721056	0.0124434671429618
CHR14.261.1	465	216	0.7265	-0.0182625698173	0.0859366139832324
CHR14.272.1	647	219	0.5847	0.0264766260418	0.107706424772305
CHR14.306.1	601	285	1.1882	0.321296264235	0.750945240770039
CHR14.308.1	581	60	0.9872	-0.121869843892	0.0131276583048676
CHR14.371.1	705	87	0.9823	0.0702388160639	0.0777506832982834
CHR14.419.1	654	150	0.5622	-0.292101764564	0.00393898559897033
CHR14.472.1	588	291	0.4834	0.0782421852164	0.237145325617799
CHR14.472.2	560	291	0.4834	0.0782421852164	0.242547785140897
CHR14.480.1	975	237	0.7088	-0.164496450239	0.0150040553407356
CHR14.561.1	2017	150	0.6939	-0.412456645361	0.000296698719727718
CHR14.569.1	417	180	0.7107	-0.100505084009	0.0358234020021057
CHR14.579.1	639	174	0.6751	0.0212356641393	0.0832015289885819
CHR14.582.1	1227	111	1.103	-0.0962408472082	0.0111783291858633
CHR14.632.1	737	156	0.6	-0.0933741061881	0.0242775217675839
CHR14.643.1	729	30	0.9298	-0.145979624602	0.00762253842001774
CHR14.644.1	1058	252	0.6697	-0.077555473797	0.0335011493892779
CHR14.647.1	679	84	0.7737	-0.217114362541	0.00547639086942344
CHR14.652.1	884	237	0.5416	-0.153235519735	0.0183257156979446
CHR14.657.1	488	66	0.6788	-0.107921205171	0.0170158491205417
CHR14.658.1	825	195	0.5188	-0.0112156367877	0.0577422518379849
CHR14.680.1	669	198	0.9862	-0.121291475871	0.0250996758269835
CHR14.681.1	1547	636	0.8152	0.135963205529	0.55908167863512
CHR14.683.1	815	63	0.7533	-0.246780353557	0.00319676007237784
CHR14.713.1	665	195	0.6237	-0.183979684048	0.0137921351303935
CHR14.730.1	312	90	0.6389	-0.207033981572	0.00914792502054099
CHR14.750.1	815	225	0.8772	-0.380552708579	0.00215149890950258
CHR14.759.1	917	174	0.5761	-0.0977371948329	0.0212857901020039
CHR14.761.1	903	192	0.5785	-0.144193634647	0.0153874166698801
CHR14.797.1	864	162	0.6563	-0.183064170699	0.00946685535729058
CHR14.804.1	2045	147	0.6934	-0.0375115597571	0.0100114590508318
CHR14.815.1	709	114	0.5418	-0.280182962766	0.00342704569298444
CHR14.815.2	900	66	0.9037	-0.205331062549	0.00440455798921309
CHR14.841.1	702	369	0.4508	-0.0402346836888	0.119644145177393
CHR14.848.1	947	168	0.7879	0.011148639854	0.054471658673145
CHR14.852.1	538	129	0.8746	-0.115261975493	0.0210921177336612
CHR14.864.1	598	114	0.7628	-0.609857232961	0.000166956374189978
CHR14.881.1	670	102	0.6788	-0.137562791068	0.0129130471438065
CHR14.888.1	655	123	0.8248	-0.0174984581721	0.0447035276568965
CHR14.902.1	507	147	0.5978	-0.383187328831	0.00190408542044638
CHR14.911.1	469	123	0.7405	-0.384927139106	0.00171257245696509
CHR14.918.1	609	222	0.5536	-0.181728359419	0.0172452065762471
CHR14.919.1	622	183	0.4763	-0.37338715385	0.00224854261664989
CHR14.926.1	841	84	0.8374	-0.352368341277	0.00127624701872925
CHR14.927.1	1956	291	0.5145	-0.0281705167375	0.0258171022904765
CHR14.952.1	651	96	0.439	-0.186455273143	0.00803836498585892
CHR14.955.1	560	120	0.8435	-0.0924609034504	0.0243092497084837
CHR14.966.1	676	171	0.8091	0.0869585320511	0.138446565755639
CHR14.966.2	841	171	0.8849	0.0908218277605	0.122828872117533
CHR14.966.3	665	171	0.8849	0.0908218277605	0.144346686099849
CHR14.985.1	1159	138	0.4577	-0.111511576209	0.0119978849850417
CHR14.986.1	723	123	0.5638	0.00784457092392	0.0525108003921514
CHR14.994.1	1234	90	0.6513	-0.196139142191	0.00384581751317109
CHR15.103.1	800	291	0.4522	-0.00575044327573	0.100332986105323
CHR15.123.1	906	135	0.7118	-0.165372644113	0.00926245932191835
CHR15.131.1	1430	189	0.6857	-0.0537367423458	0.0204291038126208
CHR15.177.1	781	144	0.8245	-0.153011575096	0.0124516650387729
CHR15.180.1	556	123	0.5704	-0.272292152249	0.0045564391714402
CHR15.185.1	668	210	0.5593	-0.183834320608	0.0149148303534217
CHR15.19.2	619	126	0.5926	-0.15145914807	0.0135852017831597
CHR15.205.1	2396	174	0.7727	-0.131414613189	0.00328811733581054
CHR15.214.1	994	147	0.7818	-0.138110702122	0.0116520359275079
CHR15.217.1	881	198	0.8249	0.0333099461239	0.0823920409714693
CHR15.217.2	2498	291	0.8015	-0.00317737742086	0.0186077676541759
CHR15.233.1	658	132	0.5116	0.0724886376012	0.103488173647285
CHR15.249.1	747	114	0.968	-0.305329441102	0.00259437761458462
CHR15.268.1	1007	99	0.6319	-0.159864220095	0.00723102150079703
CHR15.272.1	659	153	0.5567	-0.284534166548	0.00427884909059125
CHR15.289.1	492	165	0.5815	-0.169954690212	0.0160533796632685
CHR15.295.1	710	117	0.7303	-0.126434769694	0.0149000931934177
CHR15.311.1	655	144	0.5829	-0.0205889563599	0.0484278480818635
CHR15.321.1	691	168	0.6333	-0.105716422789	0.0241857661975878
CHR15.324.1	1035	93	0.8882	-0.254431749918	0.00277217366363739
CHR15.338.1	539	90	0.9002	-0.0322392220291	0.0370241473411439
CHR15.36.1	564	36	0.7074	-0.255436329453	0.00331585034171921
CHR15.360.1	834	162	0.8811	-0.145206750469	0.0139614361159481
CHR15.364.1	799	186	0.3955	-0.0669169175643	0.0340664006364968
CHR15.369.1	1136	141	0.9727	-0.193253140995	0.0057734246445179
CHR15.373.1	286	66	1.0648	-0.196101569141	0.00916981245014163
CHR15.376.1	616	210	0.426	-0.113405365221	0.0303492939940592
CHR15.381.1	1142	201	0.4758	-0.213718235497	0.00652331116144671
CHR15.384.1	626	195	0.6075	-0.177457117893	0.0152720313597636
CHR15.391.1	886	96	0.8601	0.0094113022287	0.0393097279277393
CHR15.401.1	436	90	0.6908	-0.289172999235	0.0036870874072083
CHR15.406.1	781	123	0.4805	-0.0829139326952	0.0214668371363379
CHR15.432.1	1599	267	0.7337	-0.124193132377	0.0134154849893534
CHR15.443.1	404	192	0.681	-0.0156661507103	0.0827814965748185
CHR15.45.1	969	105	0.8492	-0.223853432626	0.00423967913257268
CHR15.453.1	406	48	0.6505	-0.378912696676	0.00129145589369422
CHR15.454.1	407	69	0.89	-0.134375084235	0.0146828904964511
CHR15.457.1	775	150	0.8864	-0.0382756182021	0.0376664767379961
CHR15.479.1	1126	90	0.6101	-0.205357536326	0.00394807167568785
CHR15.486.1	895	96	0.5488	-0.110728778438	0.0127225384057144
CHR15.495.1	493	177	0.8335	-0.0116411218503	0.0729665168417103
CHR15.500.1	623	342	0.7883	0.0987568540705	0.324557537288751
CHR15.517.1	680	108	0.4976	-0.234362187904	0.00528432357123416
CHR15.526.1	744	129	0.9054	-0.312709981359	0.00263086774636353
CHR15.539.1	661	126	0.5969	-0.381094064583	0.00147342189056558
CHR15.55.1	363	117	0.592	-0.0929465107555	0.029166433428697
CHR15.567.1	446	93	1.0827	-0.0392467930711	0.0387815757010638
CHR15.599.1	1012	69	1.0255	-0.073852299761	0.0137979322150246
CHR15.631.1	939	111	1.0916	-0.0577779510864	0.0216451886508927
CHR15.634.1	972	234	0.67	-0.0747126764764	0.0341731620734036
CHR15.81.1	1084	126	0.8379	-0.0294860590832	0.0262374017984101
CHR15.89.1	645	126	0.9471	-0.0579803628244	0.031650727210151
CHR16.100.1	518	54	0.4763	0.0181898899891	0.049672592014728
CHR16.112.1	807	105	0.6551	-0.176124521567	0.00790042241433659
CHR16.117.1	331	15	0.9679	-0.680395069518	6.6137464581835e-05
CHR16.124.1	745	108	0.7483	-0.069877655403	0.0232484445770117
CHR16.151.1	616	120	0.877	-0.282993056096	0.00380405550168336
CHR16.152.1	1050	192	0.3874	-0.302041066953	0.00296059560832274
CHR16.159.1	919	174	0.9764	-0.058070056061	0.0307255723206881
CHR16.192.1	856	165	0.9113	-0.302866387299	0.0031182289738856
CHR16.199.1	1080	315	0.6821	-0.0380658735789	0.0649222306163531
CHR16.282.1	558	87	0.7185	-0.4289869592	0.000843232702127882
CHR16.297.1	1159	159	0.9347	-0.141518545188	0.0101271954701167
CHR16.298.1	451	216	0.5377	-0.0971198707926	0.0430425130566592
CHR16.304.1	528	141	0.997	-0.0731932505673	0.0335481855826876
CHR16.327.1	1351	189	0.7006	-0.0690659796261	0.0192150791219467
CHR16.367.1	1299	96	0.8619	-0.0575453285689	0.0137676520996179
CHR16.373.1	1195	294	0.501	-0.0943176163849	0.0310821790906812
CHR16.394.1	1032	93	0.6504	-0.232207310597	0.00343354056593305
CHR16.42.1	2361	210	0.7005	0.0473504751584	0.0223590701687965
CHR16.423.1	450	159	0.7694	0.0673829094947	0.136956349628644
CHR16.430.1	495	156	0.732	-0.111173306524	0.0264172494565117
CHR16.431.1	707	111	0.6179	-0.182772405092	0.00850973953517377
CHR16.461.1	963	258	0.5723	-0.0318723131267	0.057665202252635
CHR16.471.1	1042	147	0.7479	-0.0695128143035	0.0210938266949386
CHR16.478.1	1228	171	0.753	-0.177470268108	0.00715053020278513
CHR16.49.1	1658	189	0.5619	-0.206255375926	0.0038124666653177
CHR16.498.1	390	162	0.7628	-0.0729934751467	0.0431364484192923
CHR16.515.1	812	192	0.8885	0.235786811583	0.391880987155216
CHR16.524.1	677	69	0.8315	-0.42030883704	0.000732735864725768
CHR16.525.1	1139	105	1.1474	-0.0988706426154	0.0115789806536557
CHR16.53.1	607	87	1.0955	-0.0161753966198	0.0394225217909967
CHR16.534.1	1456	195	0.3931	-0.0921120654457	0.0143223469203069
CHR16.570.1	182	0	0	0	0.0446726713778751
CHR16.594.1	612	96	0.6707	-0.403470078105	0.00106616547849727
CHR16.608.1	655	75	0.8144	-0.0848066971281	0.0186366953229739
CHR16.632.1	1069	99	0.5543	-0.328837368399	0.00136025009735983
CHR16.672.1	706	162	1.0097	-0.210289364466	0.00864449433321547
CHR16.7.1	1196	192	0.4923	-0.107295674284	0.0160292625128982
CHR16.76.1	943	96	0.8316	-0.139479348436	0.00923059010430918
CHR16.80.1	1151	180	0.742	-0.0741169676578	0.0215023875298506
CHR16.93.1	896	426	0.6792	-0.292592409658	0.0134193201869686
CHR16.94.1	668	123	0.9464	0.0808625482489	0.105475217184587
CHR16_RANDOM.2.1	728	99	0.8137	-0.32219099116	0.00207851529758228
CHR16_RANDOM.3.1	727	96	0.7709	-0.512659311616	0.000333654385287848
CHR17.100.1	546	174	1.1004	0.165078851041	0.2830952828579
CHR17.104.1	591	228	0.9769	0.291549502324	0.627462784761158
CHR17.140.1	1313	144	0.9564	-0.201032262746	0.0045234368309432
CHR17.141.1	2375	285	0.5598	-0.187707515642	0.00358526170849612
CHR17.150.1	562	63	1.1387	-0.0110841199323	0.0381607285964752
CHR17.163.1	1316	261	0.6151	-0.108516316176	0.0202009615388441
CHR17.174.1	2986	144	0.3625	-0.274922575497	0.000381901208296356
CHR17.185.1	1093	165	0.8538	-0.0709736977144	0.0217190174161653
CHR17.201.1	408	117	0.7148	-0.192527742185	0.0109666315408302
CHR17.21.1	600	219	0.6822	-0.0882942043339	0.040753510381698
CHR17.21.2	505	141	0.787	-0.0423327684895	0.0455432287571512
CHR17.230.1	734	204	0.7058	0.0475920119805	0.110440742168699
CHR17.263.1	1088	87	0.7449	-0.0268506112569	0.021782291609261
CHR17.264.1	1718	321	0.5003	-0.211187040729	0.00695826225470812
CHR17.266.1	1125	291	0.7258	-0.0110432831163	0.0699502323092498
CHR17.267.1	896	129	0.9909	0.110582927478	0.112727149438078
CHR17.291.1	404	144	0.8644	-0.142594185089	0.02033222924214
CHR17.309.1	751	144	0.5611	-0.247475247385	0.00525853862360277
CHR17.341.1	1228	93	1.0614	-0.590656981255	9.1911035696611e-05
CHR17.350.1	636	108	0.8535	-0.0414157658035	0.0338585428931969
CHR17.352.1	750	171	0.5307	-0.00853213443241	0.0563915132411379
CHR17.367.1	588	213	1.0566	0.271088595803	0.561759452928991
CHR17.375.1	605	138	0.7253	-0.0952882019422	0.0248552828867072
CHR17.380.1	699	120	0.5848	0.0104009338826	0.0542051558105083
CHR17.390.1	680	276	0.5472	-0.0246642210199	0.0888325706915329
CHR17.391.1	523	18	0.6502	-0.507067246905	0.000286112728140091
CHR17.394.1	1531	168	0.8845	-0.333262789599	0.00116334804404365
CHR17.396.1	723	93	0.5137	-0.169143186434	0.00863940100539142
CHR17.397.1	2385	228	0.7363	-0.0599493007939	0.00876142206779785
CHR17.439.1	591	60	0.9802	-0.229687812505	0.00468699639121865
CHR17.460.1	1105	231	0.608	-0.204727739637	0.00867902734220738
CHR17.461.1	366	90	0.9003	-0.192389667804	0.00993096911635206
CHR17.462.1	673	147	0.6974	-0.131722330236	0.0172917272118359
CHR17.480.1	690	102	0.7537	-0.158318675299	0.0104007364435953
CHR17.483.1	400	129	0.5406	-0.41588495385	0.00141673508736902
CHR17.515.1	1195	132	0.8878	-0.324204606968	0.00148855898986466
CHR17.515.2	836	129	0.4867	-0.280122336873	0.00325193108818553
CHR17.515.3	913	132	0.8878	-0.324204606968	0.00200518151034603
CHR17.515.4	731	72	0.815	-0.0781625550948	0.0180364268012873
CHR17.537.1	658	159	0.509	-0.193614330926	0.0104615465948914
CHR17.546.1	470	123	0.6145	-0.21896367785	0.00826715730810376
CHR17.551.1	1880	234	0.6162	-0.279382914238	0.00191954073140448
CHR17.555.1	944	201	0.8111	-0.000294192244931	0.0583554849075945
CHR17.575.1	592	45	0.7622	-0.0605513826483	0.0212774992100136
CHR17.583.1	422	111	0.9129	-0.129330892398	0.0189580258337945
CHR17.589.1	950	384	0.536	0.0101279476331	0.154897091455757
CHR17.589.2	655	366	0.6418	0.00578351792283	0.178978371436937
CHR17.636.1	571	87	0.5323	-0.2040959554	0.00705050429443823
CHR17.638.1	1812	153	0.7543	-0.0779241965251	0.00901320357429334
CHR17.661.1	1570	639	0.66	0.0617768079122	0.382688097802994
CHR17.706.1	364	96	0.6517	-0.0780644226108	0.0299437076945363
CHR17.73.1	698	210	0.9551	-0.128277724161	0.024321132977686
CHR17.793.1	1124	261	0.6062	-0.0691542988798	0.0354618685365333
CHR17.92.1	1151	129	0.8771	-0.0746294983911	0.0163198201936543
CHR17.97.1	1961	234	0.9176	-0.0428706566623	0.0165575322403557
CHR17_RANDOM.8.1	723	225	0.3969	-0.113475471626	0.0294027912640294
CHR18.100.1	994	150	0.683	0.0360016796457	0.0592662284792344
CHR18.1019.1	564	87	0.6874	-0.245142229368	0.00481496415087753
CHR18.1058.1	392	66	0.9153	-0.0591691008392	0.0296076615863327
CHR18.1072.1	720	99	0.9088	-0.184443012823	0.00775058238349554
CHR18.1078.1	445	189	0.6063	-0.0521633620966	0.0566332161547399
CHR18.1086.1	1086	390	0.9491	0.307495687479	0.736429152184379
CHR18.1110.1	538	90	0.6084	-0.15580852029	0.0117054324857977
CHR18.1120.1	833	108	0.7675	-0.228680543091	0.00474932864564375
CHR18.1134.1	854	102	0.712	-0.429322046745	0.000666642296258961
CHR18.1145.1	644	147	0.9398	-0.0113118504766	0.0541121005129424
CHR18.1158.1	1765	153	0.4911	-0.127070211362	0.00594492169663115
CHR18.1158.3	1537	327	0.6171	-0.111649390658	0.0221471724690531
CHR18.1184.1	750	270	0.7707	-0.0301422364645	0.0768169654144662
CHR18.1197.1	517	66	0.5863	-0.681777042892	7.06299162352338e-05
CHR18.1211.1	1143	99	1.0274	-0.154203620723	0.00661759598343149
CHR18.1219.1	1126	171	0.6571	-0.190510527868	0.00703407454641721
CHR18.1230.1	508	135	0.5767	-0.087391156785	0.0290826781441463
CHR18.1242.1	749	138	0.7247	-0.0824540301098	0.0241373220228085
CHR18.1249.1	1455	252	1.0932	0.105581136408	0.115513375965247
CHR18.1259.1	787	186	0.7044	-0.112490559021	0.0226209254025311
CHR18.1260.1	417	144	0.6462	-0.0454645325882	0.0491166036270748
CHR18.1272.1	405	117	0.486	0.0566512528314	0.106821451236672
CHR18.1276.1	699	96	0.5132	-0.0859549425059	0.0196846290458478
CHR18.1277.1	607	219	0.772	0.0707390894221	0.161141565933306
CHR18.1281.1	601	108	0.9089	-0.17612862017	0.0099693086964908
CHR18.1282.1	464	72	0.5022	-0.262451173588	0.00418520062017106
CHR18.1301.1	1067	174	0.4395	-0.350470141678	0.00166453636409292
CHR18.1310.1	457	138	1.1391	-0.151529516672	0.0171524630167503
CHR18.1314.1	1622	141	0.7568	-0.217996017094	0.00273386860110313
CHR18.1333.1	458	213	0.8448	-0.169298596499	0.0216092210490652
CHR18.142.1	766	165	0.8741	-0.0940042779185	0.0245769965995957
CHR18.145.1	1268	210	0.5984	-0.260352764553	0.00385410511004452
CHR18.153.1	711	75	0.939	0.00738690181807	0.0413301425718618
CHR18.156.1	556	165	0.4205	-0.157352327759	0.0168978186657188
CHR18.178.1	1156	147	0.5891	-0.0108703869878	0.0323162836410415
CHR18.184.1	557	99	0.8021	-0.37235102981	0.00154489079031637
CHR18.194.1	907	147	1.0669	0.131451734053	0.144527682492404
CHR18.194.2	460	141	0.8213	-0.0784384652329	0.0342572743844916
CHR18.227.1	614	144	0.563	-0.382308382327	0.00168714448869014
CHR18.228.1	903	150	0.6474	-0.27326190042	0.00362362763355745
CHR18.247.1	848	105	0.7196	-0.360067743412	0.00131874973560734
CHR18.249.1	670	120	0.6349	-0.122854495173	0.0163214213500696
CHR18.261.1	1075	417	0.5537	-0.0837324866736	0.0727708198836052
CHR18.288.1	729	228	0.547	-0.109755455516	0.0307336220961367
CHR18.304.1	932	189	0.5382	-0.079823114668	0.0268032428184467
CHR18.309.1	556	51	0.8634	-0.637515861644	9.53254558517187e-05
CHR18.310.1	853	129	0.581	-0.42195057112	0.000828429198136173
CHR18.312.1	2315	276	0.9177	0.057811895368	0.0365657168263913
CHR18.312.2	2013	276	0.9177	0.057811895368	0.049652291501133
CHR18.312.3	1336	159	0.6159	-0.275737598012	0.0023528433022706
CHR18.312.4	1127	192	0.642	-0.0646834456218	0.0256391668901756
CHR18.312.5	1573	159	0.6159	-0.275737598012	0.00183185111150331
CHR18.312.6	381	234	0.8925	-0.0477419656974	0.0788140263140646
CHR18.328.1	1020	159	0.7993	-0.0334736390495	0.0321248608593875
CHR18.340.1	478	159	0.7472	-0.0631820973192	0.0424855178522255
CHR18.380.1	846	189	0.8807	-0.264057936846	0.00518498649522214
CHR18.388.1	677	12	1.0991	-1.32087943825	1.00633686498636e-07
CHR18.391.1	610	144	0.5785	0.0991754866043	0.143233933482207
CHR18.393.1	621	147	0.4779	-0.332541603553	0.00273225636196551
CHR18.401.1	617	165	1.1143	-0.0220274945142	0.0553688556735434
CHR18.470.1	521	153	0.8853	-0.114724904824	0.0244987781734659
CHR18.473.1	1481	267	0.9094	-0.112688112312	0.0169071372650061
CHR18.527.1	808	138	0.9852	-0.1282438614	0.0148022225157197
CHR18.531.1	697	84	0.6302	-0.140453849473	0.0110928327047374
CHR18.580.1	2002	351	1.1691	-0.0051757375642	0.0417395223372113
CHR18.587.1	338	171	0.6232	-0.0553516649996	0.0558537269169479
CHR18.599.1	962	132	0.7702	-0.196277092477	0.00641602202457678
CHR18.602.1	610	105	0.7247	-0.215907579719	0.0066692474026976
CHR18.622.1	611	153	0.6452	0.00535559828524	0.0669039664193382
CHR18.651.1	775	114	0.4789	-0.381451127173	0.00121962247044062
CHR18.655.1	671	102	0.7513	0.0567841054198	0.0769376365645727
CHR18.685.1	415	165	0.5707	-0.200209135985	0.0130916416120976
CHR18.704.1	603	39	0.7982	-0.281579143841	0.0025229562550353
CHR18.706.1	605	183	0.6227	-0.136946453193	0.0213957636618592
CHR18.736.1	478	111	0.5717	-0.128320212086	0.0180459578804015
CHR18.764.1	1811	282	0.7814	-0.16826707535	0.00768338028217543
CHR18.774.1	1312	240	0.6808	-0.0223882168238	0.0403099953765552
CHR18.797.1	692	69	0.7872	-0.21393666255	0.00513484345127067
CHR18.825.1	633	216	0.4503	-0.162272216492	0.0195421018979381
CHR18.829.1	782	171	0.9174	0.115904805738	0.159186821368176
CHR18.844.1	600	231	0.9111	0.223987076474	0.471002520248336
CHR18.868.1	861	192	0.6237	-0.0771649762732	0.0300269981549792
CHR18.870.1	738	213	0.8351	-0.00909305275583	0.0703149510236074
CHR18.89.1	597	234	1.0829	0.148932972975	0.307488568170206
CHR18.891.1	1155	417	1.3135	0.339326874365	0.802961222181038
CHR18.90.1	583	258	1.102	0.276854251165	0.634725253331594
CHR18.92.1	608	222	0.7689	0.118906119202	0.235884528902873
CHR18.920.1	858	66	0.6591	-0.389038019144	0.000801678511646629
CHR18.93.1	758	210	1.2283	0.131494522733	0.217832717764317
CHR18.958.1	944	252	0.6524	-0.320988843878	0.003825691467311
CHR18.975.1	549	168	0.6472	-0.114829830608	0.0257286882991644
CHR18.992.1	472	207	0.5798	-0.00112023113502	0.0947202187433408
CHR18.995.1	592	141	0.5626	-0.104607828726	0.0234619967176917
CHR18_RANDOM.17.1	1064	150	0.9461	-0.0442280873478	0.0265173009111896
CHR18_RANDOM.19.1	555	135	0.9808	-0.434217348195	0.00104417107475556
CHR18_RANDOM.20.1	1373	111	1.0464	-0.0419944347151	0.0159847126213393
CHR18_RANDOM.31.1	980	387	0.6227	-0.0975224189122	0.0607516419112404
CHR18_RANDOM.34.1	799	126	0.4703	-0.142259328442	0.0122717866176984
CHR18_RANDOM.45.1	1033	129	0.8412	-0.284967858934	0.00252420563981374
CHR18_RANDOM.9.1	543	153	0.7354	-0.156375998666	0.0162233892110438
CHR19.134.1	525	84	0.8671	-0.00355078276651	0.04730280313374
CHR19.149.1	715	102	0.6512	-0.0570425506234	0.0261711703591561
CHR19.158.1	1091	195	0.7148	-0.140351284703	0.0133272291440292
CHR19.158.2	1097	195	0.7148	-0.140351284703	0.0132439884093544
CHR19.169.1	1559	159	0.9025	-0.104090622394	0.00948113035324287
CHR19.172.1	576	132	0.8506	0.0310591604558	0.0782310766887376
CHR19.177.1	564	117	0.7589	-0.00872415185069	0.0514339716840393
CHR19.189.1	1212	135	0.9385	-0.150634592481	0.00772590346613107
CHR19.19.1	373	117	0.7976	-0.420112985619	0.00131277377590321
CHR19.201.1	549	108	0.4049	-0.203289309308	0.00813820720420694
CHR19.212.1	994	117	1.0432	-0.257544466074	0.00320039158435979
CHR19.215.1	652	180	0.8244	0.13046448729	0.20762599872852
CHR19.238.1	654	144	0.9541	0.0652434947385	0.103579848734433
CHR19.26.1	627	45	1.0439	-0.162221474044	0.00788887758087189
CHR19.281.1	696	135	0.9003	-0.0861331878782	0.0242569730519528
CHR19.30.1	588	90	0.4763	-0.394551254588	0.00115204957315553
CHR19.302.1	1286	105	0.9233	-0.150430430511	0.00609352809662545
CHR19.314.1	1980	297	0.5293	-0.0859042496025	0.0151602430540244
CHR19.319.1	526	165	0.942	-0.151195337956	0.0184846066023746
CHR19.334.1	535	102	0.5218	-0.425068851073	0.00097239126850535
CHR19.341.1	1654	174	0.5629	0.061220461304	0.0434042783727907
CHR19.349.1	455	63	0.5859	-0.411521051328	0.000974874297180241
CHR19.394.1	416	108	0.6198	-0.110844216632	0.0223007873172674
CHR19.397.1	1201	141	0.5928	-0.0266477981587	0.0258342420132157
CHR19.411.1	1762	159	0.4525	-0.005400366944	0.0193841396252499
CHR19.412.1	728	159	0.4641	-0.143258018869	0.0156172805638905
CHR19.43.1	495	237	0.9007	0.0692788517008	0.190408071216357
CHR19.443.1	927	132	0.856	0.0312499014277	0.0553955674955808
CHR19.45.1	1274	360	0.4772	-0.0315638320567	0.0712774441828136
CHR19.47.1	731	198	0.8413	-0.441826374248	0.00113376589399576
CHR19.497.1	478	138	0.6794	-0.0334701225123	0.0499322016561819
CHR19.504.1	756	126	0.6612	-0.506464967856	0.000403752384653666
CHR19.533.1	1632	282	0.6967	-0.130544136494	0.0132283717790257
CHR19.545.1	689	147	0.8346	0.0135165928208	0.064634922867698
CHR19.549.1	564	255	0.7572	0.0448631736376	0.160321449308623
CHR19.559.1	1847	177	0.8803	0.0228624414843	0.0254334099589004
CHR19.565.2	800	75	1.0288	-0.0824934591046	0.0163855714290783
CHR19.565.3	1047	156	0.7984	-0.0900040838381	0.0181775181277122
CHR19.578.1	798	189	1.2337	0.26309928428	0.455153568935827
CHR19.578.2	730	288	1.2338	0.248368387467	0.571565809527533
CHR19.578.3	689	285	1.2276	0.239308971117	0.557000383016642
CHR19.584.1	501	189	0.4388	-0.0694804859747	0.0457598066401363
CHR19.597.1	748	147	0.7528	-0.0674924704062	0.0291124979455212
CHR19.608.1	633	138	0.7021	-0.235433854076	0.00646268896442565
CHR19.643.1	1360	171	0.846	-0.28666648174	0.00220699430263999
CHR19.670.1	542	264	1.15	0.200381726631	0.474898655894535
CHR19.672.1	707	192	0.7158	-0.0904397253701	0.0311112841702998
CHR19.683.1	447	87	0.9072	0.0457614224454	0.0806353925111172
CHR19.71.1	1321	372	0.7429	-0.0541488253723	0.0591466472178196
CHR19.719.1	795	180	0.699	-0.178608375368	0.0116894567646115
CHR19.726.1	1363	117	0.6139	-0.0828876787255	0.0113455931308673
CHR19.752.1	1305	156	0.8474	-0.139647506426	0.00870216635511399
CHR19.86.1	824	210	0.6866	-0.0199089491334	0.0577303023497241
CHR2.119.1	1162	114	0.6202	-0.11776473459	0.00991704417116241
CHR2.125.1	538	108	0.7452	-0.2500408459	0.0052909033426121
CHR2.13.1	996	75	0.3942	-0.333855572515	0.00122980167574282
CHR2.20.1	669	75	0.8987	-0.285282491948	0.00276029557510234
CHR2.207.1	942	117	0.9919	-0.0701366390119	0.019845387554472
CHR2.214.1	468	69	1.0102	-0.0621936366673	0.0270537213367252
CHR2.229.1	760	180	0.5599	-0.130187156557	0.0190976803742382
CHR2.244.2	943	36	0.8687	-0.231142740191	0.00280110002087381
CHR2.251.1	827	165	0.8285	0.0484129655908	0.0840919025635193
CHR2.255.1	605	36	0.6651	-0.554518316415	0.000183999334636592
CHR2.262.1	759	102	0.6773	0.00464666542977	0.04415030705671
CHR2.269.1	516	75	0.5741	-0.263118716154	0.00400174390687726
CHR2.280.1	696	63	0.8907	-0.751203589793	2.96801731255113e-05
CHR2.281.1	590	180	0.8894	-0.0948997116559	0.03161472376016
CHR2.286.1	452	72	1.0084	-0.0185144199966	0.0417699072538531
CHR2.304.1	1073	96	0.6409	-0.146174123709	0.00755696663866022
CHR2.314.1	609	138	0.6697	0.134979448032	0.185629998893017
CHR2.326.1	821	99	0.6297	0.0365120501965	0.0545171090140041
CHR2.330.1	700	45	0.3506	-0.326348507706	0.00153525488507527
CHR2.332.1	722	102	0.6798	-0.478202908537	0.00048110622427236
CHR2.341.1	1149	213	0.4273	-0.155058973763	0.0120202179775461
CHR2.342.1	2498	357	0.5567	-0.0513006205263	0.0168422967419927
CHR2.342.2	557	168	1.0516	-0.0361374579093	0.052568234831617
CHR2.342.3	717	162	0.8865	0.0162218142801	0.0694845969448294
CHR2.353.1	675	105	0.9406	-0.27942622065	0.00341043099798512
CHR2.354.5	849	564	1.2827	0.423803589474	0.965469324734802
CHR2.366.1	1019	78	0.7212	-0.0803160417227	0.0135179044005469
CHR2.372.1	757	84	0.6649	-0.320302856482	0.00189190886817382
CHR2.472.1	670	108	0.5697	-0.332352803656	0.00210535044254929
CHR2.480.1	456	126	0.6397	0.0654719326735	0.114613361769831
CHR2.487.1	1200	159	0.7206	-0.250136552312	0.00346490385538802
CHR2.527.1	473	198	0.895	0.0192015572644	0.107852723881128
CHR2.563.1	492	90	0.7658	-0.146185616089	0.0134500717441571
CHR2.584.1	521	174	0.7121	0.0538994350127	0.123111927929882
CHR2.588.1	1966	165	0.7366	0.0189851368715	0.0203497748764372
CHR2.597.1	673	162	0.9817	-0.0900270876381	0.0276311513088188
CHR2.612.1	708	306	0.9614	0.00711304166915	0.131092511567423
CHR2.613.1	631	96	0.981	-0.257287494565	0.00419946407407665
CHR2.629.1	630	117	0.6258	-0.0247953816036	0.0415688309935588
CHR2.666.1	550	159	0.6092	-0.0762129424331	0.0350315565584737
CHR2.672.1	1002	198	0.8263	-0.0552357094841	0.0328482134873975
CHR2.673.1	697	105	0.8584	-0.271378420106	0.00359644135025526
CHR2.680.1	513	63	0.8519	0.00815740950017	0.0477768601726416
CHR2.682.1	844	54	0.9665	-0.405795229724	0.000650297807850154
CHR2.702.1	730	210	0.5099	-0.103616084726	0.0295596919224532
CHR2.713.1	502	99	0.8791	-0.348828349706	0.00204835864533476
CHR2.725.1	955	225	0.7828	-0.200372120344	0.0102510666516989
CHR2.93.1	687	177	0.9397	0.0270979596175	0.0848808605642232
CHR2.94.1	602	300	0.868	0.046428119556	0.192004244850519
CHR2.94.2	547	300	0.868	0.046428119556	0.201196612092859
CHR3.149.1	403	165	0.8844	-0.295091601213	0.00541107709286189
CHR3.153.1	1289	189	0.8936	-0.106373713061	0.01445203182289
CHR3.167.1	438	216	1.1273	0.102051654128	0.233612231643983
CHR3.172.1	450	96	0.7881	-0.0802539397777	0.0268654563523445
CHR3.198.1	478	129	0.6679	0.00345092528153	0.0664408832421546
CHR3.2.1	716	144	1.1052	-0.0942456987953	0.0231156903586963
CHR3.266.1	637	126	0.7077	-0.174682978685	0.0107149878689981
CHR3.268.1	1183	252	0.4859	-0.0613194000555	0.0342263698811017
CHR3.269.1	942	129	0.4151	-0.0478562771767	0.0259999273226559
CHR3.292.1	619	69	0.8723	-0.324199873642	0.00194545542055709
CHR3.293.1	566	111	0.9062	0.104861410995	0.133982722192026
CHR3.315.1	558	201	0.9952	-0.0706854011925	0.0455078751968344
CHR3.317.1	492	222	0.6037	-0.160628371927	0.0237122893623
CHR3.317.2	715	249	0.4049	-0.096073128275	0.0394541867325361
CHR3.331.1	671	99	0.9949	-0.282307713764	0.00322638719217695
CHR3.359.1	1366	147	0.8307	-0.191511080693	0.00475763604102262
CHR3.431.1	1056	168	0.7549	-0.237916079985	0.0047546705933513
CHR3.459.1	269	9	0.3586	-1.39270868479	7.67799175719924e-08
CHR3.485.1	942	117	0.8906	-0.213427736607	0.00513799491882158
CHR3.503.1	1433	231	0.4824	-0.144722239509	0.0108419337357959
CHR3.505.1	621	117	0.7057	-0.409949880702	0.0011124957171035
CHR3.509.1	2060	375	0.6443	-0.308815959567	0.0025718188393054
CHR3.510.1	700	117	0.7287	-0.388264789534	0.00125812516317846
CHR3.565.1	948	114	0.402	-0.046752407932	0.0241160252217258
CHR3.574.1	805	135	0.7951	0.0826496850068	0.0996610647245688
CHR3.574.2	1197	186	0.5953	-0.156231565518	0.00978480448437381
CHR3.575.1	1033	183	0.6705	0.0794161646086	0.0985733154260297
CHR3.587.1	765	288	0.4984	-0.250982915638	0.010873236913026
CHR3.604.1	748	90	0.9537	-0.430635046739	0.000690407523566318
CHR3.617.1	599	114	1.1669	-0.0325615566029	0.0393740834609691
CHR3.624.1	580	132	0.5716	-0.0250769135775	0.0471325622903512
CHR3.629.1	533	87	0.8891	-0.0530005565259	0.0302861720427191
CHR3.638.1	519	108	0.4576	-0.250046640078	0.00539475765738521
CHR3.675.1	1917	114	0.4532	-0.23181091017	0.00151612632780033
CHR3.682.1	1607	126	0.5395	-0.315159443013	0.00101546900591641
CHR3.685.1	529	93	1.0257	-0.332547914813	0.00225062107166666
CHR3.91.1	615	75	0.5928	-0.121509628853	0.0137649815040069
CHR3_RANDOM.19.1	436	72	0.9132	-0.149785722909	0.0125230366910409
CHR3_RANDOM.5.1	524	63	0.7874	-0.208776053065	0.00623028069128202
CHR4.1009.1	558	267	0.8965	0.174028545973	0.412693366296462
CHR4.1021.1	545	99	0.7264	-0.277430408288	0.00385780002161573
CHR4.1027.1	879	168	0.5615	-0.25699371216	0.0047789003217356
CHR4.1030.1	742	195	0.596	-0.327593107216	0.00326767555934706
CHR4.1035.1	495	162	1.0395	-0.167152780489	0.0161816324631761
CHR4.1052.1	669	189	0.7329	-0.261325581834	0.00640861809247136
CHR4.1058.1	743	141	0.8105	-0.0312446061588	0.0395965681555855
CHR4.107.1	955	123	0.543	-0.1329576578	0.011199121702658
CHR4.13.1	519	174	0.4684	-0.229146130302	0.00937832929663432
CHR4.146.1	1029	99	0.734	-0.212906151966	0.00427418266597945
CHR4.163.1	571	105	1.2277	0.0445389617499	0.0773790836387072
CHR4.182.1	604	165	0.5531	-0.109353923357	0.0251723621916565
CHR4.187.1	700	180	0.7001	-0.0947465108641	0.0282694692495211
CHR4.200.1	645	138	0.6383	-0.130370402972	0.0171839217679286
CHR4.203.1	1049	108	0.534	-0.0651355601667	0.0177250414609164
CHR4.204.1	1088	120	0.7671	-0.138424672133	0.00910852723479817
CHR4.21.1	526	177	0.6948	-0.0273688374157	0.0613933765641765
CHR4.219.1	935	108	0.8807	-0.0374511785524	0.0258385276498946
CHR4.233.1	1008	195	0.9639	-0.0123834339365	0.0475930923810526
CHR4.240.1	1098	120	0.565	-0.0984789062959	0.0131314837877404
CHR4.242.1	1032	144	0.7646	-0.245721501035	0.00397821621329581
CHR4.258.1	1856	177	0.4945	-0.16624737081	0.00423993021391156
CHR4.287.1	620	105	0.8467	-0.151018757289	0.0121845710185939
CHR4.299.1	637	108	0.9759	-0.241256703519	0.00518346632179183
CHR4.330.1	447	129	0.5775	0.0962552420817	0.151186927929672
CHR4.338.1	628	78	0.9753	-0.0330226722776	0.031522513246881
CHR4.343.1	1191	126	0.3749	-0.226759498064	0.00365248390989323
CHR4.351.1	990	144	0.9068	-0.0816757705277	0.0195630919862986
CHR4.368.1	1298	141	0.5941	-0.344207716657	0.00115800578755121
CHR4.380.1	699	207	0.6659	-0.160979358023	0.0176126235934517
CHR4.392.1	619	84	0.5461	-0.244220134431	0.00450915132255741
CHR4.397.1	617	192	0.6631	0.135835800711	0.233922340382057
CHR4.399.1	759	183	0.5255	-0.198638461491	0.0102091551667845
CHR4.420.1	548	246	0.5153	-0.168763619054	0.0235531416409242
CHR4.453.1	918	246	0.9054	-0.0250996026024	0.0603148346359067
CHR4.459.1	729	219	0.8166	-0.0274519998934	0.0621016499326831
CHR4.461.1	850	120	0.7539	-0.31616333604	0.0021676146557535
CHR4.465.1	815	156	0.4591	-0.0404221150174	0.0365576154371949
CHR4.488.1	404	33	0.9576	-0.0795867523315	0.0203164780423126
CHR4.500.1	440	135	0.5423	-0.417361426976	0.00138334355515378
CHR4.503.1	530	108	0.8812	-0.0521565872042	0.0341817651612983
CHR4.524.1	556	48	0.5132	-0.376197174777	0.00113069094998217
CHR4.526.1	613	201	1.0133	0.33185777014	0.67613286120642
CHR4.581.1	633	117	0.5693	-0.264161181861	0.00439385570269911
CHR4.595.1	788	114	0.9153	-0.463868796504	0.000549098952706597
CHR4.604.1	923	435	0.6852	-0.123741898734	0.0649096100808879
CHR4.606.1	571	108	0.7504	-0.198463133185	0.008328771765532
CHR4.677.1	750	126	0.6021	-0.214747495098	0.0065153460676301
CHR4.716.1	1275	243	1.0423	0.225528523807	0.320709617385266
CHR4.720.2	652	177	1.1765	0.0927603308821	0.152597433047555
CHR4.728.1	1331	90	0.6587	-0.232336985943	0.0024612044197218
CHR4.741.1	912	129	0.8164	-0.0455677269498	0.0274103897828632
CHR4.764.1	892	168	0.573	-0.383181053587	0.00142030617281801
CHR4.780.1	528	63	0.4536	-0.496530443	0.000401408511268924
CHR4.780.2	504	93	0.5096	-0.477595698596	0.00058022027666577
CHR4.792.1	470	60	1.0701	-0.290283214916	0.00299527744210759
CHR4.795.1	1582	159	0.6526	-0.0251378003235	0.0194353289604873
CHR4.798.1	649	81	0.3988	-0.247973365756	0.00414715248487619
CHR4.799.1	668	159	0.4863	-0.0765851333568	0.0309335238890922
CHR4.804.1	1047	153	0.756	-0.15950066165	0.00930287894828668
CHR4.82.1	689	123	0.6265	-0.120051260672	0.0166925426311201
CHR4.831.1	708	144	0.7058	-0.386346720247	0.00147039059165544
CHR4.89.1	538	96	0.9162	-0.131526677563	0.0151964736350674
CHR4.895.1	517	270	0.8716	0.152801958784	0.378576899542278
CHR4.937.1	724	111	0.672	-0.133550004062	0.0132994208691092
CHR4.975.1	668	87	1.049	-0.166805781404	0.00906860779577299
CHR4.985.1	435	51	0.5536	-0.11986530578	0.0148361016831178
CHR4.997.1	1286	198	0.4311	-0.0426971696017	0.0275400903328171
CHR5.10.1	1168	180	1.1139	0.1508849288	0.155749769135428
CHR5.1027.1	398	129	0.8664	-0.181206532324	0.0131505754552448
CHR5.1039.1	729	111	0.6731	-0.00050344246553	0.0454956260226634
CHR5.104.1	522	147	0.4818	-0.285792432094	0.0047283351218781
CHR5.1040.1	457	234	0.7535	0.0138054108461	0.124280438581685
CHR5.1050.1	606	225	0.5648	-0.0199154514984	0.0772169200294553
CHR5.1080.1	810	111	0.9409	-0.114979277412	0.0144836408945194
CHR5.126.1	637	135	0.8406	-0.234606435424	0.00638380939558696
CHR5.128.1	468	90	0.6593	-0.29651602182	0.00332435797787119
CHR5.13.1	580	114	0.776	-0.159754393616	0.0122777007690834
CHR5.138.1	984	120	0.5519	-0.0609463494322	0.021018813732075
CHR5.141.1	558	135	0.5868	-0.219997471598	0.00796138580369933
CHR5.153.1	613	108	0.3816	-0.29642282672	0.00314545086804826
CHR5.154.1	784	84	1.0107	-0.192406480242	0.00620007187263759
CHR5.185.1	2120	288	0.5066	-0.150141460629	0.00680565537210673
CHR5.188.1	650	204	0.557	0.000789072436053	0.0798935361102307
CHR5.190.1	561	84	0.9335	-0.137509531041	0.013154301747425
CHR5.217.1	748	138	0.9758	-0.172268335545	0.0104125401769617
CHR5.221.1	613	87	0.5817	-0.218907469075	0.00586340967743638
CHR5.248.1	676	567	0.93	0.246358952216	0.862697019226293
CHR5.251.1	569	192	0.6404	0.0943962629186	0.177907794879826
CHR5.255.1	1296	198	0.5522	-0.239581249303	0.00427158215708224
CHR5.269.1	617	201	0.5146	-0.135754692815	0.0235016017531136
CHR5.273.1	693	81	0.4662	-0.251675946531	0.00382287908572837
CHR5.287.1	663	195	0.3545	-0.0659704600527	0.0413630980414181
CHR5.305.1	591	162	0.7136	0.114108487542	0.178225072811679
CHR5.324.1	591	219	0.4371	-0.136210724478	0.0264340294874145
CHR5.325.1	969	99	0.5715	-0.113074725496	0.0117051149303728
CHR5.344.1	365	66	0.6096	-0.287435796591	0.00354824714913796
CHR5.354.1	481	78	0.9169	-0.0851562078973	0.0226086497542691
CHR5.356.1	1097	114	0.9819	-0.188589113663	0.00543586530994212
CHR5.358.1	621	81	0.6787	-0.312217696553	0.00232083874745171
CHR5.364.1	540	258	0.4038	-0.131528168618	0.0356956110683447
CHR5.366.1	1111	306	0.4915	-0.0497206340074	0.054142523011811
CHR5.425.1	842	147	0.5571	0.0256475384164	0.0618644652639451
CHR5.449.1	818	201	1.0036	-0.0978296461414	0.0271933886608947
CHR5.483.1	532	114	0.8705	-0.221980367562	0.00717562919209557
CHR5.527.1	744	90	0.9714	-0.166178135368	0.00855920266920253
CHR5.571.1	1432	183	0.8982	-0.0426666425489	0.021905241138196
CHR5.573.1	727	150	1.096	-0.0129353692133	0.0498383850566582
CHR5.584.1	581	81	0.6444	-0.238313660589	0.00488499834904039
CHR5.596.1	239	24	0.6946	-0.448349233417	0.000698477375935098
CHR5.62.1	494	243	1.0927	0.237664331568	0.547806107984463
CHR5.638.1	1593	147	0.7788	0.0324461584863	0.0308125997818734
CHR5.675.1	831	81	0.623	-0.151744493565	0.00852641265295057
CHR5.697.1	541	72	0.7976	-0.0943701889396	0.0188794139841186
CHR5.718.1	1000	111	1.076	-0.0823343127838	0.0161464866817733
CHR5.723.1	783	162	0.6708	0.01537493778	0.0645892561687728
CHR5.729.1	800	96	0.6679	-0.0591197206845	0.022780064828973
CHR5.741.1	669	114	0.4388	-0.300208807086	0.00295474367576086
CHR5.75.1	1182	120	0.8991	-0.123429008978	0.00951161348756363
CHR5.754.1	1419	159	0.7951	0.0224178570301	0.0357458289653005
CHR5.767.1	1502	195	0.5227	-0.23712952784	0.00346199688872667
CHR5.799.1	298	69	0.9971	-0.387333600112	0.00149782905483139
CHR5.803.1	782	144	0.9825	0.0198796457317	0.0614597890057616
CHR5.807.1	599	159	0.68	-0.358722472942	0.00232711015028641
CHR5.818.1	491	72	0.7984	-0.327803487357	0.00218691733937446
CHR5.820.1	504	48	0.939	-0.142865992285	0.0109477280094622
CHR5.825.1	1107	180	0.9484	-0.0125730132182	0.0397641921484557
CHR5.84.1	909	120	0.7734	-0.0310078037332	0.0300052423491883
CHR5.846.1	849	75	0.5613	-0.164532934037	0.00717738274935267
CHR5.852.1	606	156	0.8719	-0.225489350681	0.00805009955802313
CHR5.891.1	1558	288	0.5596	-0.150009553986	0.0122845717569937
CHR5.903.1	898	102	0.783	-0.0147736325325	0.0320756641744311
CHR5.911.1	1183	126	0.8949	-0.218484931331	0.00398820551329817
CHR5.929.1	829	216	0.8109	0.0566734230582	0.115578325305991
CHR5.931.1	687	192	0.8858	-0.254736227068	0.00680422914436426
CHR5.941.1	519	171	0.4397	-0.179978527075	0.0146650112867794
CHR5.954.1	575	165	0.6332	-0.0621107241653	0.0401057985594901
CHR5.954.2	468	102	0.814	-0.276273200197	0.00429989310458508
CHR5.960.1	763	81	0.7276	-0.285179118426	0.00258373458530475
CHR5.980.1	434	54	0.9096	-0.248166820776	0.00449215844829679
CHR5.991.1	510	144	0.5106	-0.406381074075	0.00149736838651107
CHR5_RANDOM.6.1	579	360	0.6989	-0.041943925134	0.126721031767162
CHR6.1015.1	670	48	0.7588	0.242928833706	0.268596668324929
CHR6.1017.1	2865	234	0.6558	-0.276754953422	0.00069489073579047
CHR6.1043.1	654	144	1.0043	-0.0227583603605	0.047565351342952
CHR6.1050.1	1849	174	0.7354	-0.439296919075	0.000312553935552158
CHR6.1058.1	785	360	0.8034	-0.116480275154	0.0542351948378614
CHR6.1060.1	638	159	0.7751	0.0227187159075	0.0783089583552744
CHR6.1070.1	759	153	0.5295	-0.196562626598	0.00886260879173706
CHR6.1074.1	729	63	0.4261	-0.0780436269255	0.0172358210607662
CHR6.1078.1	890	69	0.854	-0.257332836575	0.00276019629638257
CHR6.112.1	741	75	0.727	-0.303123988472	0.00215836721097483
CHR6.181.1	1227	204	0.8968	-0.272890954709	0.00346046970273939
CHR6.189.1	256	117	0.9243	-0.120286705361	0.0252846464536213
CHR6.199.1	813	114	0.7119	-0.175644658169	0.00827832417627135
CHR6.242.1	553	96	0.4824	0.0184264123963	0.0596090118223408
CHR6.243.1	386	78	1.1983	-0.0878452083674	0.024336243715138
CHR6.25.1	841	135	0.4499	-0.0396025256509	0.0321345284282757
CHR6.264.1	460	60	0.5172	-0.664435034996	8.56650528888042e-05
CHR6.266.1	495	48	0.6641	-0.550835804374	0.000228479396975105
CHR6.290.1	800	102	0.7176	-0.0654168253386	0.0221775083844644
CHR6.292.1	622	132	0.8563	-0.093703991002	0.0240167933405261
CHR6.3.1	1396	201	0.5008	-0.360616902223	0.00123554140787307
CHR6.313.1	508	90	0.9098	-0.383434130369	0.00139474875169507
CHR6.328.1	758	93	0.9416	-0.291935881012	0.00260001326975727
CHR6.340.1	1351	168	0.596	-0.0516689295414	0.0202168796776133
CHR6.341.1	1008	201	0.5001	-0.230307010993	0.00641859993744476
CHR6.353.1	668	198	0.8516	-0.162902064561	0.0170343444807696
CHR6.356.1	597	90	0.497	0.0934899108918	0.106981323254381
CHR6.36.1	807	111	0.5893	-0.434696298308	0.000698748417366335
CHR6.367.1	569	75	1.0618	-0.154439049048	0.0106007159760399
CHR6.373.1	452	159	1.0802	0.0871822103369	0.16062053511692
CHR6.379.1	680	93	0.5536	-0.173442328012	0.00867883187135951
CHR6.382.1	781	348	0.5642	-0.232059475207	0.0176063210822672
CHR6.384.1	553	96	0.7576	-0.42444134665	0.000929485866979637
CHR6.387.1	688	96	0.9581	-0.0229475180018	0.0357450452008341
CHR6.400.1	1143	174	0.8027	-0.14543795699	0.0107534426875881
CHR6.404.1	2418	171	0.5077	-0.0745608686177	0.00542034516725539
CHR6.417.1	2202	243	0.4852	-0.296031877852	0.00122364829881764
CHR6.441.1	1311	117	0.3687	-0.35859126704	0.000874262144727151
CHR6.441.2	530	108	0.6173	-0.350907416038	0.00204603613226633
CHR6.462.1	1779	216	0.8552	-0.0374889709002	0.0191152005798675
CHR6.463.1	568	111	0.5717	-0.0584132265278	0.0315099956095465
CHR6.472.1	692	102	1.0897	-0.341853394953	0.00182087014866213
CHR6.474.1	1178	102	0.6699	-0.205115769928	0.00399720921388519
CHR6.494.1	697	279	0.4284	4.43426833046e-05	0.109645879311995
CHR6.500.1	1051	273	0.4	-0.114691741359	0.0267169225772099
CHR6.502.1	781	165	0.4974	-0.17139820938	0.0117113729360356
CHR6.513.1	598	81	0.7513	-0.169792789267	0.00918216256246132
CHR6.522.1	588	246	0.8828	-0.120204620395	0.0354540605418243
CHR6.534.1	837	108	0.9389	-0.210008869538	0.00564726813628917
CHR6.561.1	794	165	0.4108	0.0577297350125	0.0940631752770905
CHR6.562.1	2472	189	0.8432	-0.264382632841	0.000928729021175954
CHR6.582.1	435	132	0.5521	0.0384896582954	0.0956000575510849
CHR6.597.1	560	72	0.5	-0.200876946244	0.00678246677712464
CHR6.599.1	1556	129	0.9349	-0.24629068984	0.00209958323260645
CHR6.614.1	686	183	0.8713	-0.206648175634	0.0102244364271241
CHR6.637.1	677	240	0.8155	0.00406840447533	0.0957358504607442
CHR6.657.1	514	78	0.87	-0.317554737823	0.0024308900224484
CHR6.665.1	700	72	0.3613	-0.382599851189	0.00104007776747354
CHR6.671.1	748	156	1.0534	-0.0251310545327	0.0450498014198115
CHR6.673.1	920	225	1.0335	0.0976493869982	0.155580602534888
CHR6.674.1	837	246	1.1692	0.143481622214	0.258715128560307
CHR6.69.1	794	147	0.6418	-0.0346245850558	0.0375942214680696
CHR6.726.1	423	51	0.5635	-0.0971339430014	0.0185907651323449
CHR6.730.1	1807	234	0.6128	-0.147709404844	0.00723741701352634
CHR6.751.1	509	84	0.7526	-0.114953596734	0.0171573403285211
CHR6.754.1	297	192	0.575	-0.0794107475476	0.0521644475642177
CHR6.77.1	757	348	0.4197	-0.0569023934567	0.0889289689056569
CHR6.806.1	1342	147	0.6261	-0.184858059191	0.00519539422339071
CHR6.819.1	584	78	0.9414	-0.0654676121247	0.0244154239538414
CHR6.82.1	1262	111	0.3857	-0.100635885641	0.0103256223778881
CHR6.838.1	692	99	0.7858	-0.148488855611	0.0112060348907691
CHR6.872.1	1019	63	0.7803	-0.174323281404	0.00512995510018594
CHR6.873.1	578	282	0.5203	-0.187087638668	0.0232944851077663
CHR6.883.1	747	165	0.687	-0.098309604519	0.0240722820461544
CHR6.901.1	553	180	0.8563	0.158494742685	0.275429417606474
CHR6.915.1	1222	147	1.078	-0.12332130229	0.0105572030214071
CHR6.922.1	1089	189	1.0177	0.0545285927466	0.0775173593289552
CHR6.935.1	527	108	0.6696	-0.183537922124	0.0100411862547571
CHR6.953.1	1496	162	0.5838	-0.00449561140288	0.0261579189383504
CHR6.955.1	1131	102	0.6015	-0.153829889861	0.00682973939037401
CHR6.957.1	764	186	0.9028	-0.0189146648527	0.0547212027731375
CHR6.958.1	616	114	0.9462	0.00351507198905	0.0537108175060838
CHR6.959.1	1223	288	0.8115	0.0807781261369	0.138009155598102
CHR7.10.1	1141	108	0.8914	-0.187462817727	0.00507775877240618
CHR7.1002.1	1828	126	0.8175	-0.00516452201314	0.0152240358392987
CHR7.1005.1	1242	162	0.7001	-0.213425444955	0.00477369040800698
CHR7.1008.1	858	186	0.3652	-0.0917449424011	0.0254820640050394
CHR7.1015.1	654	120	1.1834	-0.147101801425	0.0132284280997371
CHR7.108.1	502	108	0.5906	-0.193949022847	0.00934151502809621
CHR7.113.1	737	138	0.6078	0.00666494081727	0.0553320661093972
CHR7.165.1	1720	120	0.7262	-0.169217185755	0.00349866165240686
CHR7.17.1	747	81	0.5335	-0.185408896257	0.00677166477673899
CHR7.214.1	563	219	0.5521	0.0525282502718	0.144650428604066
CHR7.219.1	899	165	0.6995	-0.237623053765	0.00553412817776073
CHR7.281.1	546	102	0.8933	-0.331094867125	0.00235257448056211
CHR7.332.1	563	150	0.8158	-0.01123834726	0.0596026707985025
CHR7.335.1	786	117	0.6851	-0.228698918886	0.00523681067080175
CHR7.337.1	1393	297	0.8235	0.0915469579931	0.134659370678402
CHR7.368.1	567	159	0.6728	0.080170154368	0.136709487713099
CHR7.398.1	489	105	0.7087	0.0986546703496	0.132763304563637
CHR7.458.1	604	90	1.1829	0.0158586422031	0.0537470742033523
CHR7.466.1	554	135	0.3963	-0.478447402482	0.000685197124756294
CHR7.490.1	1051	189	0.6804	-0.0750028316338	0.0248000302141439
CHR7.494.1	1308	255	0.6817	-0.0375760493006	0.0380791655421959
CHR7.496.1	628	114	0.8417	-0.820522746181	2.17138748962097e-05
CHR7.498.1	674	102	0.7762	-0.205029822871	0.00680170231793248
CHR7.50.1	481	114	0.899	0.0818299120526	0.121366355294957
CHR7.518.1	910	135	0.8317	-0.210239656444	0.00603439418089084
CHR7.519.1	2254	165	0.9807	-0.0582165815844	0.00728615667175186
CHR7.555.1	454	129	0.6751	-0.119558253766	0.0220973849932109
CHR7.597.1	473	153	1.0512	0.0363059246272	0.10034221496292
CHR7.608.1	1135	207	0.7373	-0.000963656310647	0.0493970971831466
CHR7.608.2	1369	234	0.7363	0.00724892086769	0.0483275394792095
CHR7.608.3	1043	234	0.7363	0.00724892086769	0.0669064491918811
CHR7.67.1	2143	168	0.9068	-0.139646742594	0.00384490184460354
CHR7.712.1	699	93	0.4057	-0.0977981761597	0.0173375565870285
CHR7.713.1	750	96	1.1549	-0.128890171702	0.0124909247898438
CHR7.718.1	1445	105	0.8554	-0.232586949985	0.00236166904347943
CHR7.723.1	584	129	0.9027	0.127871574633	0.172454669752303
CHR7.738.1	555	198	0.7459	-0.00782008400284	0.07889087135713
CHR7.745.1	520	114	0.5242	-0.291202242244	0.00376707117735487
CHR7.76.1	771	120	0.5826	-0.181215709393	0.00847459238850726
CHR7.775.1	603	138	0.8475	0.0160931488369	0.0687941562105542
CHR7.779.1	346	96	0.7198	-0.102616876844	0.0242940891836372
CHR7.805.1	1041	129	0.5162	-0.151455008623	0.00887555832220124
CHR7.811.1	525	54	0.6701	-0.758587082592	3.15599652339159e-05
CHR7.818.1	598	213	0.3374	-0.517707037666	0.000686443836613459
CHR7.830.1	673	228	0.8079	-0.0641296431429	0.0494304589233511
CHR7.854.1	1505	216	0.8396	-0.154766902779	0.00844201936281296
CHR7.855.1	693	111	0.5806	-0.203868157502	0.00707310419573169
CHR7.868.1	1026	114	1.0213	-0.106794366797	0.0126882410942123
CHR7.911.1	1511	267	0.6705	0.0734779883822	0.089448995015633
CHR7.925.1	695	201	0.3626	-0.185460065732	0.0136056186175101
CHR7.935.1	606	66	0.8073	-0.100843450053	0.0160853997841064
CHR7.95.1	1017	258	1.1608	0.336314039268	0.659301266318385
CHR7.95.3	807	342	1.2118	0.372826638702	0.843681386606074
CHR7.959.1	858	189	0.8464	-0.0281670770835	0.0464969935543735
CHR7.980.1	705	327	0.581	-0.115912125083	0.0498388682981738
CHR7.986.1	590	90	0.9378	-0.315269662789	0.00244673392739284
CHR7.999.1	356	135	1.1213	-0.13880245107	0.0211159466234383
CHR7_RANDOM.1.1	644	246	0.5049	-0.119990324279	0.0335266947388505
CHR7_RANDOM.15.1	602	99	0.5283	-0.457894690597	0.000651963347134172
CHR7_RANDOM.30.1	928	309	0.5636	-0.142789709838	0.0282594827345851
CHR7_RANDOM.40.1	1389	171	0.9236	-0.0836640913108	0.014640641459183
CHR7_RANDOM.8.1	530	75	0.5863	-0.222142313995	0.00581678567989675
CHR8.1010.1	742	147	0.7715	-0.225730912774	0.00663210370810845
CHR8.1011.1	1217	183	0.4925	-0.155959846223	0.00945127285506337
CHR8.1013.1	665	252	0.5556	-0.15272206456	0.0250145537302052
CHR8.102.1	1457	144	0.7533	-0.113073340502	0.00894056303611379
CHR8.1062.1	625	159	0.6466	-0.128691444853	0.0199291514986396
CHR8.108.1	1580	102	1.0445	-0.0968560386165	0.00731222257031928
CHR8.1107.1	834	138	0.7504	-0.163344173001	0.0103474325439749
CHR8.112.1	488	174	0.8282	-0.0276432552262	0.0626485126344848
CHR8.1145.1	804	198	0.4234	-0.0209366706514	0.0548549074602615
CHR8.1176.1	777	123	0.7783	-0.116454156445	0.0157578976784555
CHR8.1177.1	678	225	0.5047	-0.114178612299	0.0305990257960012
CHR8.1188.1	1056	174	0.8074	0.152699912727	0.169746087505601
CHR8.1191.1	1327	123	0.5048	-0.320287989988	0.00127915618439313
CHR8.138.1	1022	156	0.6813	-0.190075181444	0.00726805021863123
CHR8.150.1	956	102	0.66	-0.333838242662	0.0014857280455318
CHR8.156.1	1026	183	0.6604	-0.105563724335	0.0185376758252089
CHR8.160.1	476	192	0.7801	-0.185980111246	0.0162256812184797
CHR8.163.1	800	129	0.662	-0.0149331625851	0.0407483779692418
CHR8.18.1	504	216	0.4928	0.0432539396233	0.139490419116055
CHR8.190.1	1592	180	0.6802	-0.289688804922	0.00176160176808911
CHR8.195.1	1697	186	0.5615	-0.397802606833	0.000581538134238928
CHR8.20.1	1181	153	0.9985	-0.155726767591	0.00838000375057867
CHR8.21.1	687	150	0.6339	-0.198943314201	0.00919749372653094
CHR8.218.1	1118	222	1.0619	-0.151391746422	0.0135009828638606
CHR8.26.1	560	90	0.7272	-0.205398680375	0.00716217881254975
CHR8.292.1	830	237	0.6801	-0.173490543859	0.0160375430298336
CHR8.292.2	785	237	0.6801	-0.173490543859	0.0168066466793894
CHR8.292.3	475	129	0.8656	0.100531774864	0.1526876361325
CHR8.3.1	780	69	0.8052	-0.102864389657	0.0133765813408004
CHR8.30.1	321	39	0.7299	-0.0812091759684	0.0225038506203604
CHR8.333.1	1140	150	0.4375	-0.30088987787	0.0021692027322504
CHR8.34.1	426	87	0.6372	-0.188611128903	0.00950563130940924
CHR8.35.1	1593	249	0.4938	-0.201314146711	0.00591292287107492
CHR8.36.1	600	93	0.6634	-0.0677608893871	0.0254363701728853
CHR8.366.1	399	63	0.704	-0.145324594213	0.0129318284260096
CHR8.401.1	501	159	0.4843	-0.188680139644	0.0129147966119054
CHR8.418.1	955	249	0.4255	-0.143558647273	0.0198595947833622
CHR8.423.1	541	111	0.3842	0.000913614224574	0.0556394035547469
CHR8.450.1	599	81	0.8961	-0.0714112710448	0.0231084148508262
CHR8.455.1	692	204	0.6022	-0.123094584432	0.0248636288686735
CHR8.455.2	1111	168	0.4631	-0.164892382692	0.00895599046302379
CHR8.538.1	542	183	0.4519	-0.100915696721	0.0318893295206804
CHR8.582.1	1068	117	0.7137	-0.106270085664	0.0123943079135069
CHR8.585.1	481	84	0.5654	-0.190293042341	0.00868919277266598
CHR8.600.1	875	135	0.524	-0.277052048146	0.00331933005041795
CHR8.601.1	1259	237	0.6818	-0.056294771571	0.0306671317020592
CHR8.612.1	605	42	0.4646	-0.448865234567	0.000520074865927986
CHR8.633.1	1281	129	0.4099	-0.358556899078	0.000963411715203291
CHR8.662.1	534	51	1.152	-0.0782393974564	0.0197892482136227
CHR8.670.1	780	147	0.6214	-0.0364585415107	0.037496536777755
CHR8.671.1	394	93	0.6628	-0.052577136214	0.0361573060351745
CHR8.699.1	520	60	0.3142	-0.456138060673	0.000585124175550942
CHR8.71.1	489	96	0.7721	-0.123820000795	0.01718629119852
CHR8.710.1	706	324	0.5225	-0.073935564528	0.0714194211120158
CHR8.716.1	704	294	0.936	0.0923726100685	0.242432676712679
CHR8.735.1	707	252	0.8586	0.0402142595521	0.133822444533074
CHR8.777.1	2030	222	0.892	-0.402026992021	0.00047761089518002
CHR8.79.1	661	102	1.1146	-0.0160054046518	0.0404114320952076
CHR8.800.1	1041	228	0.4524	-0.0203126411584	0.050744904541664
CHR8.805.1	429	147	0.5649	-0.0806390367072	0.0357395417181298
CHR8.809.1	646	84	0.8222	-0.209882878888	0.00607265513902501
CHR8.821.1	749	84	0.8097	-0.250092735903	0.00372029531891319
CHR8.848.1	370	60	1.0354	-0.339280107446	0.00208885884126667
CHR8.852.1	1009	177	0.72	0.0303283874716	0.0636747638382676
CHR8.884.1	539	117	0.4268	-0.0620604623624	0.0323815517528767
CHR8.892.1	470	255	0.4773	-0.145451054444	0.0332091438042582
CHR8.911.1	1743	177	0.7379	0.0909181379375	0.0527835265555814
CHR8.924.1	839	108	0.8367	-0.118095654509	0.013426723711835
CHR8.931.1	1433	132	0.4932	-0.124781080523	0.00769171963526284
CHR8.961.1	783	123	0.6308	-0.210243327856	0.00646251957725268
CHR8.995.1	579	102	0.8581	-0.00890737424085	0.0468242557704843
CHR9.100.1	391	135	0.656	-0.00483950440927	0.0693217971780972
CHR9.135.1	1167	288	0.4796	-0.219691930468	0.00958723806156695
CHR9.166.1	763	93	0.4502	-0.445435379954	0.000599305715006591
CHR9.174.1	1249	168	0.711	-0.120979153142	0.011734591629453
CHR9.178.1	776	267	0.6923	-0.153122459204	0.0240632448592993
CHR9.207.1	1523	267	0.8896	0.138319373616	0.152574896250473
CHR9.207.2	383	132	0.5662	-0.160391443845	0.0164958214594197
CHR9.207.3	505	195	0.6685	-0.0783598147832	0.0433776629020057
CHR9.211.1	606	480	0.8374	0.0683254506075	0.436106945701121
CHR9.215.1	400	87	0.5235	-0.0571424704216	0.0333851823606105
CHR9.224.1	524	48	0.6891	-0.305778829756	0.00228681652143993
CHR9.226.1	711	150	1.0658	-0.153279352711	0.0138040279408079
CHR9.234.1	650	105	0.9106	-0.00244791212526	0.0469490383957508
CHR9.245.1	1480	261	0.8544	-0.222651736766	0.00580720238928868
CHR9.252.1	778	198	0.5915	-0.116672749168	0.0233962730117661
CHR9.257.1	1331	249	0.6917	-0.117470571412	0.0171617951857536
CHR9.260.1	1055	105	1.1278	0.0671532029814	0.0586727677833544
CHR9.263.1	1152	144	0.612	-0.0908963620966	0.0151539521632165
CHR9.275.1	385	129	0.8564	0.0132041293762	0.0793686974232706
CHR9.277.1	595	120	0.9668	-0.0840522742382	0.0253586414940748
CHR9.282.1	609	234	0.4336	-0.0806950687431	0.0467604967118367
CHR9.306.1	282	30	0.5889	-0.440395481896	0.000743603265513571
CHR9.344.1	574	75	0.651	-0.241687253991	0.00461438978885966
CHR9.361.1	411	246	0.7303	-0.142930697774	0.0344555789989848
CHR9.371.1	638	174	0.7638	-0.144054646533	0.0184484830285593
CHR9.377.1	544	51	0.9734	-0.371223572362	0.00122131433921364
CHR9.378.1	763	147	0.7811	0.0604368878533	0.0908507533901201
CHR9.39.1	765	117	0.6706	-0.129731216225	0.0136386627816914
CHR9.408.1	602	192	1.1856	0.370327517437	0.743828410942771
CHR9.41.1	875	147	0.5959	0.0186412514692	0.0562212834734057
CHR9.431.1	555	156	0.7896	-0.000533585622436	0.0681404275650816
CHR9.431.2	472	183	0.644	0.0358642921399	0.115607347237578
CHR9.46.1	630	120	0.6347	-0.16358638694	0.0116033064928871
CHR9.476.1	311	42	0.9497	0.372251132879	0.640803480127398
CHR9.515.1	930	141	0.7919	-0.021230200243	0.0358785147712298
CHR9.534.1	1424	138	0.533	-0.197314893309	0.00403279892874125
CHR9.546.1	513	117	0.6009	-0.0410940193253	0.0403279397659552
CHR9.553.1	1552	174	0.5458	-0.105118578708	0.010245188363257
CHR9.565.1	625	93	0.8099	-0.22510021041	0.00564145722783408
CHR9.577.1	2389	219	0.7248	-0.0588809371022	0.00839702259247053
CHR9.581.1	590	147	0.6796	-0.18175332148	0.0117831524339907
CHR9.582.1	1193	174	0.4532	-0.365696193374	0.00126045833706475
CHR9.585.1	798	63	0.6735	-0.612967868059	9.9474960159407e-05
CHR9.595.1	2527	192	0.7235	-0.114055174328	0.00372179075566591
CHR9.600.1	780	165	0.6135	-0.117991741886	0.0193596318502658
CHR9.617.1	528	189	0.468	-0.1247938052	0.0267698334771012
CHR9.618.1	623	51	0.5995	-0.426883432745	0.000660738601811037
CHR9.621.1	561	222	0.5611	-0.0217647634967	0.0782007666708283
CHR9.628.1	561	60	0.5624	-0.101884934998	0.01616061342078
CHR9.632.1	1695	276	0.5318	-0.158989721215	0.00916879884246877
CHR9.640.1	327	54	0.5184	-0.117118410843	0.0173090929694381
CHR9.652.1	1435	117	0.4226	-0.186338822736	0.00394924669432595
CHRUN.1001.1	969	159	0.716	-0.0379972983581	0.0324592656919049
CHRUN.1039.1	384	150	0.7058	-0.358768879164	0.0027802285202156
CHRUN.129.1	562	84	0.6026	-0.262763490882	0.00401585637137476
CHRUN.131.1	903	129	0.703	-0.0882510574732	0.0185852844241404
CHRUN.14.1	956	108	0.4262	-0.232805803266	0.00400940398181264
CHRUN.147.1	585	294	1.0159	0.106945074656	0.294342572016453
CHRUN.147.2	661	294	1.0159	0.106945074656	0.277917078081241
CHRUN.170.1	883	168	0.7454	0.0537611291125	0.0846971306609133
CHRUN.171.1	1155	99	1.0386	-0.3794983927	0.000767316246430838
CHRUN.191.1	952	138	0.5592	-0.223250964856	0.0051842185508317
CHRUN.196.1	513	138	0.9545	-0.042774652862	0.0443142587596307
CHRUN.2.1	817	285	0.5562	0.00272205872404	0.103114603062677
CHRUN.228.1	794	114	0.7052	-0.130406224375	0.0129396006953127
CHRUN.23.1	1074	156	0.7007	-0.166313721591	0.00861628522779673
CHRUN.241.1	476	111	0.9623	0.0833205646367	0.12172451504295
CHRUN.260.1	2654	309	0.4635	0.0335070501376	0.024511198881004
CHRUN.263.1	1727	336	0.6907	0.0767397092472	0.104905743721076
CHRUN.266.1	566	60	0.5886	-0.41345135734	0.000837412240499996
CHRUN.272.1	748	174	0.5402	-0.132084386489	0.0183997370499854
CHRUN.294.1	684	150	0.7105	0.112373001415	0.153367161333477
CHRUN.31.1	688	282	0.8016	0.0363771579493	0.151671708409945
CHRUN.318.1	317	84	0.9866	-0.251656111588	0.00577959462255027
CHRUN.329.1	727	159	0.716	-0.59762565305	0.000208844777315868
CHRUN.359.1	677	423	1.0427	0.171351901038	0.584549782169481
CHRUN.367.1	545	309	0.5529	-0.176143517502	0.0307594869472278
CHRUN.397.1	1193	60	1.1866	-0.276882431032	0.00158605463079974
CHRUN.413.1	924	120	0.8266	-0.250929725238	0.00372758934194323
CHRUN.424.1	898	75	0.9067	0.0125444460561	0.0358208125166537
CHRUN.429.1	871	159	0.8287	0.0861593055464	0.108394393498482
CHRUN.43.1	932	201	0.9264	-0.249269642488	0.0058137217741207
CHRUN.449.1	1010	117	0.8508	-0.262525355698	0.0030003117081448
CHRUN.458.1	586	240	0.5282	-0.078113862141	0.0505369637247211
CHRUN.478.1	1148	159	0.6185	-0.203614070435	0.00569055877237491
CHRUN.479.1	866	102	0.7566	-0.11773665691	0.0126820512559191
CHRUN.490.1	614	72	0.339	-0.626833937085	0.00011112132849277
CHRUN.497.1	684	99	1.0017	-0.0523743961972	0.0277897192659331
CHRUN.504.1	388	21	0.867	-0.467280508757	0.000490287842466635
CHRUN.511.1	401	192	0.5834	-0.320672596272	0.00491847023548242
CHRUN.512.1	447	93	0.4502	-0.445435379954	0.000837113784897102
CHRUN.525.1	1170	198	0.6759	-0.362693861294	0.00151385436691002
CHRUN.528.1	1408	219	0.6966	-0.0605955636879	0.0229854802865261
CHRUN.534.1	1485	114	0.8014	-0.252372507164	0.00196893791318431
CHRUN.557.1	356	114	0.5396	-0.241674936994	0.00716085509504979
CHRUN.578.1	858	174	0.5847	-0.283271659757	0.00393272639347001
CHRUN.578.2	302	42	0.9205	-0.0716783556461	0.0254876513982059
CHRUN.584.1	755	96	0.8683	-0.355445051353	0.0014485016703979
CHRUN.588.1	435	135	0.5219	0.147190292295	0.232432470560685
CHRUN.600.1	747	420	1.1986	0.0801601355287	0.350251061641918
CHRUN.64.1	499	102	0.7993	-0.153789847893	0.0132550743486633
CHRUN.648.1	538	237	0.8949	-0.0348689757033	0.0768638758544812
CHRUN.658.1	670	225	0.8168	-0.0632686276227	0.0492025528305225
CHRUN.672.1	426	285	0.6683	-0.158769012509	0.0359637998705586
CHRUN.675.1	683	138	0.8844	-0.203904225838	0.00826652342845713
CHRUN.676.1	1086	192	0.8189	0.0697104767841	0.0900723357882487
CHRUN.707.1	388	48	0.7958	-0.685698402902	7.07677932256706e-05
CHRUN.735.1	476	261	0.7028	0.00464502432989	0.128566740017934
CHRUN.738.1	1523	195	0.7297	-0.237614980036	0.00337181231400681
CHRUN.741.1	895	117	0.8359	-0.097148949128	0.0161780696431568
CHRUN.784.1	655	144	0.917	-0.135369367821	0.0167630455949461
CHRUN.797.1	419	81	0.8513	0.0634082701748	0.093765557327987
CHRUN.799.1	1051	144	0.7148	-0.116956226735	0.0131826108796053
CHRUN.800.1	841	243	0.8553	-0.287757564134	0.00556987653630176
CHRUN.817.1	918	159	0.7428	-0.0362870272932	0.0347420063381085
CHRUN.847.1	740	72	1.0264	-0.282610495459	0.00258522418603594
CHRUN.857.1	758	96	0.6868	-0.292574470324	0.00262534381219459
CHRUN.858.2	598	99	0.511	-0.2451932705	0.00495228349911262
CHRUN.859.1	772	207	0.4234	-0.10352578077	0.0278862359781041
CHRUN.871.1	831	114	0.671	-0.216330816495	0.00552576024852707
CHRUN.872.1	833	87	0.7185	-0.0854229997982	0.0164119909480379
CHRUN.880.1	561	225	0.4649	-0.185615187861	0.0177584181860229
CHRUN.883.1	535	177	0.4617	-0.0889080535792	0.0347670938468042
CHRUN.883.2	3038	192	0.7612	-0.192173164639	0.00103195671173804
CHRUN.883.3	1213	177	0.6158	-0.06326927774	0.0219554466455454
CHRUN.883.4	900	177	0.4617	-0.0889080535792	0.0238931226452666
CHRUN.926.1	794	141	0.7439	-0.244574412988	0.0050847135299766
CHRUN.956.1	1030	78	0.8529	-0.26374406169	0.00235185916989578
CHRUN.963.1	801	177	0.6241	-0.299295572418	0.00364557990759711
CHRUN.980.1	1198	141	0.4923	-0.133361575647	0.00952553735859019
CHR1.1010.3	715	174	0.6908	-0.145024888733	0.0168730410259139
CHR1.1015.1	1352	132	0.5437	-0.181214265037	0.00490752590676679
CHR1.1015.2	715	81	0.7095	-0.133998049556	0.0113859274708336
CHR1.1040.1	549	12	0.3673	-0.675437136521	5.41077032683451e-05
CHR1.108.1	1727	195	0.9324	-0.170327830309	0.00515304230953545
CHR1.1081.1	504	123	0.6612	0.0348986460497	0.0829486197270275
CHR1.1111.1	518	147	0.5641	-0.307389352931	0.00386873556947668
CHR1.1134.1	1636	174	0.6232	-0.0481811037191	0.0160382015890188
CHR1.194.1	865	162	0.6148	-0.0561407817102	0.0310205921765444
CHR1.20.1	789	117	0.6372	0.0150241159308	0.0508546203711559
CHR1.237.2	914	117	0.5409	-0.144899894036	0.0101143093246487
CHR1.274.1	906	138	0.3919	-0.0890330321438	0.0192836446371369
CHR1.282.1	463	135	0.8584	-0.230419440904	0.00797455458232375
CHR1.305.3	756	102	0.8198	-0.0449169280406	0.0280838975807344
CHR1.307.1	1133	171	0.668	-0.251071789545	0.00393202164111337
CHR1.360.1	641	198	0.4051	-0.455243533379	0.00109652778656815
CHR1.364.1	636	144	0.984	-0.281147131718	0.00431567912540288
CHR1.386.1	872	129	0.874	-0.0296564810466	0.0330885221135488
CHR1.391.2	492	51	0.6125	-0.219249978425	0.00546768119788802
CHR1.422.2	2195	210	0.851	-0.322092296116	0.000804940738702606
CHR1.440.1	639	273	1.1705	0.304714755805	0.698527985441696
CHR1.440.2	633	78	0.9042	-0.227398677267	0.00504918515861049
CHR1.468.2	1334	210	0.4105	-0.205494147493	0.00604801944259091
CHR1.511.1	596	129	0.5653	0.0013132848047	0.0579688413930949
CHR1.574.1	180	45	0.9025	-0.274866687068	0.00434041048545724
CHR1.579.1	817	168	0.606	-0.159584202722	0.0128125363455416
CHR1.618.1	737	129	0.9486	-0.206547904629	0.00725878179841082
CHR1.703.1	288	24	0.681	-0.323120183355	0.00218499016663287
CHR1.715.1	583	195	0.9768	-0.0456296806862	0.0539905737708155
CHR1.757.1	398	99	0.7235	-0.0460889005405	0.0394375280062772
CHR1.775.1	407	72	0.8475	-0.239125496441	0.0055482844943458
CHR1.79.1	969	156	0.7884	-0.181273415464	0.00835269388973584
CHR1.824.1	452	57	0.5539	-0.253973613175	0.00423681832974252
CHR1.926.1	1425	210	0.7953	-0.161661551989	0.00832842560647873
CHR1.968.1	633	93	0.9208	-0.194794000886	0.00745557108301868
CHR1.968.2	877	192	0.7441	-0.174921589773	0.0118462788051196
CHR1.982.1	504	213	0.7188	-0.00174759222765	0.094114818985044
CHR1.987.1	633	57	0.5752	-0.24910265011	0.0036667449287421
CHR10.166.1	3215	213	0.6433	-0.0668074325502	0.00316056355213456
CHR10.170.1	920	183	1.3093	0.377153249951	0.678291325937412
CHR10.178.1	1142	123	0.6158	-0.300971598654	0.00186962972787969
CHR10.204.1	366	72	0.9231	0.0679749043483	0.0981874723509153
CHR10.260.1	1107	102	1.0868	-0.241267106651	0.00305805663403683
CHR10.262.1	1092	150	0.6868	-0.0653034681804	0.0211634165960337
CHR10.291.1	467	87	0.5883	0.0441036908196	0.0778962558986762
CHR10.316.1	844	84	0.5119	-0.125874610541	0.0109101060945082
CHR10.382.5	755	114	0.5014	-0.104313538114	0.0172121298154688
CHR10.404.1	1024	129	0.5567	0.0427794101247	0.054898830789017
CHR10.425.1	1181	147	0.3857	-0.234164131432	0.00385371498607563
CHR10.429.1	869	150	0.6224	-0.238516827854	0.00522282986240689
CHR10.461.1	441	63	0.7113	-0.0655114142705	0.0261194481744584
CHR10.462.1	1538	216	0.8049	-0.110414676341	0.0123921451704321
CHR10.485.1	631	144	0.8057	-0.0775213380559	0.0294549981567819
CHR10.504.1	1037	297	0.8786	-0.197178748994	0.0142590890547671
CHR10.557.1	1265	120	0.9373	-0.0955845303393	0.0113400505864206
CHR10.561.1	511	144	0.7281	-0.0302060055113	0.0513162625517259
CHR10.561.2	808	162	0.5927	-0.0897914010581	0.0240774923514931
CHR11.103.2	784	213	0.9915	0.0763447374109	0.139942104203601
CHR11.115.1	878	174	0.583	-0.315240889676	0.00284194612175504
CHR11.130.1	660	126	0.6898	-0.210592142166	0.00745016434312355
CHR11.210.1	274	135	0.54	-0.0843052873669	0.0380119769005067
CHR11.291.1	1213	165	0.7879	-0.0870834368508	0.016491193204401
CHR11.298.1	381	87	0.6714	-0.37060042007	0.00177252546259358
CHR11.332.1	1323	108	1.0111	-0.430827371115	0.00041358310353414
CHR11.383.1	545	99	0.4647	-0.163294801288	0.0113605951469641
CHR11.476.1	1008	99	0.8724	-0.122156801465	0.0103202089530617
CHR11.503.1	648	153	0.8281	-0.0484851601836	0.0396442408544135
CHR11.535.2	697	240	1.2952	-0.00334502558002	0.0881433217411012
CHR11.56.1	1124	165	0.61	-0.210743271136	0.00563392087277772
CHR11.584.1	440	75	0.8852	0.0618351661261	0.0880097614413475
CHR11.624.1	1007	168	0.3979	-0.0996200949418	0.0184470110300866
CHR11.633.1	923	123	0.5706	-0.185287255809	0.00706430410910202
CHR11.636.1	688	210	0.5462	-0.100047681276	0.0318976168171187
CHR11.685.1	1657	204	0.4759	-0.10618446482	0.0106714220226127
CHR11.705.1	373	138	0.9814	0.0292680662257	0.0965540151151369
CHR11.719.1	538	147	0.926	-0.230167684817	0.00788163872785995
CHR11.719.2	1129	186	0.9085	-0.140312926008	0.0122148110035468
CHR11.784.1	595	87	0.6805	-0.0939414186046	0.0194056974437883
CHR11.791.1	796	123	1.0865	-0.119180129139	0.0150668128755308
CHR11.802.2	585	87	0.9809	-0.354978818497	0.00165880283176688
CHR11.825.1	248	75	0.6732	-0.579317214708	0.000261818678484281
CHR11.865.1	1587	102	1.0278	-0.074028496392	0.00900716335186975
CHR12.104.1	1028	174	0.9051	0.0592887903904	0.0795754704144753
CHR12.184.1	573	117	0.8427	-0.00384212908134	0.0532777212872255
CHR12.184.2	920	120	0.7648	-0.165239819104	0.00843214590779326
CHR12.184.3	666	282	0.7127	0.0339375640475	0.151654748117417
CHR12.184.4	1352	249	0.6272	-0.00574134253882	0.0472022840195301
CHR12.210.1	1131	141	0.7728	-0.137386813007	0.00984227514337582
CHR12.218.1	521	207	0.7584	-0.140688641246	0.0255959692805839
CHR12.283.1	793	135	0.4621	-0.101315741367	0.0190273715478612
CHR12.283.2	563	150	0.5508	-0.149085689506	0.0167379324793483
CHR12.31.1	1388	162	0.4555	-0.155913415424	0.00705790958378129
CHR12.335.1	476	69	1.0095	0.0885623058452	0.103978038144478
CHR12.349.1	571	225	0.5666	-0.0631314161115	0.0543864962889802
CHR12.361.1	807	135	0.8031	-0.327932451475	0.00219963677139147
CHR12.414.1	1111	120	0.5026	-0.402239230675	0.000724574480169624
CHR12.423.1	966	129	0.9491	-0.0914620969475	0.016898724040793
CHR12.479.1	486	204	1.2217	0.350036856266	0.742766171603224
CHR12.486.1	520	87	0.5983	-0.38594814571	0.00132221544967551
CHR12.486.2	510	78	0.508	-0.11306503103	0.0168894816244253
CHR12.519.1	1006	522	1.2118	0.639258799314	0.993245871705261
CHR12.589.2	458	54	0.4113	0.0469903768834	0.0682804139946813
CHR12.590.1	737	222	0.4137	-0.134667415556	0.0234330572212664
CHR12.591.1	521	99	1.0963	-0.49851598331	0.000482816251073553
CHR12.607.1	734	171	0.7709	-0.32554944892	0.00295227048067262
CHR12.610.1	584	96	0.6566	-0.256950458257	0.00442429071831933
CHR12.630.1	774	105	0.8163	0.0973663130625	0.10061099496545
CHR12.654.1	844	63	0.7079	-0.284333607427	0.00216927688078704
CHR12.684.1	1329	129	0.5756	-0.134892072493	0.007673120096285
CHR12.71.1	792	156	0.9564	-0.10875129463	0.0198831967854317
CHR12.91.1	792	114	0.7902	0.0669549062365	0.0793882433520014
CHR13.163.1	1203	312	0.8724	0.0633986283288	0.136313434477796
CHR13.185.1	469	156	0.9139	0.0015986622001	0.0755747925885032
CHR13.19.1	727	129	0.8131	-0.173618193568	0.0100111976442476
CHR13.229.1	1132	198	0.7137	-0.101903959024	0.018612466834689
CHR13.239.1	1553	261	0.4105	-0.16147170898	0.0095877612935283
CHR13.244.1	1224	99	1.014	-0.136045890734	0.00721731261328457
CHR13.261.2	1203	159	0.7391	-0.0180542373215	0.0307017080779173
CHR13.275.1	881	117	0.6264	-0.224217345442	0.00494356948770308
CHR13.308.1	1319	138	0.8646	-0.141953337491	0.0076166664890671
CHR13.338.1	3526	177	0.4436	-0.0334032380465	0.00257327712927036
CHR13.353.1	757	108	0.6789	-0.0392433554392	0.0305082795896369
CHR13.385.1	1183	147	0.6034	-0.294840007542	0.00216099588744518
CHR13.400.2	857	81	0.81	-0.0543333366578	0.0207433482854078
CHR13.409.1	772	90	0.9976	0.0913286942065	0.0889215953814971
CHR13.426.1	665	234	0.5759	-0.116028438874	0.0319633245386896
CHR13.433.1	671	87	0.7665	-0.0336089934705	0.031440587725885
CHR13.441.2	1156	189	0.5713	-0.14629640897	0.0113989497293253
CHR13.468.1	676	174	0.8756	0.0497516493341	0.102792426988819
CHR13.475.1	525	147	0.9209	0.0351650631557	0.0917804385745823
CHR13.51.1	846	126	0.9323	-0.208862788278	0.00623098138735985
CHR13.535.1	747	141	0.798	-0.194360347158	0.00859551857714634
CHR13.546.1	713	162	0.994	-0.0599698299526	0.0350074282348054
CHR13.568.1	1140	138	0.8051	-0.107477362207	0.0127200762686984
CHR13.606.1	1119	111	0.9925	-0.0329193987431	0.0226479165676684
CHR13.700.1	489	114	0.9972	0.0174352513253	0.069026899577627
CHR13.706.1	335	75	0.8937	-0.250831298474	0.00544414060719048
CHR13.717.3	872	120	1.0283	-0.402066548369	0.000935318876352193
CHR13.734.1	1076	171	0.6269	-0.0513630735824	0.0273702334675197
CHR13.748.1	710	225	0.5941	-0.193655884371	0.0141040259522342
CHR13.760.1	1104	183	0.8195	-0.211101437127	0.00632049580823842
CHR13.784.1	2892	339	0.3976	-0.183713175896	0.00288883831036289
CHR13.811.1	1573	273	0.7884	0.000462852261702	0.0452461580771379
CHR13.851.1	494	114	1.0071	-0.0262183618146	0.0463901790406175
CHR13.867.1	1606	210	0.6477	-0.172605474483	0.00620692199403547
CHR13.868.1	1275	150	0.6714	-0.0445752899454	0.0212445200489658
CHR13.881.1	485	393	0.6774	-0.122648148968	0.0815602799095941
CHR13.909.1	814	171	0.7782	-0.00562260489352	0.0543232296259428
CHR13.909.2	471	93	0.9522	0.208555782346	0.294299401785834
CHR13.916.9	616	159	0.8931	-0.0572497182723	0.0390000521325703
CHR13.937.1	468	105	0.8974	-0.21436396604	0.00785861686260099
CHR13_RANDOM.3.1	975	165	0.7655	-0.168460820201	0.00983183813298913
CHR13_RANDOM.36.1	856	138	0.5475	-0.0204984810628	0.0383284306804577
CHR13_RANDOM.51.1	803	111	0.4427	-0.102457162372	0.0163950543095151
CHR13_RANDOM.61.1	664	294	0.5066	0.049052440071	0.180820757527513
CHR14.1012.1	432	291	0.7594	-0.0391501605543	0.106983174318199
CHR14.1028.1	1615	168	0.6787	-0.0664408304902	0.0133752428475673
CHR14.1028.3	622	111	0.425	0.0261263294138	0.0643497073533098
CHR14.1060.1	702	75	0.3958	0.0456102485935	0.0589114675283706
CHR14.1166.1	889	276	0.7195	-0.0342800295971	0.0665754422936007
CHR14.1171.1	1983	183	0.8563	-0.00802413605611	0.0170932603607735
CHR14.1192.1	1431	180	0.7768	-0.200119829415	0.00489160905976568
CHR14.1224.1	475	81	0.7881	-0.0666273632061	0.0274505762930936
CHR14.139.1	610	0	0	0	0.0288702334257485
CHR14.148.1	887	138	0.8907	-0.0880124132344	0.0198733038102248
CHR14.148.3	540	135	1.0371	0.0439816108283	0.092059337523315
CHR14.148.4	472	222	0.8727	0.257347000455	0.571634372439008
CHR14.164.1	883	219	0.8875	-0.0328602247563	0.0507249387034692
CHR14.259.1	1084	135	0.7359	-0.240945903599	0.00375362794548196
CHR14.277.1	1072	153	0.8821	-0.0903721908322	0.0173731484136736
CHR14.358.1	551	141	0.5965	0.017409241385	0.074332448226941
CHR14.368.1	1667	147	0.6981	-0.338652693552	0.000853976560535173
CHR14.379.1	651	126	0.4957	-0.317125211475	0.0027361556657365
CHR14.380.1	704	195	0.886	-0.270867270087	0.00582997872183489
CHR14.406.1	1112	114	0.7821	-0.228767114594	0.00365302666126253
CHR14.417.1	724	60	1.0372	-0.651354438055	7.34558453217214e-05
CHR14.430.1	520	99	0.7254	-0.0476996698587	0.0343145902548652
CHR14.434.1	1158	171	1.0114	-0.103109764615	0.0155203784042463
CHR14.44.1	469	105	0.7272	-0.218224463378	0.00756658731079746
CHR14.441.2	597	207	0.9701	0.0383930028537	0.117925211371201
CHR14.441.4	577	339	1.0437	0.253773255969	0.685199798713625
CHR14.441.5	810	297	1.0456	0.337262233105	0.750160232638574
CHR14.448.1	808	174	0.6137	-0.144153026485	0.0154394576529038
CHR14.494.1	591	99	0.9333	-0.00154973153693	0.0487031473591017
CHR14.498.1	1116	114	0.9578	-0.173684172199	0.00613650409364286
CHR14.546.1	575	60	0.7913	-0.0920309175252	0.0174749726353335
CHR14.554.2	688	141	0.7813	-0.136292233964	0.0157988077049942
CHR14.567.2	784	222	1.1219	0.441543482213	0.847451796157648
CHR14.567.3	712	222	1.1219	0.441543482213	0.857043916149657
CHR14.567.4	729	222	1.1219	0.441543482213	0.854825440068899
CHR14.567.5	651	222	1.1219	0.441543482213	0.864772582763873
CHR14.567.6	557	222	1.1219	0.441543482213	0.875989712652193
CHR14.617.1	434	120	1.0237	-0.0836763814536	0.0300355503965115
CHR14.626.1	865	126	0.8146	-0.00442450532683	0.0413546623157153
CHR14.629.1	530	279	0.6193	0.0852140316871	0.248739284227035
CHR14.633.1	1890	177	0.5602	-0.155968623584	0.00451045625459823
CHR14.728.2	413	174	0.799	0.0124086175053	0.0958358360769181
CHR14.729.1	525	150	0.3997	-0.0611991434906	0.0393388228935331
CHR14.732.2	713	96	0.5085	-0.0690720209067	0.0227114527252315
CHR14.777.1	609	201	1.3138	0.108774772782	0.200067376711277
CHR14.801.1	1056	294	0.6462	-0.0637549883044	0.0473887051647864
CHR14.854.2	533	135	0.4165	-0.358643239136	0.00219201205909107
CHR14.870.2	626	123	0.3934	-0.161297918831	0.0120935957292927
CHR14.883.1	2667	324	0.5738	-0.0641154350264	0.0104906359303109
CHR14.894.2	388	111	1.1749	0.2769833925	0.490884740696818
CHR14.932.1	433	102	0.5497	-0.172618453864	0.0118897010257722
CHR14.967.1	694	234	0.8119	0.0247564377001	0.10921126467928
CHR14.968.1	607	201	0.4716	0.00441720555204	0.084701988142135
CHR14.974.1	570	135	0.8241	-0.0678605682733	0.0327014917765638
CHR14.98.2	1221	183	0.5838	-0.162488896832	0.00885021542957746
CHR14.984.1	388	42	0.6928	-0.221803616195	0.00567306993317529
CHR14.989.1	684	114	0.7343	-0.184363124721	0.00872884467249793
CHR15.122.1	1547	108	0.9484	-0.273034491698	0.00146689448977104
CHR15.182.1	499	192	1.016	0.318967082433	0.664862419089557
CHR15.182.3	500	192	1.016	0.318967082433	0.664626564794238
CHR15.219.1	1661	156	0.4081	-0.202943897727	0.00328074959107496
CHR15.232.1	869	144	1.0027	-0.00780450753427	0.0438601333253417
CHR15.250.1	1036	78	0.8779	-0.0893384838333	0.0122022631721516
CHR15.251.1	668	117	0.7198	-0.240065416886	0.00532391061276595
CHR15.310.1	568	267	0.6819	-0.246631723029	0.0124433844177181
CHR15.319.1	308	135	0.5523	-0.249800831928	0.00780803026650593
CHR15.322.1	1564	117	0.8988	-0.260060768436	0.00171135351319254
CHR15.34.1	589	93	0.6192	-0.463172607912	0.000608572148502104
CHR15.349.1	880	75	0.5473	-0.127392944818	0.00986950895511796
CHR15.365.1	665	321	0.3747	-0.270589338485	0.0119741521470385
CHR15.365.2	1028	132	0.8559	-0.0946995982424	0.0156138762998592
CHR15.415.1	693	198	0.6901	-0.359803291203	0.00257536420831437
CHR15.470.1	1240	135	0.7705	0.064397829905	0.0554407511660595
CHR15.519.1	770	246	0.4559	-0.221160650884	0.011438988724731
CHR15.553.1	848	168	0.5193	-0.143950842081	0.0143668448190518
CHR15.585.1	595	135	1.0338	-0.225465998577	0.00727754878621867
CHR15.593.2	660	99	1.0976	-0.08738028973	0.0205716564252685
CHR15.62.1	586	351	1.2373	0.45617058897	0.940650335053777
CHR15.62.2	543	318	1.0122	0.289097995583	0.738200623923821
CHR15.630.1	674	126	0.6345	-0.179873193681	0.00981377977994068
CHR15.650.1	1002	249	0.689	-0.182197085586	0.0131690374964547
CHR15.88.1	575	165	0.7469	0.0119975104305	0.0780881032565657
CHR15.96.2	499	114	0.5733	-0.281940775321	0.00420578225556226
CHR16.146.1	462	66	0.9846	-0.101565221679	0.0185639191326782
CHR16.39.2	926	180	0.8019	-0.017283881994	0.0457459316794122
CHR16.406.1	517	111	0.8083	-0.117727850075	0.0191428309569133
CHR16.412.1	1338	381	0.4664	-0.118442073069	0.0339151726148341
CHR16.440.1	641	63	0.6197	-0.289810398734	0.00255098786056957
CHR16.441.1	1039	198	0.7226	-0.248253099046	0.00515883135930819
CHR16.45.1	516	81	0.9064	-0.198096394254	0.00766013799660552
CHR16.477.1	605	183	0.9562	0.273514853436	0.522651223449243
CHR16.477.2	1269	402	0.6556	-0.160252091102	0.0276310794549391
CHR16.483.1	2821	300	0.5417	-0.150988859416	0.0034427895267992
CHR16.495.1	559	135	0.5324	-0.54403097669	0.000364948094158605
CHR16.51.1	612	150	0.4983	-0.333273739903	0.00278407897930515
CHR16.550.1	582	93	1.0672	0.000840948310677	0.0487046734765083
CHR16.610.1	776	93	0.719	-0.403741155739	0.000879794904914853
CHR16.616.1	737	81	0.7545	-0.333033634904	0.00168454240971249
CHR16.681.1	1382	225	1.0582	-0.0960424503329	0.0175174609749798
CHR16.688.1	491	90	0.795	-0.0983851070326	0.0210737616156092
CHR16.689.1	1178	138	0.6083	0.024370653173	0.0416703161463265
CHR16.689.2	421	129	0.5647	-0.118624603608	0.0230600952132043
CHR16.85.1	1043	174	0.7211	-0.145833040638	0.0118935102530133
CHR17.1.1	675	99	0.8117	-0.283415454328	0.00317813089843527
CHR17.20.1	1145	120	0.793	0.0781861338091	0.0638835914805919
CHR17.215.2	1251	99	0.681	-0.312942292718	0.00130586539722221
CHR17.215.3	1643	99	0.681	-0.312942292718	0.00086282079962898
CHR17.218.1	1770	183	0.4849	-0.129017469694	0.00682359569526068
CHR17.298.2	1816	321	0.9564	-0.0513441804906	0.0281970684794953
CHR17.319.3	685	174	0.4403	-0.350523217792	0.00249051370873311
CHR17.335.1	1035	234	0.9073	-0.066411329063	0.0346010081845165
CHR17.459.1	546	72	0.774	-0.133548936101	0.0130034027533439
CHR17.512.1	615	183	0.7215	-0.173383807275	0.0150574999273372
CHR17.513.1	314	174	1.1487	-0.0164925407252	0.0820734739563503
CHR17.516.1	895	108	0.9382	-0.199803443658	0.00585252154682062
CHR17.550.1	490	228	0.6406	-0.165742531709	0.0233891445816744
CHR17.554.1	652	120	0.56	-0.251333378922	0.00494353418643557
CHR17.582.4	793	261	0.9919	0.0457478009221	0.13507386901367
CHR17.595.1	348	51	0.8382	-0.400213170463	0.00113977956107399
CHR17.62.2	1485	297	0.656	-0.0832824061621	0.0259644438564618
CHR17.640.1	2030	198	0.9108	-0.127267585962	0.00572628221431925
CHR17.657.1	1413	132	0.4181	-0.128079904143	0.00761263125452817
CHR17.657.2	795	54	0.9023	0.34431638995	0.466370649950079
CHR17.700.2	830	285	0.4295	-0.107540800058	0.038117175176919
CHR17.700.4	648	210	0.5361	-0.0575287675929	0.0490253151283068
CHR17.74.2	967	123	0.6165	0.0719140091247	0.0730914036387597
CHR17.75.1	1152	144	0.8515	-0.176300088848	0.00677329967003429
CHR17.754.1	888	183	0.8485	0.00360873101624	0.0582994177650128
CHR17.764.1	373	243	0.7962	0.00995761152988	0.135704676220344
CHR17.776.1	1065	138	0.6857	-0.0676843666199	0.0199718862224323
CHR17.783.1	524	195	0.41	-0.0274967586736	0.0672862657158958
CHR17.83.1	942	117	0.8225	-0.291499827848	0.00244725318101512
CHR17.83.3	423	183	0.9204	-0.255050235989	0.00852913545809916
CHR18.1005.1	415	0	0	0	0.0352542515160315
CHR18.1069.2	763	198	0.7895	-0.0819737252176	0.0327838505740974
CHR18.1080.1	640	129	0.764	-0.130629126945	0.0164283831577648
CHR18.1119.1	878	213	0.707	-0.0847018110376	0.0307376982608497
CHR18.1133.1	2666	180	0.6424	-0.11885484639	0.00287774444507096
CHR18.1136.1	2150	204	0.5204	-0.244591389559	0.00170823215922505
CHR18.1144.1	552	75	0.337	-0.468595762599	0.000544886141539019
CHR18.1187.1	1632	123	0.6238	0.0593816810838	0.0334597084732095
CHR18.1205.1	842	207	0.7141	-0.062610552533	0.0378749983683679
CHR18.1218.1	549	78	0.7389	-0.393438656013	0.00113753458051677
CHR18.1241.1	487	129	0.7462	-0.182481947564	0.0118370478713669
CHR18.131.1	1341	153	0.6258	0.10397655886	0.0781554041666252
CHR18.141.1	490	72	0.8534	-0.149550392345	0.0118606848879108
CHR18.16.1	1716	213	0.6784	-0.110145459384	0.0101455796477601
CHR18.173.1	1280	147	0.5942	0.00104654805622	0.0317699455815708
CHR18.174.1	462	84	0.8238	-0.0920774814629	0.0223118334215428
CHR18.188.1	437	165	0.9054	-0.0718116932136	0.0422390002609722
CHR18.245.1	778	138	0.696	-0.141273216289	0.0135057813112511
CHR18.278.2	1066	204	0.6995	-0.271157697359	0.00416725173473441
CHR18.3.2	504	129	1.1354	-0.147578334521	0.0161560633446483
CHR18.434.1	627	159	0.7992	-0.116175904152	0.0223576716043889
CHR18.445.1	680	144	0.8078	-0.203206245532	0.00861987692796095
CHR18.445.2	373	42	0.9051	0.0523640725637	0.0733462252893569
CHR18.45.1	1634	216	0.6916	-0.339996921678	0.00126846905143067
CHR18.483.2	657	141	1.0458	-0.0853194009679	0.02627054117374
CHR18.504.3	727	132	0.8977	0.00681981588165	0.0542986424811806
CHR18.518.1	950	153	0.8139	0.107485209295	0.117109057221069
CHR18.559.1	386	114	0.9065	-0.390059819146	0.00169627733297123
CHR18.560.2	548	114	1.059	0.203928178333	0.291896652362522
CHR18.568.2	690	132	0.5841	-0.140736668439	0.0144072529866204
CHR18.571.1	652	144	0.7199	-0.196766724664	0.00943208717027438
CHR18.632.1	986	207	0.5961	-0.0712214604947	0.030191199117855
CHR18.644.1	924	156	0.5221	0.0236480673571	0.0586309010502916
CHR18.660.1	1153	141	0.7626	0.0174336628578	0.0407559598736231
CHR18.677.1	499	249	0.6835	-0.273440893794	0.00943213890629231
CHR18.699.1	808	228	0.7577	-0.154302375969	0.0187232175132213
CHR18.723.1	920	165	0.8105	-0.0515903352509	0.0310741391623111
CHR18.733.1	640	57	0.7101	-0.46324438364	0.000474201947883048
CHR18.823.1	720	213	0.7127	-0.0477378253198	0.0506212146567857
CHR18.906.1	1663	186	0.6976	-0.0651026804153	0.0141843084278151
CHR18.911.1	607	72	0.8505	-0.239126447073	0.0044946234665694
CHR18.946.2	915	258	0.5457	-0.200085814912	0.0127855940358349
CHR18.947.1	624	228	0.4109	-0.135476226069	0.0269749265834969
CHR18.973.1	699	234	0.929	0.323993579218	0.678912999687778
CHR19.131.1	561	210	0.7514	-0.0371265940206	0.0642721587218289
CHR19.175.1	595	138	0.5035	-0.183581482944	0.01097561382381
CHR19.197.1	762	201	0.5768	-0.355355555565	0.00253822533975712
CHR19.233.1	834	150	0.3846	-0.0366257283585	0.0359785270270384
CHR19.337.1	793	102	0.9867	-0.13565678172	0.0115668676691088
CHR19.356.1	686	213	1.027	0.0336728347233	0.107283573336351
CHR19.364.1	150	66	1.0679	0.0883567866924	0.138608974114601
CHR19.374.1	769	57	1.1863	0.182273647085	0.163115475151928
CHR19.386.1	1134	198	0.8452	-0.121963360001	0.0153942120283173
CHR19.415.1	648	99	0.6281	-0.147716198261	0.0118163853283317
CHR19.435.2	636	147	0.5523	-0.219690240448	0.0078465834607291
CHR19.540.1	625	69	0.5491	-0.266330721568	0.00334961028561738
CHR19.585.1	713	189	0.5934	0.125095480775	0.196760562358372
CHR19.585.2	1306	189	0.5934	0.125095480775	0.115654201146652
CHR19.585.3	873	189	0.5934	0.125095480775	0.171363440053986
CHR19.585.4	1136	189	0.5934	0.125095480775	0.135365230453288
CHR19.615.1	596	81	0.8403	-0.182265447632	0.00817960637512722
CHR19.641.1	485	150	0.6341	-0.256046516125	0.00662550289145118
CHR19.702.1	730	201	0.728	-0.0995979506956	0.0292716837064308
CHR19.722.1	627	24	0.6402	-0.242352428528	0.00329246503825643
CHR19.736.1	818	111	1.0082	0.329367545981	0.501888670789057
CHR19.760.1	1434	138	1.1655	-0.281836547699	0.00178869605069622
CHR2.129.1	609	198	0.6846	-0.157219322514	0.019095480294497
CHR2.212.1	684	267	0.9893	0.0865535262642	0.210827958283374
CHR2.243.1	794	225	0.7753	-0.117336536711	0.0263880935455344
CHR2.250.1	625	435	1.2442	0.39442691308	0.930119554440423
CHR2.279.1	687	120	0.8816	0.157882385789	0.191537044476812
CHR2.29.1	1541	231	0.5166	-0.140972576111	0.010031694244099
CHR2.429.1	574	132	1.0055	0.0201571856354	0.0712154338989235
CHR2.45.2	802	132	0.8538	-0.311008576657	0.00255587666528842
CHR2.468.1	317	111	0.8192	-0.0529952460148	0.0427904178444013
CHR2.555.1	442	192	0.8473	0.11029586482	0.223698639157118
CHR2.571.2	996	201	0.6884	-0.00123465509181	0.0549253126643336
CHR2.599.1	525	132	0.5598	-0.246893242541	0.00628711936665503
CHR2.605.1	710	24	0.6967	-0.308033669795	0.00161514670145425
CHR2.646.1	697	90	0.7447	-0.257157418264	0.00379549729017441
CHR2.679.2	234	66	0.558	-0.283964825822	0.00420984684868719
CHR2.84.1	877	141	0.7439	0.0852611891812	0.0979803497954654
CHR3.150.1	804	168	0.6967	-0.222118167913	0.00719844318320704
CHR3.169.1	490	213	0.5907	-0.151624967838	0.0246355921233547
CHR3.22.2	747	93	0.5726	-0.232667895985	0.00461584382903874
CHR3.267.1	1140	150	0.6076	-0.0923851111267	0.0156239246111617
CHR3.270.1	697	222	1.1831	-0.0569403003298	0.0499633102583131
CHR3.270.2	411	60	1.1293	-0.288708525756	0.00323604655048459
CHR3.320.1	1205	153	1.1179	0.0415103035806	0.0512524792305793
CHR3.348.1	952	120	0.7167	0.00200450681281	0.0389101276590307
CHR3.47.1	804	384	0.4846	-0.119257677773	0.058649614347022
CHR3.479.1	522	117	0.6608	-0.142382239582	0.0156029888053394
CHR3.538.1	726	192	1.2993	0.317014406415	0.60508280118679
CHR3.595.1	1056	273	0.6954	-0.123014800569	0.0246146370439827
CHR3.644.1	1344	117	0.7526	-0.391995186852	0.000614586556667141
CHR4.1025.1	760	117	0.9554	-0.224091940132	0.00562508756420082
CHR4.1025.2	310	117	0.9554	-0.224091940132	0.00902547190578753
CHR4.1061.1	1160	141	0.641	-0.265490411504	0.00283368574747925
CHR4.1061.2	939	141	0.641	-0.265490411504	0.00357769408883898
CHR4.115.1	957	183	0.6574	-0.0512040807214	0.0329901747337979
CHR4.127.1	846	237	0.679	-0.00395499754219	0.0746491593157744
CHR4.16.2	813	159	0.7001	-0.195866696482	0.00870854277729737
CHR4.195.1	1226	222	0.4814	-0.234616469374	0.00548562246956548
CHR4.2.1	423	93	0.8376	-0.0814216236593	0.026898688154555
CHR4.221.1	594	189	0.5164	-0.329689283909	0.00362446464047999
CHR4.353.1	793	135	0.5393	0.0187040616706	0.0574130665362763
CHR4.430.1	423	105	0.8423	-0.120326588608	0.0199524066351634
CHR4.506.1	547	96	0.9622	-0.272335094561	0.0039772594626826
CHR4.525.1	1477	117	0.8894	-0.0404757977528	0.0150182986725149
CHR4.546.1	516	177	0.6618	-0.105432094888	0.0304495100990758
CHR4.580.1	605	222	1.0512	0.205510226485	0.414331637721002
CHR4.625.1	600	54	0.6612	-0.29438103545	0.00242956921450592
CHR4.625.2	679	96	1.0056	0.0845884675871	0.0944755783587292
CHR4.65.2	698	96	0.9159	0.0477229219485	0.0671142473892033
CHR4.655.1	341	18	0.8357	-0.984282521499	3.67010436643231e-06
CHR4.674.2	745	201	0.9368	-0.0224267480503	0.0583462759590292
CHR4.689.1	1166	93	0.8338	-0.247194828974	0.00258590219015664
CHR4.72.1	648	213	0.8152	0.0961252458413	0.184887069374158
CHR4.734.1	1210	186	0.5335	-0.0341659907499	0.0302575887620206
CHR4.785.1	606	63	0.8714	-0.466485650583	0.000492504502265443
CHR4.787.1	512	255	0.716	0.117977091723	0.288255983267996
CHR4.787.2	1794	192	0.8926	-0.0530223844548	0.0143162197417264
CHR4.787.3	373	285	0.6124	-0.0437797703751	0.105608105218733
CHR4.788.1	649	135	1.0358	0.112743519326	0.148226050479082
CHR4.79.1	740	117	0.6964	-0.117756814381	0.015666250306713
CHR4.796.1	936	201	0.5383	-0.312081155071	0.00318720273214965
CHR4.801.1	583	123	0.8246	-0.0399324315635	0.0391793137418397
CHR4.842.1	425	72	0.6046	-0.323488900862	0.00244213847052886
CHR4.936.1	1325	180	0.8055	-0.343308056779	0.00140243640210694
CHR4.991.2	431	150	0.9423	-0.103913847899	0.0292504029663883
CHR5.1000.1	540	192	1.1861	0.231748051928	0.452759582090339
CHR5.1067.1	639	90	1.1812	0.104919683737	0.113424620297406
CHR5.12.1	397	357	1.2196	0.664710514524	0.993197824988978
CHR5.12.2	759	255	0.6251	0.0126567127186	0.102525460707906
CHR5.12.5	996	255	0.6251	0.0126567127186	0.0816382711523477
CHR5.241.2	975	303	0.5985	0.0713143390794	0.170970976537008
CHR5.286.1	1002	132	0.7043	-0.431569114506	0.000656418244951171
CHR5.306.1	584	177	0.5054	-0.191963133137	0.0126430656491805
CHR5.385.1	552	177	0.5223	-0.0972292716241	0.0316483333733199
CHR5.409.1	694	72	0.4956	-0.404536943768	0.000849543009083292
CHR5.528.1	1138	258	0.6795	0.0196676195047	0.0767475989780348
CHR5.595.2	598	102	0.9637	-0.232435202352	0.00568482091592962
CHR5.676.1	819	153	0.4047	-0.119322874167	0.0172187168933298
CHR5.688.1	733	414	1.3895	0.381373569559	0.903455886694103
CHR5.701.1	882	153	0.842	-0.0200973721737	0.0405294929469316
CHR5.748.3	1325	216	0.3983	-0.137486644688	0.0119901677550685
CHR5.773.1	1479	147	0.8111	-0.283663866189	0.00175878750830217
CHR5.778.1	1073	261	0.5396	-0.18315178107	0.0129184450518881
CHR5.812.1	966	162	0.6353	-0.128427825163	0.0142369947663319
CHR5.824.1	818	69	0.714	-0.167075090763	0.00701061975120364
CHR5.849.1	1372	117	1.0233	-0.148256133002	0.0060629010614267
CHR5.855.1	289	126	0.4656	0.0500735437214	0.117654993120481
CHR5.857.2	572	105	1.1488	0.161713492196	0.203809684396181
CHR5.86.1	1055	126	0.5671	-0.394355834105	0.00085620209683003
CHR5.902.1	1868	222	0.7254	0.0354996237932	0.0354323114601959
CHR6.1018.2	609	78	0.5664	-0.289425489446	0.00287168757257424
CHR6.1059.1	616	84	0.7834	0.0157159672049	0.0513922350162654
CHR6.1077.1	902	225	0.4088	-0.103283589636	0.0268812476695042
CHR6.129.1	923	189	0.8476	-0.0733154632599	0.0287498458508881
CHR6.153.1	1823	243	0.4632	-0.125834142452	0.00918365418816812
CHR6.222.1	745	171	0.4937	0.0772156247114	0.119758826466549
CHR6.289.2	978	168	0.8461	0.0759348593844	0.0937105693785731
CHR6.345.1	606	66	0.7311	-0.0442784678887	0.0272647651752981
CHR6.351.1	1777	174	0.9231	-0.0400187478354	0.0149572244839183
CHR6.354.1	592	192	0.6218	-0.194153838476	0.0133109549219432
CHR6.407.1	556	294	0.5759	-0.215669041556	0.0194547103979793
CHR6.492.1	1203	189	0.6683	-0.0406261361582	0.0291713662057183
CHR6.514.1	893	306	0.577	-0.0140290178482	0.0920085507689918
CHR6.559.2	501	186	0.605	-0.26196902691	0.00747634454243155
CHR6.559.3	676	117	0.9427	-0.0307791188452	0.0375751848232436
CHR6.60.2	1461	198	0.8264	-0.232049159962	0.00385769314967678
CHR6.690.1	267	69	0.5531	-0.248465728272	0.00578685192368787
CHR6.719.2	1139	372	0.5538	-0.0738548322723	0.0593928768859335
CHR6.719.4	435	108	1.0673	0.0717774070797	0.113153527490266
CHR6.719.5	982	213	0.7415	0.00143373923335	0.0606595435510433
CHR6.719.6	524	156	1.23	0.0633681701883	0.122084685545992
CHR6.719.9	619	243	1.1727	0.143897394262	0.302750167886212
CHR6.719.10	654	243	1.1727	0.143897394262	0.294988712851636
CHR6.719.11	630	243	1.1727	0.143897394262	0.300298409757944
CHR6.719.12	629	243	1.1727	0.143897394262	0.30052082819423
CHR6.847.2	558	144	0.9104	0.029841892149	0.0836285633936716
CHR6.858.1	2766	207	0.6211	-0.111910465809	0.0032006566631907
CHR6.864.1	557	144	1.0309	-0.116300220329	0.0221836340863757
CHR6.909.1	617	45	0.7036	-0.227294842948	0.00430030975013733
CHR6.91.1	307	39	1.1848	-0.215041781483	0.00648640819573535
CHR6.930.1	745	96	1.2029	-0.0956358468091	0.0171613275094413
CHR6.952.1	412	99	1.0559	0.176997175252	0.253448488529246
CHR6.994.1	1287	156	0.6753	-0.36716573243	0.0010212812590767
CHR7.1006.1	974	69	0.9992	-0.106568801602	0.0105495515298875
CHR7.109.1	720	129	0.8834	-0.138536825928	0.0140356605134617
CHR7.137.2	1633	186	0.7586	-0.0435281942597	0.0179191832589027
CHR7.157.1	677	144	0.6229	-0.000254401987528	0.056925652637378
CHR7.221.1	741	252	1.036	-0.0384035116009	0.065821355675457
CHR7.253.2	583	231	0.5373	-0.166241393152	0.021480021172358
CHR7.292.1	832	237	0.4961	-0.176042026548	0.0156205857750194
CHR7.328.2	842	204	0.5072	-0.0850874902127	0.0303024135195155
CHR7.380.1	894	285	1.1729	-0.0328324249237	0.0702776361511214
CHR7.411.1	1479	147	0.8206	-0.0325960075528	0.018930425812515
CHR7.445.1	1304	111	0.6828	0.0492313578544	0.0400037743343474
CHR7.461.1	497	126	0.8944	0.189162971071	0.287362605435179
CHR7.467.1	1213	108	0.4961	-0.173725711006	0.0053583056511493
CHR7.563.1	1077	213	0.8067	-0.0587655151534	0.0318541021783284
CHR7.585.1	592	96	1.098	-0.0515394213491	0.0303049444543792
CHR7.613.1	456	99	0.4575	-0.286832306697	0.00387352252121034
CHR7.62.1	1009	111	0.7353	-0.0810534706672	0.0161795954738309
CHR7.630.1	759	159	0.4675	-0.123602475414	0.0181804966807196
CHR7.73.1	418	78	1.0019	-0.161616284602	0.0117900440151797
CHR7.740.3	664	297	0.5744	-0.169902193036	0.0270734447088977
CHR7.748.2	717	159	0.7	-0.283979619557	0.0041806265861783
CHR7.83.1	550	78	0.6607	-0.493548994775	0.000437794633044441
CHR7.921.1	699	180	0.858	-0.0240451834979	0.0540669835358656
CHR7.955.1	1266	375	0.6151	0.0317175197496	0.133085845742264
CHR7.974.1	717	84	0.4124	-0.232457372766	0.00454604376611625
CHR7_RANDOM.35.1	245	84	0.8218	-0.24209334166	0.0068233689813255
CHR7_RANDOM.41.2	1021	246	0.549	-0.154983963503	0.0164019343365539
CHR7_RANDOM.7.1	581	90	1.0713	-0.167231257603	0.0100556884904254
CHR8.1027.1	2212	267	0.5722	0.0119956458887	0.0253684113067014
CHR8.1120.1	341	42	1.1881	-0.245625991393	0.0047595985577473
CHR8.1131.1	766	102	0.6241	-0.0467574017598	0.0273170118409496
CHR8.1168.1	1058	123	0.62	0.0275061167528	0.0447965318088703
CHR8.172.1	441	180	0.4115	-0.0883067210039	0.0390787647975029
CHR8.194.1	386	228	1.1965	0.588445380798	0.972590100298476
CHR8.254.1	861	210	0.8259	-0.0705229248398	0.0350962777439622
CHR8.263.1	350	96	0.6799	-0.164272502428	0.0135863846242437
CHR8.271.2	1200	198	0.793	0.0689173786722	0.0825278696474323
CHR8.271.3	962	198	0.793	0.0689173786722	0.103715320911423
CHR8.289.1	568	156	0.6792	-0.0280448646919	0.0525586344245666
CHR8.305.1	695	156	0.7832	-0.279006298008	0.00441412043255478
CHR8.339.1	969	111	0.4637	-0.483156083174	0.000370915032984622
CHR8.399.1	1121	210	0.5574	-0.0989663916257	0.0206186108183363
CHR8.427.1	832	129	0.6013	-0.0560497449113	0.0269964187541748
CHR8.479.1	1186	123	0.9087	-0.119698680593	0.00997074773950066
CHR8.480.1	982	201	1.1515	0.0841239302939	0.117542343333646
CHR8.521.1	917	219	0.5933	-0.058237171326	0.0388766742166383
CHR8.522.1	2013	168	0.6731	-0.10588295827	0.00607118596472353
CHR8.539.1	730	132	1.2231	-0.00664009337999	0.0479553291734388
CHR8.634.1	592	150	0.7852	0.00551755670018	0.0672569185753319
CHR8.669.1	758	111	0.6155	-0.228494699456	0.00523127241647133
CHR8.715.1	1126	165	1.0459	-0.0301815081908	0.0306702301160887
CHR8.744.1	1339	162	0.7697	-0.153947830117	0.00757445048166913
CHR8.763.1	321	48	0.761	-0.111530652388	0.0177836226994815
CHR8.799.2	1199	147	0.8555	-0.126743153862	0.0104669772654666
CHR8.802.1	1284	126	0.7019	-0.20010502893	0.00426758816423378
CHR8.808.1	527	102	0.8151	0.0457889282153	0.0803936061436596
CHR8.830.2	1229	162	0.5126	-0.389455463305	0.000906915158963351
CHR8.830.4	1358	156	0.7205	-0.0238206894701	0.0244217100425245
CHR8.830.5	953	99	0.8634	0.0474748836472	0.0527523005708374
CHR8.830.6	778	99	0.8634	0.0474748836472	0.0628113452442527
CHR8.830.8	1824	156	0.7205	-0.0238206894701	0.015057150165618
CHR8.843.1	698	117	0.584	-0.0576277054652	0.0286653086404471
CHR8.859.1	398	66	0.8586	-0.199692238473	0.0078781483775545
CHR8.925.1	557	108	0.6082	-0.171001582076	0.0109509823657928
CHR8.945.1	415	111	1.0155	-0.113623945384	0.0221166337299095
CHR8.949.1	1364	165	0.7345	-0.1340832821	0.00904677839858655
CHR8.989.1	454	111	0.6152	-0.283350082782	0.00428185763162957
CHR8.999.3	636	129	0.6836	-0.0003415084994	0.0548868428769757
CHR9.121.1	1221	129	0.7451	-0.276304331535	0.00224714973898303
CHR9.121.2	680	114	1.0091	-0.014759519507	0.0426651995636425
CHR9.2.1	661	222	0.7198	-0.239491503096	0.00948765553594168
CHR9.208.1	561	186	0.5413	-0.070108324583	0.0421655427830554
CHR9.23.1	682	228	0.4792	-0.10762491255	0.0328865874978287
CHR9.23.2	2445	213	0.5749	-0.0102096842744	0.012134383228998
CHR9.270.1	1800	294	0.4511	-0.0148958637466	0.0347983226339601
CHR9.272.1	656	87	0.5546	-0.19416344986	0.00708398862335778
CHR9.391.1	738	168	0.6639	-0.147379828386	0.0156058585353673
CHR9.391.3	545	168	0.6639	-0.147379828386	0.0190748389132645
CHR9.40.1	2636	177	0.9008	-0.00693791752803	0.00845092333497519
CHR9.421.1	586	75	0.8191	0.106182066267	0.112042654139701
CHR9.421.3	481	63	0.8784	-0.117828484619	0.0153768776575436
CHR9.494.1	931	216	0.5773	-0.152778907634	0.0156717700694517
CHR9.496.1	476	105	0.4678	-0.168877476234	0.0119636007552281
CHR9.496.2	683	105	0.4678	-0.168877476234	0.00963261669012988
CHR9.496.3	686	105	0.4678	-0.168877476234	0.00960237549068973
CHR9.506.1	1216	177	0.6907	0.0132525039487	0.0443582402635588
CHR9.560.1	701	153	0.8572	0.135370160096	0.183821611401646
CHR9.583.1	586	261	0.547	-0.216930733185	0.0156315689263016
CHR9.597.1	493	111	0.9756	-0.0625723047317	0.0327677527774891
CHR9.597.2	3222	282	0.8936	-0.0693815204562	0.00444569208655819
CHR9.599.1	485	15	0.7836	-1.29728186469	1.56858484037187e-07
CHR9.599.2	395	0	0	0	0.0359812682251836
CHR9.635.1	573	129	0.7915	-0.47568857837	0.000667872117475754
CHR9.635.3	542	144	0.498	-0.120465366599	0.0216525045870612
CHR9.643.1	1246	318	0.6892	-0.0977489351224	0.032426441309325
CHR9.661.1	1269	246	0.3942	-0.156644121762	0.0124638581390579
CHR9.68.1	833	78	0.6104	-0.280503256603	0.00246792703022355
CHR9.691.2	491	48	0.9844	-0.1659972685	0.00892183395710071
CHR9.84.1	576	81	1.0456	-0.0226746753242	0.0371491716077549
CHRUN.1002.4	763	192	0.6992	-0.0408547878662	0.0463016086128305
CHRUN.1015.1	851	219	0.5934	-0.416040617413	0.0014296827043809
CHRUN.247.1	1285	216	0.5401	-0.192000241866	0.00747482891403306
CHRUN.254.1	674	102	0.5683	-0.178809787577	0.0087131990494494
CHRUN.274.1	649	48	0.683	0.11387064789	0.0988559238080591
CHRUN.317.1	988	267	0.5679	0.038068033483	0.108646951274907
CHRUN.317.3	462	135	0.6762	-0.0560911755943	0.0406658428612878
CHRUN.417.1	543	153	0.9954	0.124235499996	0.193198705638028
CHRUN.417.2	370	207	1.0229	0.339128158101	0.749335743180665
CHRUN.438.1	524	138	0.665	-0.186994553981	0.0114510763908034
CHRUN.465.1	423	96	0.614	0.202126842994	0.295374551282439
CHRUN.565.1	217	69	0.4801	-0.157807505607	0.0143533596782381
CHRUN.581.1	920	222	0.8428	-0.108642737128	0.0247297504331637
CHRUN.666.1	774	117	0.6616	0.155451644377	0.171938701687067
CHRUN.687.1	538	93	0.8344	-0.0295884355355	0.0385685596233171
CHRUN.739.1	838	240	1.0196	-0.0298033064708	0.0607416524535221
CHRUN.756.1	552	153	0.6883	-0.102651292039	0.0265353255293079
CHRUN.785.1	1718	165	1.1497	0.241707941879	0.184271499016549
CHRUN.798.1	468	81	0.9252	-0.0598232194333	0.029454334591219
CHRUN.910.2	805	252	0.7702	0.0781738592924	0.166648241592978
CHRUN.96.1	442	336	0.4411	-0.055664756941	0.114394519601276
CHRUN.967.1	600	102	0.6344	-0.131546594609	0.0146990647884778
