# Supplementary material for: Candidate genes for grape white rot resistance based on SMRT and Illumina sequencing
Source: BMC Plant Biol. 2019 Nov 15;19:501. doi: 10.1186/s12870-019-2119-x (PMC6858721; doi:10.1186/s12870-019-2119-x)
Supplement: Supplementary file 9 — Additional file 9: Data S7. Fusion genes predicated based on SMRT data [file 12870_2019_2119_MOESM9_ESM.xls]

FLNC ID	5' Chr	5' strand	5' gene	5' FLNC mapping exons	3' Chr	3' strand	3' gene	3' FLNC mapping exons	# of RNA-seq spanning reads
##Fusion_Gene1	GSVIVG01005341001.Genoscope12X	GSVIVG01006227001.Genoscope12X	chrUn	chrUn
m54045_171122_010330/31064709/1499_57_CCS	chrUn	-	GSVIVG01005341001.Genoscope12X	39818213,39818261;39818906,39819040;39819126,39819275;39820411,39820639;	chrUn	+	GSVIVG01006227001.Genoscope12X	23785260,23785276;23788218,23788271;23788393,23788500;23789343,23789427;23792103,23792322;23792426,23792794;	2521

##Fusion_Gene2	GSVIVG01002384001.Genoscope12X	GSVIVG01004303001.Genoscope12X	chr7_random	chrUn
m54045_171122_010330/67436633/31_1403_CCS	chr7_random	-	GSVIVG01002384001.Genoscope12X	937534,937751;938060,938231;939173,939256;	chrUn	+	GSVIVG01004303001.Genoscope12X	38003423,38003448;38004017,38004100;38004557,38004906;38006100,38006481;	572

##Fusion_Gene3	GSVIVG01005209001.Genoscope12X	GSVIVG01005550001.Genoscope12X	chrUn	chrUn
m54045_171122_010330/60293798/1292_61_CCS	chrUn	-	GSVIVG01005209001.Genoscope12X	19213151,19213231;19213327,19213905;	chrUn	+	GSVIVG01005550001.Genoscope12X	40599297,40599371;40599460,40599861;	16
m54045_171122_010330/15008275/30_1102_CCS	chrUn	-	GSVIVG01005209001.Genoscope12X	19213151,19213231;19213327,19213793;	chrUn	+	GSVIVG01005550001.Genoscope12X	40599297,40599371;40599460,40599806;	648

##Fusion_Gene4	GSVIVG01002362001.Genoscope12X	GSVIVG01026654001.Genoscope12X	chrUn	chr4
m54045_171123_181636/53806005/2432_51_CCS	chrUn	-	GSVIVG01002362001.Genoscope12X	34389731,34390380;34390384,34390389;34390808,34390814;34390853,34390858;34390898,34390905;34390908,34390914;34391120,34391126;34391135,34391374;34392849,34392945;34393131,34393171;	chr4	+	GSVIVG01026654001.Genoscope12X	20664449,20664489;20664587,20664676;20664982,20665049;20665158,20665251;20665509,20665806;	1

##Fusion_Gene5	GSVIVG01005935001.Genoscope12X	GSVIVG01006736001.Genoscope12X	chrUn	chrUn
m54045_171123_181636/42468227/30_2650_CCS	chrUn	+	GSVIVG01005935001.Genoscope12X	22863476,22863560;22865627,22865773;22866820,22867008;22867397,22867468;22872765,22872820;22872911,22873130;22881333,22881524;22881631,22881846;22882182,22882533;	chrUn	-	GSVIVG01006736001.Genoscope12X	27854707,27855411;27855957,27856115;27856207,27856347;27856685,27856782;	347
m54045_171122_010330/33882906/29_2551_CCS	chrUn	+	GSVIVG01005935001.Genoscope12X	22865646,22865773;22866820,22867008;22867397,22867468;22872765,22872820;22872911,22873130;22881333,22881524;22881631,22881846;22882182,22882533;	chrUn	-	GSVIVG01006736001.Genoscope12X	27854729,27855411;27855957,27856115;27856207,27856347;27856685,27856782;	2693

##Fusion_Gene6	GSVIVG01004671001.Genoscope12X	GSVIVG01038286001.Genoscope12X	chrUn	chr5
m54045_171122_010330/37814600/1406_58_CCS	chrUn	-	GSVIVG01004671001.Genoscope12X	39492665,39492791;39493519,39493747;39493876,39493985;	chr5	-	GSVIVG01038286001.Genoscope12X	24978937,24979387;24979978,24980051;24985183,24985210;24985294,24985387;24995791,24995928;24998965,24999051;	107

##Fusion_Gene7	GSVIVG01004671001.Genoscope12X	GSVIVG01032877001.Genoscope12X	chrUn	chr13
m54045_171123_181636/46203250/1511_57_CCS	chrUn	-	GSVIVG01004671001.Genoscope12X	39492665,39492791;39493519,39493747;39493876,39494016;	chr13	+	GSVIVG01032877001.Genoscope12X	5424,5510;8449,8586;10051,10783;	76
m54045_171122_010330/57409887/31_1178_CCS	chrUn	-	GSVIVG01004671001.Genoscope12X	39492730,39492791;39493519,39493791;	chr13	+	GSVIVG01032877001.Genoscope12X	5424,5510;10051,10774;	15
m54045_171123_181636/33161626/1480_58_CCS	chrUn	-	GSVIVG01004671001.Genoscope12X	39492665,39492791;39493519,39493754;39493876,39493955;	chr13	+	GSVIVG01032877001.Genoscope12X	5424,5510;8449,8586;10051,10774;	17
m54045_171122_010330/63177178/31_1329_CCS	chrUn	-	GSVIVG01004671001.Genoscope12X	39492665,39492791;39493519,39493754;39493876,39493992;	chr13	+	GSVIVG01032877001.Genoscope12X	5424,5510;10051,10780;	20

##Fusion_Gene8	GSVIVG01004671001.Genoscope12X	GSVIVG01038287001.Genoscope12X	chrUn	chr5
m54045_171123_181636/68092115/31_732_CCS	chrUn	-	GSVIVG01004671001.Genoscope12X	39492728,39492791;39493519,39493754;39493876,39493985;	chr5	-	GSVIVG01038287001.Genoscope12X	24985143,24985210;24985294,24985387;24995791,24995928;	8

##Fusion_Gene9	GSVIVG01036857001.Genoscope12X	GSVIVG01013385001.Genoscope12X	chr2	chr18
m54045_171122_010330/13894399/30_1231_CCS	chr2	-	GSVIVG01036857001.Genoscope12X	18715012,18715853;	chr18	-	GSVIVG01013385001.Genoscope12X	807733,807970;808059,808154;808408,808436;	5803

##Fusion_Gene10	GSVIVG01006942001.Genoscope12X	GSVIVG01002543001.Genoscope12X	chrUn	chrUn
m54045_171123_181636/32440986/1273_56_CCS	chrUn	-	GSVIVG01006942001.Genoscope12X	29189177,29189284;29189600,29189683;	chrUn	+	GSVIVG01002543001.Genoscope12X	35271321,35271484;35271740,35271878;35272820,35272956;35273097,35273253;35273958,35274389;	130

##Fusion_Gene11	GSVIVG01018859001.Genoscope12X	GSVIVG01034281001.Genoscope12X	chr4	chr9
m54045_171123_181636/19792466/1086_60_CCS	chr4	-	GSVIVG01018859001.Genoscope12X	19164269,19164367;19165583,19165708;19165793,19165878;19166212,19166317;19167403,19167511;19168651,19168751;19169388,19169427;	chr9	+	GSVIVG01034281001.Genoscope12X	14019209,14019212;14046521,14046621;14048787,14049070;	211

##Fusion_Gene12	GSVIVG01012804001.Genoscope12X	GSVIVG01002648001.Genoscope12X	chr11	chrUn
m54045_171123_181636/46727457/912_57_CCS	chr11	-	GSVIVG01012804001.Genoscope12X	5542463,5542530;5543243,5543626;	chrUn	-	GSVIVG01002648001.Genoscope12X	35595441,35595462;35596024,35596216;35596296,35596451;	95
m54045_171122_010330/39649369/695_56_CCS	chr11	-	GSVIVG01012804001.Genoscope12X	5542465,5542530;5543243,5543404;	chrUn	-	GSVIVG01002648001.Genoscope12X	35595967,35596216;35596296,35596453;	200

##Fusion_Gene13	GSVIVG01017037001.Genoscope12X	GSVIVG01008814001.Genoscope12X	chr9	chr18
m54045_171123_181636/24183616/35_1387_CCS	chr9	+	GSVIVG01017037001.Genoscope12X	3684886,3684961;3685047,3685299;3685428,3685550;3685642,3685812;3686035,3686093;	chr18	-	GSVIVG01008814001.Genoscope12X	2406553,2406805;2407007,2407126;2407563,2407800;	522

##Fusion_Gene14	GSVIVG01014520001.Genoscope12X	GSVIVG01014533001.Genoscope12X	chr19	chr19
m54045_171122_010330/42008830/3610_54_CCS	chr19	-	GSVIVG01014520001.Genoscope12X	4715176,4715357;4730272,4730382;4746309,4746915;4799255,4799409;4818554,4818629;4819204,4819600;4854250,4855145;	chr19	-	GSVIVG01014533001.Genoscope12X	4899080,4899558;4899629,4899696;4899861,4900305;4900378,4900528;	809

##Fusion_Gene15	GSVIVG01003920001.Genoscope12X	GSVIVG01002027001.Genoscope12X	chrUn	chrUn
m54045_171123_181636/58589893/3146_61_CCS	chrUn	+	GSVIVG01003920001.Genoscope12X	13659248,13659439;13661951,13662015;13664905,13664982;13671513,13671665;13675224,13675648;13675746,13676124;	chrUn	+	GSVIVG01002027001.Genoscope12X	32335220,32335224;32347424,32347570;32350758,32350857;32351628,32352574;32353007,32353466;	179
m54045_171122_010330/30606094/2230_60_CCS	chrUn	+	GSVIVG01003920001.Genoscope12X	13675454,13675648;13675746,13676114;	chrUn	+	GSVIVG01002027001.Genoscope12X	32335220,32335224;32347424,32347570;32350758,32350857;32351628,32352574;32353007,32353279;	587

##Fusion_Gene16	GSVIVG01001918001.Genoscope12X	GSVIVG01004446001.Genoscope12X	chrUn	chrUn
m54045_171122_010330/11272383/31_1150_CCS	chrUn	-	GSVIVG01001918001.Genoscope12X	7193370,7193461;7194563,7194667;7204101,7204174;7204436,7204462;7208297,7208614;	chrUn	-	GSVIVG01004446001.Genoscope12X	38613642,38613882;38615056,38615152;38615495,38615656;	2627
m54045_171122_010330/11862298/1261_56_CCS	chrUn	-	GSVIVG01001918001.Genoscope12X	7178780,7178788;7193370,7193461;7194563,7194667;7204101,7204174;7204436,7204462;7208297,7208607;	chrUn	-	GSVIVG01004446001.Genoscope12X	38613546,38613882;38615056,38615152;38615495,38615648;	447
m54045_171122_010330/13893924/30_1028_CCS	chrUn	-	GSVIVG01001918001.Genoscope12X	7193371,7193461;7194563,7194667;7204101,7204174;7204436,7204462;7208297,7208477;	chrUn	-	GSVIVG01004446001.Genoscope12X	38612105,38612361;38615056,38615152;38615495,38615657;	3
m54045_171123_181636/21233834/1192_60_CCS	chrUn	-	GSVIVG01001918001.Genoscope12X	7178780,7178788;7193370,7193461;7194563,7194667;7204101,7204174;7204436,7204462;7208297,7208592;	chrUn	-	GSVIVG01004446001.Genoscope12X	38613629,38613882;38615056,38615152;38615495,38615648;	5
m54045_171122_010330/36897585/31_1301_CCS	chrUn	-	GSVIVG01001918001.Genoscope12X	7193370,7193461;7194563,7194667;7204101,7204174;7204436,7204462;7208297,7208614;	chrUn	-	GSVIVG01004446001.Genoscope12X	38611987,38612361;38615056,38615152;38615495,38615652;	2
m54045_171122_010330/22021016/31_1172_CCS	chrUn	-	GSVIVG01001918001.Genoscope12X	7193370,7193461;7194563,7194667;7204101,7204174;7204436,7204462;7208297,7208614;	chrUn	-	GSVIVG01004446001.Genoscope12X	38613620,38613882;38615056,38615152;38615495,38615656;	6
m54045_171122_010330/12124267/1185_57_CCS	chrUn	-	GSVIVG01001918001.Genoscope12X	7193370,7193461;7194563,7194667;7204101,7204174;7204436,7204462;7208297,7208621;	chrUn	-	GSVIVG01004446001.Genoscope12X	38612121,38612361;38615056,38615152;38615495,38615656;	122

##Fusion_Gene17	GSVIVG01029430001.Genoscope12X	GSVIVG01026409001.Genoscope12X	chr9	chr4
m54045_171123_181636/15335602/32_989_CCS	chr9	-	GSVIVG01029430001.Genoscope12X	23002929,23003074;	chr4	-	GSVIVG01026409001.Genoscope12X	23853886,23854601;23854683,23854750;	109

##Fusion_Gene18	GSVIVG01006689001.Genoscope12X	GSVIVG01007272001.Genoscope12X	chrUn	chr10
m54045_171122_010330/12255595/1299_56_CCS	chrUn	+	GSVIVG01006689001.Genoscope12X	27553800,27553953;27554503,27554698;27555480,27555573;27558345,27558460;27558842,27558950;27560775,27560843;27561119,27561190;27561273,27561320;	chr10	-	GSVIVG01007272001.Genoscope12X	1200231,1200546;	3296

##Fusion_Gene19	GSVIVG01005093001.Genoscope12X	GSVIVG01004606001.Genoscope12X	chr7	chrUn
m54045_171122_010330/29688403/31_812_CCS	chr7	-	GSVIVG01005093001.Genoscope12X	14483885,14483905;14484023,14484199;14485962,14486014;14486115,14486192;	chrUn	-	GSVIVG01004606001.Genoscope12X	39209047,39209356;39209463,39209543;39209639,39209713;	73

##Fusion_Gene20	GSVIVG01002452001.Genoscope12X	GSVIVG01002531001.Genoscope12X	chrUn	chrUn
m54045_171122_010330/44762054/1169_61_CCS	chrUn	+	GSVIVG01002452001.Genoscope12X	34818543,34818652;34819603,34819759;34819939,34819978;34820189,34820225;	chrUn	-	GSVIVG01002531001.Genoscope12X	35224736,35225063;35225464,35225519;35226271,35226645;35233553,35233557;	15
m54045_171123_181636/14877111/37_1300_CCS	chrUn	+	GSVIVG01002452001.Genoscope12X	34818505,34818652;34819610,34819759;34819939,34819978;34820189,34820225;	chrUn	-	GSVIVG01002531001.Genoscope12X	35224729,35225063;35225464,35225519;35226271,35226645;35233553,35233557;	23
m54045_171122_010330/22151341/1185_56_CCS	chrUn	+	GSVIVG01002452001.Genoscope12X	34818543,34818652;34819603,34819759;34819939,34819978;34820189,34820225;	chrUn	-	GSVIVG01002531001.Genoscope12X	35224713,35225063;35225464,35225519;35226271,35226645;35233553,35233557;	823
m54045_171123_181636/46138226/31_1135_CCS	chrUn	+	GSVIVG01002452001.Genoscope12X	34818565,34818652;34819610,34819759;34819939,34819978;34820189,34820225;	chrUn	-	GSVIVG01002531001.Genoscope12X	35224711,35225063;35225464,35225519;35226271,35226645;35233553,35233557;	3
m54045_171122_010330/47775936/1169_57_CCS	chrUn	+	GSVIVG01002452001.Genoscope12X	34818584,34818652;34819610,34819759;34819939,34819978;34820189,34820228;	chrUn	-	GSVIVG01002531001.Genoscope12X	35224684,35225063;35225464,35225519;35226271,35226647;	17
m54045_171123_181636/43254525/30_1164_CCS	chrUn	+	GSVIVG01002452001.Genoscope12X	34818534,34818652;34819610,34819759;34819939,34819978;34820189,34820225;	chrUn	-	GSVIVG01002531001.Genoscope12X	35224712,35225063;35225464,35225519;35226271,35226645;35233553,35233557;	3
m54045_171123_181636/28836169/1194_57_CCS	chrUn	+	GSVIVG01002452001.Genoscope12X	34818534,34818652;34819603,34819759;34819939,34819978;34820189,34820225;	chrUn	-	GSVIVG01002531001.Genoscope12X	35224711,35225063;35225464,35225519;35226271,35226645;35233553,35233557;	3
m54045_171122_010330/37684073/32_1141_CCS	chrUn	+	GSVIVG01002452001.Genoscope12X	34818543,34818652;34819603,34819759;34819939,34819978;34820189,34820225;	chrUn	-	GSVIVG01002531001.Genoscope12X	35224736,35225063;35225464,35225519;35226271,35226645;35233553,35233557;	396
m54045_171123_181636/34013794/1212_55_CCS	chrUn	+	GSVIVG01002452001.Genoscope12X	34818544,34818652;34819603,34819759;34819939,34819978;34820189,34820225;	chrUn	-	GSVIVG01002531001.Genoscope12X	35224684,35225063;35225464,35225519;35226271,35226645;35233553,35233557;	2
m54045_171122_010330/10814213/1182_58_CCS	chrUn	+	GSVIVG01002452001.Genoscope12X	34818543,34818652;34819610,34819759;34819939,34819978;34820189,34820225;	chrUn	-	GSVIVG01002531001.Genoscope12X	35224712,35225063;35225464,35225519;35226271,35226645;35233553,35233557;	2615
m54045_171123_181636/39977961/31_1163_CCS	chrUn	+	GSVIVG01002452001.Genoscope12X	34818543,34818652;34819635,34819759;34819939,34819978;34820189,34820225;	chrUn	-	GSVIVG01002531001.Genoscope12X	35224680,35225063;35225464,35225519;35226271,35226645;35233553,35233557;	37
m54045_171122_010330/50659529/1257_125_CCS	chrUn	+	GSVIVG01002452001.Genoscope12X	34818543,34818652;34819603,34819759;34819939,34819978;34820189,34820225;	chrUn	-	GSVIVG01002531001.Genoscope12X	35224711,35225063;35225464,35225519;35226271,35226645;35233553,35233557;	31

##Fusion_Gene21	GSVIVG01009250001.Genoscope12X	GSVIVG01036954001.Genoscope12X	chr18	chr3
m54045_171123_181636/13107335/31_721_CCS	chr18	-	GSVIVG01009250001.Genoscope12X	6648669,6648849;6648935,6649035;6649698,6649767;	chr3	+	GSVIVG01036954001.Genoscope12X	9706350,9706449;9706638,9706862;	16819

##Fusion_Gene22	GSVIVG01002824001.Genoscope12X	GSVIVG01007327001.Genoscope12X	chrUn	chrUn
m54045_171122_010330/59638277/1419_55_CCS	chrUn	+	GSVIVG01002824001.Genoscope12X	36820247,36820261;36820978,36821029;36821187,36821273;36821391,36821428;36821652,36821711;36821786,36821864;	chrUn	+	GSVIVG01007327001.Genoscope12X	31391007,31391106;31392717,31393153;31393245,31393655;	721

##Fusion_Gene23	GSVIVG01025462001.Genoscope12X	GSVIVG01025583001.Genoscope12X	chr6	chr8
m54045_171122_010330/39584585/1911_50_CCS	chr6	+	GSVIVG01025462001.Genoscope12X	667651,667905;668656,668870;668949,669148;669482,669583;	chr8	+	GSVIVG01025583001.Genoscope12X	13897945,13898172;13898273,13899063;	12

##Fusion_Gene24	GSVIVG01002374001.Genoscope12X	GSVIVG01004799001.Genoscope12X	chrUn	chr10_random
m54045_171122_010330/69927837/31_1196_CCS	chrUn	-	GSVIVG01002374001.Genoscope12X	34446553,34446651;34447311,34447560;	chr10_random	+	GSVIVG01004799001.Genoscope12X	2476,2691;2799,2882;4875,4928;5035,5494;	2
m54045_171122_010330/17432898/1224_56_CCS	chrUn	-	GSVIVG01002374001.Genoscope12X	34446553,34446651;34447311,34447552;	chr10_random	+	GSVIVG01004799001.Genoscope12X	2476,2691;2799,2882;4875,4928;5035,5478;	304
m54045_171122_010330/31850984/1277_57_CCS	chrUn	-	GSVIVG01002374001.Genoscope12X	34446553,34446651;34447311,34447558;	chr10_random	+	GSVIVG01004799001.Genoscope12X	2476,2691;2799,2882;4875,4928;5035,5553;	157
m54045_171122_010330/11404064/1257_51_CCS	chrUn	-	GSVIVG01002374001.Genoscope12X	34446553,34446651;34447311,34447553;	chr10_random	+	GSVIVG01004799001.Genoscope12X	2476,2691;2799,2882;4875,4928;5035,5543;	1784
m54045_171122_010330/50594697/1315_57_CCS	chrUn	-	GSVIVG01002374001.Genoscope12X	34446553,34446651;34447311,34447560;	chr10_random	+	GSVIVG01004799001.Genoscope12X	2476,2691;2799,2882;4875,4928;5035,5580;	93
m54045_171123_181636/52036423/1104_58_CCS	chrUn	-	GSVIVG01002374001.Genoscope12X	34446553,34446651;34447311,34447490;	chr10_random	+	GSVIVG01004799001.Genoscope12X	2476,2691;2799,2882;4875,4928;5035,5442;	2
m54045_171122_010330/12386860/1309_58_CCS	chrUn	-	GSVIVG01002374001.Genoscope12X	34446553,34446651;34447311,34447572;	chr10_random	+	GSVIVG01004799001.Genoscope12X	2476,2691;2799,2882;4875,4928;5035,5570;	954
m54045_171123_181636/12125155/30_907_CCS	chrUn	-	GSVIVG01002374001.Genoscope12X	34446553,34446651;34447311,34447373;	chr10_random	+	GSVIVG01004799001.Genoscope12X	2476,2691;2799,2882;4875,4928;5035,5394;	1
m54045_171122_010330/44236897/31_1265_CCS	chrUn	-	GSVIVG01002374001.Genoscope12X	34446553,34446651;34447311,34447526;	chr10_random	+	GSVIVG01004799001.Genoscope12X	2476,2691;2799,2882;4875,4928;5035,5581;	13
m54045_171122_010330/43123273/1303_55_CCS	chrUn	-	GSVIVG01002374001.Genoscope12X	34446553,34446651;34447311,34447556;	chr10_random	+	GSVIVG01004799001.Genoscope12X	2476,2691;2799,2882;4875,4928;5035,5583;	31
m54045_171122_010330/35127829/31_1308_CCS	chrUn	-	GSVIVG01002374001.Genoscope12X	34446553,34446651;34447311,34447599;	chr10_random	+	GSVIVG01004799001.Genoscope12X	2476,2691;2799,2882;4875,4928;5035,5569;	102
m54045_171122_010330/13697399/31_1257_CCS	chrUn	-	GSVIVG01002374001.Genoscope12X	34446553,34446651;34447311,34447576;	chr10_random	+	GSVIVG01004799001.Genoscope12X	2476,2691;2799,2882;4875,4928;5035,5541;	524
m54045_171123_181636/53871460/28_1259_CCS	chrUn	-	GSVIVG01002374001.Genoscope12X	34446553,34446651;34447311,34447572;	chr10_random	+	GSVIVG01004799001.Genoscope12X	2476,2691;2799,2882;4875,4928;5035,5534;	2
m54045_171122_010330/39059828/31_1233_CCS	chrUn	-	GSVIVG01002374001.Genoscope12X	34446553,34446651;34447311,34447526;	chr10_random	+	GSVIVG01004799001.Genoscope12X	2476,2691;2799,2882;4875,4928;5035,5562;	1262
m54045_171122_010330/9830529/1251_59_CCS	chrUn	-	GSVIVG01002374001.Genoscope12X	34446553,34446651;34447311,34447519;	chr10_random	+	GSVIVG01004799001.Genoscope12X	2476,2691;2799,2882;4875,4928;5035,5559;	14
m54045_171122_010330/59048859/31_1267_CCS	chrUn	-	GSVIVG01002374001.Genoscope12X	34446553,34446651;34447311,34447569;	chr10_random	+	GSVIVG01004799001.Genoscope12X	2476,2691;2799,2882;4875,4928;5035,5559;	5
m54045_171122_010330/10813719/1255_59_CCS	chrUn	-	GSVIVG01002374001.Genoscope12X	34446553,34446651;34447311,34447556;	chr10_random	+	GSVIVG01004799001.Genoscope12X	2476,2691;2799,2882;4875,4928;5035,5533;	578
m54045_171122_010330/36438161/30_839_CCS	chrUn	-	GSVIVG01002374001.Genoscope12X	34446553,34446651;34447311,34447554;	chr10_random	+	GSVIVG01004799001.Genoscope12X	2476,2691;2799,3048;	63
m54045_171122_010330/46793649/1305_59_CCS	chrUn	-	GSVIVG01002374001.Genoscope12X	34446553,34446651;34447311,34447576;	chr10_random	+	GSVIVG01004799001.Genoscope12X	2476,2691;2799,2882;4875,4928;5035,5562;	9
m54045_171123_181636/18022973/31_1146_CCS	chrUn	-	GSVIVG01002374001.Genoscope12X	34446553,34446651;34447311,34447527;	chr10_random	+	GSVIVG01004799001.Genoscope12X	2476,2691;2799,2882;4875,4928;5035,5473;	2
m54045_171123_181636/21431182/31_1218_CCS	chrUn	-	GSVIVG01002374001.Genoscope12X	34446553,34446651;34447311,34447527;	chr10_random	+	GSVIVG01004799001.Genoscope12X	2476,2691;2799,2882;4875,4928;5035,5571;	1
m54045_171122_010330/68747560/30_1223_CCS	chrUn	-	GSVIVG01002374001.Genoscope12X	34446553,34446651;34447311,34447540;	chr10_random	+	GSVIVG01004799001.Genoscope12X	2476,2691;2799,2882;4875,4928;5035,5543;	1
m54045_171123_181636/42271595/1257_55_CCS	chrUn	-	GSVIVG01002374001.Genoscope12X	34446553,34446651;34447311,34447526;	chr10_random	+	GSVIVG01004799001.Genoscope12X	2476,2691;2799,2882;4875,4928;5035,5562;	4
m54045_171122_010330/49480599/1382_55_CCS	chrUn	-	GSVIVG01002374001.Genoscope12X	34446553,34446651;34447311,34447527;	chr10_random	+	GSVIVG01004799001.Genoscope12X	2476,2691;2799,2882;4875,4928;5035,5588;	132
m54045_171122_010330/52887849/1527_56_CCS	chrUn	-	GSVIVG01002374001.Genoscope12X	34446553,34446651;34447311,34447687;34452575,34452593;	chr10_random	+	GSVIVG01004799001.Genoscope12X	2476,2691;2799,2882;4875,4928;5035,5577;	22

##Fusion_Gene25	GSVIVG01038487001.Genoscope12X	GSVIVG01016822001.Genoscope12X	chr3	chr9
m54045_171123_181636/22610134/30_1582_CCS	chr3	-	GSVIVG01038487001.Genoscope12X	10231427,10231472;10231564,10231701;10232411,10232537;	chr9	+	GSVIVG01016822001.Genoscope12X	1690251,1690311;1690404,1690474;1690568,1690667;1690745,1690801;1690915,1690971;1691061,1691141;1691560,1691642;1691745,1692491;	1588

##Fusion_Gene26	GSVIVG01005812001.Genoscope12X	GSVIVG01006617001.Genoscope12X	chrUn	chrUn
m54045_171122_010330/14746116/30_2375_CCS	chrUn	-	GSVIVG01005812001.Genoscope12X	22012382,22012444;22012530,22012638;22013393,22013585;	chrUn	+	GSVIVG01006617001.Genoscope12X	27084052,27084105;27084428,27084515;27084596,27084758;27085580,27085778;27086375,27086572;27086851,27086982;27088094,27088214;27088491,27088601;27088955,27089024;27089387,27089570;27089648,27090098;	906
m54045_171122_010330/46137748/32_2355_CCS	chrUn	-	GSVIVG01005812001.Genoscope12X	22012382,22012444;22012530,22012638;22013393,22013587;	chrUn	+	GSVIVG01006617001.Genoscope12X	27084052,27084105;27084428,27084515;27084596,27084758;27085580,27085778;27086375,27086572;27086851,27086982;27088094,27088214;27088491,27088601;27088955,27089024;27089387,27089570;27089648,27090101;	1
m54045_171122_010330/15663425/31_2325_CCS	chrUn	-	GSVIVG01005812001.Genoscope12X	22012382,22012444;22012530,22012638;22013393,22013585;	chrUn	+	GSVIVG01006617001.Genoscope12X	27084052,27084105;27084428,27084515;27084596,27084758;27085580,27085778;27086375,27086572;27086851,27086982;27088094,27088214;27088491,27088601;27088955,27089024;27089387,27089570;27089648,27090101;	208
m54045_171122_010330/43713302/2327_56_CCS	chrUn	-	GSVIVG01005812001.Genoscope12X	22012382,22012444;22012530,22012638;22013393,22013559;	chrUn	+	GSVIVG01006617001.Genoscope12X	27084052,27084105;27084428,27084515;27084596,27084758;27085580,27085778;27086375,27086572;27086851,27086982;27088094,27088214;27088491,27088601;27088955,27089024;27089387,27089570;27089648,27090098;	1
m54045_171122_010330/28705241/2332_60_CCS	chrUn	-	GSVIVG01005812001.Genoscope12X	22012382,22012444;22012530,22012638;22013393,22013585;	chrUn	+	GSVIVG01006617001.Genoscope12X	27084052,27084105;27084428,27084515;27084596,27084758;27085580,27085778;27086375,27086572;27086851,27086982;27088094,27088214;27088491,27088601;27088955,27089024;27089387,27089570;27089648,27090101;	45
m54045_171122_010330/39846534/2335_59_CCS	chrUn	-	GSVIVG01005812001.Genoscope12X	22012382,22012444;22012530,22012638;22013393,22013594;	chrUn	+	GSVIVG01006617001.Genoscope12X	27084052,27084105;27084428,27084515;27084596,27084758;27085580,27085778;27086375,27086572;27086851,27086982;27088094,27088214;27088491,27088601;27088955,27089024;27089387,27089570;27089648,27090098;	14

##Fusion_Gene27	GSVIVG01027320001.Genoscope12X	GSVIVG01034618001.Genoscope12X	chr13	chr13
m54045_171122_010330/24707213/31_1104_CCS	chr13	-	GSVIVG01027320001.Genoscope12X	16617524,16617565;16617643,16617753;16617879,16618023;16618511,16618603;16618905,16619152;16623970,16624014;	chr13	-	GSVIVG01034618001.Genoscope12X	14139561,14139800;14140156,14140209;14140301,14140383;14140461,14140500;	1538

##Fusion_Gene28	GSVIVG01000115001.Genoscope12X	GSVIVG01000122001.Genoscope12X	chr7	chr7
m54045_171122_010330/53347107/1309_59_CCS	chr7	-	GSVIVG01000115001.Genoscope12X	15373655,15373763;15373849,15373935;15374024,15374134;15377792,15377859;15377948,15378107;	chr7	-	GSVIVG01000122001.Genoscope12X	15426983,15427529;	198
m54045_171122_010330/38470622/1304_57_CCS	chr7	-	GSVIVG01000115001.Genoscope12X	15373655,15373763;15373849,15373935;15374024,15374134;15377792,15377859;15377948,15378107;	chr7	-	GSVIVG01000122001.Genoscope12X	15426923,15427529;	2134
m54045_171122_010330/15401526/31_1249_CCS	chr7	-	GSVIVG01000115001.Genoscope12X	15373655,15373763;15373849,15373935;15374024,15374134;15377792,15377859;15377948,15378106;	chr7	-	GSVIVG01000122001.Genoscope12X	15426946,15427529;	3108
m54045_171122_010330/30736983/1232_57_CCS	chr7	-	GSVIVG01000115001.Genoscope12X	15373655,15373763;15373849,15373935;15374024,15374134;15377792,15377859;15377948,15378107;	chr7	-	GSVIVG01000122001.Genoscope12X	15426987,15427529;	20

##Fusion_Gene29	GSVIVG01004634001.Genoscope12X	GSVIVG01012712001.Genoscope12X	chrUn	chr10
m54045_171122_010330/51118813/31_1920_CCS	chrUn	+	GSVIVG01004634001.Genoscope12X	39244802,39244940;39245143,39245277;	chr10	-	GSVIVG01012712001.Genoscope12X	885328,886594;886873,886999;887872,887899;	64

##Fusion_Gene30	GSVIVG01002138001.Genoscope12X	GSVIVG01004460001.Genoscope12X	chrUn	chrUn
m54045_171123_181636/38994805/971_64_CCS	chrUn	-	GSVIVG01002138001.Genoscope12X	33166619,33166689;33167590,33167692;33167804,33167947;	chrUn	-	GSVIVG01004460001.Genoscope12X	38684355,38684623;38684726,38684853;38684965,38685156;	15
m54045_171123_181636/7471786/965_56_CCS	chrUn	-	GSVIVG01002138001.Genoscope12X	33166619,33166689;33167590,33167692;33167804,33167930;	chrUn	-	GSVIVG01004460001.Genoscope12X	38684353,38684623;38684726,38684853;38684965,38685156;	1
m54045_171123_181636/49873305/31_935_CCS	chrUn	-	GSVIVG01002138001.Genoscope12X	33166619,33166689;33167590,33167692;33167804,33167947;	chrUn	-	GSVIVG01004460001.Genoscope12X	38684358,38684623;38684726,38684853;38684965,38685156;	4
m54045_171122_010330/30671708/31_897_CCS	chrUn	-	GSVIVG01002138001.Genoscope12X	33166619,33166689;33167590,33167692;33167804,33167938;	chrUn	-	GSVIVG01004460001.Genoscope12X	38684387,38684623;38684726,38684853;38684965,38685156;	320
m54045_171123_181636/25887493/929_93_CCS	chrUn	-	GSVIVG01002138001.Genoscope12X	33166619,33166689;33167590,33167692;33167804,33167931;	chrUn	-	GSVIVG01004460001.Genoscope12X	38684353,38684623;38684783,38684853;38684965,38685156;	12
m54045_171123_181636/45023367/954_58_CCS	chrUn	-	GSVIVG01002138001.Genoscope12X	33166619,33166689;33167590,33167692;33167804,33167939;	chrUn	-	GSVIVG01004460001.Genoscope12X	38684358,38684623;38684726,38684853;38684965,38685156;	3
m54045_171122_010330/63242923/31_929_CCS	chrUn	-	GSVIVG01002138001.Genoscope12X	33166619,33166689;33167590,33167692;33167804,33167938;	chrUn	-	GSVIVG01004460001.Genoscope12X	38684355,38684623;38684726,38684853;38684965,38685156;	20
m54045_171122_010330/10093178/31_928_CCS	chrUn	-	GSVIVG01002138001.Genoscope12X	33166619,33166689;33167590,33167692;33167804,33167934;	chrUn	-	GSVIVG01004460001.Genoscope12X	38684353,38684623;38684726,38684853;38684965,38685156;	1182
m54045_171122_010330/73794117/948_57_CCS	chrUn	-	GSVIVG01002138001.Genoscope12X	33166619,33166689;33167590,33167692;33167804,33167937;	chrUn	-	GSVIVG01004460001.Genoscope12X	38684361,38684623;38684726,38684853;38684965,38685156;	23
m54045_171122_010330/44236925/1058_60_CCS	chrUn	-	GSVIVG01002138001.Genoscope12X	33166619,33166689;33167590,33167692;33167804,33167947;	chrUn	-	GSVIVG01004460001.Genoscope12X	38684366,38684853;38684965,38685156;	62
m54045_171123_181636/19989077/31_1134_CCS	chrUn	-	GSVIVG01002138001.Genoscope12X	33166619,33166689;33167590,33167692;33167804,33167940;	chrUn	-	GSVIVG01004460001.Genoscope12X	38684152,38684623;38684726,38684853;38684965,38685156;	52
m54045_171122_010330/60227984/31_898_CCS	chrUn	-	GSVIVG01002138001.Genoscope12X	33166619,33166689;33167590,33167692;33167804,33167939;	chrUn	-	GSVIVG01004460001.Genoscope12X	38684387,38684623;38684726,38684853;38684965,38685156;	67
m54045_171123_181636/39649546/863_57_CCS	chrUn	-	GSVIVG01002138001.Genoscope12X	33166619,33166689;33167590,33167692;33167804,33167934;	chrUn	-	GSVIVG01004460001.Genoscope12X	38684385,38684623;38684783,38684853;38684965,38685156;	8
m54045_171122_010330/61407376/954_57_CCS	chrUn	-	GSVIVG01002138001.Genoscope12X	33166619,33166689;33167590,33167692;33167804,33167937;	chrUn	-	GSVIVG01004460001.Genoscope12X	38684355,38684623;38684726,38684853;38684965,38685156;	140
m54045_171123_181636/37225323/29_973_CCS	chrUn	-	GSVIVG01002138001.Genoscope12X	33166619,33166689;33167590,33167692;33167804,33167936;	chrUn	-	GSVIVG01004460001.Genoscope12X	38684356,38684623;38684726,38684853;38684965,38685156;	2
m54045_171123_181636/24839110/31_876_CCS	chrUn	-	GSVIVG01002138001.Genoscope12X	33166619,33166689;33167590,33167692;33167804,33167947;	chrUn	-	GSVIVG01004460001.Genoscope12X	38684360,38684623;38684783,38684853;38684965,38685156;	46
m54045_171122_010330/63898123/953_57_CCS	chrUn	-	GSVIVG01002138001.Genoscope12X	33166619,33166689;33167590,33167692;33167804,33167939;	chrUn	-	GSVIVG01004460001.Genoscope12X	38684358,38684623;38684726,38684853;38684965,38685156;	29
m54045_171122_010330/42074706/31_926_CCS	chrUn	-	GSVIVG01002138001.Genoscope12X	33166619,33166689;33167590,33167692;33167804,33167938;	chrUn	-	GSVIVG01004460001.Genoscope12X	38684374,38684623;38684726,38684853;38684965,38685156;	51
m54045_171123_181636/50660268/955_53_CCS	chrUn	-	GSVIVG01002138001.Genoscope12X	33166619,33166689;33167590,33167692;33167804,33167942;	chrUn	-	GSVIVG01004460001.Genoscope12X	38684355,38684623;38684726,38684853;38684965,38685156;	1
m54045_171123_181636/68616482/32_902_CCS	chrUn	-	GSVIVG01002138001.Genoscope12X	33166619,33166689;33167590,33167692;33167804,33167931;	chrUn	-	GSVIVG01004460001.Genoscope12X	38684355,38684623;38684783,38684853;38684965,38685156;	1
m54045_171122_010330/40632563/926_59_CCS	chrUn	-	GSVIVG01002138001.Genoscope12X	33166619,33166689;33167590,33167692;33167804,33167936;	chrUn	-	GSVIVG01004460001.Genoscope12X	38684385,38684623;38684726,38684853;38684965,38685156;	129
m54045_171122_010330/24904568/946_56_CCS	chrUn	-	GSVIVG01002138001.Genoscope12X	33166619,33166689;33167590,33167692;33167804,33167938;	chrUn	-	GSVIVG01004460001.Genoscope12X	38684363,38684623;38684726,38684853;38684965,38685156;	626
m54045_171123_181636/33096456/948_50_CCS	chrUn	-	GSVIVG01002138001.Genoscope12X	33166619,33166689;33167590,33167692;33167804,33167939;	chrUn	-	GSVIVG01004460001.Genoscope12X	38684356,38684623;38684726,38684853;38684965,38685156;	6
m54045_171122_010330/47907203/31_901_CCS	chrUn	-	GSVIVG01002138001.Genoscope12X	33166619,33166689;33167590,33167692;33167804,33167940;	chrUn	-	GSVIVG01004460001.Genoscope12X	38684385,38684623;38684726,38684853;38684965,38685156;	263
m54045_171123_181636/11469330/31_913_CCS	chrUn	-	GSVIVG01002138001.Genoscope12X	33166619,33166689;33167590,33167692;33167804,33167940;	chrUn	-	GSVIVG01004460001.Genoscope12X	38684374,38684623;38684726,38684853;38684965,38685156;	14
m54045_171122_010330/26673971/901_58_CCS	chrUn	-	GSVIVG01002138001.Genoscope12X	33166619,33166689;33167590,33167692;33167804,33167939;	chrUn	-	GSVIVG01004460001.Genoscope12X	38684363,38684623;38684783,38684853;38684965,38685156;	435
m54045_171122_010330/42008773/29_847_CCS	chrUn	-	GSVIVG01002138001.Genoscope12X	33166619,33166689;33167590,33167692;33167804,33167854;	chrUn	-	GSVIVG01004460001.Genoscope12X	38684353,38684623;38684726,38684853;38684965,38685156;	79
m54045_171123_181636/20513367/937_57_CCS	chrUn	-	GSVIVG01002138001.Genoscope12X	33166619,33166689;33167590,33167692;33167804,33167932;	chrUn	-	GSVIVG01004460001.Genoscope12X	38684367,38684623;38684726,38684853;38684965,38685156;	5
m54045_171122_010330/10879738/939_56_CCS	chrUn	-	GSVIVG01002138001.Genoscope12X	33166619,33166689;33167590,33167692;33167804,33167936;	chrUn	-	GSVIVG01004460001.Genoscope12X	38684387,38684623;38684726,38684853;38684965,38685156;	1117
m54045_171123_181636/48169518/31_936_CCS	chrUn	-	GSVIVG01002138001.Genoscope12X	33166619,33166689;33167590,33167692;33167804,33167951;	chrUn	-	GSVIVG01004460001.Genoscope12X	38684361,38684623;38684726,38684853;38684965,38685156;	2
m54045_171122_010330/12124569/31_920_CCS	chrUn	-	GSVIVG01002138001.Genoscope12X	33166619,33166689;33167590,33167692;33167804,33167929;	chrUn	-	GSVIVG01004460001.Genoscope12X	38684355,38684623;38684726,38684853;38684965,38685156;	719
m54045_171122_010330/27525999/946_52_CCS	chrUn	-	GSVIVG01002138001.Genoscope12X	33166619,33166689;33167590,33167692;33167804,33167937;	chrUn	-	GSVIVG01004460001.Genoscope12X	38684358,38684623;38684726,38684853;38684965,38685156;	312
m54045_171123_181636/35913939/945_56_CCS	chrUn	-	GSVIVG01002138001.Genoscope12X	33166619,33166689;33167590,33167692;33167804,33167937;	chrUn	-	GSVIVG01004460001.Genoscope12X	38684363,38684623;38684726,38684853;38684965,38685156;	18
m54045_171123_181636/46334873/925_57_CCS	chrUn	-	GSVIVG01002138001.Genoscope12X	33166619,33166689;33167590,33167692;33167804,33167939;	chrUn	-	GSVIVG01004460001.Genoscope12X	38684385,38684623;38684726,38684853;38684965,38685156;	1
m54045_171122_010330/38600924/31_901_CCS	chrUn	-	GSVIVG01002138001.Genoscope12X	33166619,33166689;33167590,33167692;33167804,33167947;	chrUn	-	GSVIVG01004460001.Genoscope12X	38684373,38684623;38684726,38684853;38684965,38685156;	192

##Fusion_Gene31	GSVIVG01006470001.Genoscope12X	GSVIVG01004414001.Genoscope12X	chrUn	chrUn
m54045_171122_010330/31982144/31_1278_CCS	chrUn	-	GSVIVG01006470001.Genoscope12X	26252965,26253094;26253173,26253232;	chrUn	-	GSVIVG01004414001.Genoscope12X	38475182,38476001;38476084,38476324;	1505

##Fusion_Gene32	GSVIVG01004445001.Genoscope12X	GSVIVG01007405001.Genoscope12X	chrUn	chrUn
m54045_171122_010330/59965855/31_1630_CCS	chrUn	+	GSVIVG01004445001.Genoscope12X	38606772,38606842;38607876,38608059;	chrUn	-	GSVIVG01007405001.Genoscope12X	31664584,31664890;31667338,31667473;31667633,31667760;31667840,31668612;	10
m54045_171122_010330/49349509/1667_58_CCS	chrUn	+	GSVIVG01004445001.Genoscope12X	38606776,38606842;38607876,38608059;	chrUn	-	GSVIVG01007405001.Genoscope12X	31664569,31664890;31667338,31667473;31667633,31667760;31667840,31668612;	54
m54045_171122_010330/67371208/30_1608_CCS	chrUn	+	GSVIVG01004445001.Genoscope12X	38606781,38606842;38607876,38608059;	chrUn	-	GSVIVG01007405001.Genoscope12X	31664608,31664890;31667338,31667473;31667633,31667760;31667840,31668612;	62
m54045_171122_010330/47317406/31_1652_CCS	chrUn	+	GSVIVG01004445001.Genoscope12X	38606763,38606842;38607876,38608059;	chrUn	-	GSVIVG01007405001.Genoscope12X	31664572,31664890;31667338,31667473;31667633,31667760;31667840,31668612;	19
m54045_171123_181636/23593675/1683_58_CCS	chrUn	+	GSVIVG01004445001.Genoscope12X	38606763,38606842;38607876,38608059;	chrUn	-	GSVIVG01007405001.Genoscope12X	31664568,31664890;31667338,31667473;31667633,31667760;31667840,31668612;	9
m54045_171122_010330/46793262/31_1589_CCS	chrUn	+	GSVIVG01004445001.Genoscope12X	38606769,38606842;38607876,38608059;	chrUn	-	GSVIVG01007405001.Genoscope12X	31664629,31664890;31667338,31667473;31667633,31667760;31667840,31668612;	129
m54045_171122_010330/33948052/1663_65_CCS	chrUn	+	GSVIVG01004445001.Genoscope12X	38606771,38606842;38607876,38608059;	chrUn	-	GSVIVG01007405001.Genoscope12X	31664586,31664890;31667338,31667473;31667633,31667760;31667840,31668612;	15
m54045_171122_010330/15597672/31_1595_CCS	chrUn	+	GSVIVG01004445001.Genoscope12X	38606771,38606842;38607876,38608059;	chrUn	-	GSVIVG01007405001.Genoscope12X	31664634,31664890;31667338,31667473;31667633,31667760;31667840,31668612;	2187
m54045_171122_010330/61800772/1666_60_CCS	chrUn	+	GSVIVG01004445001.Genoscope12X	38606772,38606842;38607876,38608059;	chrUn	-	GSVIVG01007405001.Genoscope12X	31664584,31664890;31667338,31667473;31667633,31667760;31667840,31668612;	1
m54045_171123_181636/12517929/1606_55_CCS	chrUn	+	GSVIVG01004445001.Genoscope12X	38606772,38606842;38607876,38608059;	chrUn	-	GSVIVG01007405001.Genoscope12X	31664632,31664890;31667338,31667473;31667633,31667760;31667840,31668612;	1
m54045_171122_010330/14156304/31_1586_CCS	chrUn	+	GSVIVG01004445001.Genoscope12X	38606765,38606842;38607876,38608059;	chrUn	-	GSVIVG01007405001.Genoscope12X	31664635,31664890;31667338,31667473;31667633,31667760;31667840,31668612;	2186
m54045_171122_010330/9961596/1712_58_CCS	chrUn	+	GSVIVG01004445001.Genoscope12X	38606740,38606842;38607876,38608059;	chrUn	-	GSVIVG01007405001.Genoscope12X	31664567,31664890;31667338,31667473;31667633,31667760;31667840,31668612;	10
m54045_171122_010330/12846041/1697_58_CCS	chrUn	+	GSVIVG01004445001.Genoscope12X	38606764,38606842;38607876,38608059;	chrUn	-	GSVIVG01007405001.Genoscope12X	31664588,31664890;31667338,31667473;31667633,31667760;31667840,31668612;	3883
m54045_171122_010330/53216029/1776_141_CCS	chrUn	+	GSVIVG01004445001.Genoscope12X	38606739,38606842;38607876,38608059;	chrUn	-	GSVIVG01007405001.Genoscope12X	31664580,31664890;31667338,31667473;31667633,31667760;31667840,31668612;	17
m54045_171122_010330/29098173/1666_64_CCS	chrUn	+	GSVIVG01004445001.Genoscope12X	38606767,38606842;38607876,38608059;	chrUn	-	GSVIVG01007405001.Genoscope12X	31664590,31664890;31667338,31667473;31667633,31667760;31667840,31668612;	236

##Fusion_Gene33	GSVIVG01003298001.Genoscope12X	GSVIVG01003300001.Genoscope12X	chr7	chrUn
m54045_171123_181636/28180789/32_1363_CCS	chr7	+	GSVIVG01003298001.Genoscope12X	14317901,14318177;14323753,14323842;14330857,14330935;14332197,14332275;	chrUn	+	GSVIVG01003300001.Genoscope12X	8664553,8664603;8665856,8666005;8674668,8674748;8674867,8675003;8675498,8675829;	198
m54045_171122_010330/50201099/31_1381_CCS	chr7	+	GSVIVG01003298001.Genoscope12X	14317896,14318177;14323753,14323842;14330857,14330935;14332197,14332275;	chrUn	+	GSVIVG01003300001.Genoscope12X	8664553,8664603;8665856,8666005;8674668,8674748;8674867,8675003;8675498,8675823;	453

##Fusion_Gene34	GSVIVG01003229001.Genoscope12X	GSVIVG01005152001.Genoscope12X	chr1	chrUn
m54045_171122_010330/17367845/1226_55_CCS	chr1	+	GSVIVG01003229001.Genoscope12X	14274863,14274957;14275573,14275689;	chrUn	+	GSVIVG01005152001.Genoscope12X	18674096,18674248;18677685,18677807;18686793,18686895;18687028,18687606;	601
m54045_171122_010330/23200068/31_1138_CCS	chr1	+	GSVIVG01003229001.Genoscope12X	14274894,14274957;14275573,14275689;	chrUn	+	GSVIVG01005152001.Genoscope12X	18674096,18674248;18677685,18677807;18686793,18686895;18687028,18687574;	448
m54045_171122_010330/51643184/30_1714_CCS	chr1	+	GSVIVG01003229001.Genoscope12X	14274776,14274957;14275259,14275689;	chrUn	+	GSVIVG01005152001.Genoscope12X	18674096,18674248;18677685,18677807;18686793,18686895;18687028,18687607;	29
m54045_171122_010330/41484973/31_993_CCS	chr1	+	GSVIVG01003229001.Genoscope12X	14274894,14274957;14275573,14275689;	chrUn	+	GSVIVG01005152001.Genoscope12X	18674096,18674248;18686793,18686895;18687028,18687551;	30
m54045_171122_010330/51512079/1143_85_CCS	chr1	+	GSVIVG01003229001.Genoscope12X	14274836,14274957;14275573,14275689;	chrUn	+	GSVIVG01005152001.Genoscope12X	18674096,18674248;18677685,18677807;18686793,18686895;18687028,18687466;	295
m54045_171122_010330/51905005/1299_57_CCS	chr1	+	GSVIVG01003229001.Genoscope12X	14274790,14274957;14275573,14275689;	chrUn	+	GSVIVG01005152001.Genoscope12X	18674096,18674248;18677685,18677807;18686793,18686895;18687028,18687597;	7
m54045_171123_181636/61538994/31_1197_CCS	chr1	+	GSVIVG01003229001.Genoscope12X	14274859,14274957;14275573,14275689;	chrUn	+	GSVIVG01005152001.Genoscope12X	18674096,18674248;18677685,18677807;18686793,18686895;18687028,18687598;	11
m54045_171122_010330/15925655/1182_111_CCS	chr1	+	GSVIVG01003229001.Genoscope12X	14274901,14274957;14275573,14275689;	chrUn	+	GSVIVG01005152001.Genoscope12X	18674096,18674248;18677685,18677807;18686793,18686895;18687028,18687544;	1284

##Fusion_Gene35	GSVIVG01019920001.Genoscope12X	GSVIVG01005455001.Genoscope12X	chr2	chrUn
m54045_171122_010330/15204753/34_1474_CCS	chr2	+	GSVIVG01019920001.Genoscope12X	4462119,4462369;4462463,4462603;4463309,4463380;	chrUn	+	GSVIVG01005455001.Genoscope12X	40336844,40336931;40337026,40337905;	52
m54045_171122_010330/15073892/1238_57_CCS	chr2	+	GSVIVG01019920001.Genoscope12X	4462309,4462369;4462463,4462603;4463309,4463380;	chrUn	+	GSVIVG01005455001.Genoscope12X	40336844,40336931;40337026,40337846;	1824

##Fusion_Gene36	GSVIVG01006038001.Genoscope12X	GSVIVG01002223001.Genoscope12X	chrUn	chrUn
m54045_171122_010330/24314035/32_2565_CCS	chrUn	-	GSVIVG01006038001.Genoscope12X	23381980,23382055;23382183,23382250;23382625,23382690;23382852,23382926;23383014,23383157;23385076,23385147;23385339,23385471;23386476,23386632;23389187,23389493;	chrUn	-	GSVIVG01002223001.Genoscope12X	33513991,33514600;33515231,33515625;33518721,33519065;	1
m54045_171122_010330/25624928/31_2463_CCS	chrUn	-	GSVIVG01006038001.Genoscope12X	23381980,23382055;23382183,23382250;23382625,23382690;23382852,23382926;23383014,23383157;23385076,23385147;23385339,23385471;23386476,23386632;23389187,23389414;	chrUn	-	GSVIVG01002223001.Genoscope12X	33513991,33514600;33515231,33515625;33518721,33519065;	1

##Fusion_Gene37	GSVIVG01002635001.Genoscope12X	GSVIVG01004860001.Genoscope12X	chrUn	chr7_random
m54045_171122_010330/12648899/33_3983_CCS	chrUn	-	GSVIVG01002635001.Genoscope12X	35558437,35558552;35560124,35560462;	chr7_random	-	GSVIVG01004860001.Genoscope12X	154677,155110;155694,156017;156175,156742;157186,157877;158074,158658;164108,164430;164552,164653;164882,165089;165596,165638;167595,167683;167899,168014;186255,186258;	2001

##Fusion_Gene38	GSVIVG01002904001.Genoscope12X	GSVIVG01031555001.Genoscope12X	chrUn	chr6
m54045_171123_181636/7012972/2478_56_CCS	chrUn	+	GSVIVG01002904001.Genoscope12X	37151225,37151515;37153835,37154008;	chr6	+	GSVIVG01031555001.Genoscope12X	17213982,17214070;17214148,17214464;17214669,17214792;17216105,17216197;17218686,17218781;17220127,17220264;17220480,17220677;17221555,17221710;17222195,17222302;17223519,17223653;17223926,17224087;17224173,17224293;17224390,17224613;	48
m54045_171123_181636/57475228/31_2526_CCS	chrUn	+	GSVIVG01002904001.Genoscope12X	37151160,37151515;37153835,37154008;	chr6	+	GSVIVG01031555001.Genoscope12X	17213982,17214070;17214148,17214464;17214669,17214792;17216105,17216197;17218686,17218781;17220127,17220264;17220480,17220677;17221555,17221710;17222195,17222302;17223519,17223653;17223926,17224087;17224173,17224293;17224390,17224613;	79
m54045_171122_010330/54001806/2486_205_CCS	chrUn	+	GSVIVG01002904001.Genoscope12X	37151455,37151515;37153835,37154008;	chr6	+	GSVIVG01031555001.Genoscope12X	17213982,17214070;17214148,17214464;17214669,17214792;17216105,17216197;17218686,17218781;17220127,17220264;17220480,17220677;17221555,17221710;17222195,17222302;17223519,17223653;17223926,17224087;17224173,17224293;17224390,17224614;	332
m54045_171122_010330/20775230/30_2520_CCS	chrUn	+	GSVIVG01002904001.Genoscope12X	37151167,37151515;37153835,37154008;	chr6	+	GSVIVG01031555001.Genoscope12X	17213982,17214070;17214148,17214464;17214669,17214792;17216105,17216197;17218686,17218781;17220127,17220264;17220480,17220677;17221555,17221710;17222195,17222302;17223519,17223653;17223926,17224087;17224173,17224293;17224390,17224614;	883

##Fusion_Gene39	GSVIVG01035901001.Genoscope12X	GSVIVG01024910001.Genoscope12X	chr4	chr6
m54045_171123_181636/56885575/1305_97_CCS	chr4	+	GSVIVG01035901001.Genoscope12X	5543573,5543599;5543901,5544039;5544174,5544285;	chr6	-	GSVIVG01024910001.Genoscope12X	6106677,6106962;6107055,6107364;6107483,6107812;	44

##Fusion_Gene40	GSVIVG01006076001.Genoscope12X	GSVIVG01006250001.Genoscope12X	chrUn	chrUn
m54045_171123_181636/18809441/1027_60_CCS	chrUn	-	GSVIVG01006076001.Genoscope12X	41139565,41139726;41141317,41141631;	chrUn	-	GSVIVG01006250001.Genoscope12X	24073557,24073941;24074647,24074749;24078505,24078543;	119
m54045_171122_010330/10814025/1079_55_CCS	chrUn	-	GSVIVG01006076001.Genoscope12X	41139565,41139726;41141317,41141658;	chrUn	-	GSVIVG01006250001.Genoscope12X	24073559,24073941;24074647,24074749;24078505,24078543;	537

##Fusion_Gene41	GSVIVG01002648001.Genoscope12X	GSVIVG01015604001.Genoscope12X	chrUn	chr11
m54045_171123_181636/63373462/30_1825_CCS	chrUn	-	GSVIVG01002648001.Genoscope12X	35594367,35594444;35595341,35595463;	chr11	-	GSVIVG01015604001.Genoscope12X	5526294,5526685;5526782,5526880;5527260,5527328;5527573,5527691;5528210,5528414;5528669,5528725;5534344,5534442;5534755,5534889;5535661,5535804;5535886,5536160;	291

##Fusion_Gene42	GSVIVG01004861001.Genoscope12X	GSVIVG01002637001.Genoscope12X	chr7_random	chrUn
m54045_171123_181636/60817726/549_56_CCS	chr7_random	+	GSVIVG01004861001.Genoscope12X	182103,182150;182277,182307;	chrUn	+	GSVIVG01002637001.Genoscope12X	35565829,35565915;35570290,35570429;35570557,35570614;35571728,35571798;35572040,35572097;	80

##Fusion_Gene43	GSVIVG01026731001.Genoscope12X	GSVIVG01026734001.Genoscope12X	chr15	chr15
m54045_171122_010330/55181608/1700_56_CCS	chr15	-	GSVIVG01026731001.Genoscope12X	5757481,5757709;5758660,5759103;5760885,5761034;	chr15	-	GSVIVG01026734001.Genoscope12X	5843959,5844256;5846686,5847209;	784

##Fusion_Gene44	GSVIVG01014988001.Genoscope12X	GSVIVG01026818001.Genoscope12X	chr11	chr15
m54045_171122_010330/54330053/2081_55_CCS	chr11	-	GSVIVG01014988001.Genoscope12X	12711,13067;14022,14288;14862,15194;15468,15502;16762,16758;16766,16772;16786,16802;17400,17536;18164,18297;	chr15	+	GSVIVG01026818001.Genoscope12X	20267987,20268619;	2
m54045_171122_010330/46399906/2714_61_CCS	chr11	-	GSVIVG01014988001.Genoscope12X	12711,13060;14022,14288;14862,15194;15468,15502;16762,16802;17400,18028;	chr15	+	GSVIVG01026818001.Genoscope12X	20267987,20268667;	1955

##Fusion_Gene45	GSVIVG01002523001.Genoscope12X	GSVIVG01002660001.Genoscope12X	chrUn	chrUn
m54045_171122_010330/26608114/1973_56_CCS	chrUn	-	GSVIVG01002523001.Genoscope12X	35177566,35178573;35180072,35180169;35180416,35180652;	chrUn	+	GSVIVG01002660001.Genoscope12X	35738100,35738365;35738447,35738748;	521

##Fusion_Gene46	GSVIVG01006502001.Genoscope12X	GSVIVG01003389001.Genoscope12X	chrUn	chrUn
m54045_171122_010330/63898285/821_57_CCS	chrUn	-	GSVIVG01006502001.Genoscope12X	42407639,42407774;42408223,42408257;	chrUn	+	GSVIVG01003389001.Genoscope12X	9812450,9812563;9812694,9812755;9815489,9815592;9815774,9816077;	1413

##Fusion_Gene47	GSVIVG01012469001.Genoscope12X	GSVIVG01027201001.Genoscope12X	chr13_random	chr13
m54045_171123_181636/57672483/1187_56_CCS	chr13_random	+	GSVIVG01012469001.Genoscope12X	1267587,1267647;1289952,1290153;1292240,1292351;1292720,1292840;	chr13	-	GSVIVG01027201001.Genoscope12X	18413623,18413711;18413733,18413986;18414285,18414359;18418714,18418784;	1281

##Fusion_Gene48	GSVIVG01012469001.Genoscope12X	GSVIVG01027202001.Genoscope12X	chr13_random	chr13
m54045_171123_181636/41419472/4720_55_CCS	chr13_random	+	GSVIVG01012469001.Genoscope12X	1289738,1289814;1289952,1290153;1292240,1292351;1292720,1292838;	chr13	-	GSVIVG01027202001.Genoscope12X	18401782,18402271;18409154,18409242;18409338,18409541;18412031,18412375;18412454,18413986;18414285,18414359;18418714,18418784;18422325,18423631;	1664

##Fusion_Gene49	GSVIVG01009907001.Genoscope12X	GSVIVG01017690001.Genoscope12X	chr18	chr5
m54045_171122_010330/43189052/28_1466_CCS	chr18	+	GSVIVG01009907001.Genoscope12X	12303071,12303456;12304058,12304342;	chr5	-	GSVIVG01017690001.Genoscope12X	2672350,2672564;2672652,2672726;2672830,2672892;2673007,2673123;2673238,2673342;2673434,2673529;	22

##Fusion_Gene50	GSVIVG01006523001.Genoscope12X	GSVIVG01006330001.Genoscope12X	chrUn	chrUn
m54045_171123_181636/45416985/727_57_CCS	chrUn	+	GSVIVG01006523001.Genoscope12X	42851664,42851774;42851868,42851922;	chrUn	+	GSVIVG01006330001.Genoscope12X	24935401,24935904;	1
m54045_171123_181636/16319284/31_721_CCS	chrUn	+	GSVIVG01006523001.Genoscope12X	42851655,42851774;42851868,42851922;	chrUn	+	GSVIVG01006330001.Genoscope12X	24935401,24935915;	20
m54045_171122_010330/45548486/662_56_CCS	chrUn	+	GSVIVG01006523001.Genoscope12X	42851664,42851774;42851868,42851922;	chrUn	+	GSVIVG01006330001.Genoscope12X	24935401,24935839;	132
m54045_171122_010330/63505183/722_58_CCS	chrUn	+	GSVIVG01006523001.Genoscope12X	42851664,42851774;42851868,42851922;	chrUn	+	GSVIVG01006330001.Genoscope12X	24935401,24935890;	6
m54045_171122_010330/8192822/31_553_CCS	chrUn	+	GSVIVG01006523001.Genoscope12X	42851664,42851774;42851868,42851922;	chrUn	+	GSVIVG01006330001.Genoscope12X	24935401,24935756;	16
m54045_171122_010330/68878831/571_53_CCS	chrUn	+	GSVIVG01006523001.Genoscope12X	42851667,42851774;42851868,42851922;	chrUn	+	GSVIVG01006330001.Genoscope12X	24935401,24935749;	25
m54045_171123_181636/62783948/31_555_CCS	chrUn	+	GSVIVG01006523001.Genoscope12X	42851646,42851774;42851868,42851922;	chrUn	+	GSVIVG01006330001.Genoscope12X	24935401,24935745;	2
m54045_171122_010330/50135253/31_711_CCS	chrUn	+	GSVIVG01006523001.Genoscope12X	42851664,42851774;42851868,42851922;	chrUn	+	GSVIVG01006330001.Genoscope12X	24935401,24935914;	99
m54045_171122_010330/21889660/551_59_CCS	chrUn	+	GSVIVG01006523001.Genoscope12X	42851689,42851774;42851868,42851922;	chrUn	+	GSVIVG01006330001.Genoscope12X	24935401,24935745;	236
m54045_171123_181636/9961878/31_706_CCS	chrUn	+	GSVIVG01006523001.Genoscope12X	42851646,42851774;42851868,42851922;	chrUn	+	GSVIVG01006330001.Genoscope12X	24935401,24935892;	5
m54045_171122_010330/60424679/578_58_CCS	chrUn	+	GSVIVG01006523001.Genoscope12X	42851659,42851774;42851868,42851922;	chrUn	+	GSVIVG01006330001.Genoscope12X	24935401,24935749;	98
m54045_171122_010330/62194235/714_57_CCS	chrUn	+	GSVIVG01006523001.Genoscope12X	42851664,42851774;42851868,42851922;	chrUn	+	GSVIVG01006330001.Genoscope12X	24935401,24935891;	6
m54045_171122_010330/20972440/30_568_CCS	chrUn	+	GSVIVG01006523001.Genoscope12X	42851664,42851774;42851868,42851922;	chrUn	+	GSVIVG01006330001.Genoscope12X	24935401,24935771;	301
m54045_171122_010330/13894108/701_53_CCS	chrUn	+	GSVIVG01006523001.Genoscope12X	42851664,42851774;42851868,42851922;	chrUn	+	GSVIVG01006330001.Genoscope12X	24935401,24935882;	410
m54045_171122_010330/56296189/655_58_CCS	chrUn	+	GSVIVG01006523001.Genoscope12X	42851666,42851774;42851868,42851922;	chrUn	+	GSVIVG01006330001.Genoscope12X	24935401,24935833;	21
m54045_171122_010330/73990254/32_548_CCS	chrUn	+	GSVIVG01006523001.Genoscope12X	42851664,42851774;42851868,42851922;	chrUn	+	GSVIVG01006330001.Genoscope12X	24935401,24935751;	2
m54045_171122_010330/41091520/31_558_CCS	chrUn	+	GSVIVG01006523001.Genoscope12X	42851718,42851774;42851868,42851922;	chrUn	+	GSVIVG01006330001.Genoscope12X	24935401,24935815;	38
m54045_171122_010330/61079655/652_57_CCS	chrUn	+	GSVIVG01006523001.Genoscope12X	42851717,42851774;42851868,42851922;	chrUn	+	GSVIVG01006330001.Genoscope12X	24935401,24935882;	4
m54045_171122_010330/40764304/30_616_CCS	chrUn	+	GSVIVG01006523001.Genoscope12X	42851646,42851774;42851868,42851922;	chrUn	+	GSVIVG01006330001.Genoscope12X	24935401,24935802;	261
m54045_171123_181636/61472959/655_57_CCS	chrUn	+	GSVIVG01006523001.Genoscope12X	42851646,42851774;42851868,42851922;	chrUn	+	GSVIVG01006330001.Genoscope12X	24935401,24935814;	8
m54045_171122_010330/38666690/687_56_CCS	chrUn	+	GSVIVG01006523001.Genoscope12X	42851689,42851774;42851868,42851922;	chrUn	+	GSVIVG01006330001.Genoscope12X	24935401,24935893;	164
m54045_171123_181636/18809360/717_55_CCS	chrUn	+	GSVIVG01006523001.Genoscope12X	42851659,42851774;42851868,42851922;	chrUn	+	GSVIVG01006330001.Genoscope12X	24935401,24935891;	9
m54045_171122_010330/65667887/31_633_CCS	chrUn	+	GSVIVG01006523001.Genoscope12X	42851664,42851774;42851868,42851922;	chrUn	+	GSVIVG01006330001.Genoscope12X	24935401,24935836;	3
m54045_171122_010330/50398053/31_687_CCS	chrUn	+	GSVIVG01006523001.Genoscope12X	42851664,42851774;42851868,42851922;	chrUn	+	GSVIVG01006330001.Genoscope12X	24935401,24935893;	58
m54045_171123_181636/31064461/664_56_CCS	chrUn	+	GSVIVG01006523001.Genoscope12X	42851659,42851774;42851868,42851922;	chrUn	+	GSVIVG01006330001.Genoscope12X	24935401,24935836;	2
m54045_171122_010330/62194010/572_57_CCS	chrUn	+	GSVIVG01006523001.Genoscope12X	42851664,42851774;42851868,42851922;	chrUn	+	GSVIVG01006330001.Genoscope12X	24935401,24935749;	39

##Fusion_Gene51	GSVIVG01002335001.Genoscope12X	GSVIVG01006263001.Genoscope12X	chrUn	chrUn
m54045_171122_010330/72417652/31_2671_CCS	chrUn	+	GSVIVG01002335001.Genoscope12X	34178911,34180706;34180794,34180903;34181030,34181177;	chrUn	-	GSVIVG01006263001.Genoscope12X	24158054,24158506;24159039,24159176;	21
m54045_171122_010330/22872186/1181_53_CCS	chrUn	+	GSVIVG01002335001.Genoscope12X	34179174,34179320;34180450,34180706;34180794,34180903;34181030,34181177;	chrUn	-	GSVIVG01006263001.Genoscope12X	24158179,24158506;24159039,24159176;	288
m54045_171123_181636/15926026/1049_55_CCS	chrUn	+	GSVIVG01002335001.Genoscope12X	34180538,34180706;34180794,34180903;34181030,34181173;	chrUn	-	GSVIVG01006263001.Genoscope12X	24158091,24158506;24159039,24159180;	8
m54045_171122_010330/58065516/1531_58_CCS	chrUn	+	GSVIVG01002335001.Genoscope12X	34178887,34179320;34180450,34180706;34180794,34180903;34181030,34181177;	chrUn	-	GSVIVG01006263001.Genoscope12X	24158120,24158506;24159039,24159176;	134
m54045_171122_010330/38667090/31_1495_CCS	chrUn	+	GSVIVG01002335001.Genoscope12X	34178931,34179320;34180450,34180706;34180794,34180903;34181030,34181177;	chrUn	-	GSVIVG01006263001.Genoscope12X	24158086,24158506;24159039,24159176;	101
m54045_171122_010330/22413448/1696_65_CCS	chrUn	+	GSVIVG01002335001.Genoscope12X	34178876,34179320;34180450,34180706;34180794,34180903;34181030,34181177;	chrUn	-	GSVIVG01006263001.Genoscope12X	24158089,24158506;24159039,24159176;	1187
m54045_171122_010330/45286355/1540_56_CCS	chrUn	+	GSVIVG01002335001.Genoscope12X	34178880,34179320;34180450,34180706;34180794,34180903;34181030,34181177;	chrUn	-	GSVIVG01006263001.Genoscope12X	24158120,24158506;24159039,24159176;	3
m54045_171122_010330/48890451/1571_56_CCS	chrUn	+	GSVIVG01002335001.Genoscope12X	34178910,34179320;34180450,34180706;34180794,34180903;34181030,34181177;	chrUn	-	GSVIVG01006263001.Genoscope12X	24158086,24158506;24159039,24159176;	3
m54045_171122_010330/62849546/1444_53_CCS	chrUn	+	GSVIVG01002335001.Genoscope12X	34178947,34179320;34180450,34180706;34180794,34180903;34181030,34181177;	chrUn	-	GSVIVG01006263001.Genoscope12X	24158154,24158506;24159039,24159176;	2
m54045_171122_010330/11075891/30_1575_CCS	chrUn	+	GSVIVG01002335001.Genoscope12X	34178877,34179320;34180450,34180706;34180794,34180903;34181030,34181177;	chrUn	-	GSVIVG01006263001.Genoscope12X	24158070,24158506;24159039,24159176;	1924
m54045_171122_010330/59769070/1419_59_CCS	chrUn	+	GSVIVG01002335001.Genoscope12X	34178911,34179320;34180450,34180706;34180794,34180903;34181030,34181177;	chrUn	-	GSVIVG01006263001.Genoscope12X	24158070,24158506;	2
m54045_171122_010330/8258207/1555_57_CCS	chrUn	+	GSVIVG01002335001.Genoscope12X	34178897,34179320;34180450,34180706;34180794,34180903;34181030,34181177;	chrUn	-	GSVIVG01006263001.Genoscope12X	24158086,24158506;24159039,24159176;	1
m54045_171122_010330/68616487/31_1479_CCS	chrUn	+	GSVIVG01002335001.Genoscope12X	34178880,34179320;34180450,34180706;34180794,34180903;34181030,34181177;	chrUn	-	GSVIVG01006263001.Genoscope12X	24158151,24158506;24159039,24159176;	96
m54045_171122_010330/49938954/31_1492_CCS	chrUn	+	GSVIVG01002335001.Genoscope12X	34178880,34179320;34180450,34180706;34180794,34180903;34181030,34181177;	chrUn	-	GSVIVG01006263001.Genoscope12X	24158138,24158506;24159039,24159176;	1165
m54045_171122_010330/43451218/1540_60_CCS	chrUn	+	GSVIVG01002335001.Genoscope12X	34178921,34179320;34180450,34180706;34180794,34180903;34181030,34181177;	chrUn	-	GSVIVG01006263001.Genoscope12X	24158086,24158506;24159039,24159176;	39
m54045_171123_181636/43188712/31_1467_CCS	chrUn	+	GSVIVG01002335001.Genoscope12X	34178920,34179320;34180450,34180706;34180794,34180903;34181030,34181177;	chrUn	-	GSVIVG01006263001.Genoscope12X	24158119,24158506;24159039,24159176;	6
m54045_171123_181636/14942427/1470_56_CCS	chrUn	+	GSVIVG01002335001.Genoscope12X	34178911,34179320;34180450,34180706;34180794,34180903;34181030,34181177;	chrUn	-	GSVIVG01006263001.Genoscope12X	24158155,24158506;24159039,24159176;	26
m54045_171122_010330/52691817/842_58_CCS	chrUn	+	GSVIVG01002335001.Genoscope12X	34180671,34180706;34180794,34180903;34181030,34181173;	chrUn	-	GSVIVG01006263001.Genoscope12X	24158155,24158506;24159039,24159180;	1
m54045_171122_010330/9765435/32_1611_CCS	chrUn	+	GSVIVG01002335001.Genoscope12X	34178880,34179320;34180450,34180706;34180794,34180903;34181030,34181177;	chrUn	-	GSVIVG01006263001.Genoscope12X	24158072,24158506;24159039,24159176;	5
m54045_171122_010330/25232008/31_1534_CCS	chrUn	+	GSVIVG01002335001.Genoscope12X	34178880,34179320;34180450,34180706;34180794,34180903;34181030,34181177;	chrUn	-	GSVIVG01006263001.Genoscope12X	24158111,24158506;24159039,24159176;	38
m54045_171122_010330/57147917/1537_54_CCS	chrUn	+	GSVIVG01002335001.Genoscope12X	34178877,34179320;34180450,34180706;34180794,34180903;34181030,34181177;	chrUn	-	GSVIVG01006263001.Genoscope12X	24158120,24158506;24159039,24159176;	9
m54045_171122_010330/46662096/26_1373_CCS	chrUn	+	GSVIVG01002335001.Genoscope12X	34179085,34179320;34180450,34180706;34180794,34180903;34181030,34181177;	chrUn	-	GSVIVG01006263001.Genoscope12X	24158091,24158506;24159039,24159176;	23
m54045_171122_010330/32375707/1648_53_CCS	chrUn	+	GSVIVG01002335001.Genoscope12X	34178880,34179320;34180450,34180706;34180794,34180903;34181030,34181177;	chrUn	-	GSVIVG01006263001.Genoscope12X	24158112,24158506;24159039,24159176;	7
m54045_171122_010330/16122626/1740_132_CCS	chrUn	+	GSVIVG01002335001.Genoscope12X	34178838,34179320;34180450,34180706;34180794,34180903;34181030,34181177;	chrUn	-	GSVIVG01006263001.Genoscope12X	24158053,24158506;24159039,24159176;	2448

##Fusion_Gene52	GSVIVG01002785001.Genoscope12X	GSVIVG01004643001.Genoscope12X	chrUn	chrUn
m54045_171122_010330/28115265/1023_56_CCS	chrUn	+	GSVIVG01002785001.Genoscope12X	36414816,36414991;36415183,36415322;	chrUn	-	GSVIVG01004643001.Genoscope12X	39326291,39326578;39327022,39327090;39327224,39327428;39328509,39328591;	235
m54045_171122_010330/47251648/31_991_CCS	chrUn	+	GSVIVG01002785001.Genoscope12X	36414818,36414991;36415183,36415322;	chrUn	-	GSVIVG01004643001.Genoscope12X	39326299,39326578;39327022,39327090;39327224,39327428;39328509,39328591;	10
m54045_171122_010330/68747471/31_991_CCS	chrUn	+	GSVIVG01002785001.Genoscope12X	36414814,36414991;36415183,36415322;	chrUn	-	GSVIVG01004643001.Genoscope12X	39326297,39326578;39327022,39327090;39327224,39327428;39328509,39328591;	39
m54045_171122_010330/52298464/1003_56_CCS	chrUn	+	GSVIVG01002785001.Genoscope12X	36414813,36414991;36415183,36415322;	chrUn	-	GSVIVG01004643001.Genoscope12X	39326321,39326578;39327022,39327090;39327224,39327428;39328509,39328591;	2
m54045_171123_181636/46924036/31_999_CCS	chrUn	+	GSVIVG01002785001.Genoscope12X	36414813,36414991;36415183,36415322;	chrUn	-	GSVIVG01004643001.Genoscope12X	39326293,39326578;39327022,39327090;39327224,39327428;39328509,39328591;	1
m54045_171122_010330/39780912/31_1005_CCS	chrUn	+	GSVIVG01002785001.Genoscope12X	36414813,36414991;36415183,36415322;	chrUn	-	GSVIVG01004643001.Genoscope12X	39326293,39326578;39327022,39327090;39327224,39327428;39328509,39328591;	6
m54045_171122_010330/28377845/31_1015_CCS	chrUn	+	GSVIVG01002785001.Genoscope12X	36414813,36414991;36415183,36415322;	chrUn	-	GSVIVG01004643001.Genoscope12X	39326292,39326578;39327022,39327090;39327224,39327428;39328509,39328591;	394
m54045_171122_010330/51904844/1022_57_CCS	chrUn	+	GSVIVG01002785001.Genoscope12X	36414814,36414991;36415183,36415322;	chrUn	-	GSVIVG01004643001.Genoscope12X	39326291,39326578;39327022,39327090;39327224,39327428;39328509,39328591;	20
m54045_171122_010330/13042555/31_1089_CCS	chrUn	+	GSVIVG01002785001.Genoscope12X	36414800,36414991;36415183,36415322;	chrUn	-	GSVIVG01004643001.Genoscope12X	39326291,39326578;39327022,39327090;39327224,39327428;39328509,39328591;	8
m54045_171122_010330/17761001/1009_55_CCS	chrUn	+	GSVIVG01002785001.Genoscope12X	36414838,36414991;36415183,36415322;	chrUn	-	GSVIVG01004643001.Genoscope12X	39326292,39326578;39327022,39327090;39327224,39327428;39328509,39328591;	312
m54045_171122_010330/25100571/31_972_CCS	chrUn	+	GSVIVG01002785001.Genoscope12X	36414813,36414991;36415183,36415322;	chrUn	-	GSVIVG01004643001.Genoscope12X	39326322,39326578;39327022,39327090;39327224,39327428;39328509,39328591;	1767
m54045_171122_010330/17498423/1029_56_CCS	chrUn	+	GSVIVG01002785001.Genoscope12X	36414813,36414991;36415183,36415322;	chrUn	-	GSVIVG01004643001.Genoscope12X	39326291,39326578;39327022,39327090;39327224,39327428;39328509,39328591;	1759
m54045_171123_181636/71435131/1019_54_CCS	chrUn	+	GSVIVG01002785001.Genoscope12X	36414815,36414991;36415183,36415322;	chrUn	-	GSVIVG01004643001.Genoscope12X	39326291,39326578;39327022,39327090;39327224,39327428;39328509,39328591;	1
m54045_171122_010330/55837321/1026_55_CCS	chrUn	+	GSVIVG01002785001.Genoscope12X	36414815,36414991;36415183,36415322;	chrUn	-	GSVIVG01004643001.Genoscope12X	39326291,39326578;39327022,39327090;39327224,39327428;39328509,39328591;	9
m54045_171122_010330/33489077/31_975_CCS	chrUn	+	GSVIVG01002785001.Genoscope12X	36414838,36414991;36415183,36415322;	chrUn	-	GSVIVG01004643001.Genoscope12X	39326293,39326578;39327022,39327090;39327224,39327428;39328509,39328591;	12
m54045_171122_010330/34799907/31_975_CCS	chrUn	+	GSVIVG01002785001.Genoscope12X	36414838,36414991;36415183,36415322;	chrUn	-	GSVIVG01004643001.Genoscope12X	39326292,39326578;39327022,39327090;39327224,39327428;39328509,39328591;	48
m54045_171122_010330/23528336/1024_55_CCS	chrUn	+	GSVIVG01002785001.Genoscope12X	36414813,36414991;36415183,36415322;	chrUn	-	GSVIVG01004643001.Genoscope12X	39326295,39326578;39327022,39327090;39327224,39327428;39328509,39328591;	71
m54045_171122_010330/37225089/1063_53_CCS	chrUn	+	GSVIVG01002785001.Genoscope12X	36414814,36414991;36415183,36415322;	chrUn	-	GSVIVG01004643001.Genoscope12X	39326292,39326578;39327022,39327090;39327224,39327428;39328509,39328591;	1

##Fusion_Gene53	GSVIVG01002818001.Genoscope12X	GSVIVG01004096001.Genoscope12X	chrUn	chrUn
m54045_171122_010330/8192435/2674_58_CCS	chrUn	-	GSVIVG01002818001.Genoscope12X	36743488,36743589;36745382,36745480;36748813,36748980;36749692,36749754;	chrUn	+	GSVIVG01004096001.Genoscope12X	14765101,14765911;14766030,14766152;14766281,14766369;14766457,14766657;14767279,14767674;14769911,14769994;14770438,14770689;14771991,14772211;	383
m54045_171123_181636/18415926/32_2641_CCS	chrUn	-	GSVIVG01002818001.Genoscope12X	36743488,36743589;36745382,36745480;36748825,36748980;36749692,36749754;	chrUn	+	GSVIVG01004096001.Genoscope12X	14765101,14765911;14766030,14766152;14766281,14766369;14766457,14766657;14767279,14767674;14769911,14769994;14770438,14770689;14771991,14772216;	18

##Fusion_Gene54	GSVIVG01021882001.Genoscope12X	GSVIVG01021889001.Genoscope12X	chr14	chr14
m54045_171122_010330/27263096/1432_63_CCS	chr14	-	GSVIVG01021882001.Genoscope12X	6059122,6059348;6065688,6065798;6067683,6067771;6068255,6068501;6069246,6069399;	chr14	+	GSVIVG01021889001.Genoscope12X	5994318,5994424;5995780,5996158;	647

##Fusion_Gene55	GSVIVG01004010001.Genoscope12X	GSVIVG01006264001.Genoscope12X	chrUn	chrUn
m54045_171122_010330/55771829/31_1915_CCS	chrUn	+	GSVIVG01004010001.Genoscope12X	14322329,14322386;14322608,14322644;14326192,14326506;14327733,14327807;14328669,14328704;14328804,14328915;14330332,14330402;14337501,14337631;14337725,14337791;	chrUn	+	GSVIVG01006264001.Genoscope12X	24302853,24302893;24317877,24317975;24318057,24318116;24319847,24320097;24322106,24322462;	722

##Fusion_Gene56	GSVIVG01000001001.Genoscope12X	GSVIVG01022058001.Genoscope12X	chr14	chr14
m54045_171122_010330/27722359/1220_54_CCS	chr14	-	GSVIVG01000001001.Genoscope12X	2596341,2596420;2596583,2596680;2598345,2598385;2598698,2598843;	chr14	+	GSVIVG01022058001.Genoscope12X	3573440,3573523;3575121,3575172;3575471,3575560;3576754,3576822;3576973,3577074;3580347,3580415;3582880,3582936;3596259,3596536;	161
m54045_171123_181636/30146710/1349_58_CCS	chr14	-	GSVIVG01000001001.Genoscope12X	2596341,2596385;2596583,2596680;2598345,2598385;2598698,2598872;	chr14	+	GSVIVG01022058001.Genoscope12X	3573440,3573523;3575121,3575172;3575471,3575560;3576754,3576822;3576973,3577074;3580347,3580415;3582880,3582936;3596259,3596667;	9
m54045_171123_181636/17367586/1187_56_CCS	chr14	-	GSVIVG01000001001.Genoscope12X	2596349,2596420;2596583,2596680;2598345,2598385;2598698,2598843;	chr14	+	GSVIVG01022058001.Genoscope12X	3573440,3573523;3575121,3575172;3575471,3575560;3576754,3576822;3576973,3577074;3580347,3580415;3582880,3582936;3596259,3596501;	176
m54045_171123_181636/6357344/1121_55_CCS	chr14	-	GSVIVG01000001001.Genoscope12X	2596341,2596420;2596583,2596680;2598345,2598385;2598698,2598744;	chr14	+	GSVIVG01022058001.Genoscope12X	3573440,3573523;3575121,3575172;3575471,3575560;3576754,3576822;3576973,3577074;3580347,3580415;3582880,3582936;3596259,3596535;	70

##Fusion_Gene57	GSVIVG01002731001.Genoscope12X	GSVIVG01007327001.Genoscope12X	chrUn	chrUn
m54045_171122_010330/45941023/27_6060_CCS	chrUn	+	GSVIVG01002731001.Genoscope12X	36225027,36225257;36227834,36228037;36228149,36228330;36229010,36229136;36229272,36229490;36229899,36230115;36230270,36230415;36230518,36230663;36231313,36231356;36231543,36231721;36231836,36232018;36235139,36235293;36235374,36235500;36235622,36235771;36235869,36235875;36803937,36803942;36803996,36804001;36804009,36804014;36816402,36816437;36816442,36816558;36816711,36816857;36818347,36818427;36818547,36819197;36819298,36819408;36820182,36820261;36820978,36821029;36821187,36821273;36821391,36821428;36821652,36821711;36821786,36821968;	chrUn	+	GSVIVG01007327001.Genoscope12X	31392721,31393153;31393245,31393716;	5493

##Fusion_Gene58	GSVIVG01020252001.Genoscope12X	GSVIVG01006782001.Genoscope12X	chr19	chr11_random
m54045_171122_010330/18416089/31_1729_CCS	chr19	+	GSVIVG01020252001.Genoscope12X	22248878,22249067;22249604,22249767;22249866,22249951;22256477,22256592;22257014,22257192;	chr11_random	-	GSVIVG01006782001.Genoscope12X	273731,274221;274869,275057;278231,278522;	1950
m54045_171122_010330/55968094/1483_105_CCS	chr19	+	GSVIVG01020252001.Genoscope12X	22249735,22249767;22249866,22249951;22256477,22256592;22257014,22257192;	chr11_random	-	GSVIVG01006782001.Genoscope12X	273775,274221;274744,274782;274869,275057;278231,278522;	244
m54045_171122_010330/39780908/31_1805_CCS	chr19	+	GSVIVG01020252001.Genoscope12X	22248877,22249067;22249604,22249767;22249866,22249951;22256477,22256592;22257014,22257192;	chr11_random	-	GSVIVG01006782001.Genoscope12X	273699,274221;274744,274782;274869,275057;278231,278522;	284

##Fusion_Gene59	GSVIVG01020252001.Genoscope12X	GSVIVG01002283001.Genoscope12X	chr19	chrUn
m54045_171122_010330/36897498/30_2055_CCS	chr19	+	GSVIVG01020252001.Genoscope12X	22248936,22249067;22249604,22249767;22249866,22249951;22256477,22256592;22257014,22257189;	chrUn	+	GSVIVG01002283001.Genoscope12X	33967236,33967240;33985781,33986070;33989061,33989232;33989336,33989374;33989941,33990763;	1
m54045_171123_181636/50922147/2536_62_CCS	chr19	+	GSVIVG01020252001.Genoscope12X	22243262,22243331;22245923,22246011;22249604,22249767;22249866,22249951;22256477,22256592;22257014,22257189;	chrUn	+	GSVIVG01002283001.Genoscope12X	33967236,33967240;33985781,33986070;33989061,33989249;33989336,33989374;33989941,33990395;33990405,33990777;	18
m54045_171122_010330/52953279/31_2272_CCS	chr19	+	GSVIVG01020252001.Genoscope12X	22243262,22243331;22245923,22246011;22249604,22249767;22249866,22249951;22256477,22256592;22257014,22257189;	chrUn	+	GSVIVG01002283001.Genoscope12X	33967236,33967240;33985781,33986070;33989061,33989249;33989336,33989374;33989941,33990809;	474

##Fusion_Gene60	GSVIVG01036400001.Genoscope12X	GSVIVG01036404001.Genoscope12X	chr18_random	chr18_random
m54045_171122_010330/59179732/31_1849_CCS	chr18_random	-	GSVIVG01036400001.Genoscope12X	4628792,4629535;4629767,4629877;4630007,4630115;	chr18_random	-	GSVIVG01036404001.Genoscope12X	4686160,4686323;4686587,4686923;4690626,4690751;4691201,4691289;	950

##Fusion_Gene61	GSVIVG01005613001.Genoscope12X	GSVIVG01003711001.Genoscope12X	chrUn	chr7
m54045_171122_010330/6882017/30_1036_CCS	chrUn	-	GSVIVG01005613001.Genoscope12X	40885807,40885942;40886620,40886755;	chr7	-	GSVIVG01003711001.Genoscope12X	15120615,15121092;15121377,15121504;15121777,15121884;	533

##Fusion_Gene62	GSVIVG01019319001.Genoscope12X	GSVIVG01031124001.Genoscope12X	chr15	chr14
m54045_171122_010330/27787762/2721_60_CCS	chr15	-	GSVIVG01019319001.Genoscope12X	1173464,1173528;1173646,1173771;1176499,1176561;1176641,1176759;1182713,1182798;1183621,1183714;1183809,1183974;1184106,1184174;1185665,1185740;1185909,1186022;1187314,1187569;	chr14	+	GSVIVG01031124001.Genoscope12X	1951633,1951704;1951826,1952108;1952226,1952322;1952417,1952573;1954796,1955110;1955201,1955344;1955511,1955589;1955679,1955988;	1573

##Fusion_Gene63	GSVIVG01004282001.Genoscope12X	GSVIVG01004606001.Genoscope12X	chrUn	chrUn
m54045_171122_010330/11337812/31_757_CCS	chrUn	-	GSVIVG01004282001.Genoscope12X	37945501,37945537;37945638,37945712;	chrUn	-	GSVIVG01004606001.Genoscope12X	39209017,39209356;39209463,39209543;39209639,39209815;39211671,39211686;	498
m54045_171123_181636/45679329/810_146_CCS	chrUn	-	GSVIVG01004282001.Genoscope12X	37945501,37945537;37945638,37945696;	chrUn	-	GSVIVG01004606001.Genoscope12X	39209064,39209356;39209463,39209543;39209639,39209815;39211671,39211686;	75
m54045_171122_010330/71696582/751_57_CCS	chrUn	-	GSVIVG01004282001.Genoscope12X	37945501,37945537;37945638,37945715;	chrUn	-	GSVIVG01004606001.Genoscope12X	39209052,39209356;39209463,39209543;39209639,39209815;39211671,39211686;	6

##Fusion_Gene64	GSVIVG01028438001.Genoscope12X	GSVIVG01015481001.Genoscope12X	chr7	chr11
m54045_171123_181636/27066733/806_57_CCS	chr7	-	GSVIVG01028438001.Genoscope12X	7509405,7509431;7509555,7509675;7510996,7511064;7511135,7511179;	chr11	-	GSVIVG01015481001.Genoscope12X	4078653,4078878;4081491,4081581;4081695,4081777;4081880,4081923;	25

##Fusion_Gene65	GSVIVG01002665001.Genoscope12X	GSVIVG01002386001.Genoscope12X	chrUn	chr7_random
m54045_171123_181636/51577144/1424_57_CCS	chrUn	+	GSVIVG01002665001.Genoscope12X	35789168,35789222;35789322,35789463;	chr7_random	-	GSVIVG01002386001.Genoscope12X	948604,948866;949522,949594;954582,954741;954920,955031;956505,956602;957556,958019;	3059

##Fusion_Gene66	GSVIVG01006166001.Genoscope12X	GSVIVG01005596001.Genoscope12X	chrUn	chrUn
m54045_171123_181636/19464909/1802_61_CCS	chrUn	+	GSVIVG01006166001.Genoscope12X	42333270,42333412;42333505,42333587;	chrUn	+	GSVIVG01005596001.Genoscope12X	40787836,40787938;40788185,40788483;40788663,40788836;40788939,40789004;40789432,40789610;40789742,40789911;40790001,40790169;40790260,40790591;	1
m54045_171122_010330/24969732/1750_56_CCS	chrUn	+	GSVIVG01006166001.Genoscope12X	42333294,42333412;42333505,42333587;	chrUn	+	GSVIVG01005596001.Genoscope12X	40787836,40787938;40788185,40788483;40788663,40788836;40788939,40789004;40789432,40789610;40789742,40789911;40790001,40790169;40790260,40790591;	3038
m54045_171122_010330/31654743/31_2259_CCS	chrUn	+	GSVIVG01006166001.Genoscope12X	42331836,42332108;42332969,42333147;42333259,42333412;42333505,42333587;	chrUn	+	GSVIVG01005596001.Genoscope12X	40787836,40787938;40788185,40788483;40788663,40788836;40788939,40789004;40789432,40789610;40789742,40789911;40790001,40790169;40790260,40790464;	1969
m54045_171122_010330/38339224/31_2351_CCS	chrUn	+	GSVIVG01006166001.Genoscope12X	42331836,42332108;42332969,42333147;42333259,42333412;42333505,42333587;	chrUn	+	GSVIVG01005596001.Genoscope12X	40787836,40787938;40788185,40788483;40788663,40788836;40788939,40789004;40789432,40789610;40789742,40789911;40790001,40790169;40790260,40790591;	935
m54045_171123_181636/26542649/1851_56_CCS	chrUn	+	GSVIVG01006166001.Genoscope12X	42333083,42333147;42333259,42333412;42333505,42333587;	chrUn	+	GSVIVG01005596001.Genoscope12X	40787836,40787938;40788185,40788483;40788663,40788836;40788939,40789004;40789432,40789610;40789742,40789911;40790001,40790169;40790260,40790591;	1

##Fusion_Gene67	GSVIVG01002369001.Genoscope12X	GSVIVG01002223001.Genoscope12X	chrUn	chrUn
m54045_171123_181636/55378412/30_2497_CCS	chrUn	+	GSVIVG01002369001.Genoscope12X	34428634,34428730;34432596,34432753;34433752,34433884;34434079,34434150;34435473,34435591;34436065,34436183;34436296,34436370;34436532,34436597;34436937,34437004;34437133,34437273;	chrUn	-	GSVIVG01002223001.Genoscope12X	33513991,33514600;33515231,33515625;33518721,33519065;	1
m54045_171122_010330/11928371/31_1857_CCS	chrUn	+	GSVIVG01002369001.Genoscope12X	34433815,34433884;34434079,34434150;34435473,34435562;34436155,34436208;34436296,34436370;34436532,34436597;34436937,34437004;34437133,34437273;	chrUn	-	GSVIVG01002223001.Genoscope12X	33514150,33514600;33515231,33515625;33518721,33519065;	5378
m54045_171122_010330/61473506/30_1911_CCS	chrUn	+	GSVIVG01002369001.Genoscope12X	34433819,34433884;34434079,34434150;34435473,34435562;34436155,34436208;34436296,34436370;34436532,34436597;34436937,34437004;34437133,34437273;	chrUn	-	GSVIVG01002223001.Genoscope12X	33514091,33514600;33515231,33515625;33518721,33519065;	158

##Fusion_Gene68	GSVIVG01002499001.Genoscope12X	GSVIVG01002214001.Genoscope12X	chrUn	chrUn
m54045_171123_181636/8586025/1285_59_CCS	chrUn	-	GSVIVG01002499001.Genoscope12X	35063851,35063889;35063967,35064034;35064253,35064460;	chrUn	+	GSVIVG01002214001.Genoscope12X	33428858,33429000;33429078,33429231;33429330,33429440;33429537,33429950;	45
m54045_171123_181636/42467512/1188_54_CCS	chrUn	-	GSVIVG01002499001.Genoscope12X	35063851,35063889;35063967,35064034;35064253,35064371;	chrUn	+	GSVIVG01002214001.Genoscope12X	33428858,33429000;33429078,33429231;33429330,33429440;33429537,33429949;	629

##Fusion_Gene69	GSVIVG01002499001.Genoscope12X	GSVIVG01002276001.Genoscope12X	chrUn	chrUn
m54045_171123_181636/14942297/30_1179_CCS	chrUn	-	GSVIVG01002499001.Genoscope12X	35063851,35063889;35063967,35064034;35064253,35064369;	chrUn	-	GSVIVG01002276001.Genoscope12X	33923513,33923941;33924038,33924148;33924246,33924399;33924477,33924619;	219
m54045_171122_010330/36831559/1327_60_CCS	chrUn	-	GSVIVG01002499001.Genoscope12X	35063851,35063889;35063967,35064034;35064253,35064457;	chrUn	-	GSVIVG01002276001.Genoscope12X	33923525,33923941;33924038,33924148;33924246,33924399;33924477,33924619;	10
m54045_171123_181636/54132941/30_1251_CCS	chrUn	-	GSVIVG01002499001.Genoscope12X	35063851,35063889;35063967,35064034;35064253,35064460;	chrUn	-	GSVIVG01002276001.Genoscope12X	33923526,33923941;33924038,33924148;33924246,33924399;33924477,33924619;	22
m54045_171122_010330/35718025/31_1211_CCS	chrUn	-	GSVIVG01002499001.Genoscope12X	35063851,35063889;35063967,35064034;35064253,35064399;	chrUn	-	GSVIVG01002276001.Genoscope12X	33923512,33923941;33924038,33924148;33924246,33924399;33924477,33924619;	803

##Fusion_Gene70	GSVIVG01007453001.Genoscope12X	GSVIVG01004266001.Genoscope12X	chrUn	chrUn
m54045_171122_010330/46137819/31_2150_CCS	chrUn	-	GSVIVG01007453001.Genoscope12X	32018980,32019066;32019159,32019326;32019516,32019659;32020708,32020952;	chrUn	-	GSVIVG01004266001.Genoscope12X	37830420,37831250;37831336,37831422;37832288,37832393;37832478,37832569;37834686,37834796;37834920,37835054;	426
m54045_171122_010330/12779771/32_2160_CCS	chrUn	-	GSVIVG01007453001.Genoscope12X	32018980,32019066;32019159,32019326;32019516,32019659;32020708,32020952;	chrUn	-	GSVIVG01004266001.Genoscope12X	37830420,37831250;37831336,37831422;37832288,37832393;37832478,37832569;37834686,37834796;37834920,37835054;	872

##Fusion_Gene71	GSVIVG01038105001.Genoscope12X	GSVIVG01029422001.Genoscope12X	chr5	chr17
m54045_171122_010330/67765217/917_57_CCS	chr5	+	GSVIVG01038105001.Genoscope12X	23522818,23522958;23524471,23524724;23525684,23525768;	chr17	-	GSVIVG01029422001.Genoscope12X	17035498,17035682;17035723,17035775;17035918,17036056;	110

##Fusion_Gene72	GSVIVG01005385001.Genoscope12X	GSVIVG01003754001.Genoscope12X	chrUn	chrUn
m54045_171122_010330/73466505/31_1029_CCS	chrUn	+	GSVIVG01005385001.Genoscope12X	40047099,40047166;40047393,40047485;40047567,40047638;40048395,40048467;	chrUn	+	GSVIVG01003754001.Genoscope12X	12355318,12355424;12360975,12361074;12367078,12367078;12367081,12367088;12367097,12367104;12369260,12369260;12384700,12384803;12384893,12385170;	5892
m54045_171123_181636/52887760/30_839_CCS	chrUn	+	GSVIVG01005385001.Genoscope12X	40047426,40047485;40047567,40047638;40048395,40048467;	chrUn	+	GSVIVG01003754001.Genoscope12X	12355318,12355424;12360975,12361074;12367078,12367078;12367081,12367088;12367097,12367104;12369260,12369260;12384700,12384803;12384893,12385082;	14
m54045_171123_181636/65929885/30_1058_CCS	chrUn	+	GSVIVG01005385001.Genoscope12X	40047098,40047166;40047393,40047485;40047567,40047638;40048395,40048467;	chrUn	+	GSVIVG01003754001.Genoscope12X	12355318,12355424;12360975,12361074;12367078,12367078;12367081,12367088;12367097,12367104;12369260,12369260;12384700,12384803;12384893,12385178;	35
m54045_171123_181636/9831218/31_682_CCS	chrUn	+	GSVIVG01005385001.Genoscope12X	40049627,40049676;40049867,40049918;	chrUn	+	GSVIVG01003754001.Genoscope12X	12355424,12355424;12360975,12361074;12367078,12367078;12367081,12367088;12367097,12367104;12369260,12369260;12384700,12384803;12384893,12385137;	7
m54045_171122_010330/40108407/1009_55_CCS	chrUn	+	GSVIVG01005385001.Genoscope12X	40047419,40047485;40047567,40047638;40048395,40048467;	chrUn	+	GSVIVG01003754001.Genoscope12X	12355318,12355424;12360975,12361074;12367078,12367078;12367081,12367088;12367097,12367104;12369260,12369260;12384700,12384803;12384893,12385218;	99
m54045_171122_010330/66257485/31_1132_CCS	chrUn	+	GSVIVG01005385001.Genoscope12X	40047099,40047166;40047393,40047485;40047567,40047638;40048395,40048466;40049617,40049676;40049867,40049919;	chrUn	+	GSVIVG01003754001.Genoscope12X	12360975,12361074;12367078,12367078;12367081,12367088;12367097,12367104;12369260,12369260;12384700,12384803;12384893,12385178;	93
m54045_171122_010330/45548430/771_58_CCS	chrUn	+	GSVIVG01005385001.Genoscope12X	40047618,40047638;40048395,40048467;	chrUn	+	GSVIVG01003754001.Genoscope12X	12355318,12355424;12360975,12361074;12367078,12367078;12367081,12367088;12367097,12367104;12369260,12369260;12384700,12384803;12384893,12385097;	1349
m54045_171123_181636/44892529/1201_137_CCS	chrUn	+	GSVIVG01005385001.Genoscope12X	40047098,40047166;40047393,40047485;40047567,40047638;40048395,40048467;	chrUn	+	GSVIVG01003754001.Genoscope12X	12355318,12355424;12360975,12361074;12367078,12367078;12367081,12367088;12367097,12367104;12369260,12369260;12384700,12384803;12384893,12385217;	120
m54045_171122_010330/23462312/1035_56_CCS	chrUn	+	GSVIVG01005385001.Genoscope12X	40047392,40047485;40047567,40047638;40048395,40048467;	chrUn	+	GSVIVG01003754001.Genoscope12X	12355318,12355424;12360975,12361074;12367078,12367078;12367081,12367088;12367097,12367104;12369260,12369260;12384700,12384803;12384893,12385213;	19250

##Fusion_Gene73	GSVIVG01003471001.Genoscope12X	GSVIVG01004678001.Genoscope12X	chrUn	chrUn
m54045_171122_010330/26936223/1285_58_CCS	chrUn	-	GSVIVG01003471001.Genoscope12X	10556405,10556559;10559995,10560245;	chrUn	-	GSVIVG01004678001.Genoscope12X	39589307,39589633;39590228,39590340;39590999,39591079;39591549,39591601;39591796,39591904;39592358,39592417;39592618,39592700;	959
m54045_171123_181636/24642463/31_1202_CCS	chrUn	-	GSVIVG01003471001.Genoscope12X	10556405,10556559;10559995,10560245;	chrUn	-	GSVIVG01004678001.Genoscope12X	39589366,39589633;39590228,39590340;39590999,39591079;39591549,39591601;39591796,39591904;39592358,39592417;39592618,39592700;	195
m54045_171122_010330/56099575/1102_60_CCS	chrUn	-	GSVIVG01003471001.Genoscope12X	10556411,10556559;10559995,10560113;	chrUn	-	GSVIVG01004678001.Genoscope12X	39589366,39589633;39590228,39590340;39590999,39591079;39591549,39591601;39591796,39591904;39592358,39592417;39592618,39592700;	403

##Fusion_Gene74	GSVIVG01028854001.Genoscope12X	GSVIVG01009023001.Genoscope12X	chr16	chr18
m54045_171122_010330/70386591/31_698_CCS	chr16	-	GSVIVG01028854001.Genoscope12X	18060501,18060747;18061684,18061732;18061819,18061890;	chr18	-	GSVIVG01009023001.Genoscope12X	4350219,4350471;4350575,4350618;	47

##Fusion_Gene75	GSVIVG01012562001.Genoscope12X	GSVIVG01012572001.Genoscope12X	chr16	chr16
m54045_171122_010330/27853399/913_58_CCS	chr16	+	GSVIVG01012562001.Genoscope12X	3653672,3653708;3655093,3655185;	chr16	-	GSVIVG01012572001.Genoscope12X	3767733,3768457;	267

##Fusion_Gene76	GSVIVG01004302001.Genoscope12X	GSVIVG01029821001.Genoscope12X	chrUn	chr8
m54045_171122_010330/58130770/31_1758_CCS	chrUn	+	GSVIVG01004302001.Genoscope12X	37995022,37995041;37996199,37996437;37996524,37996672;37997673,37997766;37997851,37997999;37998122,37998214;37998438,37998617;37998954,37999121;	chr8	+	GSVIVG01029821001.Genoscope12X	3282,3415;3510,3603;3895,4290;	407
m54045_171122_010330/34996964/30_840_CCS	chrUn	+	GSVIVG01004302001.Genoscope12X	37999017,37999118;	chr8	+	GSVIVG01029821001.Genoscope12X	3279,3415;3510,3603;3895,4302;	180
m54045_171122_010330/27328688/30_1312_CCS	chrUn	+	GSVIVG01004302001.Genoscope12X	37997680,37997766;37997851,37997999;37998122,37998214;37998438,37998617;37998954,37999121;	chr8	+	GSVIVG01029821001.Genoscope12X	3282,3415;3510,3603;3895,4273;	2
m54045_171122_010330/19988746/31_1842_CCS	chrUn	+	GSVIVG01004302001.Genoscope12X	37994952,37995041;37996129,37996437;37996524,37996672;37997673,37997766;37997851,37997999;37998122,37998214;37998438,37998617;37998954,37999121;	chr8	+	GSVIVG01029821001.Genoscope12X	3282,3415;3510,3603;3895,4244;	1725
