# Supplementary material for: Candidate genes for grape white rot resistance based on SMRT and Illumina sequencing
Source: BMC Plant Biol. 2019 Nov 15;19:501. doi: 10.1186/s12870-019-2119-x (PMC6858721; doi:10.1186/s12870-019-2119-x)
Supplement: Supplementary file 10 — Additional file 10: Data S8. Prediction of alternative polyadenylation sites and related transcripts based on SMRT data [file 12870_2019_2119_MOESM10_ESM.xlsx]

## Sheet: Sheet1
gene	strand	aligned reads	num sites	locations
GSVIVG01023224001.GENOSCOPE12X	-	45	2	2095573420955700
CHR7.569	+	2	1	1832516
CHR7.152	-	24	2	36193513619399
GSVIVG01027619001.GENOSCOPE12X	+	7	1	15001849
CHRUN.528	+	4	1	3675080
GSVIVG01021184001.GENOSCOPE12X	+	27	1	2364208
GSVIVG01013023001.GENOSCOPE12X	-	3	1	10045620
GSVIVG01030180001.GENOSCOPE12X	+	7	2	1079682610796860
GSVIVG01023128001.GENOSCOPE12X	-	36	3	2.22891e+23
GSVIVG01032639001.GENOSCOPE12X	-	94	4	1.93924e+27
GSVIVG01012864001.GENOSCOPE12X	-	18	3	6.33455e+20
CHR16.281	-	2	1	20273904
GSVIVG01006043001.GENOSCOPE12X	-	12	3	2.34468e+23
GSVIVG01016344001.GENOSCOPE12X	+	10	2	47862974786145
GSVIVG01038605001.GENOSCOPE12X	+	12	2	2154830021548330
GSVIVG01028481001.GENOSCOPE12X	-	516	8	8.15503e+55
GSVIVG01029036001.GENOSCOPE12X	+	61	4	1.10683e+31
GSVIVG01007750001.GENOSCOPE12X	-	34	3	9.60327e+20
GSVIVG01009267001.GENOSCOPE12X	+	10	2	68292146829259
CHR18.1331	+	16	1	28924765
GSVIVG01009464001.GENOSCOPE12X	+	9	1	8596199
GSVIVG01007122001.GENOSCOPE12X	+	3	1	30185066
GSVIVG01027076001.GENOSCOPE12X	+	4	1	18149890
GSVIVG01009836001.GENOSCOPE12X	+	5	1	11691548
GSVIVG01008552001.GENOSCOPE12X	-	5	2	928713928734
GSVIVG01016274001.GENOSCOPE12X	-	37	2	56136645613690
GSVIVG01001089001.GENOSCOPE12X	+	7	1	22570465
CHR12.440	+	10	2	23279602327854
GSVIVG01027459001.GENOSCOPE12X	-	3	1	16573697
GSVIVG01031678001.GENOSCOPE12X	-	9	1	20096289
GSVIVG01026415001.GENOSCOPE12X	-	10	2	2379482323794760
GSVIVG01025464001.GENOSCOPE12X	+	4	1	649672
GSVIVG01030489001.GENOSCOPE12X	-	11	2	61286576128725
GSVIVG01014857001.GENOSCOPE12X	+	12	1	10693956
GSVIVG01022191001.GENOSCOPE12X	+	76	5	1.73229e+39
GSVIVG01024874001.GENOSCOPE12X	-	3	1	6322462
GSVIVG01035417001.GENOSCOPE12X	-	21	4	1.13351e+27
GSVIVG01021790001.GENOSCOPE12X	+	13	1	7408586
CHR1.813	+	6	1	6404559
GSVIVG01033465001.GENOSCOPE12X	+	60	6	2.04524e+47
GSVIVG01003965001.GENOSCOPE12X	-	4	1	26348249
GSVIVG01009991001.GENOSCOPE12X	-	147	3	1.31991e+23
GSVIVG01017817001.GENOSCOPE12X	+	6	1	3705217
GSVIVG01015358001.GENOSCOPE12X	+	331	3	2.96801e+20
GSVIVG01031471001.GENOSCOPE12X	+	5	1	18189952
GSVIVG01011889001.GENOSCOPE12X	-	17	2	32655183265546
GSVIVG01029730001.GENOSCOPE12X	+	2	1	13820658
GSVIVG01008953001.GENOSCOPE12X	-	5	1	3798811
GSVIVG01025042001.GENOSCOPE12X	-	4	1	5056470
GSVIVG01011862001.GENOSCOPE12X	+	4	1	3512981
CHR7.237	-	99	6	6.44738e+41
GSVIVG01025658001.GENOSCOPE12X	-	8	1	13208988
GSVIVG01013399001.GENOSCOPE12X	+	17	3	7.12794e+17
GSVIVG01020387001.GENOSCOPE12X	+	5	1	20240445
GSVIVG01016427001.GENOSCOPE12X	+	3	1	4025629
GSVIVG01026897001.GENOSCOPE12X	+	3	1	19591940
GSVIVG01019995001.GENOSCOPE12X	+	13	2	1186007811860110
GSVIVG01032096001.GENOSCOPE12X	+	14	3	2.27567e+23
GSVIVG01034945001.GENOSCOPE12X	-	3	1	343966
GSVIVG01033180001.GENOSCOPE12X	-	6	1	9035444
GSVIVG01009931001.GENOSCOPE12X	-	12	2	1250186512501830
GSVIVG01027418001.GENOSCOPE12X	+	24	3	1.69068e+23
GSVIVG01036595001.GENOSCOPE12X	+	167	6	1.88415e+47
GSVIVG01015553001.GENOSCOPE12X	+	11	3	4.843e+20
GSVIVG01007645001.GENOSCOPE12X	-	2	1	10878413
GSVIVG01007910001.GENOSCOPE12X	-	13	1	7659548
GSVIVG01016335001.GENOSCOPE12X	+	3	1	4855309
GSVIVG01008716001.GENOSCOPE12X	+	14	3	1.43605e+20
GSVIVG01016282001.GENOSCOPE12X	-	3	1	5559146
GSVIVG01015353001.GENOSCOPE12X	+	10	1	2922539
GSVIVG01011111001.GENOSCOPE12X	-	60	5	1.48784e+34
GSVIVG01008199001.GENOSCOPE12X	+	28	4	4.7691e+27
GSVIVG01028899001.GENOSCOPE12X	+	73	3	1.76994e+23
GSVIVG01006404001.GENOSCOPE12X	+	3	1	25664564
GSVIVG01038633001.GENOSCOPE12X	+	23	4	2.13278e+31
GSVIVG01026644001.GENOSCOPE12X	-	11	1	20787177
GSVIVG01028898001.GENOSCOPE12X	+	11	1	17707481
GSVIVG01003616001.GENOSCOPE12X	-	17	1	11305203
GSVIVG01022812001.GENOSCOPE12X	+	340	8	1.69016e+63
GSVIVG01012727001.GENOSCOPE12X	+	93	5	1.05864e+34
GSVIVG01016732001.GENOSCOPE12X	+	4	1	732498
GSVIVG01038176001.GENOSCOPE12X	-	13	1	24083361
GSVIVG01009296001.GENOSCOPE12X	-	49	4	7.06267e+27
GSVIVG01015195001.GENOSCOPE12X	-	14	3	1.71312e+20
GSVIVG01020040001.GENOSCOPE12X	+	22	5	1.1256e+39
GSVIVG01020601001.GENOSCOPE12X	+	9	2	39317443931767
GSVIVG01036775001.GENOSCOPE12X	-	62	6	2.27229e+47
GSVIVG01024681001.GENOSCOPE12X	+	8	1	7803819
GSVIVG01009876001.GENOSCOPE12X	-	10	1	12004528
GSVIVG01009265001.GENOSCOPE12X	+	15	2	68179676813055
CHR6.674	+	4	1	4571882
GSVIVG01032699001.GENOSCOPE12X	+	86	3	1.42928e+20
GSVIVG01001856001.GENOSCOPE12X	-	19	3	549075485054935
GSVIVG01027015001.GENOSCOPE12X	-	12	2	1856175518561770
GSVIVG01033959001.GENOSCOPE12X	-	13	1	16291006
CHR8.720	+	6	1	9150333
GSVIVG01002607001.GENOSCOPE12X	-	16	2	3541209735412120
CHR11.594	+	61	5	3.28725e+34
GSVIVG01014022001.GENOSCOPE12X	+	20	1	9091391
GSVIVG01028871001.GENOSCOPE12X	-	4	1	17937243
GSVIVG01009269001.GENOSCOPE12X	-	5	1	6835862
GSVIVG01000081001.GENOSCOPE12X	+	16	2	32986333298481
GSVIVG01036223001.GENOSCOPE12X	-	7	1	8753561
GSVIVG01015759001.GENOSCOPE12X	+	48	5	1.7034e+39
GSVIVG01017074001.GENOSCOPE12X	+	24	3	4.00126e+20
GSVIVG01032253001.GENOSCOPE12X	-	71	6	1.3995e+47
GSVIVG01013410001.GENOSCOPE12X	-	16	2	635428635449
GSVIVG01024988001.GENOSCOPE12X	+	9	2	54687465468686
GSVIVG01017751001.GENOSCOPE12X	-	7	1	3147089
GSVIVG01031156001.GENOSCOPE12X	+	4	1	1649675
GSVIVG01007719001.GENOSCOPE12X	-	11	2	99416299941690
GSVIVG01032987001.GENOSCOPE12X	-	5	1	24882629
GSVIVG01005123001.GENOSCOPE12X	-	5	1	18371192
GSVIVG01028124001.GENOSCOPE12X	-	2	1	4010251
GSVIVG01007685001.GENOSCOPE12X	-	4	1	10423730
GSVIVG01016051001.GENOSCOPE12X	-	18	3	1.79513e+23
GSVIVG01021046001.GENOSCOPE12X	-	157	8	1.47562e+63
GSVIVG01029220001.GENOSCOPE12X	-	8	2	1837733918377360
GSVIVG01009202001.GENOSCOPE12X	-	14	2	62109856211061
GSVIVG01023982001.GENOSCOPE12X	+	6	1	1941038
GSVIVG01026187001.GENOSCOPE12X	-	2	1	13676154
GSVIVG01011110001.GENOSCOPE12X	-	23	4	1.49355e+27
GSVIVG01032901001.GENOSCOPE12X	-	33	1	23946761
GSVIVG01022011001.GENOSCOPE12X	+	11	1	4334575
GSVIVG01021053001.GENOSCOPE12X	-	3	1	14531001
GSVIVG01024194001.GENOSCOPE12X	+	51	3	4.54197e+17
GSVIVG01028023001.GENOSCOPE12X	+	3	1	3258462
CHR7.664	+	32	4	3.98814e+27
GSVIVG01008688001.GENOSCOPE12X	-	7	1	1227116
GSVIVG01011786001.GENOSCOPE12X	+	29	4	4.15478e+27
GSVIVG01021099001.GENOSCOPE12X	+	12	2	14545271454562
CHR13.451	-	4	1	23127163
GSVIVG01021855001.GENOSCOPE12X	+	23	5	6.45812e+34
GSVIVG01022076001.GENOSCOPE12X	+	8	1	16405008
GSVIVG01014368001.GENOSCOPE12X	-	2	1	3077008
GSVIVG01006453001.GENOSCOPE12X	+	6	1	26102934
GSVIVG01019890001.GENOSCOPE12X	-	82	4	4.25175e+27
GSVIVG01037491001.GENOSCOPE12X	-	96	8	1.27676e+63
GSVIVG01025358001.GENOSCOPE12X	+	7	1	1568846
GSVIVG01030611001.GENOSCOPE12X	-	44	4	7.16307e+27
GSVIVG01011714001.GENOSCOPE12X	-	7	1	4852819
GSVIVG01007944001.GENOSCOPE12X	+	7	1	7310934
GSVIVG01014864001.GENOSCOPE12X	-	15	4	1.07856e+31
GSVIVG01009943001.GENOSCOPE12X	-	33	3	1.26829e+23
GSVIVG01033901001.GENOSCOPE12X	-	3	1	16868268
GSVIVG01033552001.GENOSCOPE12X	+	21	4	1.98211e+31
GSVIVG01009382001.GENOSCOPE12X	-	3	1	7901901
GSVIVG01022970001.GENOSCOPE12X	+	11	2	1742353217423600
GSVIVG01001313001.GENOSCOPE12X	+	15	4	5.24572e+27
GSVIVG01009806001.GENOSCOPE12X	-	18	2	1139779511397860
GSVIVG01015720001.GENOSCOPE12X	+	13	3	1.63436e+23
GSVIVG01005854001.GENOSCOPE12X	-	3	1	22268974
GSVIVG01034348001.GENOSCOPE12X	+	5	1	17717842
GSVIVG01017280001.GENOSCOPE12X	-	9	2	62941456294168
GSVIVG01008542001.GENOSCOPE12X	+	20	2	990841990943
GSVIVG01028350001.GENOSCOPE12X	+	7	2	64782376478210
GSVIVG01019663001.GENOSCOPE12X	+	18	2	23118902311863
GSVIVG01033946001.GENOSCOPE12X	-	33	3	1.64395e+23
GSVIVG01032579001.GENOSCOPE12X	+	4	1	28557974
GSVIVG01012401001.GENOSCOPE12X	+	4	1	512165
GSVIVG01019089001.GENOSCOPE12X	-	61	4	1.68019e+31
GSVIVG01037379001.GENOSCOPE12X	-	42	6	1.47429e+47
GSVIVG01016574001.GENOSCOPE12X	-	80	5	2.67937e+34
GSVIVG01003977001.GENOSCOPE12X	-	21	3	2.64273e+23
GSVIVG01037660001.GENOSCOPE12X	+	13	3	6.63276e+20
CHR11.342	-	7	1	15329285
GSVIVG01025431001.GENOSCOPE12X	+	3	1	858464
GSVIVG01029798001.GENOSCOPE12X	-	12	1	14934989
GSVIVG01009558001.GENOSCOPE12X	+	4	1	9407315
GSVIVG01027641001.GENOSCOPE12X	+	33	1	14769424
GSVIVG01033102001.GENOSCOPE12X	-	14	1	25733978
GSVIVG01035867001.GENOSCOPE12X	+	14	2	50597365059717
GSVIVG01038670001.GENOSCOPE12X	-	65	3	2.10899e+23
GSVIVG01023712001.GENOSCOPE12X	-	17	3	9.8555e+20
GSVIVG01019695001.GENOSCOPE12X	-	3	1	2525358
GSVIVG01019014001.GENOSCOPE12X	-	37	1	17782219
GSVIVG01000020001.GENOSCOPE12X	+	9	2	28642232864646
GSVIVG01034981001.GENOSCOPE12X	-	49	3	6.68053e+17
GSVIVG01028325001.GENOSCOPE12X	+	4	1	6174893
CHR19.542	+	2	1	6627356
GSVIVG01023343001.GENOSCOPE12X	-	763	15	1.9515e+119
GSVIVG01022242001.GENOSCOPE12X	-	15	2	1777895717778990
GSVIVG01015396001.GENOSCOPE12X	+	2	1	3268780
GSVIVG01026142001.GENOSCOPE12X	-	3	1	12870357
CHR8.166	-	2	1	10863022
GSVIVG01011797001.GENOSCOPE12X	+	40	5	4.08367e+34
GSVIVG01027648001.GENOSCOPE12X	+	3	1	14677801
GSVIVG01010024001.GENOSCOPE12X	-	34	2	1353914513539040
GSVIVG01017522001.GENOSCOPE12X	+	26	3	9.8776e+20
GSVIVG01021741001.GENOSCOPE12X	-	5	2	1037709310377110
GSVIVG01026240001.GENOSCOPE12X	-	15	3	1.4642e+23
GSVIVG01026353001.GENOSCOPE12X	-	34	3	1.47067e+23
GSVIVG01018732001.GENOSCOPE12X	+	24	2	2032632520326300
GSVIVG01035724001.GENOSCOPE12X	-	8	2	36807043680765
GSVIVG01015559001.GENOSCOPE12X	-	72	3	4.91738e+20
GSVIVG01016239001.GENOSCOPE12X	+	7	1	6055742
GSVIVG01027148001.GENOSCOPE12X	-	5	2	1741458817414740
GSVIVG01036912001.GENOSCOPE12X	+	4	1	17758653
GSVIVG01031229001.GENOSCOPE12X	+	21	3	1.0465e+20
GSVIVG01000389001.GENOSCOPE12X	+	15	2	609104609289
GSVIVG01007275001.GENOSCOPE12X	+	25	3	3.12078e+23
CHR13.712	+	4	2	53660575366153
GSVIVG01031975001.GENOSCOPE12X	+	14	1	5849156
GSVIVG01031148001.GENOSCOPE12X	-	66	5	1.71415e+34
GSVIVG01028384001.GENOSCOPE12X	+	2	1	6892989
GSVIVG01020782001.GENOSCOPE12X	+	46	6	2.05343e+41
GSVIVG01024420001.GENOSCOPE12X	+	38	3	2.36409e+20
CHR5.34	-	54	7	8.78181e+41
GSVIVG01038248001.GENOSCOPE12X	+	2	1	24625538
GSVIVG01011624001.GENOSCOPE12X	-	15	3	5.81668e+20
GSVIVG01025085001.GENOSCOPE12X	+	10	1	4641247
GSVIVG01021836001.GENOSCOPE12X	-	313	5	6.68453e+34
GSVIVG01015562001.GENOSCOPE12X	-	30	2	49435104943573
GSVIVG01033109001.GENOSCOPE12X	-	9	1	25783959
GSVIVG01020743001.GENOSCOPE12X	-	18	2	24165282416569
GSVIVG01012055001.GENOSCOPE12X	-	18	2	17513801751403
GSVIVG01015508001.GENOSCOPE12X	-	4	1	4319239
GSVIVG01036214001.GENOSCOPE12X	+	11	1	8872283
GSVIVG01027874001.GENOSCOPE12X	-	122	4	8.87429e+27
CHR9.241	-	3	1	16369507
GSVIVG01019489001.GENOSCOPE12X	-	17	3	1.05379e+20
GSVIVG01017211001.GENOSCOPE12X	-	88	4	5.45354e+27
GSVIVG01002095001.GENOSCOPE12X	+	4	1	32906901
GSVIVG01007521001.GENOSCOPE12X	+	9	3	1.28108e+23
GSVIVG01004840001.GENOSCOPE12X	+	63	4	5.57953e+27
GSVIVG01035351001.GENOSCOPE12X	+	20	3	6.94778e+17
GSVIVG01015018001.GENOSCOPE12X	+	7	1	494355
GSVIVG01012651001.GENOSCOPE12X	-	8	1	354845
GSVIVG01004836001.GENOSCOPE12X	-	119	1	5533779
GSVIVG01020134001.GENOSCOPE12X	+	15	2	99970549997027
GSVIVG01005205001.GENOSCOPE12X	-	5	1	19187310
GSVIVG01033998001.GENOSCOPE12X	-	5	1	16008828
GSVIVG01034936001.GENOSCOPE12X	-	81	6	2.4398e+35
GSVIVG01023630001.GENOSCOPE12X	+	35	3	8.23594e+20
GSVIVG01023542001.GENOSCOPE12X	+	6	1	9931617
GSVIVG01020541001.GENOSCOPE12X	+	31	2	46693124669290
GSVIVG01032967001.GENOSCOPE12X	+	23	3	2.46699e+23
GSVIVG01022404001.GENOSCOPE12X	+	3	1	19752143
GSVIVG01009661001.GENOSCOPE12X	+	9	2	1028676610286800
GSVIVG01007226001.GENOSCOPE12X	+	4	1	30961794
GSVIVG01016565001.GENOSCOPE12X	-	18	2	27257252725983
GSVIVG01025642001.GENOSCOPE12X	+	3	1	13401777
GSVIVG01018810001.GENOSCOPE12X	-	5	1	19667524
GSVIVG01028068001.GENOSCOPE12X	+	3	1	3579749
GSVIVG01031948001.GENOSCOPE12X	+	2	1	5615408
GSVIVG01018729001.GENOSCOPE12X	+	11	2	2035484920354430
CHR18.491	-	8	2	1230532812305370
GSVIVG01035587001.GENOSCOPE12X	-	4	1	2534561
GSVIVG01015416001.GENOSCOPE12X	+	17	3	3.46049e+20
GSVIVG01026978001.GENOSCOPE12X	-	9	1	18873771
GSVIVG01035380001.GENOSCOPE12X	+	20	2	901023900985
GSVIVG01000217001.GENOSCOPE12X	+	7	1	16207215
GSVIVG01010984001.GENOSCOPE12X	-	6	1	2438461
GSVIVG01024838001.GENOSCOPE12X	-	15	2	65210056521033
GSVIVG01009670001.GENOSCOPE12X	-	14	1	10334571
GSVIVG01008125001.GENOSCOPE12X	-	5	1	5578435
GSVIVG01027627001.GENOSCOPE12X	-	28	3	1.48972e+23
GSVIVG01030974001.GENOSCOPE12X	+	4	2	2010336320103340
GSVIVG01034822001.GENOSCOPE12X	-	7	1	22105500
GSVIVG01000027001.GENOSCOPE12X	+	5	2	29142952914331
GSVIVG01028210001.GENOSCOPE12X	+	6	1	4654313
CHR1.1032	+	2	1	19150503
GSVIVG01031962001.GENOSCOPE12X	-	2	1	5738862
GSVIVG01035656001.GENOSCOPE12X	+	13	3	3.0539e+20
CHR7.392	-	72	4	1.72058e+31
GSVIVG01035247001.GENOSCOPE12X	+	40	5	1.12781e+39
GSVIVG01009569001.GENOSCOPE12X	+	5	1	9509760
GSVIVG01034352001.GENOSCOPE12X	+	6	1	17630232
GSVIVG01033765001.GENOSCOPE12X	-	2	1	18015406
GSVIVG01001269001.GENOSCOPE12X	+	2	1	4864759
GSVIVG01001138001.GENOSCOPE12X	-	12	2	2289903422899050
GSVIVG01033821001.GENOSCOPE12X	-	173	4	1.74615e+31
GSVIVG01019484001.GENOSCOPE12X	+	234	2	10304051030376
CHR18.402	-	17	1	10100586
GSVIVG01015288001.GENOSCOPE12X	-	12	2	24220822421966
GSVIVG01014691001.GENOSCOPE12X	-	4	1	8679617
GSVIVG01011487001.GENOSCOPE12X	-	12	2	2999304529993070
GSVIVG01005964001.GENOSCOPE12X	+	11	1	23003975
GSVIVG01008617001.GENOSCOPE12X	-	9	2	376833369680
CHR4.1017	+	3	1	22448453
GSVIVG01027092001.GENOSCOPE12X	+	4	1	17999645
GSVIVG01027478001.GENOSCOPE12X	+	6	1	16451182
CHR8.264	-	15	2	1388519413885220
CHR14.1080	+	27	5	2.67799e+39
GSVIVG01032538001.GENOSCOPE12X	+	14	3	2.81733e+23
GSVIVG01021385001.GENOSCOPE12X	+	17	2	47812444781207
GSVIVG01011507001.GENOSCOPE12X	-	70	4	3.0134e+31
GSVIVG01031272001.GENOSCOPE12X	-	209	6	6.61267e+35
GSVIVG01002064001.GENOSCOPE12X	+	15	3	1.29473e+20
GSVIVG01024780001.GENOSCOPE12X	-	19	3	7.0075e+20
GSVIVG01013086001.GENOSCOPE12X	+	21	2	84833578483416
CHR11.712	+	198	8	6.58384e+55
GSVIVG01028703001.GENOSCOPE12X	-	26	4	1.96569e+31
GSVIVG01036872001.GENOSCOPE12X	-	18	3	1.83955e+23
GSVIVG01007873001.GENOSCOPE12X	+	9	1	8115844
GSVIVG01020655001.GENOSCOPE12X	-	13	3	3.37997e+20
GSVIVG01010486001.GENOSCOPE12X	+	95	4	2.1002e+31
GSVIVG01016189001.GENOSCOPE12X	-	3	1	6884846
GSVIVG01011752001.GENOSCOPE12X	+	13	2	45559254556029
GSVIVG01015410001.GENOSCOPE12X	-	36	4	3.36734e+27
GSVIVG01019955001.GENOSCOPE12X	-	25	4	1.24092e+31
GSVIVG01032599001.GENOSCOPE12X	+	14	1	28754929
GSVIVG01035976001.GENOSCOPE12X	+	8	1	6688556
GSVIVG01022998001.GENOSCOPE12X	-	15	2	1713650317136530
CHR19.80	-	20	2	27546652754737
GSVIVG01029319001.GENOSCOPE12X	+	32	2	1693287416932840
GSVIVG01033476001.GENOSCOPE12X	-	18	1	20386776
GSVIVG01029537001.GENOSCOPE12X	-	21	5	2.18568e+39
GSVIVG01033836001.GENOSCOPE12X	-	11	1	17343329
GSVIVG01002272001.GENOSCOPE12X	+	9	2	3382634033826360
GSVIVG01000019001.GENOSCOPE12X	-	4	1	2846062
GSVIVG01031366001.GENOSCOPE12X	-	120	4	1.9537e+31
GSVIVG01031249001.GENOSCOPE12X	+	13	1	825999
GSVIVG01034373001.GENOSCOPE12X	+	10	1	17276667
GSVIVG01027972001.GENOSCOPE12X	+	16	1	2914926
GSVIVG01028225001.GENOSCOPE12X	-	17	1	4756845
CHR6.611	+	4	1	2923784
GSVIVG01037487001.GENOSCOPE12X	-	8	2	1285967912859620
GSVIVG01033707001.GENOSCOPE12X	-	14	1	18452524
GSVIVG01038619001.GENOSCOPE12X	+	15	1	21440981
GSVIVG01011602001.GENOSCOPE12X	-	15	2	60487386048801
GSVIVG01027561001.GENOSCOPE12X	+	4	1	15568683
GSVIVG01025447001.GENOSCOPE12X	-	6	1	765586
GSVIVG01008318001.GENOSCOPE12X	-	7	1	3301320
GSVIVG01032843001.GENOSCOPE12X	+	8	2	323615323577
GSVIVG01015436001.GENOSCOPE12X	+	6	2	36719173671941
GSVIVG01004914001.GENOSCOPE12X	+	99	4	4.76274e+27
GSVIVG01025446001.GENOSCOPE12X	-	20	1	769212
GSVIVG01014379001.GENOSCOPE12X	-	5	1	3246827
GSVIVG01008506001.GENOSCOPE12X	+	14	3	1.27933e+20
GSVIVG01037402001.GENOSCOPE12X	+	5	1	14350819
GSVIVG01008585001.GENOSCOPE12X	+	68	3	7.15962e+17
GSVIVG01036483001.GENOSCOPE12X	+	40	1	22570773
GSVIVG01007636001.GENOSCOPE12X	-	21	4	1.09826e+31
GSVIVG01014840001.GENOSCOPE12X	-	6	1	10434332
GSVIVG01035173001.GENOSCOPE12X	-	40	7	1.27871e+55
GSVIVG01029411001.GENOSCOPE12X	-	5	1	16772041
GSVIVG01035672001.GENOSCOPE12X	-	5	1	3185751
GSVIVG01022470001.GENOSCOPE12X	-	15	4	3.45165e+27
GSVIVG01036124001.GENOSCOPE12X	+	56	5	2.04106e+39
CHR11.710	+	12	3	6.56773e+20
GSVIVG01015208001.GENOSCOPE12X	+	3	1	1844863
GSVIVG01035391001.GENOSCOPE12X	+	20	2	956949956865
GSVIVG01034132001.GENOSCOPE12X	+	28	5	1.49582e+39
CHRUN.963	+	3	1	35047925
GSVIVG01033499001.GENOSCOPE12X	-	107	2	2022787120227890
GSVIVG01011634001.GENOSCOPE12X	-	14	2	57228385722899
GSVIVG01036789001.GENOSCOPE12X	+	10	2	2252994022530000
GSVIVG01011006001.GENOSCOPE12X	-	80	6	2.27686e+41
GSVIVG01035388001.GENOSCOPE12X	-	3	1	935731
GSVIVG01016556001.GENOSCOPE12X	-	9	2	28041332804101
CHR11.450	+	10	2	571800571823
GSVIVG01013243001.GENOSCOPE12X	-	6	2	63437776343712
GSVIVG01009518001.GENOSCOPE12X	-	7	1	9012774
GSVIVG01025500001.GENOSCOPE12X	+	21	2	307051307072
GSVIVG01000273001.GENOSCOPE12X	-	15	3	2.092e+23
GSVIVG01000212001.GENOSCOPE12X	+	8	2	1612797716127990
GSVIVG01013479001.GENOSCOPE12X	-	13	4	4417427843184360
GSVIVG01011710001.GENOSCOPE12X	-	10	1	4895041
GSVIVG01012105001.GENOSCOPE12X	-	26	4	1.42246e+27
GSVIVG01011170001.GENOSCOPE12X	-	6	1	7688348
GSVIVG01028734001.GENOSCOPE12X	-	2	1	19277633
GSVIVG01025352001.GENOSCOPE12X	+	13	2	16147631614974
GSVIVG01023624001.GENOSCOPE12X	+	13	2	81579858158064
GSVIVG01012880001.GENOSCOPE12X	-	3	1	6485208
GSVIVG01001182001.GENOSCOPE12X	+	88	5	1.03983e+34
GSVIVG01008286001.GENOSCOPE12X	-	5	1	3638162
GSVIVG01020798001.GENOSCOPE12X	+	10	2	18516201851548
GSVIVG01008949001.GENOSCOPE12X	+	37	2	37455593745519
GSVIVG01037928001.GENOSCOPE12X	+	6	1	11068495
GSVIVG01032127001.GENOSCOPE12X	+	97	4	2.24182e+31
GSVIVG01034013001.GENOSCOPE12X	-	15	3	1.58884e+23
GSVIVG01020852001.GENOSCOPE12X	+	3	1	1099976
GSVIVG01037393001.GENOSCOPE12X	-	12	1	14459632
GSVIVG01020671001.GENOSCOPE12X	-	12	2	32076683207639
GSVIVG01012457001.GENOSCOPE12X	-	7	1	1145145
GSVIVG01037881001.GENOSCOPE12X	+	115	3	6.80211e+20
GSVIVG01007546001.GENOSCOPE12X	+	8	2	1237564212375690
GSVIVG01015489001.GENOSCOPE12X	+	3	1	4154350
CHRUN.482	-	29	4	4.00718e+31
GSVIVG01032724001.GENOSCOPE12X	+	8	1	1253302
GSVIVG01016388001.GENOSCOPE12X	+	5	1	4306066
GSVIVG01033882001.GENOSCOPE12X	+	29	3	1.70469e+23
GSVIVG01008197001.GENOSCOPE12X	+	5	1	4784149
GSVIVG01031806001.GENOSCOPE12X	+	15	2	45207354520687
GSVIVG01008910001.GENOSCOPE12X	+	13	2	33409703341111
GSVIVG01028138001.GENOSCOPE12X	-	24	2	41000704100046
GSVIVG01024997001.GENOSCOPE12X	-	6	2	54012925401321
GSVIVG01028344001.GENOSCOPE12X	-	23	3	6.35653e+20
GSVIVG01017244001.GENOSCOPE12X	-	31	2	58628655862884
GSVIVG01023875001.GENOSCOPE12X	+	7	1	2814516
GSVIVG01014381001.GENOSCOPE12X	+	4	1	3262835
GSVIVG01038195001.GENOSCOPE12X	-	4	1	24266405
GSVIVG01015460001.GENOSCOPE12X	+	7	2	38836453883664
GSVIVG01031351001.GENOSCOPE12X	-	166	6	1.30247e+35
GSVIVG01036532001.GENOSCOPE12X	+	15	2	2312342723123450
GSVIVG01000561001.GENOSCOPE12X	+	14	2	70700857070223
GSVIVG01037389001.GENOSCOPE12X	+	312	10	1.45569e+79
GSVIVG01032758001.GENOSCOPE12X	-	9	1	970513
GSVIVG01032178001.GENOSCOPE12X	-	21	3	2.18001e+23
CHR18_RANDOM.2	-	6	1	1502931
GSVIVG01014992001.GENOSCOPE12X	+	3	1	134928
GSVIVG01008021001.GENOSCOPE12X	-	4	1	6613348
GSVIVG01020031001.GENOSCOPE12X	-	12	3	1.13127e+23
GSVIVG01025105001.GENOSCOPE12X	-	171	6	4.43286e+41
GSVIVG01025570001.GENOSCOPE12X	-	12	3	1.39817e+23
GSVIVG01013392001.GENOSCOPE12X	-	3	1	750066
GSVIVG01031657001.GENOSCOPE12X	+	14	4	1.97002e+31
GSVIVG01026922001.GENOSCOPE12X	+	4	1	19386522
CHR2.587	+	8	2	50378205037909
GSVIVG01007723001.GENOSCOPE12X	+	3	1	9915491
GSVIVG01015203001.GENOSCOPE12X	-	26	1	1800946
GSVIVG01035143001.GENOSCOPE12X	-	23	4	1.81466e+27
GSVIVG01035376001.GENOSCOPE12X	+	6	1	877592
GSVIVG01032791001.GENOSCOPE12X	+	6	1	757008
GSVIVG01012626001.GENOSCOPE12X	-	11	3	1.81871e+17
CHR9.561	+	2	1	7721599
GSVIVG01012203001.GENOSCOPE12X	+	6	1	589962
GSVIVG01009575001.GENOSCOPE12X	+	3	1	9561293
GSVIVG01008714001.GENOSCOPE12X	-	7	1	1420074
GSVIVG01008666001.GENOSCOPE12X	-	2	1	31617
GSVIVG01016260001.GENOSCOPE12X	+	6	1	5824343
GSVIVG01035773001.GENOSCOPE12X	-	7	1	4185758
GSVIVG01011922001.GENOSCOPE12X	-	7	1	2981222
GSVIVG01037661001.GENOSCOPE12X	+	4	1	6642453
GSVIVG01016858001.GENOSCOPE12X	+	8	1	2048295
CHR7.100	-	36	2	24072962407315
GSVIVG01032732001.GENOSCOPE12X	+	137	5	1.20508e+34
GSVIVG01019070001.GENOSCOPE12X	+	211	4	1.71323e+31
GSVIVG01016351001.GENOSCOPE12X	+	32	3	4.73618e+20
GSVIVG01029937001.GENOSCOPE12X	-	19	3	1.76118e+20
GSVIVG01008643001.GENOSCOPE12X	-	15	3	1.81349e+17
GSVIVG01038270001.GENOSCOPE12X	-	9	1	24844259
GSVIVG01037929001.GENOSCOPE12X	-	89	6	1.10693e+47
GSVIVG01006246001.GENOSCOPE12X	+	3	1	24036895
GSVIVG01019548001.GENOSCOPE12X	+	7	2	15357591535850
GSVIVG01031930001.GENOSCOPE12X	+	81	5	5.48982e+34
GSVIVG01029173001.GENOSCOPE12X	-	130	5	1.89471e+39
GSVIVG01011582001.GENOSCOPE12X	-	15	2	62744256274537
GSVIVG01012644001.GENOSCOPE12X	+	32	5	3.17414e+29
GSVIVG01023441001.GENOSCOPE12X	-	7	1	11862443
GSVIVG01020787001.GENOSCOPE12X	-	3	1	1968026
GSVIVG01033803001.GENOSCOPE12X	+	21	2	1767445517674320
GSVIVG01031517001.GENOSCOPE12X	-	16	3	1.77183e+23
GSVIVG01028287001.GENOSCOPE12X	+	10	2	57016675701786
GSVIVG01029992001.GENOSCOPE12X	+	24	2	87706298770820
GSVIVG01033423001.GENOSCOPE12X	+	3	1	20841021
GSVIVG01015496001.GENOSCOPE12X	+	6	2	42253544225373
GSVIVG01008570001.GENOSCOPE12X	-	72	5	8.02983e+29
GSVIVG01009242001.GENOSCOPE12X	-	78	2	65614046561384
GSVIVG01025656001.GENOSCOPE12X	-	20	3	1.32396e+23
GSVIVG01008143001.GENOSCOPE12X	-	6	1	5399565
GSVIVG01024335001.GENOSCOPE12X	+	6	2	11183611118288
GSVIVG01035336001.GENOSCOPE12X	-	17	2	580612580318
GSVIVG01025835001.GENOSCOPE12X	+	17	2	1139189911391860
GSVIVG01032950001.GENOSCOPE12X	-	8	2	2453477924534820
GSVIVG01017675001.GENOSCOPE12X	+	406	9	2.54219e+62
GSVIVG01001373001.GENOSCOPE12X	-	13	2	2407408524074050
GSVIVG01032097001.GENOSCOPE12X	-	75	3	2.27389e+23
GSVIVG01007976001.GENOSCOPE12X	+	224	6	7.04497e+41
GSVIVG01032857001.GENOSCOPE12X	-	146	6	1.91936e+35
GSVIVG01017980001.GENOSCOPE12X	+	3	1	5263240
GSVIVG01008188001.GENOSCOPE12X	-	8	2	48333304833307
CHR14.279	-	4	1	15713302
GSVIVG01009717001.GENOSCOPE12X	+	14	2	1074623510746170
CHR14.387	-	18	4	2.36567e+31
GSVIVG01011637001.GENOSCOPE12X	+	26	4	5.68889e+27
GSVIVG01013658001.GENOSCOPE12X	-	90	1	2054650
GSVIVG01021980001.GENOSCOPE12X	-	3	1	4742035
GSVIVG01020609001.GENOSCOPE12X	-	2	1	3798886
GSVIVG01000549001.GENOSCOPE12X	+	18	5	7.21988e+34
GSVIVG01018305001.GENOSCOPE12X	+	9	2	1140278911402800
GSVIVG01026892001.GENOSCOPE12X	-	7	1	19605199
GSVIVG01008985001.GENOSCOPE12X	+	7	1	4068803
GSVIVG01021895001.GENOSCOPE12X	+	3	1	5969869
GSVIVG01025409001.GENOSCOPE12X	+	7	2	10131981013226
GSVIVG01018092001.GENOSCOPE12X	+	48	5	6.41142e+34
GSVIVG01011626001.GENOSCOPE12X	-	11	3	5.78619e+20
GSVIVG01030047001.GENOSCOPE12X	-	2	1	9123001
GSVIVG01030146001.GENOSCOPE12X	-	8	2	1028874010288780
GSVIVG01019542001.GENOSCOPE12X	-	10	2	14641131464278
GSVIVG01021907001.GENOSCOPE12X	-	2	1	5779872
GSVIVG01037657001.GENOSCOPE12X	-	7	2	66017856601721
GSVIVG01032056001.GENOSCOPE12X	+	24	3	2.31441e+23
GSVIVG01035101001.GENOSCOPE12X	-	9	2	14750541475034
CHRUN.1026	+	374	11	4.08484e+87
GSVIVG01034952001.GENOSCOPE12X	+	13	1	400393
GSVIVG01026312001.GENOSCOPE12X	-	8	1	13438821
GSVIVG01002533001.GENOSCOPE12X	-	4	1	35233667
GSVIVG01032633001.GENOSCOPE12X	-	20	4	2.00562e+27
GSVIVG01000906001.GENOSCOPE12X	-	12	2	2176668521766780
GSVIVG01018663001.GENOSCOPE12X	+	20	2	1149574911495810
GSVIVG01017493001.GENOSCOPE12X	+	26	3	9.42392e+20
CHR6.610	+	10	3	2.92169e+20
GSVIVG01022100001.GENOSCOPE12X	-	2	1	16584233
GSVIVG01011123001.GENOSCOPE12X	-	16	2	13869031386872
GSVIVG01038610001.GENOSCOPE12X	+	59	6	2.15273e+47
GSVIVG01022345001.GENOSCOPE12X	-	6	1	18768589
GSVIVG01029219001.GENOSCOPE12X	-	2	1	18415755
GSVIVG01035144001.GENOSCOPE12X	-	223	8	1.84035e+55
GSVIVG01018533001.GENOSCOPE12X	+	5	1	13735895
GSVIVG01011033001.GENOSCOPE12X	+	33	3	2.08483e+20
GSVIVG01008745001.GENOSCOPE12X	+	4	1	1677089
GSVIVG01027307001.GENOSCOPE12X	+	24	3	1.69125e+23
CHR18.1031	+	15	3	8.94229e+20
GSVIVG01014208001.GENOSCOPE12X	+	3	1	1486775
GSVIVG01003176001.GENOSCOPE12X	+	36	5	5.9668e+34
GSVIVG01030570001.GENOSCOPE12X	-	24	3	6.8256e+20
GSVIVG01015524001.GENOSCOPE12X	-	166	8	4.47856e+55
GSVIVG01015505001.GENOSCOPE12X	+	42	3	4.30619e+20
GSVIVG01009005001.GENOSCOPE12X	+	21	4	4.21295e+27
CHR1.182	-	124	5	4.16996e+34
CHR18.534	-	16	3	1.38654e+23
CHR14.287	-	47	6	1.73127e+47
CHR1.1082	+	85	4	2.10458e+31
GSVIVG01016663001.GENOSCOPE12X	-	54	2	206133206156
GSVIVG01023968001.GENOSCOPE12X	+	65	5	2.06627e+34
GSVIVG01034949001.GENOSCOPE12X	+	13	3	3.76042e+17
GSVIVG01008338001.GENOSCOPE12X	+	9	1	3135932
CHR7_RANDOM.26	+	7	1	343790
GSVIVG01018036001.GENOSCOPE12X	+	40	6	5.72046e+41
GSVIVG01002819001.GENOSCOPE12X	+	22	4	3.67741e+31
GSVIVG01000210001.GENOSCOPE12X	+	15	1	16111946
GSVIVG01018781001.GENOSCOPE12X	+	322	3	1.99313e+23
GSVIVG01031775001.GENOSCOPE12X	-	8	1	4272642
GSVIVG01027903001.GENOSCOPE12X	-	84	6	9.20878e+41
GSVIVG01021860001.GENOSCOPE12X	-	193	7	6.4029e+48
GSVIVG01016469001.GENOSCOPE12X	-	8	2	35902073590151
GSVIVG01003418001.GENOSCOPE12X	-	23	5	1.48154e+39
CHR4.246	-	45	5	6.98125e+34
GSVIVG01017637001.GENOSCOPE12X	+	5	2	21942622194289
GSVIVG01038641001.GENOSCOPE12X	-	4	1	21281656
GSVIVG01018925001.GENOSCOPE12X	+	19	3	1.86041e+23
GSVIVG01026950001.GENOSCOPE12X	+	5	1	19142111
GSVIVG01036674001.GENOSCOPE12X	+	12	2	2010497420105010
GSVIVG01030423001.GENOSCOPE12X	+	3	1	5464153
GSVIVG01000581001.GENOSCOPE12X	-	27	4	6.87531e+27
CHR10.168	-	2	1	6687937
GSVIVG01025038001.GENOSCOPE12X	+	5	1	5091910
GSVIVG01026641001.GENOSCOPE12X	+	7	1	20807076
GSVIVG01035995001.GENOSCOPE12X	-	21	2	69485926956816
GSVIVG01017906001.GENOSCOPE12X	+	20	3	4.53192e+20
GSVIVG01024961001.GENOSCOPE12X	+	13	3	5.66425e+20
GSVIVG01025503001.GENOSCOPE12X	-	15	2	264277271341
GSVIVG01029103001.GENOSCOPE12X	+	3	1	19699568
GSVIVG01017099001.GENOSCOPE12X	-	25	4	4.14765e+27
GSVIVG01013267001.GENOSCOPE12X	-	17	2	59995795999604
GSVIVG01021183001.GENOSCOPE12X	+	11	2	23511612351113
GSVIVG01036644001.GENOSCOPE12X	-	43	5	1.96636e+39
GSVIVG01037136001.GENOSCOPE12X	-	6	1	28749584
GSVIVG01010991001.GENOSCOPE12X	-	94	7	2.38031e+48
GSVIVG01035355001.GENOSCOPE12X	-	115	4	7.10289e+23
CHR6.19	-	9	2	744378745018
CHR19.418	+	3	1	1672110
GSVIVG01011064001.GENOSCOPE12X	+	5	2	18790951879118
GSVIVG01014572001.GENOSCOPE12X	+	32	1	5314759
GSVIVG01000857001.GENOSCOPE12X	+	30	2	31343723134447
GSVIVG01023898001.GENOSCOPE12X	-	34	5	2.59589e+34
GSVIVG01028099001.GENOSCOPE12X	+	8	2	37923553792489
CHR17.124	-	24	3	3.68172e+20
GSVIVG01015424001.GENOSCOPE12X	+	25	3	3.55019e+20
GSVIVG01036077001.GENOSCOPE12X	+	159	6	2.10123e+47
GSVIVG01015564001.GENOSCOPE12X	+	12	1	4976700
CHR11.146	-	22	2	33406563340623
GSVIVG01019488001.GENOSCOPE12X	+	8	2	10525941052623
GSVIVG01023255001.GENOSCOPE12X	-	6	1	20527106
GSVIVG01031071001.GENOSCOPE12X	+	13	1	21835293
GSVIVG01015383001.GENOSCOPE12X	-	13	2	31638933163858
GSVIVG01013686001.GENOSCOPE12X	+	4	1	2632536
GSVIVG01008105001.GENOSCOPE12X	+	14	2	57591365759096
GSVIVG01025180001.GENOSCOPE12X	-	10	2	36484073648385
GSVIVG01008852001.GENOSCOPE12X	-	7	1	2822027
GSVIVG01029208001.GENOSCOPE12X	-	10	2	1855119218551160
GSVIVG01034135001.GENOSCOPE12X	-	24	1	14915327
GSVIVG01029337001.GENOSCOPE12X	+	23	3	1.46107e+23
GSVIVG01012684001.GENOSCOPE12X	+	204	11	6.38858e+65
GSVIVG01030476001.GENOSCOPE12X	-	27	4	5.99036e+27
GSVIVG01016118001.GENOSCOPE12X	-	16	3	1.93171e+23
GSVIVG01034555001.GENOSCOPE12X	-	95	6	1.95265e+47
GSVIVG01019416001.GENOSCOPE12X	-	15	2	488933488967
GSVIVG01030860001.GENOSCOPE12X	+	7	1	17873374
GSVIVG01008639001.GENOSCOPE12X	+	20	3	2.30744e+17
GSVIVG01009121001.GENOSCOPE12X	+	4	1	5272071
GSVIVG01027524001.GENOSCOPE12X	-	19	5	1.59888e+39
GSVIVG01036466001.GENOSCOPE12X	-	5	1	22391328
GSVIVG01013447001.GENOSCOPE12X	-	13	2	397215397191
GSVIVG01027662001.GENOSCOPE12X	-	16	4	1.45346e+31
GSVIVG01012063001.GENOSCOPE12X	+	8	2	17085761708605
GSVIVG01000457001.GENOSCOPE12X	+	13	1	8181232
GSVIVG01035123001.GENOSCOPE12X	+	8	2	16469201646774
GSVIVG01030985001.GENOSCOPE12X	+	63	4	2.02748e+31
GSVIVG01031086001.GENOSCOPE12X	-	7	1	2484574
GSVIVG01015684001.GENOSCOPE12X	-	14	1	15558814
CHR18.891	+	60	3	4.9635e+20
GSVIVG01005413001.GENOSCOPE12X	-	3	1	40086916
GSVIVG01028012001.GENOSCOPE12X	-	6	1	3188184
GSVIVG01021650001.GENOSCOPE12X	+	60	3	8.75372e+20
CHR4.463	-	8	1	21863741
GSVIVG01038244001.GENOSCOPE12X	+	6	1	24580783
GSVIVG01011005001.GENOSCOPE12X	-	15	1	2283973
GSVIVG01003348001.GENOSCOPE12X	+	37	3	9.24125e+20
GSVIVG01018274001.GENOSCOPE12X	-	6	2	1215592512155950
GSVIVG01001158001.GENOSCOPE12X	-	16	2	11833911183410
GSVIVG01031936001.GENOSCOPE12X	-	16	2	55542725554226
GSVIVG01012449001.GENOSCOPE12X	+	2	1	968642
GSVIVG01014106001.GENOSCOPE12X	-	56	3	4.68917e+17
GSVIVG01018202001.GENOSCOPE12X	-	14	2	1326596013266020
GSVIVG01034575001.GENOSCOPE12X	-	2	1	19184361
GSVIVG01023292001.GENOSCOPE12X	+	9	2	2004537720045520
GSVIVG01031141001.GENOSCOPE12X	+	4	1	1796855
GSVIVG01032647001.GENOSCOPE12X	+	21	2	18361131836136
GSVIVG01011670001.GENOSCOPE12X	+	44	5	5.36914e+34
GSVIVG01019711001.GENOSCOPE12X	+	11	4	2.63673e+27
GSVIVG01008405001.GENOSCOPE12X	+	10	2	24027762402971
GSVIVG01030129001.GENOSCOPE12X	-	10	1	10110685
GSVIVG01019374001.GENOSCOPE12X	-	13	4	1.50044e+23
GSVIVG01011914001.GENOSCOPE12X	-	6	2	30445673044520
GSVIVG01008796001.GENOSCOPE12X	+	7	1	2177098
GSVIVG01030204001.GENOSCOPE12X	+	4	1	10499129
CHR6.815	+	3	1	7662147
GSVIVG01031785001.GENOSCOPE12X	+	4	1	4350071
GSVIVG01029893001.GENOSCOPE12X	+	83	4	1.02969e+27
GSVIVG01036207001.GENOSCOPE12X	-	4	1	9035812
CHR2.416	+	2	1	1231394
CHR12.458	+	9	1	2915348
GSVIVG01006792001.GENOSCOPE12X	-	3	1	233665
GSVIVG01023711001.GENOSCOPE12X	+	4	1	9850076
GSVIVG01037563001.GENOSCOPE12X	+	2	1	11258234
CHR17.186	-	29	3	5.71957e+20
GSVIVG01037751001.GENOSCOPE12X	+	14	3	7.51744e+20
CHR18.146	-	5	1	3719876
GSVIVG01009206001.GENOSCOPE12X	-	19	2	62456946246261
GSVIVG01029838001.GENOSCOPE12X	+	31	6	3.1775e+35
GSVIVG01037763001.GENOSCOPE12X	-	163	5	7.65999e+34
GSVIVG01008293001.GENOSCOPE12X	+	7	1	3570420
GSVIVG01026993001.GENOSCOPE12X	-	9	1	18731174
GSVIVG01000132001.GENOSCOPE12X	-	29	2	1554026415553980
GSVIVG01020664001.GENOSCOPE12X	-	5	1	3295424
GSVIVG01034782001.GENOSCOPE12X	-	5	1	21471579
GSVIVG01027167001.GENOSCOPE12X	-	20	5	1.72913e+39
CHR9.673	+	24	1	21157717
GSVIVG01022745001.GENOSCOPE12X	-	8	2	1598116415981180
GSVIVG01002004001.GENOSCOPE12X	-	35	3	6.19824e+20
GSVIVG01014258001.GENOSCOPE12X	+	4	1	2074170
CHR13.856	+	34	4	1.98324e+31
GSVIVG01030130001.GENOSCOPE12X	+	15	4	1.01178e+31
GSVIVG01027847001.GENOSCOPE12X	+	33	3	8.60482e+20
GSVIVG01013363001.GENOSCOPE12X	-	3	1	949050
GSVIVG01010495001.GENOSCOPE12X	+	33	5	2.10631e+39
GSVIVG01009900001.GENOSCOPE12X	+	11	1	12261222
GSVIVG01009379001.GENOSCOPE12X	-	257	4	7.89018e+27
GSVIVG01014571001.GENOSCOPE12X	+	6	1	5310412
GSVIVG01017789001.GENOSCOPE12X	+	10	1	3493802
GSVIVG01000961001.GENOSCOPE12X	-	5	1	22304927
GSVIVG01017243001.GENOSCOPE12X	+	5	2	58625115862547
CHR17.133	-	45	5	4.01009e+34
GSVIVG01011544001.GENOSCOPE12X	-	24	1	12649061
GSVIVG01019444001.GENOSCOPE12X	-	20	1	722229
GSVIVG01018941001.GENOSCOPE12X	+	12	2	1851795918517980
GSVIVG01014020001.GENOSCOPE12X	+	6	1	9074215
GSVIVG01009688001.GENOSCOPE12X	-	36	3	1.04907e+23
GSVIVG01031738001.GENOSCOPE12X	+	10	2	39472273947251
GSVIVG01003294001.GENOSCOPE12X	+	6	2	1425025314250280
GSVIVG01012871001.GENOSCOPE12X	-	20	3	6.38778e+20
GSVIVG01007809001.GENOSCOPE12X	-	19	3	8.79985e+20
GSVIVG01003964001.GENOSCOPE12X	+	5	1	26339105
GSVIVG01015026001.GENOSCOPE12X	-	10	2	548493548552
GSVIVG01014025001.GENOSCOPE12X	+	12	1	9178457
GSVIVG01031023001.GENOSCOPE12X	-	22	3	2.10637e+23
GSVIVG01013736001.GENOSCOPE12X	+	54	6	8.07114e+41
GSVIVG01031123001.GENOSCOPE12X	+	3	1	1965504
GSVIVG01033015001.GENOSCOPE12X	+	8	1	25074540
CHR19.452	+	2	1	2861318
GSVIVG01011479001.GENOSCOPE12X	+	4	1	29952546
GSVIVG01013135001.GENOSCOPE12X	-	149	7	7.83848e+48
GSVIVG01001596001.GENOSCOPE12X	+	5	1	18232330
GSVIVG01032487001.GENOSCOPE12X	+	5	1	27819555
GSVIVG01008816001.GENOSCOPE12X	-	28	2	24151632415133
GSVIVG01027661001.GENOSCOPE12X	+	8	2	1454697314547020
GSVIVG01031575001.GENOSCOPE12X	+	15	4	1.83795e+31
GSVIVG01021108001.GENOSCOPE12X	-	10	2	14952211495258
GSVIVG01019376001.GENOSCOPE12X	-	6	1	125742
CHR19.467	+	19	3	3.43515e+20
GSVIVG01028479001.GENOSCOPE12X	+	11	1	8150613
GSVIVG01010522001.GENOSCOPE12X	-	3	1	21412836
GSVIVG01037921001.GENOSCOPE12X	+	8	2	63398426339809
GSVIVG01025347001.GENOSCOPE12X	+	20	4	1.66397e+27
GSVIVG01001039001.GENOSCOPE12X	-	157	5	6.7482e+34
CHR17.638	+	8	1	6897419
GSVIVG01029152001.GENOSCOPE12X	-	23	4	1.9034e+31
GSVIVG01027217001.GENOSCOPE12X	-	5	1	18052790
GSVIVG01036688001.GENOSCOPE12X	+	18	1	23845551
GSVIVG01026137001.GENOSCOPE12X	-	6	1	12756660
GSVIVG01035436001.GENOSCOPE12X	-	4	1	1252003
GSVIVG01037612001.GENOSCOPE12X	+	22	2	62455786245520
GSVIVG01035454001.GENOSCOPE12X	+	30	2	13845541384611
GSVIVG01024879001.GENOSCOPE12X	+	98	5	6.29802e+34
GSVIVG01038096001.GENOSCOPE12X	-	14	2	2347142723471450
GSVIVG01031834001.GENOSCOPE12X	-	2	1	4770470
GSVIVG01035033001.GENOSCOPE12X	+	80	5	1.05397e+34
GSVIVG01027175001.GENOSCOPE12X	+	5	1	17249901
GSVIVG01014791001.GENOSCOPE12X	+	36	6	9.7642e+41
GSVIVG01015036001.GENOSCOPE12X	-	122	7	6.40564e+41
GSVIVG01025432001.GENOSCOPE12X	+	16	2	845811845835
GSVIVG01027381001.GENOSCOPE12X	-	3	1	15494810
GSVIVG01009734001.GENOSCOPE12X	-	29	5	1.08493e+39
GSVIVG01031908001.GENOSCOPE12X	+	145	5	5.31143e+34
GSVIVG01007722001.GENOSCOPE12X	-	10	2	99159069915862
GSVIVG01033326001.GENOSCOPE12X	-	10	2	2146858621468670
GSVIVG01021210001.GENOSCOPE12X	+	110	2	25720992572038
GSVIVG01009493001.GENOSCOPE12X	+	2	1	8850694
GSVIVG01007619001.GENOSCOPE12X	-	44	6	1.11723e+47
GSVIVG01032597001.GENOSCOPE12X	+	4	1	28704745
GSVIVG01013674001.GENOSCOPE12X	+	41	3	2.41463e+20
GSVIVG01009036001.GENOSCOPE12X	+	7	1	4452654
GSVIVG01018226001.GENOSCOPE12X	+	52	5	1.2904e+39
GSVIVG01033913001.GENOSCOPE12X	-	9	1	16789739
GSVIVG01021263001.GENOSCOPE12X	+	6	1	3149945
GSVIVG01011037001.GENOSCOPE12X	-	90	2	20614082061428
GSVIVG01031135001.GENOSCOPE12X	-	14	3	1.8364e+20
GSVIVG01028014001.GENOSCOPE12X	+	70	4	3.20467e+27
CHR18.1032	+	15	1	8945245
GSVIVG01024181001.GENOSCOPE12X	-	11	2	531971532288
GSVIVG01008106001.GENOSCOPE12X	-	112	5	5.75368e+34
GSVIVG01007813001.GENOSCOPE12X	+	18	4	8.78181e+27
GSVIVG01019440001.GENOSCOPE12X	+	55	5	7.08332e+29
GSVIVG01008711001.GENOSCOPE12X	-	14	4	1.38605e+27
GSVIVG01018049001.GENOSCOPE12X	+	38	5	5.8067e+34
GSVIVG01009016001.GENOSCOPE12X	+	2	1	4309972
GSVIVG01020167001.GENOSCOPE12X	+	13	2	95067409505803
GSVIVG01009759001.GENOSCOPE12X	-	9	1	11035968
GSVIVG01038187001.GENOSCOPE12X	-	18	3	2.41936e+23
GSVIVG01013393001.GENOSCOPE12X	+	8	2	748970749057
CHR16.33	-	2	1	1805734
GSVIVG01036540001.GENOSCOPE12X	-	55	4	2.32158e+31
CHR4.928	+	4	1	19418291
GSVIVG01033661001.GENOSCOPE12X	-	21	2	1884349918843540
GSVIVG01021244001.GENOSCOPE12X	+	170	9	2.92548e+62
GSVIVG01033842001.GENOSCOPE12X	+	38	5	1.73065e+39
GSVIVG01022190001.GENOSCOPE12X	+	3	1	17313495
CHR6.205	-	11	4	6.3763e+27
GSVIVG01025039001.GENOSCOPE12X	-	41	5	5.07591e+34
GSVIVG01002030001.GENOSCOPE12X	+	10	1	32400292
CHR11.797	+	6	2	1503703315039640
GSVIVG01012936001.GENOSCOPE12X	+	13	4	1.38371e+31
GSVIVG01022354001.GENOSCOPE12X	+	205	6	1.89322e+47
GSVIVG01008777001.GENOSCOPE12X	-	7	1	1884907
GSVIVG01007038001.GENOSCOPE12X	-	3	1	29822016
GSVIVG01018540001.GENOSCOPE12X	-	14	2	1364198713642050
GSVIVG01018444001.GENOSCOPE12X	+	9	3	1.50557e+23
CHR7.684	+	9	2	44539144454245
GSVIVG01008473001.GENOSCOPE12X	+	5	1	1627527
GSVIVG01017908001.GENOSCOPE12X	+	93	9	4.54629e+62
GSVIVG01036537001.GENOSCOPE12X	+	42	4	2.31602e+31
GSVIVG01024171001.GENOSCOPE12X	+	58	4	6.20489e+23
GSVIVG01023270001.GENOSCOPE12X	-	16	4	2.03983e+31
GSVIVG01019408001.GENOSCOPE12X	+	4	1	424530
GSVIVG01029035001.GENOSCOPE12X	-	17	3	1.10207e+23
GSVIVG01002746001.GENOSCOPE12X	+	2	1	36304188
GSVIVG01026619001.GENOSCOPE12X	+	29	5	2.09783e+39
GSVIVG01008423001.GENOSCOPE12X	+	2	1	2255472
GSVIVG01026845001.GENOSCOPE12X	+	17	1	20016077
GSVIVG01032605001.GENOSCOPE12X	-	122	9	2.87782e+71
GSVIVG01038672001.GENOSCOPE12X	+	19	2	2108560121085680
CHR8.992	+	61	4	1.72298e+31
GSVIVG01012173001.GENOSCOPE12X	-	2	1	770041
GSVIVG01007713001.GENOSCOPE12X	+	4	1	10014701
GSVIVG01005273001.GENOSCOPE12X	-	6	1	20127980
GSVIVG01030330001.GENOSCOPE12X	-	18	2	87743348774404
GSVIVG01032892001.GENOSCOPE12X	+	6	1	23848886
GSVIVG01004106001.GENOSCOPE12X	+	29	1	14868921
CHR15.205	-	4	1	16976674
GSVIVG01034372001.GENOSCOPE12X	+	4	1	17286700
GSVIVG01022874001.GENOSCOPE12X	+	5	1	18523794
GSVIVG01013098001.GENOSCOPE12X	+	9	1	8330135
GSVIVG01023810001.GENOSCOPE12X	-	10	2	33031503303215
CHR10.97	-	96	6	2.53048e+41
GSVIVG01016315001.GENOSCOPE12X	+	7	1	5202859
GSVIVG01013418001.GENOSCOPE12X	-	26	3	5.9375e+17
GSVIVG01012008001.GENOSCOPE12X	+	3	1	2247263
GSVIVG01013468001.GENOSCOPE12X	-	7	1	178934
GSVIVG01003157001.GENOSCOPE12X	-	41	4	6.1245e+27
GSVIVG01031622001.GENOSCOPE12X	-	24	4	1.90798e+31
GSVIVG01017899001.GENOSCOPE12X	+	97	7	4.48738e+48
GSVIVG01008045001.GENOSCOPE12X	+	44	4	6.35668e+27
CHR19.716	+	2	1	22262200
GSVIVG01005309001.GENOSCOPE12X	+	7	1	20499409
GSVIVG01033877001.GENOSCOPE12X	+	105	3	1.70776e+23
GSVIVG01036862001.GENOSCOPE12X	-	52	6	1.85605e+47
GSVIVG01017703001.GENOSCOPE12X	-	219	8	2.78196e+55
GSVIVG01011119001.GENOSCOPE12X	-	4	1	1432200
GSVIVG01019324001.GENOSCOPE12X	-	50	2	11064741106504
GSVIVG01011873001.GENOSCOPE12X	-	2	1	3368555
GSVIVG01032772001.GENOSCOPE12X	-	24	4	8.71011e+23
GSVIVG01036568001.GENOSCOPE12X	-	12	1	23573187
GSVIVG01001359001.GENOSCOPE12X	+	18	1	23946203
GSVIVG01014841001.GENOSCOPE12X	+	4	2	1046351210463530
GSVIVG01021239001.GENOSCOPE12X	+	81	6	2.89358e+41
GSVIVG01028094001.GENOSCOPE12X	+	22	2	37573713757332
GSVIVG01018799001.GENOSCOPE12X	-	13	3	1.9753e+23
GSVIVG01014790001.GENOSCOPE12X	-	2	1	9756600
GSVIVG01009624001.GENOSCOPE12X	+	225	9	1.00149e+71
GSVIVG01014838001.GENOSCOPE12X	-	11	4	1.04022e+31
GSVIVG01002204001.GENOSCOPE12X	+	19	2	206584206620
GSVIVG01021969001.GENOSCOPE12X	+	51	3	4.97127e+20
GSVIVG01024800001.GENOSCOPE12X	-	71	4	6.84177e+27
GSVIVG01029174001.GENOSCOPE12X	-	26	3	1.89443e+23
CHR18.328	-	2	1	7730362
GSVIVG01010012001.GENOSCOPE12X	+	193	6	1.34459e+47
GSVIVG01028208001.GENOSCOPE12X	-	9	2	46285414628521
GSVIVG01004073001.GENOSCOPE12X	+	68	4	1.45573e+31
GSVIVG01019698001.GENOSCOPE12X	-	44	3	2.53955e+20
GSVIVG01024454001.GENOSCOPE12X	-	101	4	2.76962e+27
GSVIVG01032803001.GENOSCOPE12X	-	32	3	6.14958e+17
GSVIVG01027447001.GENOSCOPE12X	-	461	4	1.66669e+31
GSVIVG01015270001.GENOSCOPE12X	-	27	4	2.28548e+27
GSVIVG01001223001.GENOSCOPE12X	-	31	4	1.458e+27
GSVIVG01007821001.GENOSCOPE12X	-	22	3	8.69184e+20
GSVIVG01032196001.GENOSCOPE12X	+	282	5	2.16317e+39
CHR11.749	+	41	6	8.42965e+41
GSVIVG01020649001.GENOSCOPE12X	-	8	1	3463062
CHR5.292	-	3	1	7624059
GSVIVG01021613001.GENOSCOPE12X	-	3	1	8011212
GSVIVG01000755001.GENOSCOPE12X	+	88	5	4.12707e+29
GSVIVG01037779001.GENOSCOPE12X	-	35	6	7.78425e+41
GSVIVG01017638001.GENOSCOPE12X	-	123	7	2.19537e+48
GSVIVG01000592001.GENOSCOPE12X	+	5	2	67463046746392
GSVIVG01000239001.GENOSCOPE12X	-	52	8	2.04199e+63
GSVIVG01019552001.GENOSCOPE12X	-	9	1	1560087
GSVIVG01015232001.GENOSCOPE12X	-	11	3	1.99028e+20
GSVIVG01016347001.GENOSCOPE12X	+	23	6	4.75789e+41
GSVIVG01014501001.GENOSCOPE12X	-	5	1	4565886
GSVIVG01024926001.GENOSCOPE12X	+	12	3	5.96863e+20
GSVIVG01013737001.GENOSCOPE12X	-	10	2	80383908046013
GSVIVG01031233001.GENOSCOPE12X	-	3	1	1002956
GSVIVG01020556001.GENOSCOPE12X	-	7	2	44140804424675
GSVIVG01038188001.GENOSCOPE12X	+	70	5	2.42066e+39
CHR5.296	-	3	1	7708105
CHR4.999	+	10	3	2.18462e+23
GSVIVG01037764001.GENOSCOPE12X	+	13	3	7.66931e+20
GSVIVG01034940001.GENOSCOPE12X	+	90	5	2.61797e+29
GSVIVG01038568001.GENOSCOPE12X	+	10	3	2.18001e+23
GSVIVG01003416001.GENOSCOPE12X	-	5	1	14791102
GSVIVG01004931001.GENOSCOPE12X	+	5	1	21610317
GSVIVG01016955001.GENOSCOPE12X	+	19	3	2.95208e+20
GSVIVG01024009001.GENOSCOPE12X	-	16	3	1.76466e+20
GSVIVG01032580001.GENOSCOPE12X	+	18	3	2.85612e+23
GSVIVG01021714001.GENOSCOPE12X	+	6	1	9949018
GSVIVG01016890001.GENOSCOPE12X	+	13	1	2320010
GSVIVG01006470001.GENOSCOPE12X	-	2	1	26251865
CHR3.530	+	4	2	40939344094001
GSVIVG01028432001.GENOSCOPE12X	+	8	1	7475126
GSVIVG01035682001.GENOSCOPE12X	+	20	1	3289087
GSVIVG01008378001.GENOSCOPE12X	-	61	4	2.69217e+27
GSVIVG01014973001.GENOSCOPE12X	-	5	1	13399176
GSVIVG01001895001.GENOSCOPE12X	+	4	1	6897732
GSVIVG01033851001.GENOSCOPE12X	-	99	4	1.7243e+31
GSVIVG01014763001.GENOSCOPE12X	+	12	3	9.39205e+20
GSVIVG01010753001.GENOSCOPE12X	+	4	1	22200002
GSVIVG01028007001.GENOSCOPE12X	-	23	4	3.14641e+27
GSVIVG01012212001.GENOSCOPE12X	-	27	3	5.23981e+17
GSVIVG01027723001.GENOSCOPE12X	+	7	1	7144167
GSVIVG01018560001.GENOSCOPE12X	+	6	1	13382531
GSVIVG01033935001.GENOSCOPE12X	-	6	2	1659528116595310
GSVIVG01035321001.GENOSCOPE12X	-	11	2	450926451022
GSVIVG01014656001.GENOSCOPE12X	-	3	1	8237543
GSVIVG01009686001.GENOSCOPE12X	-	8	2	1047813310478230
GSVIVG01024544001.GENOSCOPE12X	-	80	4	8.98969e+27
GSVIVG01035768001.GENOSCOPE12X	+	192	5	4.15571e+34
GSVIVG01018294001.GENOSCOPE12X	+	6	1	11650720
GSVIVG01024572001.GENOSCOPE12X	-	4	1	8696062
GSVIVG01002036001.GENOSCOPE12X	-	3	1	32425604
GSVIVG01014608001.GENOSCOPE12X	+	4	1	5640635
GSVIVG01035613001.GENOSCOPE12X	-	8	1	2717997
GSVIVG01034279001.GENOSCOPE12X	+	2	1	14026639
GSVIVG01016811001.GENOSCOPE12X	+	12	2	15874961589227
GSVIVG01031844001.GENOSCOPE12X	-	57	2	48190134819041
CHR15.154	-	17	2	1568863315688650
GSVIVG01032451001.GENOSCOPE12X	+	226	9	2.75445e+71
GSVIVG01024174001.GENOSCOPE12X	+	572	11	5.9443e+65
GSVIVG01001907001.GENOSCOPE12X	-	10	1	7080010
GSVIVG01008724001.GENOSCOPE12X	-	10	2	14576111457635
GSVIVG01031002001.GENOSCOPE12X	-	17	4	2.06707e+31
GSVIVG01023585001.GENOSCOPE12X	-	5	1	7656326
GSVIVG01004093001.GENOSCOPE12X	+	18	2	1474391914743970
GSVIVG01036450001.GENOSCOPE12X	+	128	4	2.2173e+31
GSVIVG01013268001.GENOSCOPE12X	-	7	1	5948323
GSVIVG01035459001.GENOSCOPE12X	-	8	2	14188651418700
GSVIVG01020129001.GENOSCOPE12X	+	13	1	10066525
GSVIVG01009588001.GENOSCOPE12X	-	38	6	9.68116e+41
GSVIVG01013127001.GENOSCOPE12X	+	7	1	7919529
GSVIVG01030487001.GENOSCOPE12X	-	8	1	6105056
GSVIVG01018161001.GENOSCOPE12X	+	14	2	1375719113757150
GSVIVG01008238001.GENOSCOPE12X	+	106	6	4.27745e+41
GSVIVG01018328001.GENOSCOPE12X	+	163	4	1.09872e+31
CHR4.253	-	23	3	7.49704e+20
GSVIVG01001695001.GENOSCOPE12X	-	7	1	14385829
GSVIVG01021948001.GENOSCOPE12X	-	6	1	5276319
GSVIVG01019497001.GENOSCOPE12X	+	6	1	1112829
GSVIVG01030116001.GENOSCOPE12X	-	22	3	9.99593e+20
CHR19.578	+	196	6	7.44184e+41
GSVIVG01010382001.GENOSCOPE12X	+	7	2	2001985120019830
GSVIVG01036694001.GENOSCOPE12X	-	6	1	23804028
GSVIVG01023703001.GENOSCOPE12X	-	9	2	96164929616513
GSVIVG01036685001.GENOSCOPE12X	+	6	2	2387705723877110
GSVIVG01011817001.GENOSCOPE12X	+	21	1	3874888
GSVIVG01017972001.GENOSCOPE12X	+	5	2	51903005200685
GSVIVG01024982001.GENOSCOPE12X	-	3	1	5526216
GSVIVG01017944001.GENOSCOPE12X	+	480	7	4.94371e+48
GSVIVG01032087001.GENOSCOPE12X	-	83	4	2.2845e+31
CHR10.196	-	5	1	9868795
GSVIVG01003772001.GENOSCOPE12X	-	3	1	12523832
GSVIVG01037874001.GENOSCOPE12X	-	27	2	68515636851617
GSVIVG01031300001.GENOSCOPE12X	+	4	1	547389
CHR14.471	-	33	4	2.57402e+31
GSVIVG01003866001.GENOSCOPE12X	+	3	1	6731
GSVIVG01032722001.GENOSCOPE12X	-	12	2	12579411257963
GSVIVG01008654001.GENOSCOPE12X	-	43	3	741697423775755
GSVIVG01004859001.GENOSCOPE12X	+	6	1	154284
GSVIVG01013678001.GENOSCOPE12X	-	45	6	2.48056e+41
GSVIVG01021504001.GENOSCOPE12X	-	17	4	6.32535e+27
GSVIVG01023721001.GENOSCOPE12X	+	11	3	1.00936e+23
GSVIVG01000333001.GENOSCOPE12X	+	5	2	1151889111519010
GSVIVG01036582001.GENOSCOPE12X	-	37	2	1855639318566780
GSVIVG01004437001.GENOSCOPE12X	-	29	1	38525288
GSVIVG01035331001.GENOSCOPE12X	+	22	3	5.42524e+17
GSVIVG01032862001.GENOSCOPE12X	+	21	3	1.45974e+17
GSVIVG01036428001.GENOSCOPE12X	+	41	5	5.04128e+34
GSVIVG01009124001.GENOSCOPE12X	+	85	4	5.29355e+27
GSVIVG01003179001.GENOSCOPE12X	+	13	3	5.93754e+20
GSVIVG01038643001.GENOSCOPE12X	+	22	4	2.12638e+31
CHR8.1094	+	16	4	2.0344e+31
CHR10.376	+	37	4	3.07073e+27
GSVIVG01001328001.GENOSCOPE12X	-	86	5	5.38194e+34
GSVIVG01023806001.GENOSCOPE12X	+	7	2	33473393347369
GSVIVG01008737001.GENOSCOPE12X	+	94	4	1.5669e+27
CHR13.322	-	2	1	14713071
GSVIVG01028516001.GENOSCOPE12X	+	2	1	9038183
GSVIVG01037159001.GENOSCOPE12X	+	4	1	28452574
GSVIVG01028725001.GENOSCOPE12X	+	55	4	1.93943e+31
GSVIVG01013251001.GENOSCOPE12X	+	6	2	62135596213578
GSVIVG01021443001.GENOSCOPE12X	-	2	1	5400225
GSVIVG01011419001.GENOSCOPE12X	+	75	5	2.95328e+39
GSVIVG01016885001.GENOSCOPE12X	+	8	2	22570372259530
GSVIVG01011572001.GENOSCOPE12X	-	2	1	6391826
GSVIVG01022127001.GENOSCOPE12X	-	15	3	1.67902e+23
CHR8.374	-	47	1	16671758
GSVIVG01009015001.GENOSCOPE12X	-	2	1	4298808
GSVIVG01037910001.GENOSCOPE12X	-	79	4	6.40617e+27
GSVIVG01010746001.GENOSCOPE12X	-	26	5	2.20779e+39
GSVIVG01024400001.GENOSCOPE12X	+	22	1	2128331
GSVIVG01038139001.GENOSCOPE12X	-	3	1	23788538
GSVIVG01027772001.GENOSCOPE12X	+	54	5	7.57017e+34
GSVIVG01037650001.GENOSCOPE12X	-	135	5	6.54748e+34
GSVIVG01015529001.GENOSCOPE12X	+	5	1	4601687
GSVIVG01016485001.GENOSCOPE12X	+	85	7	3.47974e+48
GSVIVG01008741001.GENOSCOPE12X	+	10	2	16180811618284
GSVIVG01035805001.GENOSCOPE12X	+	34	3	4.52612e+20
GSVIVG01008672001.GENOSCOPE12X	-	11	3	1.09553e+20
GSVIVG01024149001.GENOSCOPE12X	-	8	3	7.5527e+17
GSVIVG01033051001.GENOSCOPE12X	+	7	2	2535518425355570
GSVIVG01014445001.GENOSCOPE12X	-	38	8	3.8513e+55
GSVIVG01012719001.GENOSCOPE12X	-	4	1	947509
GSVIVG01009199001.GENOSCOPE12X	-	3	1	6095232
GSVIVG01010491001.GENOSCOPE12X	-	5	2	2103397921033930
GSVIVG01017843001.GENOSCOPE12X	-	49	5	3.96109e+34
GSVIVG01033380001.GENOSCOPE12X	+	20	1	21085321
CHR14.481	-	7	1	26015071
GSVIVG01011846001.GENOSCOPE12X	+	222	7	3.67689e+48
GSVIVG01033570001.GENOSCOPE12X	-	3	1	19674539
GSVIVG01029032001.GENOSCOPE12X	-	15	2	1094404410944000
GSVIVG01026483001.GENOSCOPE12X	+	44	5	2.29025e+39
GSVIVG01022505001.GENOSCOPE12X	-	7	2	40591084059088
GSVIVG01022078001.GENOSCOPE12X	-	76	3	1.64057e+23
GSVIVG01009528001.GENOSCOPE12X	+	113	8	9.07884e+55
GSVIVG01020802001.GENOSCOPE12X	+	3	1	1792091
CHR8.821	+	52	2	1296373612963760
GSVIVG01004448001.GENOSCOPE12X	-	2	1	38630344
GSVIVG01030431001.GENOSCOPE12X	+	2	1	5508509
GSVIVG01009645001.GENOSCOPE12X	+	2	1	10159447
GSVIVG01033621001.GENOSCOPE12X	+	3	1	19194468
CHRUN.514	+	2	1	26616
GSVIVG01009772001.GENOSCOPE12X	-	7	2	1116311911161740
GSVIVG01036044001.GENOSCOPE12X	+	3	1	7809111
GSVIVG01008270001.GENOSCOPE12X	+	2	1	3773046
GSVIVG01032093001.GENOSCOPE12X	+	20	3	2.27786e+23
GSVIVG01018857001.GENOSCOPE12X	+	6	1	19194013
GSVIVG01035010001.GENOSCOPE12X	+	3	1	877007
GSVIVG01006374001.GENOSCOPE12X	+	151	7	2.53448e+55
GSVIVG01013542001.GENOSCOPE12X	-	19	3	2.04379e+23
GSVIVG01021142001.GENOSCOPE12X	+	6	1	1791145
GSVIVG01017904001.GENOSCOPE12X	+	2	1	4514145
GSVIVG01007446001.GENOSCOPE12X	+	4	1	31995676
CHR10.408	+	68	8	4.61333e+55
GSVIVG01000173001.GENOSCOPE12X	-	67	5	1.58553e+39
GSVIVG01008686001.GENOSCOPE12X	-	101	5	1.21479e+34
CHR1.499	-	360	5	2.10014e+39
GSVIVG01009727001.GENOSCOPE12X	+	2	1	10827742
GSVIVG01014843001.GENOSCOPE12X	+	11	2	1049810910498130
GSVIVG01019923001.GENOSCOPE12X	+	13	2	45006734500711
GSVIVG01028824001.GENOSCOPE12X	+	6	1	18344389
GSVIVG01015238001.GENOSCOPE12X	+	6	1	2046590
GSVIVG01016280001.GENOSCOPE12X	-	21	3	5.57989e+20
GSVIVG01027376001.GENOSCOPE12X	-	8	1	15523588
GSVIVG01018771001.GENOSCOPE12X	+	3	1	20081672
GSVIVG01004809001.GENOSCOPE12X	-	7	3	771337690777102
GSVIVG01017928001.GENOSCOPE12X	-	14	3	4.78347e+20
GSVIVG01015405001.GENOSCOPE12X	+	9	1	3336830
GSVIVG01018326001.GENOSCOPE12X	-	38	6	1.10037e+47
GSVIVG01019691001.GENOSCOPE12X	-	76	5	2.49639e+34
GSVIVG01024249001.GENOSCOPE12X	+	15	3	1.87958e+17
GSVIVG01016517001.GENOSCOPE12X	-	4	1	3197447
GSVIVG01032681001.GENOSCOPE12X	+	48	3	1.58049e+20
GSVIVG01021311001.GENOSCOPE12X	-	5	2	38441943844213
GSVIVG01009618001.GENOSCOPE12X	+	5	1	9928353
CHR2.627	+	4	1	6639058
GSVIVG01033725001.GENOSCOPE12X	-	7	1	18315543
GSVIVG01017543001.GENOSCOPE12X	-	5	1	10282942
CHR12.126	-	17	3	5.13875e+20
GSVIVG01000251001.GENOSCOPE12X	-	8	3	2.05439e+23
CHR18.789	+	2	1	2560904
GSVIVG01015561001.GENOSCOPE12X	-	15	3	4.93235e+20
GSVIVG01016268001.GENOSCOPE12X	+	19	4	5.71822e+27
GSVIVG01020063001.GENOSCOPE12X	-	3	1	10908536
GSVIVG01011022001.GENOSCOPE12X	+	8	2	21506492150672
GSVIVG01008820001.GENOSCOPE12X	-	35	3	2.45043e+20
GSVIVG01028941001.GENOSCOPE12X	+	4	1	17208759
GSVIVG01032537001.GENOSCOPE12X	-	4	1	28167805
CHR1.1086	+	125	9	2.11749e+71
GSVIVG01036581001.GENOSCOPE12X	+	8	3	1.85496e+23
GSVIVG01037655001.GENOSCOPE12X	-	2	1	6587126
GSVIVG01020128001.GENOSCOPE12X	-	65	10	1.00678e+79
GSVIVG01031392001.GENOSCOPE12X	+	17	4	1.91862e+31
GSVIVG01003696001.GENOSCOPE12X	+	44	8	1.23178e+63
CHR3.653	+	20	2	1325928413259320
GSVIVG01038638001.GENOSCOPE12X	-	20	2	2129114421291110
GSVIVG01012737001.GENOSCOPE12X	+	36	3	1.12548e+20
GSVIVG01033815001.GENOSCOPE12X	+	104	6	1.75639e+47
GSVIVG01016063001.GENOSCOPE12X	+	6	2	1824150318241050
CHR18_RANDOM.48	+	20	1	541894
GSVIVG01011816001.GENOSCOPE12X	-	6	1	3877708
GSVIVG01018976001.GENOSCOPE12X	+	9	2	1819218418192220
CHR6.441	-	4	1	18691800
GSVIVG01023726001.GENOSCOPE12X	+	340	7	1.02049e+55
CHR18.1030	+	55	3	8.93362e+20
CHR13.873	+	7	1	20979775
GSVIVG01029971001.GENOSCOPE12X	-	59	8	2.47952e+55
GSVIVG01016902001.GENOSCOPE12X	+	9	2	24036862403749
GSVIVG01022303001.GENOSCOPE12X	-	27	2	1835901218359030
GSVIVG01017013001.GENOSCOPE12X	+	10	1	3456223
GSVIVG01026444001.GENOSCOPE12X	+	7	1	23600034
GSVIVG01009840001.GENOSCOPE12X	+	6	1	11729546
CHR19.649	+	2	1	10532017
GSVIVG01015774001.GENOSCOPE12X	-	9	1	17294109
GSVIVG01007285001.GENOSCOPE12X	-	8	2	3129619531296260
GSVIVG01020008001.GENOSCOPE12X	+	7	1	11687092
GSVIVG01010306001.GENOSCOPE12X	+	56	5	1.92415e+39
CHR2.639	+	16	3	7.06227e+20
GSVIVG01012463001.GENOSCOPE12X	+	14	2	12222411222212
GSVIVG01008929001.GENOSCOPE12X	+	8	1	3505346
GSVIVG01016848001.GENOSCOPE12X	+	24	4	1.92804e+27
GSVIVG01030176001.GENOSCOPE12X	-	20	3	1.0829e+23
GSVIVG01036114001.GENOSCOPE12X	+	42	5	2.0551e+39
GSVIVG01018803001.GENOSCOPE12X	-	49	4	1.9724e+31
GSVIVG01011909001.GENOSCOPE12X	+	18	4	3.06554e+27
GSVIVG01032045001.GENOSCOPE12X	-	37	5	2.32424e+39
GSVIVG01014340001.GENOSCOPE12X	-	7704	13	2.78939e+90
CHR11.597	+	4	1	3326181
GSVIVG01027771001.GENOSCOPE12X	-	4	1	7549739
GSVIVG01009041001.GENOSCOPE12X	+	18	2	44841164486847
GSVIVG01034628001.GENOSCOPE12X	+	9	1	13703481
GSVIVG01025008001.GENOSCOPE12X	-	4	1	5325048
GSVIVG01032270001.GENOSCOPE12X	+	17	4	1.43229e+31
GSVIVG01015318001.GENOSCOPE12X	-	3	1	2656152
GSVIVG01035767001.GENOSCOPE12X	-	36	4	4.13396e+27
GSVIVG01028171001.GENOSCOPE12X	-	5	1	4390833
GSVIVG01028374001.GENOSCOPE12X	-	7	1	6777049
GSVIVG01020461001.GENOSCOPE12X	+	7	2	1907859119076190
GSVIVG01029233001.GENOSCOPE12X	-	2	1	18219560
GSVIVG01030599001.GENOSCOPE12X	-	48	5	7.05163e+34
CHR18.647	-	5	1	25334365
GSVIVG01024014001.GENOSCOPE12X	-	8	1	1740762
GSVIVG01003913001.GENOSCOPE12X	-	10	2	1352522213525240
GSVIVG01001334001.GENOSCOPE12X	-	31	3	3.1574e+17
GSVIVG01014225001.GENOSCOPE12X	+	43	4	1.66551e+27
GSVIVG01001366001.GENOSCOPE12X	+	3	1	24029098
GSVIVG01012776001.GENOSCOPE12X	-	7	2	2342923423429250
GSVIVG01007537001.GENOSCOPE12X	+	14	2	1251611512516420
GSVIVG01017794001.GENOSCOPE12X	+	6	1	3536570
GSVIVG01017102001.GENOSCOPE12X	-	6	2	41699364169911
GSVIVG01000141001.GENOSCOPE12X	+	27	3	1.55905e+23
GSVIVG01022149001.GENOSCOPE12X	-	10	1	16984077
GSVIVG01001983001.GENOSCOPE12X	-	5	2	60352266035252
CHR18.1078	+	15	1	10274636
GSVIVG01008599001.GENOSCOPE12X	-	21	4	5.15319e+23
GSVIVG01038580001.GENOSCOPE12X	-	5	1	21738676
GSVIVG01038178001.GENOSCOPE12X	-	50	6	2.40948e+47
GSVIVG01021397001.GENOSCOPE12X	+	7	2	48964434896154
GSVIVG01017883001.GENOSCOPE12X	-	6	1	4297461
GSVIVG01003322001.GENOSCOPE12X	-	338	9	9.0487e+62
GSVIVG01028360001.GENOSCOPE12X	+	6	1	6585669
CHR15.484	+	10	2	1520412715204100
GSVIVG01001132001.GENOSCOPE12X	-	7	3	2.28675e+23
GSVIVG01020551001.GENOSCOPE12X	+	9	2	44668554466928
GSVIVG01020239001.GENOSCOPE12X	+	6	1	8680789
GSVIVG01016913001.GENOSCOPE12X	-	21	4	2.48289e+27
GSVIVG01033769001.GENOSCOPE12X	+	387	4	1.79926e+31
CHRUN.478	-	2	1	39593730
GSVIVG01024951001.GENOSCOPE12X	+	8	3	5.73459e+20
GSVIVG01024228001.GENOSCOPE12X	-	10	2	77367765
GSVIVG01011871001.GENOSCOPE12X	-	5	2	33798673391261
GSVIVG01007738001.GENOSCOPE12X	-	11	3	9.71343e+20
GSVIVG01032866001.GENOSCOPE12X	-	5	1	116910
CHR14.459	-	3	1	25554378
GSVIVG01011867001.GENOSCOPE12X	-	5	1	3429522
GSVIVG01007865001.GENOSCOPE12X	-	27	6	8.19605e+41
GSVIVG01007538001.GENOSCOPE12X	+	49	5	1.2507e+39
GSVIVG01000788001.GENOSCOPE12X	-	41	5	1.53397e+29
GSVIVG01017045001.GENOSCOPE12X	+	6	2	37486213748462
GSVIVG01014711001.GENOSCOPE12X	-	12	3	8.90457e+20
GSVIVG01012085001.GENOSCOPE12X	+	26	4	1.56471e+27
GSVIVG01000658001.GENOSCOPE12X	+	8	1	20507112
GSVIVG01031487001.GENOSCOPE12X	-	45	3	1.79977e+23
GSVIVG01016383001.GENOSCOPE12X	+	22	1	4335356
GSVIVG01019763001.GENOSCOPE12X	+	6	2	31372563137370
GSVIVG01013458001.GENOSCOPE12X	-	27	2	307593307640
CHR4.163	-	291	8	4.19803e+55
GSVIVG01016599001.GENOSCOPE12X	+	6	1	2517951
GSVIVG01017042001.GENOSCOPE12X	-	242	9	3.71287e+62
GSVIVG01026418001.GENOSCOPE12X	+	10	2	2377748723777500
CHR15.43	-	26	3	9.80496e+20
GSVIVG01013398001.GENOSCOPE12X	-	17	2	713321713447
GSVIVG01028226001.GENOSCOPE12X	+	71	4	4.77352e+27
GSVIVG01031260001.GENOSCOPE12X	-	9	1	714259
GSVIVG01021507001.GENOSCOPE12X	+	20	1	6376725
GSVIVG01029318001.GENOSCOPE12X	+	62	7	1.69382e+55
CHR9.384	+	37	5	1.47758e+34
GSVIVG01011685001.GENOSCOPE12X	+	5	2	51350965135233
GSVIVG01033679001.GENOSCOPE12X	-	8	1	18741545
GSVIVG01012208001.GENOSCOPE12X	+	9	2	562747562801
GSVIVG01004003001.GENOSCOPE12X	+	7	2	1425328314253490
CHR9.603	+	5	1	13032076
GSVIVG01021089001.GENOSCOPE12X	-	7	1	1349582
GSVIVG01022758001.GENOSCOPE12X	-	9	2	1618691516186810
GSVIVG01031799001.GENOSCOPE12X	-	9	2	44554864455394
GSVIVG01034130001.GENOSCOPE12X	+	5	1	14977850
GSVIVG01018475001.GENOSCOPE12X	+	6	2	1457142514571530
GSVIVG01035050001.GENOSCOPE12X	+	11	2	11825591182700
GSVIVG01030181001.GENOSCOPE12X	+	20	2	1077538110775400
GSVIVG01002125001.GENOSCOPE12X	+	110	5	3.30933e+39
GSVIVG01038706001.GENOSCOPE12X	-	13	2	2080377520803680
GSVIVG01009264001.GENOSCOPE12X	-	25	3	6.80248e+20
GSVIVG01015273001.GENOSCOPE12X	+	21	2	23191882319310
GSVIVG01025367001.GENOSCOPE12X	-	25	2	14151631415125
GSVIVG01035231001.GENOSCOPE12X	+	15	5	1.08855e+39
GSVIVG01012309001.GENOSCOPE12X	+	5	1	13285003
GSVIVG01010854001.GENOSCOPE12X	-	65	4	2.33651e+31
GSVIVG01034499001.GENOSCOPE12X	-	6	1	20266971
GSVIVG01007563001.GENOSCOPE12X	+	17	5	1.19961e+39
GSVIVG01008022001.GENOSCOPE12X	-	35	6	6.60124e+41
GSVIVG01016892001.GENOSCOPE12X	-	25	1	2339908
GSVIVG01008446001.GENOSCOPE12X	-	55	5	1.96659e+34
GSVIVG01032872001.GENOSCOPE12X	-	8	1	83467
GSVIVG01014192001.GENOSCOPE12X	-	12	1	1367903
GSVIVG01032905001.GENOSCOPE12X	-	8	2	2397216223972250
GSVIVG01026624001.GENOSCOPE12X	+	12	1	20940205
CHR1.913	+	16	2	98048749804905
GSVIVG01029594001.GENOSCOPE12X	+	130	8	2.09683e+63
GSVIVG01008133001.GENOSCOPE12X	-	883	10	5.51414e+69
CHR7.549	+	3	1	1420150
GSVIVG01019873001.GENOSCOPE12X	+	56	2	41136994113731
GSVIVG01014999001.GENOSCOPE12X	+	2	1	311925
GSVIVG01001001001.GENOSCOPE12X	-	13	1	11280791
GSVIVG01017644001.GENOSCOPE12X	+	5	1	2343105
GSVIVG01023155001.GENOSCOPE12X	+	3	1	21859574
GSVIVG01014413001.GENOSCOPE12X	+	3	1	3543990
GSVIVG01027918001.GENOSCOPE12X	+	6	2	94193389419310
GSVIVG01012890001.GENOSCOPE12X	-	32	4	6.55274e+27
CHR9.125	-	14	2	41556944155775
GSVIVG01028192001.GENOSCOPE12X	+	152	4	4.52567e+27
GSVIVG01001999001.GENOSCOPE12X	+	50	4	6.17636e+27
GSVIVG01010995001.GENOSCOPE12X	+	21	3	2.35542e+20
GSVIVG01016380001.GENOSCOPE12X	+	4	1	4356541
GSVIVG01031740001.GENOSCOPE12X	+	11	2	39835793983769
GSVIVG01028052001.GENOSCOPE12X	+	235	5	3.45882e+34
GSVIVG01015089001.GENOSCOPE12X	+	25	3	9.55269e+17
GSVIVG01013999001.GENOSCOPE12X	-	6	1	8705996
GSVIVG01023693001.GENOSCOPE12X	+	6	1	9418139
GSVIVG01038097001.GENOSCOPE12X	-	17	2	2347648423476500
GSVIVG01001142001.GENOSCOPE12X	-	25	2	2297350222973410
GSVIVG01036069001.GENOSCOPE12X	+	2	1	21109293
GSVIVG01017518001.GENOSCOPE12X	-	5	1	9824490
GSVIVG01017797001.GENOSCOPE12X	-	5	2	35543233554083
GSVIVG01020229001.GENOSCOPE12X	-	13	1	8823896
GSVIVG01030048001.GENOSCOPE12X	-	6	1	9145854
GSVIVG01007577001.GENOSCOPE12X	+	5	1	11766542
GSVIVG01015256001.GENOSCOPE12X	-	7	1	2146891
GSVIVG01035923001.GENOSCOPE12X	+	18	1	5936733
GSVIVG01017204001.GENOSCOPE12X	-	19	3	5.33609e+20
GSVIVG01020686001.GENOSCOPE12X	+	18	1	3110748
GSVIVG01016242001.GENOSCOPE12X	+	48	6	6.03025e+41
GSVIVG01012821001.GENOSCOPE12X	-	15	2	57518695751948
CHR9.684	+	67	3	2.18899e+23
GSVIVG01018250001.GENOSCOPE12X	-	12	3	1.25308e+23
GSVIVG01033444001.GENOSCOPE12X	+	176	5	2.06446e+39
GSVIVG01020781001.GENOSCOPE12X	+	25	2	20578392057808
GSVIVG01022593001.GENOSCOPE12X	-	7	2	56794335679486
GSVIVG01013202001.GENOSCOPE12X	+	6	1	6786500
GSVIVG01038637001.GENOSCOPE12X	-	36	6	2.12947e+47
GSVIVG01032258001.GENOSCOPE12X	-	312	5	1.41518e+39
GSVIVG01009919001.GENOSCOPE12X	+	2727	11	1.23781e+87
GSVIVG01038127001.GENOSCOPE12X	-	3	1	23679923
GSVIVG01016491001.GENOSCOPE12X	+	11	2	34436233443567
GSVIVG01032438001.GENOSCOPE12X	+	477	10	2.74151e+79
GSVIVG01021091001.GENOSCOPE12X	+	9	2	13977151397739
GSVIVG01034890001.GENOSCOPE12X	-	24	4	1.60256e+31
GSVIVG01017781001.GENOSCOPE12X	+	9	2	34431043443148
GSVIVG01011492001.GENOSCOPE12X	+	25	4	3.00303e+31
GSVIVG01001837001.GENOSCOPE12X	+	11	3	2.62099e+23
GSVIVG01007807001.GENOSCOPE12X	+	19	2	88308678830745
GSVIVG01032518001.GENOSCOPE12X	+	20	3	2.80408e+23
GSVIVG01031193001.GENOSCOPE12X	-	15	2	13089971309085
GSVIVG01028741001.GENOSCOPE12X	+	3	1	19239820
GSVIVG01017708001.GENOSCOPE12X	+	4	1	2819608
GSVIVG01027551001.GENOSCOPE12X	-	19	3	1.5732e+23
GSVIVG01028410001.GENOSCOPE12X	+	16	4	7.29777e+27
GSVIVG01017864001.GENOSCOPE12X	-	262	6	4.11562e+41
GSVIVG01015220001.GENOSCOPE12X	-	9	1	1906305
GSVIVG01010375001.GENOSCOPE12X	+	74	4	1.99497e+31
GSVIVG01015676001.GENOSCOPE12X	+	47	5	1.54271e+39
CHR1.557	-	35	3	2.27779e+23
GSVIVG01032560001.GENOSCOPE12X	-	3	1	28370971
GSVIVG01018764001.GENOSCOPE12X	-	7	1	20106581
CHR15.438	+	14	2	1277078112770700
GSVIVG01032498001.GENOSCOPE12X	-	62	9	2.79148e+71
GSVIVG01027580001.GENOSCOPE12X	+	17	4	1.53663e+31
GSVIVG01034008001.GENOSCOPE12X	+	2	1	15943155
GSVIVG01011852001.GENOSCOPE12X	+	5	1	3585383
GSVIVG01028326001.GENOSCOPE12X	+	6	1	6189928
GSVIVG01031502001.GENOSCOPE12X	-	32	2	1787120717871150
GSVIVG01023404001.GENOSCOPE12X	+	3	1	12473667
GSVIVG01035716001.GENOSCOPE12X	+	79	6	3.6132e+41
GSVIVG01031426001.GENOSCOPE12X	-	13	2	1872134918721760
GSVIVG01018080001.GENOSCOPE12X	+	24	2	63144326314348
GSVIVG01038205001.GENOSCOPE12X	+	2	1	24336280
CHR9.468	+	2	1	3739218
GSVIVG01022283001.GENOSCOPE12X	+	15	1	18194409
CHR8.760	+	7	3	1.09318e+23
GSVIVG01009241001.GENOSCOPE12X	-	7	2	65558266555846
CHR5.276	-	5	1	6919602
GSVIVG01023592001.GENOSCOPE12X	+	28	2	77443977744459
GSVIVG01013360001.GENOSCOPE12X	-	6	1	978575
GSVIVG01006710001.GENOSCOPE12X	+	87	6	2.76953e+47
GSVIVG01035342001.GENOSCOPE12X	-	28	3	6.32666e+17
GSVIVG01025817001.GENOSCOPE12X	+	16	2	1154215311542060
GSVIVG01007745001.GENOSCOPE12X	+	2	1	9664612
GSVIVG01013564001.GENOSCOPE12X	-	32	5	2.09534e+39
GSVIVG01035419001.GENOSCOPE12X	-	11	2	11669711167008
GSVIVG01025575001.GENOSCOPE12X	+	15	2	1395415313954130
GSVIVG01025551001.GENOSCOPE12X	-	8	1	14111050
GSVIVG01028030001.GENOSCOPE12X	+	9	1	3310648
GSVIVG01019732001.GENOSCOPE12X	+	17	2	28132272813513
GSVIVG01033599001.GENOSCOPE12X	-	8	2	1941652419416550
GSVIVG01009578001.GENOSCOPE12X	-	24	3	9.58243e+20
GSVIVG01029541001.GENOSCOPE12X	+	23	3	2.18244e+23
GSVIVG01008758001.GENOSCOPE12X	+	168	9	1.75803e+62
GSVIVG01007764001.GENOSCOPE12X	+	15	3	9.29756e+20
GSVIVG01017279001.GENOSCOPE12X	+	7	2	62934496293468
GSVIVG01020532001.GENOSCOPE12X	-	4	1	4741914
GSVIVG01020060001.GENOSCOPE12X	+	11	3	1.0978e+23
GSVIVG01002745001.GENOSCOPE12X	+	74	4	3.62995e+31
GSVIVG01018913001.GENOSCOPE12X	+	25	3	1.86959e+23
GSVIVG01038226001.GENOSCOPE12X	-	18	4	2.4477e+31
GSVIVG01027589001.GENOSCOPE12X	+	6	1	15259073
GSVIVG01016972001.GENOSCOPE12X	-	5	1	3075720
GSVIVG01036747001.GENOSCOPE12X	-	127	9	2.30453e+71
GSVIVG01018130001.GENOSCOPE12X	-	14	2	68284856821650
GSVIVG01001172001.GENOSCOPE12X	-	17	1	1077529
GSVIVG01008854001.GENOSCOPE12X	+	9	1	2847107
CHR4.63	-	15	2	16334711633448
CHR18.1185	+	9	1	13232404
GSVIVG01008472001.GENOSCOPE12X	-	5	1	1630829
GSVIVG01021449001.GENOSCOPE12X	-	62	2	54889095488937
GSVIVG01019521001.GENOSCOPE12X	+	12	5	1.31402e+34
GSVIVG01017847001.GENOSCOPE12X	+	7	1	3999710
GSVIVG01008848001.GENOSCOPE12X	+	65	3	2.79832e+20
GSVIVG01029271001.GENOSCOPE12X	-	72	4	1.77489e+31
GSVIVG01014702001.GENOSCOPE12X	-	27	2	87796038779581
GSVIVG01019143001.GENOSCOPE12X	+	4	1	16258926
GSVIVG01009290001.GENOSCOPE12X	+	3	1	7030734
GSVIVG01004008001.GENOSCOPE12X	-	4	1	14311574
CHR7.420	-	20	2	1794570317945730
GSVIVG01020594001.GENOSCOPE12X	-	52	4	3.95987e+27
GSVIVG01000015001.GENOSCOPE12X	+	214	6	2.81612e+41
GSVIVG01022999001.GENOSCOPE12X	-	9	2	1712390417123920
GSVIVG01007553001.GENOSCOPE12X	-	5	1	12212631
GSVIVG01023218001.GENOSCOPE12X	+	61	3	2.09973e+23
GSVIVG01022804001.GENOSCOPE12X	+	84	5	1.67894e+39
GSVIVG01035529001.GENOSCOPE12X	+	5	2	20646392064731
GSVIVG01020815001.GENOSCOPE12X	+	46	4	1.63999e+27
GSVIVG01022341001.GENOSCOPE12X	+	25	2	1870068518700800
GSVIVG01003867001.GENOSCOPE12X	-	131	8	9.0059e+31
GSVIVG01034475001.GENOSCOPE12X	-	14	2	2072896720728900
GSVIVG01038660001.GENOSCOPE12X	+	4	1	21150782
GSVIVG01021161001.GENOSCOPE12X	-	4	1	2036843
GSVIVG01003805001.GENOSCOPE12X	-	21	2	296533296600
GSVIVG01031792001.GENOSCOPE12X	-	10	2	44150724415110
GSVIVG01011876001.GENOSCOPE12X	-	5	1	3358756
GSVIVG01008257001.GENOSCOPE12X	+	8	1	4001441
GSVIVG01025683001.GENOSCOPE12X	+	190	7	1.29731e+55
GSVIVG01017112001.GENOSCOPE12X	-	12	1	4256435
GSVIVG01010764001.GENOSCOPE12X	-	3	1	22388476
GSVIVG01032965001.GENOSCOPE12X	-	10	2	2465225824652300
GSVIVG01031262001.GENOSCOPE12X	-	4	1	700139
GSVIVG01007644001.GENOSCOPE12X	+	130	3	1.08825e+23
GSVIVG01010047001.GENOSCOPE12X	+	176	7	1.38118e+55
GSVIVG01010013001.GENOSCOPE12X	-	7	1	13446520
GSVIVG01024407001.GENOSCOPE12X	+	4	1	2173833
CHR16.635	+	3	1	20844064
GSVIVG01025525001.GENOSCOPE12X	+	278	6	1.43324e+47
GSVIVG01013566001.GENOSCOPE12X	-	7	2	2096734320967450
GSVIVG01024469001.GENOSCOPE12X	-	11	1	3049689
GSVIVG01001225001.GENOSCOPE12X	-	10	1	1549824
GSVIVG01026443001.GENOSCOPE12X	-	44	2	2360103623600990
GSVIVG01016812001.GENOSCOPE12X	+	13	3	1.61586e+20
GSVIVG01015855001.GENOSCOPE12X	+	76	7	1.84601e+55
GSVIVG01004935001.GENOSCOPE12X	+	4	1	21647792
GSVIVG01026824001.GENOSCOPE12X	-	15	3	2.01654e+23
GSVIVG01020581001.GENOSCOPE12X	-	89	7	4.07504e+48
GSVIVG01038213001.GENOSCOPE12X	-	21	3	2.44088e+23
GSVIVG01022205001.GENOSCOPE12X	+	47	2	1746157817461770
GSVIVG01031978001.GENOSCOPE12X	+	30	4	5.87181e+27
GSVIVG01018329001.GENOSCOPE12X	-	11	1	10945079
GSVIVG01018095001.GENOSCOPE12X	+	3	1	6489218
CHR18.788	+	9	2	25050212505086
GSVIVG01036218001.GENOSCOPE12X	+	3	1	8825616
GSVIVG01000275001.GENOSCOPE12X	-	26	6	2.09487e+47
GSVIVG01025384001.GENOSCOPE12X	+	19	2	12064071206385
CHR10.460	+	3	1	6775243
GSVIVG01009950001.GENOSCOPE12X	+	7	1	12767062
GSVIVG01022036001.GENOSCOPE12X	-	10	2	40241264024414
GSVIVG01002467001.GENOSCOPE12X	-	8	2	3491231434912410
GSVIVG01023256001.GENOSCOPE12X	-	3	1	20514911
CHR17.220	-	4	1	6498706
GSVIVG01022993001.GENOSCOPE12X	-	12	2	1721510117215130
GSVIVG01035393001.GENOSCOPE12X	+	10	2	971697971755
GSVIVG01021812001.GENOSCOPE12X	-	31	1	7051601
GSVIVG01007733001.GENOSCOPE12X	+	13	2	98072999807332
GSVIVG01021726001.GENOSCOPE12X	-	7	2	1011125310111320
GSVIVG01015258001.GENOSCOPE12X	+	63	7	2.16803e+48
GSVIVG01033306001.GENOSCOPE12X	+	76	7	2.16489e+55
CHR14.1117	+	4	1	27701914
GSVIVG01022068001.GENOSCOPE12X	+	6	2	1633106116331100
GSVIVG01025734001.GENOSCOPE12X	+	107	5	1.24841e+39
GSVIVG01009967001.GENOSCOPE12X	+	13	2	1290485612904910
GSVIVG01024802001.GENOSCOPE12X	-	7	1	6835564
GSVIVG01008866001.GENOSCOPE12X	+	453	8	2.90742e+55
GSVIVG01035091001.GENOSCOPE12X	+	14	2	14203151420484
GSVIVG01027032001.GENOSCOPE12X	-	33	2	1844915818449190
GSVIVG01023022001.GENOSCOPE12X	+	7	1	16778744
GSVIVG01034477001.GENOSCOPE12X	+	8	2	2071996820720000
GSVIVG01013163001.GENOSCOPE12X	+	45	5	7.36542e+34
GSVIVG01007992001.GENOSCOPE12X	+	9	2	68488486848867
GSVIVG01010214001.GENOSCOPE12X	-	3	1	17649613
CHR19.694	+	27	1	19310653
GSVIVG01032581001.GENOSCOPE12X	+	68	3	2.85665e+23
GSVIVG01031737001.GENOSCOPE12X	+	9	2	39338843933854
GSVIVG01035121001.GENOSCOPE12X	-	4	2	16021711602192
GSVIVG01015360001.GENOSCOPE12X	+	10	2	29797932979742
GSVIVG01025315001.GENOSCOPE12X	-	7	1	2112042
GSVIVG01032398001.GENOSCOPE12X	-	30	4	2.69566e+31
GSVIVG01007730001.GENOSCOPE12X	-	30	3	9.84699e+20
GSVIVG01013304001.GENOSCOPE12X	+	133	10	1.14771e+79
GSVIVG01031618001.GENOSCOPE12X	+	15	5	1.90519e+39
GSVIVG01008093001.GENOSCOPE12X	-	22	2	58348405834815
GSVIVG01024232001.GENOSCOPE12X	-	66	2	9631796343
GSVIVG01028448001.GENOSCOPE12X	+	36	4	7.77721e+27
GSVIVG01012897001.GENOSCOPE12X	-	107	5	6.58481e+34
GSVIVG01038557001.GENOSCOPE12X	-	19	2	2184477321844970
GSVIVG01009707001.GENOSCOPE12X	-	3	1	10658189
GSVIVG01015633001.GENOSCOPE12X	+	2	1	14494974
GSVIVG01013725001.GENOSCOPE12X	-	16	2	81765438176567
GSVIVG01008243001.GENOSCOPE12X	+	4	1	4195051
GSVIVG01032588001.GENOSCOPE12X	-	14	2	2860247628602530
GSVIVG01030982001.GENOSCOPE12X	+	29	3	2.02425e+23
GSVIVG01015556001.GENOSCOPE12X	-	3	1	4862110
CHR14.493	-	26	3	2.62306e+23
GSVIVG01037765001.GENOSCOPE12X	-	95	6	7.67156e+41
GSVIVG01026485001.GENOSCOPE12X	-	39	5	2.28407e+39
CHR5.833	+	110	6	7.23637e+41
GSVIVG01036285001.GENOSCOPE12X	-	39	3	3.38484e+20
GSVIVG01029775001.GENOSCOPE12X	+	10	2	1451004814510020
CHR13.794	+	18	1	11138230
GSVIVG01036230001.GENOSCOPE12X	-	126	5	8.58644e+34
GSVIVG01010987001.GENOSCOPE12X	-	20	2	24002742400245
GSVIVG01032519001.GENOSCOPE12X	-	10	2	2804525828045100
GSVIVG01013131001.GENOSCOPE12X	+	2	1	7879254
GSVIVG01020148001.GENOSCOPE12X	-	29	4	9.80647e+27
GSVIVG01037448001.GENOSCOPE12X	-	166	4	1.35731e+31
GSVIVG01009962001.GENOSCOPE12X	+	6	2	1286172312861880
GSVIVG01020809001.GENOSCOPE12X	+	14	2	17137381713762
GSVIVG01009373001.GENOSCOPE12X	+	10	2	78715707871523
CHR9.96	-	5	1	3392965
GSVIVG01023827001.GENOSCOPE12X	-	28	3	3.16552e+20
GSVIVG01000712001.GENOSCOPE12X	+	4	1	88803
GSVIVG01005083001.GENOSCOPE12X	+	10	1	14369648
CHR18.894	+	6	1	5055596
CHR12.323	-	12	3	1.96947e+23
GSVIVG01028775001.GENOSCOPE12X	+	4	1	18978421
GSVIVG01032466001.GENOSCOPE12X	+	1820	13	2.77068e+103
GSVIVG01007647001.GENOSCOPE12X	+	33	2	1087413410871500
GSVIVG01000497001.GENOSCOPE12X	-	10	1	15024523
GSVIVG01017886001.GENOSCOPE12X	+	8	1	4347475
GSVIVG01018820001.GENOSCOPE12X	+	374	4	1.9607e+31
GSVIVG01016583001.GENOSCOPE12X	-	6	2	26336272639350
GSVIVG01022112001.GENOSCOPE12X	+	26	4	1.66822e+31
GSVIVG01015560001.GENOSCOPE12X	-	127	3	4.92925e+20
GSVIVG01015078001.GENOSCOPE12X	+	174	6	8.83788e+35
GSVIVG01020711001.GENOSCOPE12X	-	4	1	2887092
GSVIVG01020648001.GENOSCOPE12X	-	5	1	3474761
GSVIVG01023201001.GENOSCOPE12X	-	10	2	2119649521196610
GSVIVG01025124001.GENOSCOPE12X	+	20	1	4234893
CHR12.175	-	5	1	6700920
GSVIVG01021124001.GENOSCOPE12X	-	31	4	1.67554e+27
GSVIVG01037847001.GENOSCOPE12X	+	18	2	71770147176972
GSVIVG01015776001.GENOSCOPE12X	-	101	6	1.73434e+47
GSVIVG01000687001.GENOSCOPE12X	+	81	3	1.54996e+23
GSVIVG01021977001.GENOSCOPE12X	-	4	1	4811190
GSVIVG01000450001.GENOSCOPE12X	+	11	2	81264588126551
GSVIVG01010999001.GENOSCOPE12X	+	18	1	2329090
GSVIVG01031440001.GENOSCOPE12X	+	22	6	1.85626e+47
GSVIVG01008675001.GENOSCOPE12X	-	21	3	1.12983e+20
GSVIVG01016438001.GENOSCOPE12X	+	52	4	3.91446e+27
GSVIVG01011712001.GENOSCOPE12X	-	61	4	4.86683e+27
CHR13.38	-	17	3	9.26741e+17
GSVIVG01007918001.GENOSCOPE12X	-	12	2	75320097531983
GSVIVG01034978001.GENOSCOPE12X	-	7	1	631826
GSVIVG01003967001.GENOSCOPE12X	-	12	1	26365561
GSVIVG01026919001.GENOSCOPE12X	-	10	2	1940579519400590
GSVIVG01034602001.GENOSCOPE12X	-	16	3	1.46429e+23
GSVIVG01011764001.GENOSCOPE12X	-	20	2	43844004384578
GSVIVG01031920001.GENOSCOPE12X	-	4	1	5411007
GSVIVG01012395001.GENOSCOPE12X	-	231	7	3.86277e+41
GSVIVG01020076001.GENOSCOPE12X	+	6	1	10651866
GSVIVG01018654001.GENOSCOPE12X	+	20	1	11606213
GSVIVG01018101001.GENOSCOPE12X	+	30	2	65505356550648
GSVIVG01024738001.GENOSCOPE12X	-	417	7	7.33768e+48
GSVIVG01016187001.GENOSCOPE12X	-	52	5	6.89509e+34
GSVIVG01036905001.GENOSCOPE12X	+	11	2	1790068117900740
GSVIVG01003477001.GENOSCOPE12X	+	55	4	1.06193e+31
GSVIVG01026927001.GENOSCOPE12X	-	4	1	19338908
CHR13.895	+	27	2	2206084822060930
GSVIVG01022798001.GENOSCOPE12X	-	10	2	1670442416704450
GSVIVG01009563001.GENOSCOPE12X	+	54	2	94443889444355
GSVIVG01009390001.GENOSCOPE12X	-	10	1	7956073
GSVIVG01017130001.GENOSCOPE12X	+	5	1	4462471
GSVIVG01033095001.GENOSCOPE12X	+	100	7	2.56792e+55
GSVIVG01017868001.GENOSCOPE12X	-	72	4	4.13503e+27
GSVIVG01035442001.GENOSCOPE12X	-	10	2	12923791292423
GSVIVG01026467001.GENOSCOPE12X	-	5	2	2307220123072250
GSVIVG01008401001.GENOSCOPE12X	-	4	1	2462944
GSVIVG01031388001.GENOSCOPE12X	-	11	3	1.92167e+23
GSVIVG01024619001.GENOSCOPE12X	+	5	1	8333020
CHR18.296	-	8	2	72599977259946
GSVIVG01004084001.GENOSCOPE12X	-	237	6	1.46778e+47
GSVIVG01034158001.GENOSCOPE12X	+	27	4	1.4779e+31
GSVIVG01006263001.GENOSCOPE12X	-	4	1	24158120
GSVIVG01019061001.GENOSCOPE12X	+	22	1	17235644
CHR5.23	-	13	3	6.62242e+17
GSVIVG01030931001.GENOSCOPE12X	-	7	1	19246804
CHR10.6	-	43	4	2.49323e+23
GSVIVG01035743001.GENOSCOPE12X	+	49	4	3.86179e+27
GSVIVG01034778001.GENOSCOPE12X	-	14	1	21252635
GSVIVG01035163001.GENOSCOPE12X	-	23	5	1.24558e+39
GSVIVG01016867001.GENOSCOPE12X	-	13	1	2108416
GSVIVG01035914001.GENOSCOPE12X	+	30	3	5.73947e+20
GSVIVG01015249001.GENOSCOPE12X	-	10	2	21007332100824
GSVIVG01008065001.GENOSCOPE12X	-	62	3	6.13417e+20
GSVIVG01008128001.GENOSCOPE12X	-	33	4	5.54454e+27
GSVIVG01016373001.GENOSCOPE12X	+	183	7	4.39198e+48
GSVIVG01013770001.GENOSCOPE12X	+	7	2	77517627751739
GSVIVG01016341001.GENOSCOPE12X	-	40	5	4.79653e+34
GSVIVG01013358001.GENOSCOPE12X	-	9	1	993239
CHR13.915	+	13	1	23070144
GSVIVG01033025001.GENOSCOPE12X	+	3	1	25178876
GSVIVG01031224001.GENOSCOPE12X	+	97	11	1.06248e+76
GSVIVG01032459001.GENOSCOPE12X	+	17	3	2.76409e+23
GSVIVG01014255001.GENOSCOPE12X	+	3	1	2057143
GSVIVG01027069001.GENOSCOPE12X	+	109	7	1.81933e+55
GSVIVG01026580001.GENOSCOPE12X	-	106	5	2.14279e+39
GSVIVG01020650001.GENOSCOPE12X	+	9	2	34553083455352
GSVIVG01019826001.GENOSCOPE12X	+	38	6	3.67848e+41
GSVIVG01026220001.GENOSCOPE12X	+	81	9	1.43066e+71
GSVIVG01007965001.GENOSCOPE12X	+	8	1	7107987
GSVIVG01001059001.GENOSCOPE12X	-	3	1	7181241
GSVIVG01015298001.GENOSCOPE12X	-	60	3	2.47808e+20
GSVIVG01020814001.GENOSCOPE12X	+	34	6	1.65048e+41
GSVIVG01016675001.GENOSCOPE12X	+	41	4	3.0212e+23
GSVIVG01018276001.GENOSCOPE12X	-	9	2	1214450912149460
GSVIVG01022421001.GENOSCOPE12X	-	16	1	19954492
GSVIVG01038613001.GENOSCOPE12X	-	401	5	2.14708e+39
GSVIVG01035540001.GENOSCOPE12X	+	2	1	2148708
GSVIVG01033455001.GENOSCOPE12X	+	91	4	2.05596e+31
GSVIVG01030921001.GENOSCOPE12X	-	28	3	1.89986e+23
GSVIVG01018124001.GENOSCOPE12X	-	7	2	67564556756589
GSVIVG01019975001.GENOSCOPE12X	+	4	1	12131140
GSVIVG01011966001.GENOSCOPE12X	+	5	2	25389992541360
GSVIVG01033406001.GENOSCOPE12X	-	6	1	20932141
GSVIVG01018807001.GENOSCOPE12X	-	97	2	1969680819696750
GSVIVG01017859001.GENOSCOPE12X	-	4	1	4088426
GSVIVG01033089001.GENOSCOPE12X	-	13	2	2564126525641290
GSVIVG01013558001.GENOSCOPE12X	-	4	1	20844876
GSVIVG01004125001.GENOSCOPE12X	-	11	1	15088475
GSVIVG01008187001.GENOSCOPE12X	+	18	3	4.88893e+20
GSVIVG01036471001.GENOSCOPE12X	+	14	2	2247516922475200
GSVIVG01018304001.GENOSCOPE12X	-	6	2	1142073611420670
GSVIVG01007843001.GENOSCOPE12X	+	166	5	8.45612e+34
CHR15.89	-	7	2	1335446613354630
GSVIVG01007908001.GENOSCOPE12X	-	89	5	7.68251e+34
GSVIVG01016295001.GENOSCOPE12X	+	301	9	5.43012e+62
CHR14.802	+	39	1	6596342
GSVIVG01038041001.GENOSCOPE12X	-	166	10	1.66755e+79
GSVIVG01009871001.GENOSCOPE12X	+	6	1	11980858
GSVIVG01035679001.GENOSCOPE12X	+	726	4	3.27612e+27
GSVIVG01035359001.GENOSCOPE12X	+	9	2	741055741202
GSVIVG01038778001.GENOSCOPE12X	+	5	1	827204
GSVIVG01031711001.GENOSCOPE12X	+	5	1	3664765
GSVIVG01037791001.GENOSCOPE12X	-	3	1	7951193
GSVIVG01037666001.GENOSCOPE12X	+	16	3	6.68502e+20
CHR13.550	+	98	6	1.41185e+41
GSVIVG01014210001.GENOSCOPE12X	+	83	5	1.49401e+34
GSVIVG01027410001.GENOSCOPE12X	-	19	2	1694096616941040
GSVIVG01036773001.GENOSCOPE12X	-	106	4	2.2741e+31
GSVIVG01036445001.GENOSCOPE12X	-	203	3	2.20226e+23
CHR13.135	-	4	1	3015361
GSVIVG01030428001.GENOSCOPE12X	+	9	2	54856665485801
GSVIVG01007687001.GENOSCOPE12X	+	2	1	10393237
GSVIVG01016859001.GENOSCOPE12X	+	4	1	2062371
GSVIVG01038546001.GENOSCOPE12X	-	12	2	2197602721975970
GSVIVG01031360001.GENOSCOPE12X	-	39	3	295592953529602
GSVIVG01013563001.GENOSCOPE12X	-	3	1	20915221
CHR8.23	-	6	1	720677
GSVIVG01028152001.GENOSCOPE12X	+	30	2	42414564241364
GSVIVG01034817001.GENOSCOPE12X	-	6	1	22019853
GSVIVG01011593001.GENOSCOPE12X	+	7	2	61556876155721
GSVIVG01019645001.GENOSCOPE12X	+	49	2	21753902175412
GSVIVG01011098001.GENOSCOPE12X	+	5	1	1611329
GSVIVG01000800001.GENOSCOPE12X	+	3	1	265281
GSVIVG01033561001.GENOSCOPE12X	+	638	5	1.97526e+39
GSVIVG01032479001.GENOSCOPE12X	+	325	6	2.77798e+47
GSVIVG01010308001.GENOSCOPE12X	+	7	1	19258301
GSVIVG01031376001.GENOSCOPE12X	-	2	1	19397725
GSVIVG01015386001.GENOSCOPE12X	+	44	3	3.19089e+20
GSVIVG01031658001.GENOSCOPE12X	+	3	1	19720218
GSVIVG01000445001.GENOSCOPE12X	+	15	2	80801528080183
GSVIVG01018327001.GENOSCOPE12X	-	3	1	10988848
GSVIVG01031158001.GENOSCOPE12X	-	27	4	1.63762e+27
CHR17.126	-	8	2	37169903716936
GSVIVG01027035001.GENOSCOPE12X	+	14	1	18446645
GSVIVG01022294001.GENOSCOPE12X	-	20	3	1.82956e+23
GSVIVG01016596001.GENOSCOPE12X	-	51	7	2.53562e+48
GSVIVG01028794001.GENOSCOPE12X	-	2	1	18744076
GSVIVG01010360001.GENOSCOPE12X	-	2	1	19784704
GSVIVG01011982001.GENOSCOPE12X	-	69	3	2.4277e+20
GSVIVG01033848001.GENOSCOPE12X	-	11	1	17265391
GSVIVG01015156001.GENOSCOPE12X	-	4	1	1424850
GSVIVG01033629001.GENOSCOPE12X	-	2	1	19114227
GSVIVG01023123001.GENOSCOPE12X	-	7	2	2233011322330150
GSVIVG01025188001.GENOSCOPE12X	+	6	1	3580302
GSVIVG01030525001.GENOSCOPE12X	+	16	3	6.47641e+20
GSVIVG01000791001.GENOSCOPE12X	+	5	1	190403
CHR9.44	-	11	1	1400575
GSVIVG01023802001.GENOSCOPE12X	+	35	5	3.38839e+34
GSVIVG01009695001.GENOSCOPE12X	-	5	1	10529670
GSVIVG01022292001.GENOSCOPE12X	-	36	6	1.82893e+47
GSVIVG01031444001.GENOSCOPE12X	-	3	1	18435731
GSVIVG01032623001.GENOSCOPE12X	-	7	1	2113290
CHR18.1180	+	13	2	1298016212980240
GSVIVG01016396001.GENOSCOPE12X	-	42	2	42341174234176
GSVIVG01016470001.GENOSCOPE12X	+	60	3	3.58913e+20
GSVIVG01035451001.GENOSCOPE12X	-	21	6	1.36631e+41
GSVIVG01037862001.GENOSCOPE12X	+	11	1	7039131
GSVIVG01008161001.GENOSCOPE12X	-	9	2	51902685190304
GSVIVG01023902001.GENOSCOPE12X	+	9	2	25850442585080
GSVIVG01008450001.GENOSCOPE12X	+	25	2	19037681903736
GSVIVG01016510001.GENOSCOPE12X	-	233	8	3.29247e+55
CHR12.273	-	3	1	14069219
GSVIVG01027555001.GENOSCOPE12X	-	8	1	15654893
GSVIVG01014275001.GENOSCOPE12X	-	17	2	22526802252534
CHR17.264	-	2	1	7953494
CHR4.531	+	4	1	682569
GSVIVG01034944001.GENOSCOPE12X	+	21	3	3.43634e+17
GSVIVG01014668001.GENOSCOPE12X	-	71	4	8.37052e+27
GSVIVG01020531001.GENOSCOPE12X	-	24	3	4.75084e+20
GSVIVG01033300001.GENOSCOPE12X	-	4	1	21709818
GSVIVG01032972001.GENOSCOPE12X	+	8	1	24732215
CHR8.250	-	28	4	1.33696e+31
GSVIVG01026893001.GENOSCOPE12X	+	6	2	1960404619604130
GSVIVG01030114001.GENOSCOPE12X	-	25	4	9.9799e+27
GSVIVG01037814001.GENOSCOPE12X	-	4	1	7603313
GSVIVG01026149001.GENOSCOPE12X	+	19	3	1.30492e+23
GSVIVG01018185001.GENOSCOPE12X	-	24	4	1.34534e+31
GSVIVG01009498001.GENOSCOPE12X	+	29	5	8.87379e+34
GSVIVG01018086001.GENOSCOPE12X	-	32	3	6.35035e+20
GSVIVG01013190001.GENOSCOPE12X	-	6	1	6931608
GSVIVG01008855001.GENOSCOPE12X	+	5	2	28605052860603
GSVIVG01013422001.GENOSCOPE12X	+	12	1	577027
GSVIVG01016320001.GENOSCOPE12X	-	6	2	51265675123766
GSVIVG01006653001.GENOSCOPE12X	+	4	1	27251015
CHR5.706	+	518	7	3.99224e+48
GSVIVG01010878001.GENOSCOPE12X	+	6	1	16510208
GSVIVG01011562001.GENOSCOPE12X	+	22	5	6.46669e+34
GSVIVG01015463001.GENOSCOPE12X	-	5	1	3916968
GSVIVG01020422001.GENOSCOPE12X	+	8	2	1966229919662410
GSVIVG01034392001.GENOSCOPE12X	+	3	1	16917759
GSVIVG01008997001.GENOSCOPE12X	+	9	1	4147854
GSVIVG01018247001.GENOSCOPE12X	-	2	1	12566204
GSVIVG01009188001.GENOSCOPE12X	-	15	2	59140065914058
GSVIVG01008297001.GENOSCOPE12X	+	6	1	3530296
GSVIVG01032386001.GENOSCOPE12X	+	5	1	26872302
GSVIVG01018991001.GENOSCOPE12X	+	10	1	18021935
GSVIVG01029980001.GENOSCOPE12X	-	3	1	2654203
GSVIVG01001315001.GENOSCOPE12X	-	6	1	5248896
CHR1.983	+	3	1	15011178
GSVIVG01017672001.GENOSCOPE12X	-	37	1	2524994
GSVIVG01017796001.GENOSCOPE12X	+	163	4	3.55183e+27
CHR19.460	+	6	1	3075079
GSVIVG01018072001.GENOSCOPE12X	-	62	6	6.21745e+41
GSVIVG01017299001.GENOSCOPE12X	-	46	3	6.47735e+20
GSVIVG01035415001.GENOSCOPE12X	+	7	1	1128019
GSVIVG01025841001.GENOSCOPE12X	+	71	2	1132319611323170
GSVIVG01015033001.GENOSCOPE12X	-	6	1	602562
GSVIVG01034579001.GENOSCOPE12X	+	21	3	1.91504e+23
GSVIVG01019499001.GENOSCOPE12X	+	10	2	11374271129594
GSVIVG01003951001.GENOSCOPE12X	+	13	3	1.40015e+23
GSVIVG01027164001.GENOSCOPE12X	-	10	1	17313372
GSVIVG01018186001.GENOSCOPE12X	-	4	1	13435734
GSVIVG01038665001.GENOSCOPE12X	+	7	2	2112017921120190
GSVIVG01013279001.GENOSCOPE12X	+	3	1	5714218
GSVIVG01011599001.GENOSCOPE12X	-	52	3	6.08348e+20
GSVIVG01018026001.GENOSCOPE12X	+	9	1	5594146
GSVIVG01036015001.GENOSCOPE12X	+	31	4	7.24709e+27
GSVIVG01022329001.GENOSCOPE12X	-	7	1	18540674
GSVIVG01032984001.GENOSCOPE12X	+	6	1	24822180
GSVIVG01015364001.GENOSCOPE12X	-	14	1	3021935
GSVIVG01037837001.GENOSCOPE12X	-	12	2	73229427323032
GSVIVG01031207001.GENOSCOPE12X	+	82	2	11763851176480
GSVIVG01018613001.GENOSCOPE12X	+	10	3	1.2231e+23
GSVIVG01031354001.GENOSCOPE12X	+	4	1	121676
GSVIVG01002717001.GENOSCOPE12X	+	2	1	36050947
GSVIVG01025950001.GENOSCOPE12X	-	6	1	26773412
GSVIVG01001094001.GENOSCOPE12X	-	14	3	2.26093e+23
GSVIVG01008408001.GENOSCOPE12X	+	2	1	2377695
GSVIVG01024909001.GENOSCOPE12X	-	3	1	6110125
GSVIVG01027981001.GENOSCOPE12X	-	58	2	29554502951312
CHR14.307	-	46	3	1.97102e+23
GSVIVG01032101001.GENOSCOPE12X	-	4	1	22697959
GSVIVG01032230001.GENOSCOPE12X	+	6	1	13430248
GSVIVG01021367001.GENOSCOPE12X	-	6	1	4543794
GSVIVG01009341001.GENOSCOPE12X	-	9	2	75536697553699
GSVIVG01010501001.GENOSCOPE12X	-	3	1	21126614
GSVIVG01013773001.GENOSCOPE12X	+	13	1	7722609
GSVIVG01005023001.GENOSCOPE12X	+	20	4	1.72666e+31
GSVIVG01010744001.GENOSCOPE12X	+	3	1	22069408
GSVIVG01027564001.GENOSCOPE12X	-	8	1	15537307
CHR18.1029	+	8	1	8908227
CHR3.574	+	4	1	5688026
GSVIVG01023154001.GENOSCOPE12X	-	4	2	2186138621861530
GSVIVG01025381001.GENOSCOPE12X	-	4	1	1222035
GSVIVG01033427001.GENOSCOPE12X	-	23	3	2.08135e+23
GSVIVG01032650001.GENOSCOPE12X	+	34	3	1.81451e+20
GSVIVG01008166001.GENOSCOPE12X	-	3	1	5160349
GSVIVG01001179001.GENOSCOPE12X	+	4	1	1047068
GSVIVG01014158001.GENOSCOPE12X	-	3	1	917971
GSVIVG01033573001.GENOSCOPE12X	-	10	2	1964972119649750
CHR5.1036	+	8	1	23475169
GSVIVG01029370001.GENOSCOPE12X	-	23	5	1.55785e+39
GSVIVG01035483001.GENOSCOPE12X	-	16	5	1.65903e+34
GSVIVG01037941001.GENOSCOPE12X	-	7	1	11208026
CHR12.500	+	6	1	4653734
CHRUN.302	-	3	1	27030133
GSVIVG01025578001.GENOSCOPE12X	-	8	2	1392100313921080
GSVIVG01037733001.GENOSCOPE12X	-	6	1	7342485
GSVIVG01011971001.GENOSCOPE12X	+	5	1	2516979
GSVIVG01036899001.GENOSCOPE12X	-	6	1	17981963
CHR16.624	+	2	1	20483142
GSVIVG01022034001.GENOSCOPE12X	-	3	1	4039246
GSVIVG01036067001.GENOSCOPE12X	+	32	3	2.11284e+23
GSVIVG01018314001.GENOSCOPE12X	-	32	3	1.12145e+23
GSVIVG01027861001.GENOSCOPE12X	-	3	1	8734567
GSVIVG01009583001.GENOSCOPE12X	-	3	1	9625329
CHR8.968	+	9	1	16618035
GSVIVG01020209001.GENOSCOPE12X	-	12	2	89928168992881
GSVIVG01013935001.GENOSCOPE12X	+	55	4	7.04565e+27
GSVIVG01007812001.GENOSCOPE12X	+	20	3	8.78647e+20
GSVIVG01033811001.GENOSCOPE12X	+	6	1	17586158
GSVIVG01006775001.GENOSCOPE12X	-	28	2	2832545028325470
GSVIVG01032943001.GENOSCOPE12X	-	7	1	24484986
GSVIVG01008900001.GENOSCOPE12X	-	49	7	3.24923e+48
GSVIVG01021103001.GENOSCOPE12X	-	26	2	14654841465503
GSVIVG01028920001.GENOSCOPE12X	+	9	2	1754026317540320
GSVIVG01034520001.GENOSCOPE12X	+	30	5	1.99588e+39
CHR18.1108	+	12	2	1113902111138950
GSVIVG01029175001.GENOSCOPE12X	-	84	4	1.89412e+31
GSVIVG01014684001.GENOSCOPE12X	+	3	1	8599013
GSVIVG01000752001.GENOSCOPE12X	+	6	1	383834
GSVIVG01000590001.GENOSCOPE12X	-	9	2	67489826749023
GSVIVG01035109001.GENOSCOPE12X	-	139	7	1.53857e+48
GSVIVG01038716001.GENOSCOPE12X	-	7	1	20660689
GSVIVG01024922001.GENOSCOPE12X	-	86	4	6.0124e+27
GSVIVG01007595001.GENOSCOPE12X	-	36	5	1.14664e+39
GSVIVG01009748001.GENOSCOPE12X	+	98	3	1.09518e+23
GSVIVG01016309001.GENOSCOPE12X	-	17	4	5.26972e+27
GSVIVG01036283001.GENOSCOPE12X	+	15	1	7565601
GSVIVG01013109001.GENOSCOPE12X	+	12	3	8.2105e+20
GSVIVG01003922001.GENOSCOPE12X	+	19	3	1.378e+23
GSVIVG01010872001.GENOSCOPE12X	-	6	1	16585414
GSVIVG01030515001.GENOSCOPE12X	+	100	6	6.40438e+41
GSVIVG01025420001.GENOSCOPE12X	-	4	1	944015
GSVIVG01031145001.GENOSCOPE12X	-	57	2	17457991745820
CHR12.495	+	21	1	4436463
GSVIVG01028332001.GENOSCOPE12X	-	113	8	6.23109e+55
GSVIVG01013877001.GENOSCOPE12X	-	90	8	5.83148e+55
GSVIVG01013734001.GENOSCOPE12X	-	83	2	80838938083852
GSVIVG01020183001.GENOSCOPE12X	-	22	4	9.33709e+27
GSVIVG01022139001.GENOSCOPE12X	-	6	1	16891907
GSVIVG01035111001.GENOSCOPE12X	+	17	1	1551941
GSVIVG01033390001.GENOSCOPE12X	-	3	1	21003939
GSVIVG01023815001.GENOSCOPE12X	+	10	3	3.26996e+20
GSVIVG01011704001.GENOSCOPE12X	+	17	2	49489874949061
GSVIVG01026956001.GENOSCOPE12X	+	9	1	19043656
GSVIVG01024381001.GENOSCOPE12X	+	48	2	17859841786017
GSVIVG01018930001.GENOSCOPE12X	+	37	2	1856815918568130
GSVIVG01009149001.GENOSCOPE12X	-	22	5	5.53983e+34
GSVIVG01027484001.GENOSCOPE12X	+	9	3	1.64236e+23
GSVIVG01035675001.GENOSCOPE12X	-	7	1	3200203
CHR12.90	-	3	1	4071040
GSVIVG01011393001.GENOSCOPE12X	+	17	2	2930066929300700
GSVIVG01020240001.GENOSCOPE12X	+	16	5	8.67535e+34
GSVIVG01021265001.GENOSCOPE12X	+	72	6	3.19956e+41
GSVIVG01000441001.GENOSCOPE12X	-	14	3	8.0531e+20
GSVIVG01030430001.GENOSCOPE12X	+	85	6	5.49485e+41
GSVIVG01037822001.GENOSCOPE12X	+	7	2	74842627484322
GSVIVG01018778001.GENOSCOPE12X	+	38	3	2.00114e+23
GSVIVG01013184001.GENOSCOPE12X	+	61	3	7.007e+20
GSVIVG01001154001.GENOSCOPE12X	+	3	1	1249033
GSVIVG01019326001.GENOSCOPE12X	-	8	2	10937791093802
GSVIVG01016225001.GENOSCOPE12X	+	20	4	6.30486e+27
GSVIVG01008846001.GENOSCOPE12X	+	90	7	2.77224e+48
GSVIVG01011666001.GENOSCOPE12X	-	6	1	5391102
GSVIVG01035029001.GENOSCOPE12X	+	6	3	1.01854e+20
GSVIVG01034055001.GENOSCOPE12X	-	115	5	1.55019e+39
GSVIVG01033047001.GENOSCOPE12X	+	5	1	25323740
GSVIVG01022785001.GENOSCOPE12X	-	8	1	16565635
GSVIVG01009769001.GENOSCOPE12X	-	69	2	1114383611143770
GSVIVG01035745001.GENOSCOPE12X	-	6	1	3865127
CHR16.445	+	68	8	5.56518e+55
GSVIVG01026410001.GENOSCOPE12X	+	25	5	2.38435e+39
GSVIVG01030001001.GENOSCOPE12X	+	9	2	88457838846699
GSVIVG01015465001.GENOSCOPE12X	-	6	1	3959488
GSVIVG01008172001.GENOSCOPE12X	+	11	2	51156745115697
GSVIVG01024875001.GENOSCOPE12X	+	40	3	6.32083e+20
GSVIVG01025025001.GENOSCOPE12X	+	145	9	5.18844e+62
CHR4.412	-	3	1	19786559
GSVIVG01021949001.GENOSCOPE12X	+	2	1	5251739
GSVIVG01009052001.GENOSCOPE12X	-	12	2	45641294564049
GSVIVG01010322001.GENOSCOPE12X	+	50	5	1.94935e+39
GSVIVG01032968001.GENOSCOPE12X	+	76	4	2.46885e+31
GSVIVG01030485001.GENOSCOPE12X	+	22	2	60946566094681
GSVIVG01032657001.GENOSCOPE12X	-	2	1	1751813
GSVIVG01025941001.GENOSCOPE12X	-	29	4	2.69176e+31
GSVIVG01028752001.GENOSCOPE12X	-	175	6	1.91807e+47
GSVIVG01011043001.GENOSCOPE12X	+	58	5	2.01714e+34
GSVIVG01030584001.GENOSCOPE12X	-	4	1	6905499
GSVIVG01000108001.GENOSCOPE12X	-	4	1	15331769
GSVIVG01027496001.GENOSCOPE12X	-	11	1	16209889
GSVIVG01038541001.GENOSCOPE12X	-	31	3	1.1292e+23
GSVIVG01025162001.GENOSCOPE12X	-	52	10	3.83948e+69
GSVIVG01007661001.GENOSCOPE12X	-	6	1	10749429
GSVIVG01014782001.GENOSCOPE12X	+	131	3	9.65847e+20
GSVIVG01022210001.GENOSCOPE12X	+	6	2	1752273717522840
GSVIVG01021549001.GENOSCOPE12X	+	17	3	6.93357e+20
GSVIVG01000920001.GENOSCOPE12X	+	6	1	21919694
GSVIVG01026133001.GENOSCOPE12X	+	62	6	1.27333e+47
GSVIVG01000577001.GENOSCOPE12X	-	2	1	6911846
GSVIVG01037640001.GENOSCOPE12X	-	8	1	6477641
GSVIVG01028896001.GENOSCOPE12X	-	3	1	17723537
GSVIVG01000550001.GENOSCOPE12X	+	32	2	72006347200615
GSVIVG01033875001.GENOSCOPE12X	-	4	1	17083114
GSVIVG01036495001.GENOSCOPE12X	+	2	1	22675792
GSVIVG01016464001.GENOSCOPE12X	+	3	1	3654331
GSVIVG01028106001.GENOSCOPE12X	-	58	6	3.85407e+41
GSVIVG01015102001.GENOSCOPE12X	-	10	2	10653081065409
GSVIVG01034200001.GENOSCOPE12X	+	13	3	1.44865e+23
CHR12.392	+	21	3	1.50201e+17
GSVIVG01028357001.GENOSCOPE12X	-	7	2	65268646526933
GSVIVG01028064001.GENOSCOPE12X	+	3	1	3564660
GSVIVG01032675001.GENOSCOPE12X	+	325	8	1.60655e+55
CHR19.326	-	2	1	20554275
GSVIVG01020602001.GENOSCOPE12X	+	12	2	39142183918344
GSVIVG01020796001.GENOSCOPE12X	-	32	4	1.88659e+27
GSVIVG01006270001.GENOSCOPE12X	+	23	2	2438445924384410
GSVIVG01019412001.GENOSCOPE12X	+	13	3	4.57333e+17
GSVIVG01018224001.GENOSCOPE12X	+	9	1	12988464
GSVIVG01037880001.GENOSCOPE12X	+	4	1	6807432
GSVIVG01013236001.GENOSCOPE12X	-	37	3	6.42194e+20
GSVIVG01017911001.GENOSCOPE12X	-	12	1	4559613
GSVIVG01011324001.GENOSCOPE12X	-	87	4	8.51551e+27
CHR11.437	+	4	1	339256
GSVIVG01030015001.GENOSCOPE12X	-	20	2	89397108939687
CHR8.1119	+	477	6	2.091e+47
CHR6.210	-	3	1	6526620
GSVIVG01018209001.GENOSCOPE12X	+	5	1	13219399
GSVIVG01025536001.GENOSCOPE12X	+	11	1	14235790
GSVIVG01018019001.GENOSCOPE12X	-	10	1	5513732
GSVIVG01023528001.GENOSCOPE12X	+	3	1	10221517
GSVIVG01026538001.GENOSCOPE12X	+	2	1	22125510
GSVIVG01014167001.GENOSCOPE12X	+	10	2	10341901034228
GSVIVG01028841001.GENOSCOPE12X	+	2	1	18179131
GSVIVG01012577001.GENOSCOPE12X	+	5	1	4084302
GSVIVG01024958001.GENOSCOPE12X	-	19	4	5.66469e+27
GSVIVG01019298001.GENOSCOPE12X	-	2	1	1716348
GSVIVG01019778001.GENOSCOPE12X	-	5	1	3216396
GSVIVG01021444001.GENOSCOPE12X	+	25	4	5.42243e+27
GSVIVG01030436001.GENOSCOPE12X	-	27	4	5.53327e+27
GSVIVG01034160001.GENOSCOPE12X	-	3	1	14760443
GSVIVG01012574001.GENOSCOPE12X	+	78	3	3.93106e+20
CHR12.3	-	2	1	164592
GSVIVG01029250001.GENOSCOPE12X	-	91	2	1801461718014590
GSVIVG01019978001.GENOSCOPE12X	-	80	7	1.20663e+55
GSVIVG01033616001.GENOSCOPE12X	-	10	2	1924216019242130
CHR4.279	-	2	1	11275123
GSVIVG01014786001.GENOSCOPE12X	+	18	3	9.73626e+20
GSVIVG01024987001.GENOSCOPE12X	-	53	2	54702115470306
GSVIVG01032672001.GENOSCOPE12X	-	5	1	1617552
GSVIVG01002001001.GENOSCOPE12X	-	89	4	6.18206e+27
GSVIVG01008996001.GENOSCOPE12X	+	233	3	4.14072e+20
GSVIVG01024520001.GENOSCOPE12X	+	27	3	9.33146e+20
GSVIVG01001810001.GENOSCOPE12X	+	29	2	2600707926007050
GSVIVG01021057001.GENOSCOPE12X	+	9	2	1438534514385320
CHR1.1014	+	5	1	18078598
GSVIVG01022063001.GENOSCOPE12X	-	353	10	1.63009e+79
GSVIVG01032917001.GENOSCOPE12X	+	11	2	2410722524107310
CHRUN.233	-	53	4	2.21497e+31
GSVIVG01004978001.GENOSCOPE12X	+	6	1	17212212
GSVIVG01009936001.GENOSCOPE12X	-	4	1	12579082
GSVIVG01017745001.GENOSCOPE12X	-	6	1	3086205
GSVIVG01032922001.GENOSCOPE12X	+	6	1	24204402
GSVIVG01037387001.GENOSCOPE12X	-	2	1	14570867
CHR19.268	-	12	3	9.99411e+20
GSVIVG01007868001.GENOSCOPE12X	+	34	3	8.17404e+20
GSVIVG01029962001.GENOSCOPE12X	+	13	2	24060542406077
GSVIVG01019117001.GENOSCOPE12X	+	25	1	16607613
GSVIVG01031356001.GENOSCOPE12X	+	5	1	92222
GSVIVG01019394001.GENOSCOPE12X	+	95	4	2.87045e+23
GSVIVG01014366001.GENOSCOPE12X	+	3	1	3068631
GSVIVG01013923001.GENOSCOPE12X	+	15	1	6848568
GSVIVG01031494001.GENOSCOPE12X	-	2	1	17960442
CHR9.204	-	29	2	96056569605587
GSVIVG01027612001.GENOSCOPE12X	-	7	1	15058533
GSVIVG01009091001.GENOSCOPE12X	-	40	4	4.96992e+27
GSVIVG01009837001.GENOSCOPE12X	+	14	3	1.16998e+23
GSVIVG01030706001.GENOSCOPE12X	+	10	2	1419621214196230
GSVIVG01026268001.GENOSCOPE12X	+	6	1	15195168
GSVIVG01011745001.GENOSCOPE12X	-	18	5	4.63826e+34
GSVIVG01021019001.GENOSCOPE12X	+	6	1	15245991
GSVIVG01011013001.GENOSCOPE12X	-	2	1	2206803
GSVIVG01000184001.GENOSCOPE12X	+	7	2	1596732015967380
GSVIVG01007932001.GENOSCOPE12X	+	15	4	7.42952e+27
GSVIVG01035651001.GENOSCOPE12X	-	3	1	3009205
GSVIVG01032545001.GENOSCOPE12X	+	4	1	28235507
GSVIVG01031297001.GENOSCOPE12X	-	88	10	5.69113e+59
GSVIVG01014313001.GENOSCOPE12X	-	5	2	25502782550299
GSVIVG01032801001.GENOSCOPE12X	+	5	1	637313
GSVIVG01000942001.GENOSCOPE12X	-	16	2	2210259522102570
GSVIVG01008995001.GENOSCOPE12X	-	8	1	4130546
GSVIVG01003837001.GENOSCOPE12X	-	9	2	2053834120538360
GSVIVG01028237001.GENOSCOPE12X	+	3	1	4865288
GSVIVG01017833001.GENOSCOPE12X	-	12	1	3865009
GSVIVG01001284001.GENOSCOPE12X	-	4	1	4974752
GSVIVG01009327001.GENOSCOPE12X	-	4	1	7472391
GSVIVG01007804001.GENOSCOPE12X	-	8	3	8.8452e+20
GSVIVG01022099001.GENOSCOPE12X	-	11	1	16579483
GSVIVG01009023001.GENOSCOPE12X	-	21	5	4.35026e+34
GSVIVG01023871001.GENOSCOPE12X	-	5	1	2857238
GSVIVG01009554001.GENOSCOPE12X	+	22	2	93498139349791
GSVIVG01012160001.GENOSCOPE12X	+	11	3	9.59695e+17
GSVIVG01037920001.GENOSCOPE12X	-	13	2	63574716357493
GSVIVG01030494001.GENOSCOPE12X	-	49	5	6.16329e+34
GSVIVG01015311001.GENOSCOPE12X	-	26	2	25744852578115
GSVIVG01011272001.GENOSCOPE12X	-	20	3	1.03067e+23
GSVIVG01017912001.GENOSCOPE12X	+	4	1	4603968
GSVIVG01009424001.GENOSCOPE12X	-	67	8	8.23635e+55
GSVIVG01026586001.GENOSCOPE12X	+	7	2	2137284521372820
GSVIVG01004916001.GENOSCOPE12X	-	37	4	4.7687e+27
GSVIVG01035598001.GENOSCOPE12X	-	8	1	2603439
GSVIVG01003165001.GENOSCOPE12X	-	15	2	60601056060125
GSVIVG01034886001.GENOSCOPE12X	-	13	3	1.59236e+23
GSVIVG01006895001.GENOSCOPE12X	+	12	2	2893699428937660
GSVIVG01037762001.GENOSCOPE12X	+	4	1	7658449
GSVIVG01019417001.GENOSCOPE12X	+	9	2	504874504969
GSVIVG01033890001.GENOSCOPE12X	+	5	1	16999730
GSVIVG01007578001.GENOSCOPE12X	+	77	3	1.17381e+23
GSVIVG01032232001.GENOSCOPE12X	+	55	7	1.34852e+55
GSVIVG01025542001.GENOSCOPE12X	+	8	1	14174770
GSVIVG01016429001.GENOSCOPE12X	-	4	1	3999331
CHR5.261	-	11	1	6605377
GSVIVG01027486001.GENOSCOPE12X	+	3	1	16411380
GSVIVG01014363001.GENOSCOPE12X	+	14	3	3.0357e+20
GSVIVG01003201001.GENOSCOPE12X	+	9	3	7.8319e+20
GSVIVG01037194001.GENOSCOPE12X	+	4	1	28119030
GSVIVG01013666001.GENOSCOPE12X	+	8	1	2223491
CHR18.997	+	11	2	83364028336445
GSVIVG01027485001.GENOSCOPE12X	-	9	1	16412335
GSVIVG01009319001.GENOSCOPE12X	+	10	3	7.33729e+20
GSVIVG01016534001.GENOSCOPE12X	+	6	1	3040964
GSVIVG01018060001.GENOSCOPE12X	+	169	7	5.94547e+48
GSVIVG01027958001.GENOSCOPE12X	+	20	3	2.83873e+20
GSVIVG01030046001.GENOSCOPE12X	+	7	2	91226109122630
GSVIVG01006266001.GENOSCOPE12X	+	3	1	24335580
GSVIVG01011370001.GENOSCOPE12X	+	18	4	2.90345e+31
GSVIVG01033276001.GENOSCOPE12X	-	2	1	21942953
GSVIVG01007562001.GENOSCOPE12X	-	14	2	1200152812001560
GSVIVG01007689001.GENOSCOPE12X	+	7	1	10368145
CHR15.257	-	7	1	18494317
GSVIVG01032667001.GENOSCOPE12X	+	3	1	1667550
GSVIVG01011432001.GENOSCOPE12X	-	48	2	2961084729610790
GSVIVG01029553001.GENOSCOPE12X	-	6	1	21653467
CHR13.683	+	20	1	4484213
GSVIVG01022332001.GENOSCOPE12X	+	15	1	18572162
GSVIVG01006780001.GENOSCOPE12X	+	3	1	272829
CHR15.166	-	10	1	15995795
GSVIVG01001898001.GENOSCOPE12X	+	4	1	6924631
CHR14.303	-	7	1	19048603
GSVIVG01001162001.GENOSCOPE12X	-	8	1	1161498
GSVIVG01003994001.GENOSCOPE12X	-	41	5	1.41411e+39
CHR17.337	-	9	2	1088300610883120
CHR7.190	-	5	1	4490813
GSVIVG01037538001.GENOSCOPE12X	-	26	2	1184061311840580
GSVIVG01038602001.GENOSCOPE12X	+	3	1	21588779
GSVIVG01022186001.GENOSCOPE12X	-	2	1	17269267
GSVIVG01015189001.GENOSCOPE12X	-	6	1	1657975
GSVIVG01021151001.GENOSCOPE12X	-	13	3	1.86585e+20
CHR6.334	-	43	5	1.31344e+39
GSVIVG01035239001.GENOSCOPE12X	+	9	2	1110314411089060
GSVIVG01009627001.GENOSCOPE12X	-	6	1	10026700
GSVIVG01037715001.GENOSCOPE12X	+	17	2	72176427217614
GSVIVG01035066001.GENOSCOPE12X	+	3	1	1272478
GSVIVG01032643001.GENOSCOPE12X	-	7	2	18928771898243
GSVIVG01032629001.GENOSCOPE12X	+	8	2	20485702048654
GSVIVG01004813001.GENOSCOPE12X	+	2	1	120618
GSVIVG01036089001.GENOSCOPE12X	+	24	5	2.0813e+39
GSVIVG01001099001.GENOSCOPE12X	+	29	3	2.26388e+23
GSVIVG01000215001.GENOSCOPE12X	+	15	2	1617634716176260
GSVIVG01027917001.GENOSCOPE12X	+	16	5	9.39989e+34
GSVIVG01031736001.GENOSCOPE12X	+	9	2	39291693929150
GSVIVG01024450001.GENOSCOPE12X	+	16	3	2.73694e+20
GSVIVG01000277001.GENOSCOPE12X	+	3	1	20984316
GSVIVG01035093001.GENOSCOPE12X	-	3	1	1424902
GSVIVG01014294001.GENOSCOPE12X	+	7	1	2383989
GSVIVG01008186001.GENOSCOPE12X	-	4	1	4889723
GSVIVG01011979001.GENOSCOPE12X	-	4	1	2445494
GSVIVG01007788001.GENOSCOPE12X	+	7	1	9006926
GSVIVG01028252001.GENOSCOPE12X	+	10	3	4.95802e+20
GSVIVG01024255001.GENOSCOPE12X	-	66	6	2.64992e+35
CHR18.910	+	2	1	5483869
GSVIVG01008677001.GENOSCOPE12X	-	4	1	1145327
GSVIVG01033426001.GENOSCOPE12X	+	4	1	20820948
CHR5.1017	+	3	1	22387931
GSVIVG01033975001.GENOSCOPE12X	-	6	2	1616363716163600
GSVIVG01032831001.GENOSCOPE12X	+	12	3	4.08305e+17
GSVIVG01026953001.GENOSCOPE12X	+	37	4	1.90829e+31
CHR5.299	-	9	1	7779478
GSVIVG01009622001.GENOSCOPE12X	+	6	2	99594339959474
CHR7.136	-	100	4	3.32602e+27
GSVIVG01008562001.GENOSCOPE12X	-	9	2	851157851428
GSVIVG01029952001.GENOSCOPE12X	-	10	1	2053595
GSVIVG01021471001.GENOSCOPE12X	-	16	2	59081595907917
GSVIVG01028147001.GENOSCOPE12X	+	6	1	4202178
GSVIVG01027347001.GENOSCOPE12X	+	6	1	16082584
GSVIVG01025848001.GENOSCOPE12X	-	7	2	1123131711231360
GSVIVG01028241001.GENOSCOPE12X	+	16	2	48848864884924
GSVIVG01030008001.GENOSCOPE12X	-	5	1	8897891
GSVIVG01022018001.GENOSCOPE12X	+	66	1	4255430
GSVIVG01016507001.GENOSCOPE12X	+	5	1	3326987
CHR4.466	-	35	3	2.229e+23
GSVIVG01023936001.GENOSCOPE12X	-	57	4	2.34178e+27
GSVIVG01030473001.GENOSCOPE12X	+	20	2	59696955969662
GSVIVG01037137001.GENOSCOPE12X	-	9	1	28739947
GSVIVG01017719001.GENOSCOPE12X	+	6	1	2896572
GSVIVG01038260001.GENOSCOPE12X	-	9	3	2.47634e+23
GSVIVG01032044001.GENOSCOPE12X	-	21	3	2.3258e+23
CHR10.171	-	3	1	6752345
GSVIVG01031911001.GENOSCOPE12X	-	8	1	5312298
GSVIVG01011705001.GENOSCOPE12X	+	22	3	4.9294e+20
GSVIVG01014665001.GENOSCOPE12X	-	19	3	8.34135e+20
GSVIVG01019734001.GENOSCOPE12X	+	9	1	2831254
GSVIVG01015277001.GENOSCOPE12X	-	29	4	2.34319e+27
GSVIVG01033332001.GENOSCOPE12X	-	19	2	2139977121399720
[truncated: 7,039 more rows]
