# Supplementary material for: Candidate genes for grape white rot resistance based on SMRT and Illumina sequencing
Source: BMC Plant Biol. 2019 Nov 15;19:501. doi: 10.1186/s12870-019-2119-x (PMC6858721; doi:10.1186/s12870-019-2119-x)
Supplement: Supplementary file 11 — Additional file 11: Data S9. New transcript library from merging transcripts of known gene model and novel isoforms of SMRT [file 12870_2019_2119_MOESM11_ESM.fa]

>GSVIVT01000534001
TTTTTTACTTTGCTTTTAGTTTAATTGACCCGGTGGGTGTGGATAATAGGTTGATCTTGATGGGATTGGAGTGCTTTTGATTCTTTGTTTGCATGTCCCAATCAAAATGGGGTATGGAATTTGATTGAAAGGACATGGACTTTGGAGTGCTGGGTTTTCTGGGTTTCTCATATTTTGGCCATTTCCGCTCTGAATTTCATATATAACACTGAGTTGGGGAAAGGGGAATCTCCTGGGTGTTGCTGCTTGCTGAAAGGGGAAGCTTTCCCTGAAGCTGGATTTAAGTGAGAACAACTATGAGCAGCATCTGATGAATATAGAAGCTGAGAATTGATAAAAAGGAAGAAAGATCAGACATGAAGTTTATGAAACTTGGGTCACGGCCCGATACTTTCTATACCACCGAGGCTGTGAGGTCTGTCTCCTCAGAAATCTCTAGTGATCTCATAGTTCAAGTGAAAGGAAGCAGATATATGCTTCACAAGTTTCCTTTGCTCTCCAAGTGCTTGCGTCTACAGAGGCTATGCTCTGAATTCCATGAATCCGCACAACCCCAAATAGTCCAACTGCCCGATTTCCCAGGTGGGGTAGATGCATTTGAACTGTGCGCCAAGTTTTGCTATGGAATCACAATCACTCTCAGCGCCTTCAACATTGTGTCCGCTCGGTGTGCTGCAGAATACCTCCAGATGACGGAGGATGTTGAGAAGGGAAACCTCATATACAAGCTCGAGGTTTTCTTCAATTCCTGCATCCTTCATGGTTGGAAGGACTCAATTGTGACTCTGCAGAGCACCAAATCCTACCCTTTGTGGTCAGAAGACCTTGGAATCACAAGCCGTTGCATCGAAGCAATCGCTTCAAGGGTCCTAAGCCATCCCTCAAAGGTGAATTTACATAGACCTGTTAGTAAGGGGTGGTGGGCTGAAGACATAGCTGAATTGGGCATAGACCTTTATTGGAGAACAATAATAGCAATTAAATCCGGTGGGAAGGTACCATCTAATCTCATTGGTGATGCATTAAAAATTTATGCGTCTAGATGGCTACCCAACATTTCTAAAGATGGAACCATCATGAAACGAGCTGCCAGTTCATGTTGCAGGGGCAGAGAGAGCAGGAGGTCTTCCTCCGCCTCCCATAGCTCAAAATTGAGGGTGGCAAAGCTTGTGGATGGGTATCTTCAAGAGATAGCCCGTGATGTTAATTTGCCTCTTTCAAAGATGATAGCACTTGCTGAGGCTGTACCAGATTTTGCAAGGCTAGACCATGATGATCTATACAGAGCTATTGACATTTATCTCAAGGCACACCCAGACCTCAGCAAGAGTGAAAGGAAACGATTGTGCCGAATCCTAGACTGCAAAAAACTATCAGTGGAGGCCTGCATGCATGCAGCACAGAACGAGTTACTGCCACTGAGGGTGGTGGTGCAAGTCCTTTTCTTTGAGCAAGCTCGAGCGGCTATGGCCGGTGGCCAAGTTACAGAGCTGCCTAACAATATCAAGGCACTTCTAGCCACACACAATGTTGATCCATCAAGGCCTCCAGCGCCATTAAGCACCACAACTACAGTTGCGGCAGAGGACCAGTGGAGCATCTCTGGCCTCAAATCCCCAAAGTCTAGCCTTTCAACTTTAAGGATGAAGCTGGCGGAAGATGATGACCTGGAGGAAAATGATATCCACCCGGATGGAATTGGGAGTTCATTGGATCCTCACCTCTTGATTTCTTTTTGGTATTTTCTTGTGACTGACATACAACCGTGCTGTTAA
>chr1.848.1
ATAACACTGAGGTGGTAATAAACCCAGTAACAGTAGCTCCTAGTGTTATTTCTTTCTCCATTCCTGTTTTCTTTTTCTGTTTGAAGGATTTTCTTTTTTCTTTTTTTTCCTTTATTTTGTTGANNNNNNNNNNNNNNNNNNNNTCCATTCGTCTTTCTCAGTTGGGGAAAGTTGAATACAGGGAATGGTTGCTGTTAATTGTTCCTTTGTCTGGAGAACATTTATTTGGAGGGGGAATCTCCTGGGTGTTGCTGCTTGCTGAAAGGGGAAGCTTTCCCTGAAGCTGGATTTAAGTGAGAACAACTATGAGCAGCATCTGATGAATATAGAAGCTGAGAATTGATAAAAAGGAAGAAAGATCAGACATGAAGTTTATGAAACTTGGGTCACGGCCCGATACTTTCTATACCACCGAGGCTGTGAGGTCTGTCTCCTCAGAAATCTCTAGTGATCTCATAGTTCAAGTGAAAGGAAGCAGATATATGCTTCACAAGTTTCCTTTGCTCTCCAAGTGCTTGCGTCTACAGAGGCTATGCTCTGAATTCCATGAATCCGCACAACCCCAAATAGTCCAACTGCCCGATTTCCCAGGTGGGGTAGATGCATTTGAACTGTGCGCCAAGTTTTGCTATGGAATCACAATCACTCTCAGCGCCTTCAACATTGTGTCCGCTCGGTGTGCTGCAGAATACCTCCAGATGACGGAGGATGTTGAGAAGGGAAACCTCATATACAAGCTCGAGGTTTTCTTCAATTCCTGCATCCTTCATGGTTGGAAGGACTCAATTGTGACTCTGCAGAGCACCAAATCCTACCCTTTGTGGTCAGAAGACCTTGGAATCACAAGCCGTTGCATCGAAGCAATCGCTTCAAGGGTCCTAAGCCATCCCTCAAAGGTGAATTTGTCACATAGTTACTCCCGAAGGGGCAGGGATGATTTGTCGTCCTGTAATGGAACAGAAAGCCTGAGACATAGACCTGTTAGTAAGGGGTGGTGGGCTGAAGACATAGCTGAATTGGGCATAGACCTTTATTGGAGAACAATAATAGCAATTAAATCCGGTGGGAAGGTACCATCTAATCTCATTGGTGATGCATTAAAAATTTATGCGTCTAGATGGCTACCCAACATTTCTAAAGATGGAACCATCATGAAACGAGCTGCGTCTGACCCAGATTCTGATTCAATAGGCGAGATAACTTCAAAGCATCGGTTTCTCTTGGAATCAATAGTAAGCCTACTCCCGGCGGAAAAGGGTGCTGTTTCTTGTAGTTTCCTGCTTAAACTCTTAAAGGCAGCCAATATACTCAAAGCTTCCTCTTCTTCCAAGATGGAATTGGCCAGAAGAGTAGGAATTCAATTGGAGGAAGCAACAGTCAATGATCTGTTAATACCTTCTTTATCATATACTAATGATACATTATATGACCTAGATATAGTCATGATCATACTGGAGCAGTTCATGTTGCAGGGGCAGAGTCCCCCTATTACCCCACCGAGAGTCAAGGGGAGTTTTGAGAAGCGGAGGTCTAGGTCTGCAGAGAATGTTGATTTTGGGTTTCAGGAGAGCAGGAGGTCTTCCTCCGCCTCCCATAGCTCAAAATTGAGGGTGGCAAAGCTTGTGGATGGGTATCTTCAAGAGATAGCCCGTGATGTTAATTTGCCTCTTTCAAAGATGATAGCACTTGCTGAGGCTGTACCAGATTTTGCAAGGCTAGACCATGATGATCTATACAGAGCTATTGACATTTATCTCAAGGCACACCCAGACCTCAGCAAGAGTGAAAGGAAACGATTGTGCCGAATCCTAGACTGCAAAAAACTATCAGTGGAGGCCTGCATGCATGCAGCACAGAACGAGTTACTGCCACTGAGGGTGGTGGTGCAAGTCCTTTTCTTTGAGCAAGCTCGAGCGGCTATGGCCGGTGGCCAAGTTACAGAGCTGCCTAACAATATCAAGGCACTTCTAGCCACACACAATGTTGATCCATCAAGGCCTCCAGCGCCATTAAGCACCACAACTACAGTTGCGGCAGAGGACCAGTGGAGCATCTCTGGCCTCAAATCCCCAAAGTCTAGCCTTTCAACTTTAAGGATGAAGCTGGCGGAAGATGATGACCTGGAGGAAAATGATATCCACCCGGATGGAATTGGGAGGTCCTCTAAGCTTAAAGCTCTCTGCTCAATTCCTACTCGGCCTAAAAGAATGCTCAGTAAGTTGTGGTCCATCAATAGAAGTGCAAGCGAAAAGAATTGATTGAATTTTGTTGACTTTGGGTTGGAGATGGTAATTTGAGGGGTAACTTACAATACTCTTTTCTTTGTTTTCCTTTTCTTGTTTTTCTTTTTCCCTTTTTTTTTTCTTGAAAAATGCCTTGTAATTTTAGGGGGGGGGGGGGGGGGGAAGGATCCCAATGTGCATTGTGGGTGTAATCTATTCTAATAAGAAACAAGATTTTTGGGGACACAGGAGAGTAAATTTCTTGAGCAGCCTCAATTTATAGAAAAGGGAACACGGCTCTTAGTTGTAAATGACTAATTGGGGAC
>GSVIVT01000535001
TTCCTTTTTTTTGAAAAAAAAAATAAGATTTTTTTTTGGGTTTTCAAAAATCAGGATTTGTGGTTACCGATTTGGAGATTTCTCAGGTGTCTTTCTCTATCCCCCCTCCATTTCTCTCTCTATCTCCCTGCTGATGGATATTGAACCAGGGATGTTTTGATTTGGGAAAAATTGTAGAGAGAGAAAGAGGGAGTTTTTGGAGAGAGGGAGGTGCAAACGGCTAGAATTCCACTGCCCATTTCTGTCGAAATTAGAAGCTGATCTGTGTTTTGTTTGGAGCTGGATTTGCAAAGCATAAAAAGAGGAGAGGACGAGGAAGTGTCGACGGTAGAAAAATTCTGTGACAAAATGTTCATGTTGGGGAGTGAAGGAGATCACTATTGTTCCAAGAAGACGGATGATATCTGTGGAGATGTTTGTGGTCAGGAATCTAGCAGAGCTTTAAGCATGTCGAGACTCCGCTGCATCCTACGAGGCTTGGATTTTAAAACCTACATCTTTCTATTTGTCCTTGTCCCCACATGCTTCTTTGGTATCTACGTGCATGGGCAGAAGATATCCTACTTCCTGCGGCCACTATGGGAATCACCACCAAAACCCTTCCATGATATCACACATTATTATCAGGAGAATGTGACAATGGAGAACCTCTGCAAACTTCATGGTTGGGGGATCCGGGAATACCCAAGGCGTGTTTTTGATGCGGTGCTGTTTAGTAATGAACTGGATATTCTTACCCTGCGATGGAAAGAATTATATCCTTACATCACTGAATTTGTTCTCCTGGAGTCAAATTCAACATTCACTGGACTGCCAAAACCTCTTGTGTTTGCCAGTAATCGAGATAAGTTCAAATTTGTTGAGCCCCGGTTAACCTATGGGACTATTGGGGGAAGATTTAGGAGAGGGGAAAACCCTTTTGTTGAGGAAGCATATCAACGAGTAGCATTGGATCAACTTCTGAAAATAGCCGGTATTACAGATGATGACTTGTTGATTATGTCAGATGTTGATGAGATACCAAGCAAACACACTATCAATCTCTTGAGGTGGTGTGATGACATTCCGCCAATCCTACATCTTCGGCTGAAGAACTACCTATATTCTTTTGAGTTTTTCGTGGACAACAACAGCTGGAGGGCATCAGTTCACAGGTATCAGACTGGTAAGACTAGGTATGCACATTACCGCCAGACAGATGACATATTGGCAGATGCAGGATGGCATTGTAGCTTTTGTTTTCGCCATATCAGTGAATTCATATTCAAGATGAAAGCTTATAGCCATTTTGATCGGGTGAGGTTCTCCCATTATTTGAATCCTGAAAGAGTTCAGAAAGTAATCTGCAAGGGGGCTGACCTATTTGACATGCTTCCTGAGGAGTATACTTTCAAGGAGATCATTGGGAAATTGGGACCAATTCCTCATTCATACTCAGCTGTTCATCTTCCATCATATCTTCTGGAGAATGCTAAGAAGTATAAATTTCTCTTGCCTGGGAACTGCTTTAGAGAAAGAGAAAAGATTGACATTTCCTGGGCTTTTTCCCTTGGGAAGTTTTGTTTTGAGACTAATTTATCCATATATGTTGCAATTCAACTCCTTGATTTGTACCATTTCATTGCTTTTGGACCTCTTATTGATTATAATGTTGAATCTATTGTTACTTGCGGAAAATGCATCCCCATTAACCATCAAAGATTAGTTGTTAGGTATCAGAAGAACCGAATGCAACAGGGTGTCCGCTTCCAACAGCAGCGCTGTATCCTACACAGGAGGGAATGGCACTCAGCAAATGACTCCAACAATCATGTTTCAGGCACGCAACTGCTGGTGAAGCCATGTATTGATTCTCCTCAGCTGTTGGACGACCCCCACATCATGTTTAAGGAAGGCCACACTCTGCACCTGAGGGAATGGCACTCAGCAAATGACTCCAACAATCATGTTTCAGGTCCGCAACTGCTGCTAAAGCCACGTATCGAATTTCCACAGCTGTTGGACGACCCCCCTATCATGTTTAAGGAAGGCCACACTCTGCAATCAGGGGGATGGCATGTCAATAGCAGTCACCAAAACGGCTGGCACCACAGTGAAAAGTTGCCTATCAACTCTAACAATGATTTTGTGGTCATGCACCGTTTCCATGAAGTACATGTTCCTGTGAGAACCAGGGTGGTGCAGGTGGTGACGTATGAGCATCACACCTCTGCTAACAATTGTCACCACCAGCAGGTTTGCAATACCGAGAATAGGGGCTACCAGAAAGGTCCATGGCTGATGAAGGGCCTTGAGGAAGAGACATCTGATGTTATCAAATGTTGTAAAGGGAACCATCATCTGGTAGAAACAGGTCCTCGCTAA
>GSVIVT01000536001
ATGGATGATGCACTAGATGGACAACAAAGAGGAGAAGCAAAATGCAACATGATACCTTCTGGGAGCAAAAGGCGGCAATGGTCTGAGAAAGAAGAGGGGGCGTTGATTGAAGCTCTTCACGAATTATGCAGAGCTGGATGGAAAACAGACAATGGTGTCTTTAGAACTGGATATGCAGCTGCTTTGGAGAAAGCAATGGAAAGTAAGGTTCCTGGTAGCAATCTCAAGGCCAGCCCTCATATTGATTCAAGGCTGAAAGTATTTAAGAAGCACTGTTGTGCTATAGCTGATATGAAAGGTGCAGCTGGTATTCATTGGGACAATGAGGACCACATGGTGCTGTGTGACAATGATGATGTATGGCAGCAATGGGTTGAGTCACCCATATGCCAAGGGGTTAAGAAACAAGCCATTTCCTTACTATGATGACCTCTGTATCATTTTTGGCAAGAATGAAACAAATGGAAAAGGTGTTGAAATGGCAACTGGTGGTGCCAAAGCCTTGG
>GSVIVT01000538001
AAAGCTGTGTTGGGAAAACTGAATTTGCTTCTTATAGCTCTACCTTCTCTCATACTCTTTTTCTCTCACTATTCTCAATTCACTGTTTCTTTTGGAAATTGGGCAGAAGAATTAGAGCGAGAGGTTTTCCTGAAGATGGGGCTCTCCAATTTCCACAGCCCAGCTGAAGGTGTGCTTCCTGTGCTAGTAATGAACACGGTTATGTCAGTGGCTCTGTTGAAGAATATGGTGAGATCTGTGCTTCAAGTGATGGGTGCTAATGGGAGCTCTCCCAATTTAGAGGAAGACCCATCAAATGAAGAGTACTCACCAATGTCAGAGAATGCCAAGGAGAGAAGAGTATCAGTAACCCAGTTCAAGTCTTTGAGTCACAGCAGTGGCACTGGCACTGGATGGTGTTCTTCAATGGATTGTTGTGTGTGTCTGTGTAGGTTTGAAGCCGAGGAGGAGGTTAGTGAGTTGTCTTGCAAGCATTTCTTCCACAAGGGTTGCTGGGAAAAGTGGTTTGATAACAAGCATAGTAGCTGCCCTCTATGTAGGTCTATCCTCTAAACGATAAGGTAAGTGGGCATGTAGGGTTTTTGGAGGAATACTTTTGTTTTGTCTTGTACTTTTTTCCTCTTCATGTTAGTTTTGAAAATGCTCAGGGAATGTAGTGCGACCGCTTAATGTATGTGTATGAAAGTATCAAAAGATTTCAAATAAAGAACTAATGAGGGGTTGAAGCTAGCATCTTAACATCTCTTATGTATGGTTTC
>chr1.847.1
AAAGCTGTGTTGGGAAAACTGAATTTGCTTCTTATAGCTCTACCTTCTCTCATACTCTTTTTCTCTCACTATTCTCAATTCACTGTTTCTTTTGGAAATTGGGCAGAAGAATTAGAGCGAGAGGTTTTCCTGAAGATGGGGCTCTCCAATTTCCACAGCCCAGCTGAAGGTGTGCTTCCTGTGCTAGTAATGAACACGGTTATGTCAGTGGCTCTGTTGAAGAATATGGTGAGATCTGTGCTTCAAGTGATGGGTGCTAATGGGAGCTCTCCCAATTTAGAGGAAGACCCATCAAATGAAGAGTACTCACCAATGTCAGAGAATGCCAAGGAGAGAAGAGTATCAGTAACCCAGTTCAAGTCTTTGAGTCACAGCAGGTCTAGTGTCGGCAGGAGTGAGAATGCCTGCAGTGCAGGCAGGAGTGAGAATGCCTGCAGTGCAGGCAGTAGTGGCACTGGCACTGGATGGTGTTCTTCAATGGATTGTTGTGTGTGTCTGTGTAGGTTTGAAGCCGAGGAGGAGGTTAGTGAGTTGTCTTGCAAGCATTTCTTCCACAAGGGTTGCTGGGAAAAGTGGTTTGATAACAAGCATAGTAGCTGCCCTCTATGTAGGTCTATCCTCTAAACGATAAGGTAAGTGGGCATGTAGGGTTTTTGGAGGAATACTTTTGTTTTGTCTTGTACTTTTTTCCTCTTCATGTTAGTTTTGAAAATGCTCAGGGAATGTAGTGCGACCGCTTAATGTATGTGTATGAAAGTATCAAAAGATTTCAAATAAAGAACTAATGAGGGGTTGAAGCTAGCATCTTAACATCTCTTATGTATGGTTTCTGATCTCTGCTTGCAAAGAATTATTTTTCCCATGTTCCTTTTAGTGTGTTTTCTCAGCAATGGATTCGACCCCTCTTCTGGTTTGCTAGAGACCCCATCCCATCCCATCCCATCTCATTCCTGTTGTGATTTCCTGATATCAACTTTAGGGAAAGAGGGTTATCATTACTTACTGGAGCTGCAAATCATAAGTGGACAAATCAGATCAGGTCATGATATCCCAGTATGTGGGTCTGATTTGGTTGGGGGCCACATCCAATGTTGTCCTCGATCTCTAATCAGTGCCAAATCTGCCGAAACTAGGTATAGGAGACGAGGATGTGTGTTGGCTTGCACCATACATAATTTTGCTGCTTCTACCGTGGAGGGGACTTCTTCTGACTCCCAGGCCAATACCCGCAACTTGGCCCACGGATGGGAGCTTCAAGAGGGCAGGAAAGGTCACTATCAGTAAATTATTGTAGCTGGAAACCGTAAAATTAATTGCAAAGCATTTGGTGTAGACCTCAGACTGAATTCTAGGGCTTTGTTCTACTGGATCAGCCTTGGCCACTTGGCTGGCCTTCTAGACCAAAAGATCTGGAAGATGTTGAAGTTACATTTTACCCGAAGAACTTTGAGTTGTACAGCATCTTCTTCTGATAGATTCAACTCTAAAAATAAAACTATACTTTGATG
>chr1.847.2
AAAGCTGTGTTGGGAAAACTGAATTTGCTTCTTATAGCTCTACCTTCTCTCATACTCTTTTTCTCTCACTATTCTCAATTCACTGTTTCTTTTGGAAATTGGGCAGAAGAATTAGAGCGAGAGGTTTTCCTGAAGATGGGGCTCTCCAATTTCCACAGCCCAGCTGAAGGTGTGCTTCCTGTGCTAGTAATGAACACGGTTATGTCAGTGGCTCTGTTGAAGAATATGGTGAGATCTGTGCTTCAAGTGATGGGTGCTAATGGGAGCTCTCCCAATTTAGAGGAAGACCCATCAAATGAAGAGTACTCACCAATGTCAGAGAATGCCAAGGAGAGAAGAGTATCAGTAACCCAGTTCAAGTCTTTGAGTCACAGCAGGTCTAGTGTCGGCAGGAGTGAGAATGCCTGCAGTGCAGGCAGTAGTGGCACTGGCACTGGATGGTGTTCTTCAATGGATTGTTGTGTGTGTCTGTGTAGGTTTGAAGCCGAGGAGGAGGTTAGTGAGTTGTCTTGCAAGCATTTCTTCCACAAGGGTTGCTGGGAAAAGTGGTTTGATAACAAGCATAGTAGCTGCCCTCTATGTAGGTCTATCCTCTAAACGATAAGGTAAGTGGGCATGTAGGGTTTTTGGAGGAATACTTTTGTTTTGTCTTGTACTTTTTTCCTCTTCATGTTAGTTTTGAAAATGCTCAGGGAATGTAGTGCGACCGCTTAATGTATGTGTATGAAAGTATCAAAAGATTTCAAATAAAGAACTAATGAGGGGTTGAAGCT
>GSVIVT01000540001
GAAAACCAAATGAGACTATGAGGCTTATTGTAACAATTTCTGTTGGAGTTGTTTTTGGCTTTCTAATAGGAATATCTTTTCCAACTTTGTCAATAACTAAGCTGAATCTCCCATCCAGCCTTCTTCCCAACGTTGATATCGCTTACATTCGGGACAAAAGTTCAGGCTTTTCAACCCAAGCACTGTTGGATGCTTTGTCTTCTGCAAAGTACAACAGAACACAAGCTCAAAATTTAAATGGCACCTCAAAGATTTGGGCCCCTTCAAATCCTCGGGGTGCAGAAAGACTACCACCAGGCATTGTTGCAGCTGAGTCAGACTTCTACCTCCGTAGATTGTGGGGTAAACCTAGTGAGGACCTGACTATCAAACCAAAGTATCTTGTAACATTTACTGTTGGTTATGATCAGAAAAAAAATGTCGATGCAGCAGTTAAAAAGTTCTCTGAGGACTTTACCATCCTTCTATTTCATTATGATGGTCGAACAACTGAATGGGATGAATTTGAGTGGTCAAAGAGGGCCATTCATGTGAGCGTTCGGAGACAAACAAAATGGTGGTATGCCAAAAGGTTTCTGCATCCTGACATTGTGGCGCCATATGACTATATATTTATCTGGGATGAAGATCTAGGAGTTGAGCATTTTAATGCAGAAGAATATATAAGACTAGTGAGGAAATATGGCTTGGAGATTTCACAACCTGGTTTAGAACCTAATAAAGGGTTAACATGGCAGATGACAAAGAGAAGAGGTGATCGTGAAGTCCACAAAGAAACAGAGGAGAAACCGGGCTGGTGCCCTAACCCACATTTGCCTCCCTGTGCAGCGTTTGTTGAGATCATGGCTCCTGTATTTTCTAGAGATGCATGGCGGTGTGTGTGGCATATGCTTCAGAATGACCTGGTACATGGTTGGGGTCTTGACTTTGCTCTCAGAAGATGTGTAGAGCCTGCCCATGAGAAAATTGGAGTCGTAGATTCTCAATGGATCGTTCATCAAACTGTTCCCTCGCTTGGGAACCAGGGGCAAGCGGAGAATGGGAAGGCACCATGGCAAGGGGTGAGGGAGAGGTGTAAAAAAGAGTGGACCATGTTTCGAGTTCGCATGACCAATGCCGAAAAAGCATATTACAAGGAGATGGGAATTAATCCTACCAATTCCACAGCTGACTAGGGGATGACCCTCACAGAAGCTGACCTGTATACAATCATAATTACCACTGTTCTTAGGGTTTTTTATTTTATTTTATTTTATT
>chr1.846.1
AACCCTGTCCCTTTTCCCTCTTTTTTCTTTTCCGTATATAATACTAATCTTGAATCTTTGATTTCCCAAAGTTCACGAGAAAATTATTCATTCCCTTTTCTCCAGAAAATTCCTCGTTTTCTCCTTTTCTTTTTCTTTTTTATTTAATTTCTTCAGCTTTCCCTTTTGTCTTTTGGTGTCTTGGGGAGATTTCGAAAAGCCCGTCACGAAGTTTTTAAAAAGAGTTGAAGCTGTAGGACTCTCGTGATTCGGAGCTTTTTATGCTTTCAGTTCGCCGGATCTTGGTCGTCTTCTTCGCCCTTTGTTCAACGTGATTTTCCTGCTGGAGCAGGTCTTTCTATCTATATTGCAGCTTCTCTTGTTTTGAAGATAGAGACAGAAGATTGTAAATACAATGAGAAATGTTGGACGCAGTGTAATTGTTAGAAAACCAAATGAGACTATGAGGCTTATTGTAACAATTTCTGTTGGAGTTGTTTTTGGCTTTCTAATAGGAATATCTTTTCCAACTTTGTCAATAACTAAGCTGAATCTCCCATCCAGCCTTCTTCCCAACGTTGATATCGCTTACATTCGGGACAAAAGTTCAGGCTTTTCAACCCAAGCACTGTTGGATGCTTTGTCTTCTGCAAAGTACAACAGAACACAAGCTCAAAATTTAAATGGCACCTCAAAGATTTGGGCCCCTTCAAATCCTCGGGGTGCAGAAAGACTACCACCAGGCATTGTTGCAGCTGAGTCAGACTTCTACCTCCGTAGATTGTGGGGTAAACCTAGTGAGGACCTGACTATCAAACCAAAGTATCTTGTAACATTTACTGTTGGTTATGATCAGAAAAAAAATGTCGATGCAGCAGTTAAAAAGTTCTCTGAGGACTTTACCATCCTTCTATTTCATTATGATGGTCGAACAACTGAATGGGATGAATTTGAGTGGTCAAAGAGGGCCATTCATGTGAGCGTTCGGAGACAAACAAAATGGTGGTATGCCAAAAGGTTTCTGCATCCTGACATTGTGGCGCCATATGACTATATATTTATCTGGGATGAAGATCTAGGAGTTGAGCATTTTAATGCAGAAGAATATATAAGACTAGTGAGGAAATATGGCTTGGAGATTTCACAACCTGGTTTAGAACCTAATAAAGGGTTAACATGGCAGATGACAAAGAGAAGAGGTGATCGTGAAGTCCACAAAGAAACAGAGGAGAAACCGGGCTGGTGCCCTAACCCACATTTGCCTCCCTGTGCAGCGTTTGTTGAGATCATGGCTCCTGTATTTTCTAGAGATGCATGGCGGTGTGTGTGGCATATGCTTCAGAATGACCTGGTACATGGTTGGGGTCTTGACTTTGCTCTCAGAAGATGTGTAGAGCCTGCCCATGAGAAAATTGGAGTCGTAGATTCTCAATGGATCGTTCATCAAACTGTTCCCTCGCTTGGGAACCAGGGGCAAGCGGAGAATGGGAAGGCACCATGGCAAGGGGTGAGGGAGAGGTGTAAAAAAGAGTGGACCATGTTTCGAGTTCGCATGACCAATGCCGAAAAAGCATATTACAAGGAGATGGGAATTAATCCTACCAATTCCACAGCTGACTAGGGGATGACCCTCACAGAAGCTGACCTGTATACAATCATAATTACCACTGTTCTTAGGGTTTTTTATTTTATTTTATTTTATTTAATAATAGCAATCATTTTTTAGTATCCCAGAGGTTACTGATGAGAGTGCTTTGATCTTCCATGCTGCTAGAAGTGAATGGGTACCCGGGTGGCAGGTGAAAGAGAAAAAAGGTCAATTATTCGTTTCTATCATCGTCTATTCATTTTTGTTCTCTCTTTCACACATTGATATGTAGACATTAAATGGGCAAGAAAGTTCCTCCTTCATGGGCCATTATAGATGAAATATGAATCAAAGTTAATG
>chr1.846.2
TTCGGAGCTTTTTATGCTTTCAGTTCGCCGGATCTTGGTCGTCTTCTTCGCCCTTTGTTCAACGTGATTTTCCTGCTGGGTATGTTTTGAGTTCATTTGGTTGCTGGGAAAATGCAGGAAAAGGGAAGGAGGAGATCATGAATCCTTTTGAATTAGCAGGTCTTTCTATCTATATTGCAGCTTCTCTTGTTTTGAAGATAGAGACAGAAGATTGTAAATACAATGAGAAATGTTGGACGCAGTGTAATTGTTAGAAAACCAAATGAGACTATGAGGCTTATTGTAACAATTTCTGTTGGAGTTGTTTTTGGCTTTCTAATAGGAATATCTTTTCCAACTTTGTCAATAACTAAGCTGAATCTCCCATCCAGCCTTCTTCCCAACGTTGATATCGCTTACATTCGGGACAAAAGTTCAGGCTTTTCAACCCAAGCACTGTTGGATGCTTTGTCTTCTGCAAAGTACAACAGAACACAAGCTCAAAATTTAAATGGCACCTCAAAGATTTGGGCCCCTTCAAATCCTCGGGGTGCAGAAAGACTACCACCAGGCATTGTTGCAGCTGAGTCAGACTTCTACCTCCGTAGATTGTGGGGTAAACCTAGTGAGGACCTGACTATCAAACCAAAGTATCTTGTAACATTTACTGTTGGTTATGATCAGAAAAAAAATGTCGATGCAGCAGTTAAAAAGTTCTCTGAGGACTTTACCATCCTTCTATTTCATTATGATGGTCGAACAACTGAATGGGATGAATTTGAGTGGTCAAAGAGGGCCATTCATGTGAGCGTTCGGAGACAAACAAAATGGTGGTATGCCAAAAGGTTTCTGCATCCTGACATTGTGGCGCCATATGACTATATATTTATCTGGGATGAAGATCTAGGAGTTGAGCATTTTAATGCAGAAGAATATATAAGACTAGTGAGGAAATATGGCTTGGAGATTTCACAACCTGGTTTAGAACCTAATAAAGGGTTAACATGGCAGATGACAAAGAGAAGAGGTGATCGTGAAGTCCACAAAGAAACAGAGGAGAAACCGGGCTGGTGCCCTAACCCACATTTGCCTCCCTGTGCAGCGTTTGTTGAGATCATGGCTCCTGTATTTTCTAGAGATGCATGGCGGTGTGTGTGGCATATGCTTCAGAATGACCTGGTACATGGTTGGGGTCTTGACTTTGCTCTCAGAAGATGTGTAGAGCCTGCCCATGAGAAAATTGGAGTCGTAGATTCTCAATGGATCGTTCATCAAACTGTTCCCTCGCTTGGGAACCAGGGGCAAGCGGAGAATGGGAAGGCACCATGGCAAGGGGTGAGGGAGAGGTGTAAAAAAGAGTGGACCATGTTTCGAGTTCGCATGACCAATGCCGAAAAAGCATATTACAAGGAGATGGGAATTAATCCTACCAATTCCACAGCTGACTAGGGGATGACCCTCACAGAAGCTGACCTGTATACAATCATAATTACCACTGTTCTTAGGGTTTTTTATTTTATTTTATTTTATTTAATAATAGCAATCATTTTTTAGTATCCCAGAGGTTACTGATGAGAGTGCTTTGATCTTCCATGCTGCTAGAAGTGAATGGGTACCCGGGTGGCAGGTGAAAGAGAAAAAAGGTCAATTATTCGTTTCTATCATCGTCTATTCATTTTTGTTCTCTCTTTCACACATTGATATGTAGACATTAAATGGGCAAGAAAGTTCCTCCTTCATGGGCCATTATAGATGAAATATGAATCAAAGTTAATGCTAGCAATCCTGG
>GSVIVT01000541001
ATGATTTCTGTTATTAGTCCTAAAAGTTCACTTATTAGGACTGTAATTAGTCTAATCTTGAAGGCGGTTCGGCGGTTTAGTTTCGCCGGATCTTGGTCGTCTTCTTCGCCCTTTGTTCAACGTGATTTTCCTGCTGGAGCAGGTCTTTCTATCTATATTGCAGCTTCTCTTGTTTTGAAGATAGAGACAGAAGATTGTAAATACAATGAGAAATGTTGGACGCAGTGTAATTGTTAG
>GSVIVT01000542001
ACTCCATTTGGGGTCTGATCGAAAACAATGCTCCTCTCTGCAGTTACGCCCCAGACCCTCGTCGGTAACTCCGGCTCCAACACCACCTCCAGCAACTGTAATCTCCTCGTCTGCCCTAATAACCACAAAGTCCACAGCTTTTGCAGGCCGAACGGTTTTACTCAGAAGCCACTCATTCTCACCAACTCTTCCAATTCACTCGCCAACAACACCTCCCAGCTCCAAAACCCTAACTCCAACTCTAAGACGCTTCGTCATGACAGCCTCACTGATTCTGATGAAACTGAGGGAGCCATGGTTGCTTCGGCCTCCGCGGTGGCATCGGCCATACGCAGAGCTTCCACATCTCCTGTCGATTTCATCCAGAGGATCGAGAAGAATCAAAAGAACGGCCTGGTACTACCCAGCCCGGACTTTCAGAGACTCTGTCTCGAGCAATTGGACCTGTTTCACAGAATCGTTGATCCCAATGCCCTGCTTTCGGTCTATGTAAGGCCAGCTGGTAGTTATGTTATGGATCGTCTCGAGCTGCGTAGAGTTACTTTTTATCCAGGAGTTAATGGAGCTGACATTGTGATATTAGTTGGAAATTTTAGTATCCCGACAGGCTTTCGAGTGGCTGAAGCTGCCCTCTCTAATCAACAAGCAGAAGTTATACCAGAGTGTAGAGCTGTGGTTTTTCCTATGGTCAAACACCCATTTGTTGTGGGGTTTTTGGTTGCTGAGCTTCCAATGGTGGAAGATGAAAGGGAAAGGCACCCGGTAACACATTGCACCTCTCCCGATGAATCTTATGCTTTGCCTCCGCAATCAGATATGAAGTTAGGGGAAATTCAGGCTCTAGAAGAAGAAGGACTGAAATCTTACAAGTTTACCGAGGAGCAGAGATTAAATGCGATCAACATTTCTCGCTCTCTAGCAATGGCTTATGTTATGGATCAGAAAGCAATGTTACTCCAACAATCATCCTGGCAAAATAATGTCAGGATGAGTGATTTGGTTGAGCAAATCCGTGGTCCTCTTTCCAGTATTCGAACTTTAAGTAAAATGTTATCTCTTCACATGAAGAGAAGTGAGATTGCTAATGATATTGTTGAAGACATAGTGGTGCAAGGTGATCGCATGAGAGATGCCCTTCAACAACTGCAGGATGCTGTTCACCTGACAAAGGCTAATATAGTGCGATACAATGAGGAAACATTGAAGAAAATGTACAAATCAACTTATGCCCATGCTGATTCAGTTAATCAATTATCAGATAACTTTTGGAGGGAAACTTCCAGTAGTAAGGCAGAAGAATCTGGTGAACCACTTTCTTTAACTTCTGCAGCCAATGATTTAGACATGCCTACACCTCCTCTTGCTCTTGCACGTGTATCACAGCATGGCATCAGACCATGCAATGTTTATGATATACTGGCAGATTTGGTTGGGGCTGTTAAACCTCTTGCTCATAAGCAACAACGTGAGGTGGAGCTAATTGGACGCTCACAAACATTGCAAGTTGCTGTTGAAGAACCTGCTCTGAGACAAGCTTTGAGCAATTTAATTGAAGGTGCATTATTGCGTACACGTGTTGGGGGAAAGGTTGAGATATTGTCTACTGGAACACCAGCTGGTGGTGCTTTTGTTGTGATTGATGATGATGGGCCTGATATGCACTACATGACACAGATGCATTCTCTCACACCATTTGGAGCAGATCTCTTCTCAGACAATATGCTTGAAGACAACATGACATGGAACTTTGTTGCTGGCCTGACTGTTGCTTGTGAGATACTTGAGAGTTATGGCTGTGTTGTCCATGTCATATCACCACGTTCTACAGATGCTGCCCTTGGAGCTGGTGGCACTCGTGTAAAAATCTTGTTACCTTCTCTTGATGCTGCTTCTGATCTAAATAGCTCCTAGAACAAAACTGGGACTGTCTGCTATACAGGCCATTCCGTTAAACATAAAACGAATTTCTTTGTCCAGTTTGAGAAATGACAAAGAATGAGTTGTTGGCAGATGCAGTGAGTTTTTGCCGGTTCAATGCATCCTCTTTATCTGTTATTTGTGGGGATTTTGTATAGTTTGCTTTATTCTTATTGCTGCATATGCAGCCAAAAGAGATTGTTGTAAATAACAAGCTTTTAGAGTTTACTGGAAATTACAGTAGTTGATAGATACTGTTTAATGATACTATAAA
>chr1.845.1
ATTTGGGGTCTGATCGAAAACAATGCTCCTCTCTGCAGTTACGCCCCAGACCCTCGTCGGTAACTCCGGCTCCAACACCACCTCCAGCAACTGTAATCTCCTCGTCTGCCCTAATAACCACAAAGTCCACAGCTTTTGCAGGCCGAACGGTTTTACTCAGAAGCCACTCATTCTCACCAACTCTTCCAATTCACTCGCCAACAACACCTCCCAGCTCCAAAACCCTAACTCCAACTCTAAGACGCTTCGTCATGACAGCCTCACTGATTCTGATGAAACTGAGGGAGCCATGGTTGCTTCGGCCTCCGCGGTGGCATCGGCCATACGCAGAGCTTCCACATCTCCTGTCGATTTCATCCAGAGGATCGAGAAGAATCAAAAGAACGGCCTGGTACTACCCAGCCCGGACTTTCAGAGACTCTGTCTCGAGCAATTGGACCTGTTTCACAGAATCGTTGATCCCAATGCCCTGCTTTCGGTCTATGTAAGGCCAGCTGGTAGTTATGTTATGGATCGTCTCGAGCTGCGTAGAGTTACTTTTTATCCAGGAGTTAATGGAGCTGACATTGTGATATTAGTTGGAAATTTTAGTATCCCGACAGGCTTTCGAGTGGCTGAAGCTGCCCTCTCTAATCAACAAGCAGAAGTTATACCAGAGTGTAGAGCTGTGGTTTTTCCTATGGTCAAACACCCATTTGTTGTGGGGTTTTTGGTTGCTGAGCTTCCAATGGTGGAAGATGAAAGGGAAAGGCACCCGGTAACACATTGCACCTCTCCCGATGAATCTTATGCTTTGCCTCCGCAATCAGATATGAAGTTAGGGGAAATTCAGGCTCTAGAAGAAGAAGGACTGAAATCTTACAAGTTTACCGAGGAGCAGAGATTAAATGCGATCAACATTTCTCGCTCTCTAGCAATGGCTTATGTTATGGATCAGAAAGCAATGTTACTCCAACAATCATCCTGGCAAAATAATGTCAGGATGAGTGATTTGGTTGAGCAAATCCGTGGTCCTCTTTCCAGTATTCGAACTTTAAGTAAAATGTTATCTCTTCACATGAAGAGAAGTGAGATTGCTAATGATATTGTTGAAGACATAGTGGTGCAAGGTGATCGCATGAGAGATGCCCTTCAACAACTGCAGGATGCTGTTCACCTGACAAAGGCACAATCTCTCTCTCTCTAACACGCGTGCGCCCACACACACACAGAGATGTTAAGAGAAGCTCACACCTGATTTGATCATGCCTTTAGGGTGAGGATCCTATCCAATGCATAGGATCATAAGAGATGTGCTACTCTTCTTCAAAATGACTTGTGGCAGATTCCCAAATCTATAGTTTGAGAAGATGCCTCATCAATTTTTTCGTAAAAAAATACATTATCTTTGATTATTTACTATTAAAATAATCAAATAAACATAAAACCTTAATAAAATATTAATTTTAATTTACTTTATTTTTATTTTTATTTGTCTTATTAATAAAAATACTGAAATAAAAAAAGCAAAGTGTTTTT
>chr1.845.2
ACTCCATTTGGGGTCTGATCGAAAACAATGCTCCTCTCTGCAGTTACGCCCCAGACCCTCGTCGGTAACTCCGGCTCCAACACCACCTCCAGCAACTGTAATCTCCTCGTCTGCCCTAATAACCACAAAGTCCACAGCTTTTGCAGGCCGAACGGTTTTACTCAGAAGCCACTCATTCTCACCAACTCTTCCAATTCACTCGCCAACAACACCTCCCAGCTCCAAAACCCTAACTCCAACTCTAAGACGCTTCGTCATGACAGCCTCACTGATTCTGATGAAACTGAGGGAGCCATGGTTGCTTCGGCCTCCGCGGTGGCATCGGCCATACGCAGAGCTTCCACATCTCCTGTCGATTTCATCCAGAGGATCGAGAAGAATCAAAAGAACGGCCTGGTACTACCCAGCCCGGACTTTCAGAGACTCTGTCTCGAGCAATTGGACCTGTTTCACAGAATCGTTGATCCCAATGCCCTGCTTTCGGTCTATGTAAGGCCAGCTGGTAGTTATGTTATGGATCGTCTCGAGCTGCGTAGAGTTACTTTTTATCCAGGAGTTAATGGAGCTGACATTGTGATATTAGTTGGAAATTTTAGTATCCCGACAGGCTTTCGAGTGGCTGAAGCTGCCCTCTCTAATCAACAAGCAGAAGTTATACCAGAGTGTAGAGCTGTGGTTTTTCCTATGGTCAAACACCCATTTGTTGTGGGGTTTTTGGTTGCTGAGCTTCCAATGGTGGAAGATGAAAGGGAAAGGCACCCGGTAACACATTGCACCTCTCCCGATGAATCTTATGCTTTGCCTCCGCAATCAGATATGAAGTTAGGGGAAATTCAGGCTCTAGAAGAAGAAGGACTGAAATCTTACAAGTTTACCGAGGAGCAGAGATTAAATGCGATCAACATTTCTCGCTCTCTAGCAATGGCTTATGTTATGGATCAGAAAGCAATGTTACTCCAACAATCATCCTGGCAAAATAATGTCAGGATGAGTGATTTGGTTGAGCAAATCCGTGGTCCTCTTTCCAGTATTCGAACTTTAAGTAAAATGTTATCTCTTCACATGAAGAGAAGTGAGATTGCTAATGATATTGTTGAAGACATAGTGGTGCAAGGTGATCGCATGAGAGATGCCCTTCAACAACTGCAGGATGCTGTTCACCTGACAAAGGCTAATATAGTGCGATACAATGAGGAAACATTGAAGAAAATGTACAAATCAACTTATGCCCATGCTGATTCAGTTAATCAATTATCAGATAACTTTTGGAGGGAAACTTCCAGTAGTAAGGCAGAAGAATCTGGTGAACCACTTTCTTTAACTTCTGCAGCCAATGATTTAGACATGCCTACACCTCCTCTTGCTCTTGCACGTGTATCACAGCATGGCATCAGGAAGACCATGCAATGTTTATGATATACTGGCAGATTTGGTTGGGGCTGTTAAACCTCTTGCTCATAAGCAACAACGTGAGGTGGAGCTAATTGGACGCTCACAAACATTGCAAGTTGCTGTTGAAGAACCTGCTCTGAGACAAGCTTTGAGCAATTTAATTGAAGGTGCATTATTGCGTACACGTGTTGGGGGAAAGGTTGAGATATTGTCTACTGGAACACCAGCTGGTGGTGCTTTTGTTGTGATTGATGATGATGGGCCTGATATGCACTACATGACACAGATGCATTCTCTCACACCATTTGGAGCAGATCTCTTCTCAGACAATATGCTTGAAGACAACATGACATGGAACTTTGTTGCTGGCCTGACTGTTGCTTGTGAGATACTTGAGAGTTATGGCTGTGTTGTCCATGTCATATCACCACGTTCTACAGATGCTGCCCTTGGAGCTGGTGGCACTCGTGTAAAAATCTTGTTACCTTCTCTTGATGCTGCTTCTGATCTAAATAGCTCCTAGAACAAAACTGGGACTGTCTGCTATACAGGCCATTCCGTTAAACATAAAACGAATTTCTTTGTCCAGTTTGAGAAATGACAAAGAATGAGTTGTTGGCAGATGCAGTGAGTTTTTGCCGGTTCAATGCATCCTCTTTATCTGTTATTTGTGGGGATTTTGTATAGTTTGCTTTATTCTTATTGCTGCATATGCAGCCAAAAGAGATTGTTGTAAATAACAAGCTTTTAGAGTTTACTGGAAATTACAGTAGTTGAT
>GSVIVT01000543001
CTCTCTCTCTCACCCTCTGCCTCCTGCCTCATACAGCAATGCCCATCGATTCTTCGGTTGTAGCAGACATGGACACACCTTCAGTTTCTTCTCTCACTGTTTCCTCTACTTTGAAGCGTAAAAGGCCCCCCAGCATCCAGATCCCTAAGGTCCTGCAAGAAATTCAAATATCCAGGCCGTCTACTCCTCGAAACGACGCCGTTTCTTTCTGCGGTACTGGGGTTGGTGTTTCCTCCATCAGAGGCAAGAAAAAGTTCATGGAAGATGCCCACAAGATCGTTTCTTGCTCATTCGGTAGCTCCAATAAGGGTTTCTTCGGGGTCTATGACGGGCACGGAGGTAAAATGGCAGCTGACTTTGTCGTTGAGAACCTGCATACCAACATTTTCGAAAAGTTGGAGAATTGTGCAGAAGATACGACCAAGGAGGAGGCTGTTAAAGCAGGGTATCTGAAGACAGATGAGGAGTTCTTGAAACAGGGTTTAAGCAGTGGTGCCTGCTGTGTCACAGCCTTGATTGAAGGAAAGGAAATTGTTATTTCAAACTTGGGGGATTGCAGTGCAGTTCTTTGTAGAGGGGGAGTGGCTGAAGCCCTTACAAAAGATCACAGAGCAGAACAGGAGGATGAACGGAAAAGAATAGAGGAAAAGGGAGGATATGTAGAGATCCACCGAGGAGCTTGGAGAATCCATGGGGTACTTTCCGTTTCTAGAAGTATTGGAGATGCTCATCTGAAGGCTTGGGTGTCTGCTGAACCCGACACAAAAATCCTACATTTGACTCCAGACATGCAATTTCTCGTCTTAGCTTCTGATGGACTGTGGGAAAAGGTTGGCAACCAAGAAGCTGTTGATACGGTGATGCGATCAGGGTCAATTGAAAGAAAACTAGGACCCAGTGGCGGTGGACACTTTCAAAAGGAAAACGATGGAGGATATTTTAGCGTGAACACTAGTCCGGCATCAAAGTTACGCAGGATTTCACTACTCAAGCAACCAAAGACAATGAGTCACCCACCGTCCAAGGCACGCAGGATTTCCCTGGTCAAGCGGCTAAACATGAAGACCCAGTCTCCAAGACAAGAGAAGAGCTACAAGAAGTCGTTTGCTTCTAGTAGACTTGTGGCTGCTTGTAAGGAGCTCATGAACCTTGCCCTAACAAGGGGTGGTTTGGACGACATCACAGTGATGATAATTGACCTCACATATTCTTTTACTTCAATGCATCTAGAAATTTCCTTTTCATTTCTGGTTTACTTTTGCCTCTCAGCTGACAGTAGTGCTTGTGAGCTGTGA
>GSVIVT01000544001
ATGCATGAAGCAATAGGAATTCCAGCGTGCTTTTCATCCGGTGAGAGGGCGGTTGATGATCAAGCCGCGGTTACCAGGTCAAGCCAGAGTGTGTTTATGTCAGTGTATCGGACAAAGATTGCCGGTCAGTGCCGTCTGATCACCATTACTTGGTGCAAAGATTTGTTGCTGCATGGGCTATCAGTCTCTGTTCAAGGGCCGGATGGAGACAGCCATTACCAGAGCAAGGTTGAGCTGAAGCCATGGTACTTCTGGAGAAAACAAGGCTCAAAACACTTCACAATATCCATAGAGTGCAACAACAGCCTGAACAAGAACAGCTCTTCTGGGGAGTTTGATCATGAAATGGAGATAAGAATAGATGGGCGTTTGGCCAATCATGTGAAGCACCTCCAATGGAAGTTCAGAGGTAATGAATCCGTCTATGTGAACAAAACCAGAGTGGAAGTGTATTGGGATGTCCATGACTGGCTCTTTAGTTCTGGTCCACGGCAAGGTCTGTTCATATTTAAGCCAATCTCATCATCAACACTGTTGTCGACTCAGATTGCAGATTCTACAGCAGGGGAGGAGTGTAGTGAAGGAAGGTCATCCAAGTTCTGCTCGTTTCTCTATGCCTGGAAGGTAGAATGA
>chr1.277.1
AGGGAAAGGGGAAAACCGTTTCAGAAGCTCACATATAATTGAATATTGTATGTGTTGCTCTTCCTTATTCTTTAATCTGCCTTCAAACTGCCAGTTTGGAAATTGGGTGTTTTGCTGTTGATGATGAAATGCTGCCAAGAAAACCTCTGGCAGCATCTGTGAACAGATCTTCTGGATAAGATTTTAAGCTCTCTCTACATGACCTTGATCCAATTTATTCACCCTATGTTCTCCAGTGCTTTATCTTCTGTTTAGTTAGGTTGAATTTTCCCTCTGTTTTCTATATAAACCTACTAATTCTCTTGCCCTTTAGCAGCAAATCATGCATGAAGCAATAGGAATTCCAGCGTGCTTTTCATCCGGTGAGAGGGCGGTTGATGATCAAGCCGCGGTTACCAGGTCAAGCCAGAGTGTGTTTATGTCAGTGTATCGGACAAAGATTGCCGGTCAGTGCCGTCTGATCACCATTACTTGGTGCAAAGATTTGTTGCTGCATGGGCTATCAGTCTCTGTTCAAGGGCCGGATGGAGACAGCCATTACCAGAGCAAGGTTGAGCTGAAGCCATGGTACTTCTGGAGAAAACAAGGCTCAAAACACTTCACAGTTGATGGCAAGACAGTTGATGTGGTTTGGGACCTCAAGGCAGCAAAATTCAATGGCGAGACCGAGCCACGATCAGATTACTATGTTGCAATCGTCTGCGAAGAAGAGGTTGTCTTGCTTCTTGGTGATCTGAAGAAGGATGCCTACAGAAAGACGGGCTGCAGGCCGGCTCTCATCGAGCCCACCTTGGTTTCAAGGAAAGAACACTTGTTTGGCAAGAAGAAGTTCTCAACAAAAGTGAAATTTCATGAGAAGGGGAATTTTCATGAGATATCCATAGAGTGCAACAACAGCCTGAACAAGAACAGCTCTTCTGGGGAGTTTGATCATGAAATGGAGATAAGAATAGATGGGCGTTTGGCCAATCATGTGAAGCACCTCCAATGGAAGTTCAGAGGTAATGAATCCGTCTATGTGAACAAAACCAGAGTGGAAGTGTATTGGGATGTCCATGACTGGCTCTTTAGTTCTGGTCCACGGCAAGGTCTGTTCATATTTAAGCCAATCTCATCATCAACACTGTTGTCGACTCAGATTGCAGATTCTACAGCAGGGGAGGAGTGTAGTGAAGGAAGGTCATCCAAGTTCTGCTCGTTTCTCTATGCCTGGAAGGTAGAATGAGCGGTGCTCTGAGTGCTTTGAATATACTATCTCATCATCAAGGTTATCATAGAGATCATTATAAGCAATTTGCCAAGAAATTTGAAGACGGAGATGGGTCTTCATTTGCATAATTACAATGGGGTTGTGATGATTTGCATTGGCCATTGAGCTATCTTGGAAACGAGAGAAAGGGGGCTTCGTGAGCAGCACATGTCTGCAAATGGGCCTGGGAGAATTGGGAGTCTGTTACAGCTGGAACTGACTAAAATGGGTGTGATTGGGATAGTACAGAATAGATCGCATATGTTATTGCCATGCCCACTACTTCTCCAATACCCGTTTTCGATCCACATGTTTGGTAAGCAAGAATTTTGTCTCAGATATTGTTCCTGTACAATGTGATTTTTATATTAATCATATTTTCCTGGTGTGTTAAATACTTCGACACTGAATCAACCAAGAAAAAGAAAAGGAAAAAAAGGAAAGTGTTTTATTTTTTTTTTCTTTCTTTTAATCTTTTGTAATGGATTGATGTAGATGTGTG
>GSVIVT01000545001
ATGAAAATTATTTTTCTTAATAATTTATTTTTGTTAATATTTTTCTTTTCTTTAGTACTTTCAACAAACCAAACATATGATCCTCTGATAGAAGCAAAGGAGCCGCTACATACTGGTTCCCATCAGAGCAGGTTCGGTTGGATCTCTAATTGTCCCTTTTTCACTGTATTCTCCCTCATTCATATGGAGCCTCGCTACCCCAAGCTTCTTTGCTTTAGCTTCGCGCTCGTATTTTCATTCACGTTTCTTCCAAATCCTGTATCACCCTTAAGCCCTTGTAGTTTTCCGGCTGTTTTCAACTTCGGTGACTCTAATTCAGACACCGGAGGTCTGTCGGCGGCATTCGGCCAAGCCCCTTCCCCCAACGGAGAGACCTATTTCGGCGCTCCGGCTGGACGGTTCTCCGACGGACGTCTCATTATCGATTTCATAGCGGAAAGCTTGGGATTACCATATCTGAGTGCGTACCTGGATGCGTTGGGCTCAAACTTCAGCCATGGGGCCAATTTCGCTACCGCCGGATCTACCATCAGGCCCCAGAACACCACCATGGCCCAAAGTGGATACAGCCCAATATCATTAAACGTGCAGTTTGTAGAGTTCAGTGATTTTCGAAACAGATCACAAATATTTCGCAACCGAGGAGGGGTATTTCAAGAATTGTTGCCAAAAGAAGAGGACTTTGCGGCTGCTTTGTACACATTTGATATAGGCCAGAATGATCTCACGGCTGGATACAAGCTCAATATGACAACGGAGCAGGTTAAGGCATATGTGCCTGATCTACTGGATAGCTTATCCAACATCATCAAGTACGTACACGCACGAGGAGCAAGGTCATTTTGGATACACAACACTGGCCCAGTGGGCTGCTATCCTTACGTTATGGATCGTTTTCCTATTACTGCGGCCCAGGTGGATAAGCATGGCTGCGCCAGCCCGTACAATGAGGTAGCCCAATATTTCAACAGTAGGTTAAAAGGAGCGGTGGCCCAACTCAGAAAGGACCTTCCGGAGGCTGCAATCACCTACGTGGATGTGTATTCAGTGAAGTACCGCCTCATCAGCCAAGCGAGGAAGCAGGGCTTCATGGACCCTTTTAAGGTCTGTTGTGGGCATGGTGGGAAGTACAACTACAACCAGGCTTTCAAATGCGGGGCCAAGATTAAAGTGGGTGGAAAAGAAGTTGTGATCGCGAAATCGTGCGAGAATCCGAGGGTTCGGATTAGCTGGGATGGGGTCCATTTCACGGAGGCAGCCAACAAGTGGATTTTCGATCGAATTGTGGATGGCTCGTTTTCGGACCCACCAATTCCATTGAGAATGGCTTGTCACAGGGTGGACCACTGAATTATTTGAATCCTTTTCTATCTGTCCTTTTTTTCTCCTTTTAATCTTGTAGCCAACTTTTTTAAAGTGGGACTATGGAACACAGTTTCAGTTAGCATAGTATGGTCGGAG
>chr1.844.1
AAAGAAAATAACATTGCTAATTTGTTAATGTAGAGGACGAGTGATCCTCTGATAGAAGCAAAGGAGCCGCTACATACTGGTTCCCATCAGAGCAGGTTCGGTTGGATCTCTAATTGTCCCTTTTTCACTGTATTCTCCCTCATTCATATGGAGCCTCGCTACCCCAAGCTTCTTTGCTTTAGCTTCGCGCTCGTATTTTCATTCACGTTTCTTCCAAATCCTGTATCACCCTTAAGCCCTTGTAGTTTTCCGGCTGTTTTCAACTTCGGTGACTCTAATTCAGACACCGGAGGTCTGTCGGCGGCATTCGGCCAAGCCCCTTCCCCCAACGGAGAGACCTATTTCGGCGCTCCGGCTGGACGGTTCTCCGACGGACGTCTCATTATCGATTTCATAGCGGAAAGCTTGGGATTACCATATCTGAGTGCGTACCTGGATGCGTTGGGCTCAAACTTCAGCCATGGGGCCAATTTCGCTACCGCCGGATCTACCATCAGGCCCCAGAACACCACCATGGCCCAAAGTGGATACAGCCCAATATCATTAAACGTGCAGTTTGTAGAGTTCAGTGATTTTCGAAACAGATCACAAATATTTCGCAACCGAGGAGGGGTATTTCAAGAATTGTTGCCAAAAGAAGAGGACTTTGCGGCTGCTTTGTACACATTTGATATAGGCCAGAATGATCTCACGGCTGGATACAAGCTCAATATGACAACGGAGCAGGTTAAGGCATATGTGCCTGATCTACTGGATAGCTTATCCAACATCATCAAGTACGTACACGCACGAGGAGCAAGGTCATTTTGGATACACAACACTGGCCCAGTGGGCTGCTATCCTTACGTTATGGATCGTTTTCCTATTACTGCGGCCCAGGTGGATAAGCATGGCTGCGCCAGCCCGTACAATGAGGTAGCCCAATATTTCAACAGTAGGTTAAAAGGAGCGGTGGCCCAACTCAGAAAGGACCTTCCGGAGGCTGCAATCACCTACGTGGATGTGTATTCAGTGAAGTACCGCCTCATCAGCCAAGCGAGGAAGCAGGGCTTCATGGACCCTTTTAAGGTCTGTTGTGGGCATGGTGGGAAGTACAACTACAACCAGGCTTTCAAATGCGGGGCCAAGATTAAAGTGGGTGGAAAAGAAGTTGTGATCGCGAAATCGTGCGAGAATCCGAGGGTTCGGATTAGCTGGGATGGGGTCCATTTCACGGAGGCAGCCAACAAGTGGATTTTCGATCGAATTGTGGATGGCTCGTTTTCGGACCCACCAATTCCATTGAGAATGGCTTGTCACAGGGTGGACCACTGAATTATTTGAATCCTTTTCTATCTGTCCTTTTTTTCTCCTTTTAATCTTGTAGCCAACTTTTTTAAAGTGGGACTATGGAACACAGTTTCAGTTAG
>GSVIVT01000546001
ATTCACCCTTTCCCATCTTTACCTCCGCACATTGTTTTCCATCTCCAATGGAGCTGCGCTTGAGAATACTTCTCTCTTTCATCGCCGTGGCTTTCAGCGTAGAGCCATCGAAGGTCTCAGCAACATGTGAGTTTCCGGCAGTATTTAATTTCGGAGATTCAAACTCTGATACAGGCGGTTTGTCGGCCGCATTTGGCCAGGCCGGGCCTCCCGCCGGTGAGACCTACTTCCACGCTCCTGCCGGACGCTACTCCGACGGCCGTCTCATCATCGATTTTATAGCGGAGAGTGTGGGGCTGCCATACTTAAGCGCCTTCCTTGATGCGCTGGGGTCCAACTTCACCCACGGGGCCAACTTCGCTACGGCAGGTTCCACCATTAGACCCCCCAACGCCACTCTTTCTCAAAGTGGCTTCAGTCCCATTTCCTTGAACGTTCAGTGGTACGAGTTCCACGATTTTCACCGTAGGTCCCAAATCATTCGTAACCGAGGAGGAGTTTTCAGTCAGCTGATGCCCAAGGAAGAATCCTTTTCCCGTGCTTTGTACACCTTTGACATTGGTCAGAACGATCTCACTTACGGTTACTTCAGTAACATGTCCACCGATCAAGTCAGAGCCTACGTCCCTGACGTTCTGGATCAGTTCAGGACTGTCATTAAGGATATTTACGACCAAGGAGGTAGGTCATTCTGGATCCACAACACAGGTCCGGTTGGGTGCCTACCTTATGTTATGGACCGGGTCCCAATCACAGCCGGACAAGTGGACAAATACGGTTGTGCGGATCCCTTCAATGAGGTGGCTAAATACTTCAACCTTAAGTTAAAGGAAATGGTACAGAAACTGAGGCAAGAGCTTCCGGAGGCTGCAATCACCTACGTTGATGTATATAGCGTGAAGTACACCCTCATTACCAAAGCAAAGAAATTTGGATTTGTACAACCGTTGAGAGCGTGTTGCGGGCACGGAGGGAAGTACAACTACAACATCCATGTGGGATGTGGAGGGAAGGTGAAGGTGGACGGGAAAGAGGTTGTGGTGGGATCGTGCAAAGATCCATCGGTTAAGATTAACTGGGATGGGGTCCACTTCACTGAGGCAGCAAATAAATGGATCTTTGATAAGATCGTGGGGGGTGAATTTTCGGACCCACCAATCCCATTGAATATGGCCTGCCAAAGGCACCCTGCCCAATGACTACCTTCGGTTTCTACTGTCTAAATTAATGGAATGTTAACCTTCTCTTCTCCCATTAATGTTTGAGGAGGTGCTTTCCATGTGGTATTTCAGTTATCGTGTTGGTAAATTATTGTTTTTTTTTTTAAATTCAACCAAAATTTCAATTTACTAACTTCAAATGAATTTCAGATT
>GSVIVT01000547001
GTCCCTCACTCCCTTCTCAACCTTTACCATATCCTCTCTCCTATGGACTCTACTCTTTTCTTTCTGACACTCACAATTTCTGTGAGTTCAGTCCCGTGGTTGGTGTTGGCCACAGCCACAAGCTGTGATTTTCCGGCCATATTCAACTTCGGAGACTCAAATTCCGACACGGGTGGCTTGTCAGCAGTCTACGGCCAGGCCCCTCCACCCAATGGGGAGACATTTTTCCACAAGCCCGCCGGACGATACTCTGACGGCCGTCTCGTGATCGATTTCATGGCGGAGAGATTGGGACTACCGTACTTGAGCGCCTACCTTGATGCGGTGGGCTCCAACTTCACCCATGGGGCCAACTTTGCTACCGCAGGCTCCACCATTAGGCCCCAGAATACAACCTTTCAGCAAACTGGCTACAGCCCTATTTCCTTAAATATTCAATTCTACGAGTTCAACGACTTTCATCGTAGGTCACAGACTTACCGGAACCAAGGAGGAGTTTTCGAGAAACTCTTGCCAAAGGAGGAGTTTTTCTCCCGTGCTTTGTACACCTTTGATATTGGCCAGAATGATCTCACGGCTGGTTACTTCCTCAACATGTCTGGTGATCAAGTTAGAGCCTACGTTCCTGATCTAATGAACCAGTTCAAAACTATCATTCAGTACGTGTACGATCAAGGAGGTCGATCATTCTGGATACACAACACAGGTCCCGTTGCCTGTCTACCGTATATCCTGGACCGCCTACCAATCACAGCTGGACAAGTGGACCACATTGGTTGCGTGGGTCCAGTCAATGACGTGGCCAAATACTTCAACACTAAATTAAATGAAACCGTGGTGGAACTCAGAAAGCAGTTCCCACTGGCTGCAATCACCTACGTTGACGTGTACTCAGTAAAATACACCCTCATCAGCAAAGCAAAGGAACTTGGATTTGTGGAACCACTGAAAGCTTGTTGTGGGCCTGGTGGCAAATACAACTACAACGTGAAGGTGGGTTGTGGGTGGAAGGGAGTGGTGGATGGCAGAGAAGTTGAGGGGACATCATGCAAAGATCCAACGGTCAAAATTAACTGGGACGGGATCCACTACACGGAGGCGGCCAACAAATGGGTCTTTGATCAGATTGTGGGCGGAGCATTCTCGGACCCACCTGTTCCACTAGCAATGGCCTGTCATAGGCAATAGGCAATAACTTAAGTGTCGTGAACCGTCTCACTCCCTCCTTATGAAAAATTTGAATATCACAACACTCTGCTTCAAGAATAATAGTGTCGGTAAGACATTAAGGCTTCCTGTTACGAAAAGAGCATTATCAAATAAAAAATTTATATATTGTTACCTTCATTCA
>chr1.842.2
ACTCCCTTCTCAACCTTTACCATATCCTCTCTCCTATGGACTCTACTCTTTTCTTTCTGACACTCACAATTTCTGTGAGTTCAGTCCCGTGGTTGGTGTTGGCCACAGCCACAAGCTGTGATTTTCCGGCCATATTCAACTTCGGAGACTCAAATTCCGACACGGGTGGCTTGTCAGCAGTCTACGGCCAGGCCCCTCCACCCAATGGGGAGACATTTTTCCACAAGCCCGCCGGACGATACTCTGACGGCCGTCTCGTGATCGATTTCATGGCGGAGAGATTGGGACTACCGTACTTGAGCGCCTACCTTGATGCGGTGGGCTCCAACTTCACCCATGGGGCCAACTTTGCTACCGCAGGCTCCACCATTAGGCCCCAGAATACAACCTTTCAGCAAACTGGCTACAGCCCTATTTCCTTAAATATTCAATTCTACGAGTTCAACGACTTTCATCGTAGGTCACAGACTTACCGGAACCAAGTTAGAGCCTACGTTCCTGATCTAATGAACCAGTTCAAAACTATCATTCAGTACGTGTACGATCAAGGAGGTCGATCATTCTGGATACACAACACAGGTCCCGTTGCCTGTCTACCGTATATCCTGGACCGCCTACCAATCACAGCTGGACAAGTGGACCACATTGGTTGCGTGGGTCCAGTCAATGACGTGGCCAAATACTTCAACACTAAATTAAATGAAACCGTGGTGGAACTCAGAAAGCAGTTCCCACTGGCTGCAATCACCTACGTTGACGTGTACTCAGTAAAATACACCCTCATCAGCAAAGCAAAGGAACTTGGATTTGTGGAACCACTGAAAGCTTGTTGTGGGCCTGGTGGCAAATACAACTACAACGTGAAGGTGGGTTGTGGGTGGAAGGGAGTGGTGGATGGCAGAGAAGTTGAGGGGACATCATGCAAAGATCCAACGGTCAAAATTAACTGGGACGGGATCCACTACACGGAGGCGGCCAACAAATGGGTCTTTGATCAGATTGTGGGCGGAGCATTCTCGGACCCACCTGTTCCACTAGCAATGGCCTGTCATAGGCAATAGGCAATAACTTAAGTGTCGTGAACCGTCTCACTCCCTCCTTATGAAAAATTTGAATATCACAACACTCTGCTTCAAGAATAATAGTGTCGGTAAGACATTAAGGCTTCCTGTTACGAAAAGAGCATTATCAAATAAAAAATTTATATATTGTTACCTT
>GSVIVT01000548001
AACCTCTGTAATCCCATGTACCACTATCCATCACTTATCTAATTAGCCCAAAAATATAGCCAAGAAATTACAAGTTAAAGCTCTTGTTTACATAAATTTCTATTACACTTTCAGGTTTAGTATGGCAGCAGCTGCGGTAATTGGAGTTGTTTTGGTTGCTCTACTCTCAGTTTTCTATGTGAATTGGAGACTTGACCGATCTAGTGGTTGCCACTTTCCGGCTATTTACAACTTTGGTGATTCAAATTCTGACACGGGCAGTGTTTCGGCTGTACTCCGTCGGGTTCCTTTTCCAAACGGGCAGAACTTTGGCAAACCATCTGGACGGTATTCTGATGGGCGCTTGATCATTGATTTTATAGCTGAAAACTTGGGATTACCTTACTTGAATGCATATCTAGATTCTATTGGAACGAGTTTCAGACATGGAGCAAATTTTGCTGCCACTGGGTCCACAATTCAGCCACCTCATCTCAGAATGTTTGAGGAAGTTTGTTACCCCCTTTCTCTCAACATTCAGCTACTGCAATTTGCACAATTCAAAGCTCGCACTACTCAGCTATACCCACAAGTTCAAAACTCGGACATTAAAAACACTCTCCCAAGACCGGAGGACTTCTCAAAGGCTCTTTACACTATGGATACTGGACAAAACGATCTTCATGATGGGTTTACCTCAATGACGGTAGAGCAAGTGCAGAAATCCATTCCAAACATAATCAATCAATTTTCTCAGGCCATAGAGCAACTCTACCAACAAGGAGCAAAAATATTTTGGATACACAATACAGGTCCCATTGGCTGCTTGCCCTTCTTTGTTATAAATTATCCTCCAAAGCCTGATAATGTTGACCAAACTGGCTGCATTAAGTCCTACAATGAGGTGGCTCAGGAGTTCAACAGGCAGCTTAAGGACATGGTGTCCCAACTAAGGAGCAAACTTGGAGATGCTCTACTTACTTACGTCGACATCTACTCAGCTAAATATTCCCTAATCAGTGAAGCCAAGATACATGGTTTTGTTGATCCTTTTGGGCAATGTTGTGGGCAAAATGGGAAGTTTCGAGAATGTGGGAAGAAGGCCGTAGTGAATGGGACTGAAGTTGATGGTGCCTCTTGTACTAATCCTTCAGAATACGTTAGCTGGGATGGCGTACATTATACTGATGCTGCAAACCAGTGGGTGGCCGGACACATTCTCAATGGTTCACTGTCTGATCCTCCACTCCCCATCTCTGAAGCATGTCACAAGCCTCTTCACTTGGAGCTGAAATAA
>GSVIVT01000549001
ATGTCGAAAGCTTGGGGAGGGGCCGGTGCCTGGGCGGCCGATGCTGAGAGGGCCGAAGCCGAAGAGCGTGAGCAAGCCGAAGAGCGTCAGCAAGCGGCGGCGGCCGCTGCGGCCGGTTCTCAGGGCTTCCCTAGCCTGAAAGAAGCCGTCGCCAAGCCCAAGAAGAAAAAGATCAGTCTCATGGAGTTCACGATGGGCGTTTACACCGATTCGGGAGGCGACGCGCGCCGGGATTCGCCGATGGAGGCTTCGGATTTTGATCAACCTTCTAGGGCCGATGAAGTTGATAACTGGGCAATGGCAAAGAAACCTCTTCCTTCGCATTCGTCACTTCCTGCTAGAACTTCCAACATCGGTCCGGGGTTTCGCGACTCTGGCCCAGAGCCAGATCGGTGGAGTAGGGGAGGATTGCGAGAGGGTGATCGTGAGCGCCCCCGATTGGTTTTGGATCCACCAAAGGGAGAAGTGGTGGGCAGCGAACCAGCAAGGTCGAATAGGCCCAATCCTTTTGGAGCAGCTCGACCTAGGGAAGAAATTTTGGCTGAAAAAGGATTGGATTGGAAGAAGTTGGATTCAGAAATTGAGGCTAAGAAGACAAGTAGGCCAACTAGCTCGCACTCCAGTAGACCTTCGAGTGCACAGTCTAGCCGGTCTGAGGGTCCAATCATACAGAGTTTGGATGGAGCAGCAAAGCCTCGGCCAAAAGTGAACCCTTTTGGAGATGCCAAGCCTAGGGAGGTTTTGCTTGAAGAGCGAGGTAAGGATTGGCGGAAGATTGATAGGGAATTGGAGCATCGAGGTGTTGACAGGCCTCAGACAGAGGAAGAAAAGCTTTTAAAAGAAGAGATAGAGCAGCTAAAGAAAGAATTACAGAATGAGTTGGGTAACAGTGAAGCTGCACTAGCGTCTGGAGGGGCCCAGACCAGTTTACGTGATGAAATTGCTAGCAAAGAAAAAGACTTAGAACAGCTGATCCGCGATTTGGATGACAAAGTTCGTTTTGGTCAGAAAGCCATTGAAAGGCCTGGGTCTGCAGCAGGCAGAGTAGCTGTCTTTCCTGAGAGACCACCCTCTCAGTCTGGATCAGTTGAGGAGTTCAGAAATACAGAGTTCATGGAGAGGCCTCGATCACGTGGTACAGGAGATTTGTGGACAAGACCTGTTGATGACAGAAGAGCTTTCCAAGGTGGTAGAGATAGAGGATTTCTTGGTAACAGAGATCTGGGCAGGTCTAGATCGCGGGAAAGATGGTGAACTTATGTTGATGTGGATTCATTGGGTTTCCTCTTCATCTCTTTTAACAGCCAGCAAAGAATAATTTTCTCTCCTTACTTTTTGATTGTTGTCTTGATTTTGCTCTGAGAAACGGGGCTAGAATTATTGGGAACTGGTACAGGGGACTCTTGCATTTATCTATTGTTATATCTTGAAACTTTGTAAAATTGCAATTTTTTCTTTTTTCTTTTTTCTTTTTCCTGTGTTGAGGCAGGGAGCCTGTATTGTTCTTAAGACCCAATTTTCAATGAACATTATGGGCCTCGGTAGTTCTATTTTTCTGACACTCATTTGGGAGTCTGGAAAAAGGATTTGACTGTATCCCTTGTTTTGTGGAGTTTTACCTGGATATTGTGCTGACATCAGACATGGGACATCGGACATCAGATGTTAATATGGTTTTTGGAACACTTTAATGTTGTCAAATTGTGGGTTGAT
>chr1.841.1
GTCTCCCTTCTGGCTAAGTTGCTTCCAATTACAACTGTAACGCTCCTGTCTCTTCTGCGCATGTTCTCGGAGCTCCGGCTCCATTTTTCGGAGCCCTAGCTCTCTAAGTTTTGTTCCTTCTCCTTCTCCGAAAAGCAAACGCAAAAAAGACAAAAGATAGCATTTTGAAAACAATTTGATTGCCTTCTCTTCCTTTTTTGGGTTCAGATCTTAAGGGTTTTGGTTGACGAAAAATGTCGAAAGCTTGGGGAGGGGCCGGTGCCTGGGCGGCCGATGCTGAGAGGGCCGAAGCCGAAGAGCGTGAGCAAGCCGAAGAGCGTCAGCAAGCGGCGGCGGCCGCTGCGGCCGGTTCTCAGGGCTTCCCTAGCCTGAAAGAAGCCGTCGCCAAGCCCAAGAAGAAAAAGATCAGTCTCATGGAGTTCACGATGGGCGTTTACACCGATTCGGGAGGCGACGCGCGCCGGGATTCGCCGATGGAGTACAAGGGTTTGACGCAGGACGAGATGCTTCGGCTTCCTACCGGGCCTAAAGAGCGGTCCGCTGAGGAAATGCAGTACGGTCGACTCGGCGGGGGCTTCCAATCGTATGGCCGGTCTGGCCCACCTTCGAGTCGGACGAGAGATCGAGATGGGGATGGTTCTTGGGGCGGTAATCGGAGGTCTTACGGTGGATTTGATGATGATCGGAGGGCTCCACCCCCTAGGGCTTCGGATTTTGATCAACCTTCTAGGGCCGATGAAGTTGATAACTGGGCAATGGCAAAGAAACCTCTTCCTTCGCATTCGGTTGATCCAGGACGGCCTAGTCGGTACAGTTCGCTTGGTGTTGGTGGCTCTAGGGCTGACGAGGTTGATAATTGGGCAAGTGGGAAAAAGTCACTTCCTGCTAGAACTTCCAACATCGGTCCGGGGTTTCGCGACTCTGGCCCAGAGCCAGATCGGTGGAGTAGGGGAGGATTGCGAGAGGGTGATCGTGAGCGCCCCCGATTGGTTTTGGATCCACCAAAGGGAGAAGTGGTGGGCAGCGAACCAGCAAGGTCGAATAGGCCCAATCCTTTTGGAGCAGCTCGACCTAGGGAAGAAATTTTGGCTGAAAAAGGATTGGATTGGAAGAAGTTGGATTCAGAAATTGAGGCTAAGAAGACAAGTAGGCCAACTAGCTCGCACTCCAGTAGACCTTCGAGTGCACAGTCTAGCCGGTCTGAGGGTCCAATCATACAGAGTTTGGATGGAGCAGCAAAGCCTCGGCCAAAAGTGAACCCTTTTGGAGATGCCAAGCCTAGGGAGGTTTTGCTTGAAGAGCGAGGTAAGGATTGGCGGAAGATTGATAGGGAATTGGAGCATCGAGGTGTTGACAGGTCCGTGTTGCACAATTTGAATATATTTCATTATCAGTTATGATTTTGTTTCTTTATCATTATTTTATTACAATTGTGTTGTGGCGAATTATTTTGTTAAAGATCATTGCTATGGCATTTTGGCATGCCATTTTTCTTGCTTTATACATATTGACGGTTGGGGATGCATTTTAATGCTTATTTTATTAGCTATAATTGCTGCCTCTTGCCTTCTAAATGCTGCCAGTAGTGATTGATTGATATAAATTTTTCCTTTTGGATGTAGAATATATATTTTTGAAGAGTGCTTACACATGAATTTAAATTAGAATCACAAAGGCTAAGAGAGCCTTAGGGGGCTCATTTGGATGGCTTGAGTATGCAGATTGCATGAGAGTTTGTGTATCCATGTGTGAATGGGTTTTCAAGTTCAGGGCCTTGTGGAGAGAGATCGATAGGTGGGACTGCCATTTGTCAGCCAGTTAGAAGCAGCTGCAAATCACCCTTTGTAGGGAGGTGAGGAGAGTTGCAGTTAAATACCATGTTTCCTACTCATGATACATCCTCCACTATGAACTAGGAAATGAGGGTTGGTTTATTTAGATTGCGCGTTTGTCTTTGTGTCCCTTTGCAGGGGGAGGAAGAGGAGAGTTGCAACCAAATACCATTTTTAAGTTGTACTCTACCACCAATTATTGAATGGAATCATTTGTTTTTTTATATCATTTTCTTCTTTTAGATATGAAATTAGGTTTTTAAGTCCTTTTTTTAAAAATTTTAATAATAAATGTTAAAATTGGATTTTGACCTTGAATGCATGTGTGGTATTTTGATATAATAGGGGTACAAATAATGTTTTGGCAAGGGTTTGAGGCACACACTTTAAGGCTTTGCCCCAAGGCTAGGCGTTGGGAGGTGGCATCAATGCTATAGCCTCAACACACAAGAATTGAGGCTAAGCCTCACCTTGTTGAGGCATGCAACATCAAGGCCTAGGCCTTCAATATCTACTATGCATTAACGGGTTTTGGGTTTTTGGCACCTAAGTCTTGAGTCTTTAGTCTTGGGAACTACAAAGTTTGCTGTGAAGATTTTGTGCCTCACTTGTTTTGTAGTAGGATGTGAGTGTAATTGGAATTCATTCCGTTTGATATTCATAATTTAACAATTAGAACTTTGATATTAATAAAATTATTAGTTCTCTCACTTAGTTACTTAAACTGTTGAACCATTAGGTGCATACCAAGAAAGAAAGATTGCTTGACCACAACAAGCCTAATTCATTGGTATGCAATATGTACAACAATAAATTGAAAGATAGACATTTGAAGCTAAAGTCATTTGGGGAAGATAAGGATTAGTTTGGTTACTTCTTGATGAAACATCAAATGATGAGTGGCTTTTTGAGTGAGATTTTGAATATCAAGCGAGTGAAAATATCAAGGAAGAATGAAGATGATTTTGATGTTGATGTTTTTGAGGAAGAAGGAAGAGAAAATGTGTGTTCAGATGTGAGTGTTGGGTACAAGTATGTATTTAGGTGTTTGATCCTTCACACCTACAAATTATAGGATACGTGGATTTGGCTAAAGAAGAGCTTAATAATGGGCATAGACACTTGGATATGGTATAATAAAAT
>chr1.841.2
TTGAGTGTCTCCCTTCTGGCTAAGTTGCTTCCAATTACAACTGTAACGCTCCTGTCTCTTCTGCGCATGTTCTCGGAGCTCCGGCTCCATTTTTCGGAGCCCTAGCTCTCTAAGTTTTGTTCCTTCTCCTTCTCCGAAAAGCAAACGCAAAAAAGACAAAAGATAGCATTTTGAAAACAATTTGATTGCCTTCTCTTCCTTTTTTGGGTTCAGATCTTAAGGGTTTTGGTTGACGAAAAATGTCGAAAGCTTGGGGAGGGGCCGGTGCCTGGGCGGCCGATGCTGAGAGGGCCGAAGCCGAAGAGCGTGAGCAAGCCGAAGAGCGTCAGCAAGCGGCGGCGGCCGCTGCGGCCGGTTCTCAGGGCTTCCCTAGCCTGAAAGAAGCCGTCGCCAAGCCCAAGAAGAAAAAGATCAGTCTCATGGAGTTCACGATGGGCGTTTACACCGATTCGGGAGGCGACGCGCGCCGGGATTCGCCGATGGAGTACAAGGGTTTGACGCAGGACGAGATGCTTCGGCTTCCTACCGGGCCTAAAGAGCGGTCCGCTGAGGAAATGCAGTACGGTCGACTCGGCGGGGGCTTCCAATCGTATGGCCGGTCTGGCCCACCTTCGAGTCGGACGAGAGATCGAGATGGGGATGGTTCTTGGGGCGGTAATCGGAGGTCTTACGGTGGATTTGATGATGATCGGAGGGCTCCACCCCCTAGGGCTTCGGATTTTGATCAACCTTCTAGGGCCGATGAAGTTGATAACTGGGCAATGGCAAAGAAACCTCTTCCTTCGCATTCGGTTGATCCAGGACGGCCTAGTCGGTACAGTTCGCTTGGTGTTGGTGGCTCTAGGGCTGACGAGGTTGATAATTGGGCAAGTGGGAAAAAGTCACTTCCTGCTAGAACTTCCAACATCGGTCCGGGGTTTCGCGACTCTGGCCCAGAGCCAGATCGGTGGAGTAGGGGAGGATTGCGAGAGGGTGATCGTGAGCGCCCCCGATTGGTTTTGGATCCACCAAAGGGAGAAGTGGTGGGCAGCGAACCAGCAAGGTCGAATAGGCCCAATCCTTTTGGAGCAGCTCGACCTAGGGAAGAAATTTTGGCTGAAAAAGGATTGGATTGGAAGAAGTTGGATTCAGAAATTGAGGCTAAGAAGACAAGTAGGCCAACTAGCTCGCACTCCAGTAGACCTTCGAGTGCACAGTCTAGCCGGTCTGAGGGTCCAATCATACAGAGTTTGGATGGAGCAGCAAAGCCTCGGCCAAAAGTGAACCCTTTTGGAGATGCCAAGCCTAGGGAGGTTTTGCTTGAAGAGCGAGGTAAGGATTGGCGGAAGATTGATAGGGAATTGGAGCATCGAGGTGTTGACAGGCCTCAGACAGAGGAAGAAAAGCTTTTAAAAGAAGAGATAGAGCAGCTAAAGAAAGAATTACAGAATGAGTTGGGTAACAGTGAAGCTGCACTAGCGTCTGGAGGGGCCCAGACCAGTTTACGTGATGAAATTGCTAGCAAAGAAAAAGACTTAGAACAGCTGATCCGCGATTTGGATGACAAAGTTCGTTTTGGTCAGAAAGCCATTGAAAGGCCTGGGTCTGCAGCAGGCAGAGTAGCTGTCTTTCCTGAGAGACCACCCTCTCAGTCTGGATCAGTTGAGGAGTTCAGAAATACAGAGTTCATGGAGAGGCCTCGATCACGTGGTACAGGAGATTTGTGGACAAGACCTGTTGATGACAGAAGAGCTTTCCAAGGTGGTAGAGATAGAGGATTTCTTGGTAACAGAGATCTGGGCAGGTCTAGATCGCGGGAAAGATGGTGAACTTATGTTGATGTGGATTCATTGGGTTTCCTCTTCATCTCTTTTAACAGCCAGCAAAGAATAATTTTCTCTCCTTACTTTTTGATTGTTGTCTTGATTTTGCTCTGAGAAACGGGGCTAGAATTATTGGGAACTGGTACAGGGGACTCTTGCATTTATCTATTGTTATATCTTGAAACTTTGTAAAATTGCAATTTTTTCTTTTTTCTTTTTTCTTTTTCCTGTGTTGAGGCAGGGAGCCTGTATTGTTCTTAAGACCCAATTTTCAATGAACATTATGGGCCTCGGTAGTTCTATTTTTCTGACACTCATTTGGGAGTCTGGAAAAAGGATTTGACTGTATCCCTTGTTTTGTGGAGTTTTACCTG
>GSVIVT01000550001
ATGGACTCTGCAACTTTGGGAACGGGATATTCTTGTACCTTGACTGCTGGATTCTCTAAATGGAGGAACCCTAGCCAAATCCCTAGATCTATTCAGTTCGTACGACACCAACAAAATAAAAGAAATCTCTTGTTCAAATCTTTGAAATGCGTTCTCATCTCCCATCCCAGTCTCGCCGCCGTCAGGCTTCGAAGCCTAGCTTCGGAGTTTACGGGGCTCACGGAGCCGATTGATCGCGTGAAACGTCTTTTACATTACGCGGAGCTTCTCCCGCCGTTCGACGAGTCGGCTCGCGTGCCGGCAAACCGAGTCACGGGGTGTACGGCCGAGGTGTGGTTGGATGTGAGGTTAGACGAGTTCGGGGGGACGAGGTTCGCAGTGGATAGCGATTCGGAGATCACGAAGGGGTTCTGTTCTTGTTTGATTCGGGTTTTGGACGGAGCTGCGCCGGAGGAGGTTTTGAAGATGAAGGCGGAGGATTTGATGGAGATGAACGTGGGAGTGGGATTGGGAGTTAGGGCACATTCCAGGGTTAACGCATGGCATAACATATTGACCAGTATGCAGAAGCGGACAGAAGCTCTTGTTGCAGAGCGAGAGAGAAGGGCAGAGCCGCAAACTCAGGTTGTCTCTGGCACTGCAATATCTGCTCCTTCCTTGCATATTATTTACAGAAACACCACAGTAAAGACAAAAGGATTGCTCAGAAGTTGTATCAAGAATGGATCATATACTTCTTTGAGTGCTGTGCAGACTGCAGATTGTTCTACAGGGATTCAGTCAAGCACCAAACTAAAACATAGTATGGGTGTGGTTCCTTGCCTGCAAACATTGCAGAGTCCTTTCAGGATATGATCATCATGACAGGTATTGAATTTGGTGAGATACATCCAGAA
>chr1.839.1
AACTAACCGACTTCGCGGCCTTTCCCCCCTCTTTTTTGTATCAACAACGGTCACTCGCACTTTCTGTCTCATTTCTAATTTAGTTGTTTTATTTCTTCCTTGTAGCCAAAGATGGACTCTGCAACTTTGGGAACGGGATATTCTTGTACCTTGACTGCTGGATTCTCTAAATGGAGGAACCCTAGCCAAATCCCTAGATCTATTCAGTTCGTACGACACCAACAAAATAAAAGAAATCTCTTGTTCAAATCTTTGAAATGCGTTCTCATCTCCCATCCCAGTCTCGCCGCCGTCAGGCTTCGAAGCCTAGCTTCGGAGTTTACGGGGCTCACGGAGCCGATTGATCGCGTGAAACGTCTTTTACATTACGCGGAGCTTCTCCCGCCGTTCGACGAGTCGGCTCGCGTGCCGGCAAACCGAGTCACGGGGTGTACGGCCGAGGTGTGGTTGGATGTGAGGTTAGACGAGTTCGGGGGGACGAGGTTCGCAGTGGATAGCGATTCGGAGATCACGAAGGGGTTCTGTTCTTGTTTGATTCGGGTTTTGGACGGAGCTGCGCCGGAGGAGGTTTTGAAGATGAAGGCGGAGGATTTGATGGAGATGAACGTGGGAGTGGGATTGGGAGTTAGGGCACATTCCAGGGTTAACGCATGGCATAACATATTGACCAGTATGCAGAAGCGGACAGAAGCTCTTGTTGCAGAGCGAGAGAGAAGGGCAGAGCCGCAAACTCAGGTTGTCTCTGGTTGATATGACCAGTATGGAGATTTTTTCTCTGGTTGTCTCTGCTGATGATATGAGTCCCAAGGCCCAAACTCAGGTTTTCTAACTCCGTTTGATGATAAATTTTTTTTTCTTGAATTTTATACTTAGAATGACGCTCTGGAAGAATGATAAGCTTAGTTCCGTTCGGTTCAAGCCTCGCGAACCGAAAAATAGCAGTGAATGGAGCAAGTTTGTTTATACCTCTGTATACTGTGATTAGCTTCACAGTAAAGGAATTCTATTAATGGAAATGAATGAATGAAATTGGATTTGGTTTCGTGGGATTCCATTGAAGATTTGTGTAGGTACTGTCATTAGAAGAGGCTAAAGTATTTGCACTTATGTTATCGAAAC
>chr1.839.2
GATTCTGACACTGTGAGGTGCCCTTTTTAAGGACCTTCACTTTACCAGCTCCAAAGATGGACTCTGCAACTTTGGGAACGGGATATTCTTGTACCTTGACTGCTGGATTCTCTAAATGGAGGAACCCTAGCCAAATCCCTAGATCTATTCAGTTCGTACGACACCAACAAAATAAAAGAAATCTCTTGTTCAAATCTTTGAAATGCGTTCTCATCTCCCATCCCAGTCTCGCCGCCGTCAGGCTTCGAAGCCTAGCTTCGGAGTTTACGGGGCTCACGGAGCCGATTGATCGCGTGAAACGTCTTTTACATTACGCGGAGCTTCTCCCGCCGTTCGACGAGTCGGCTCGCGTGCCGGCAAACCGAGTCACGGGGTGTACGGCCGAGGTGTGGTTGGATGTGAGGTTAGACGAGTTCGGGGGGACGAGGTTCGCAGTGGATAGCGATTCGGAGATCACGAAGGGGTTCTGTTCTTGTTTGATTCGGGTTTTGGACGGAGCTGCGCCGGAGGAGGTTTTGAAGATGAAGGCGGAGGATTTGATGGAGATGAACGTGGGAGTGGGATTGGGAGTTAGGGCACATTCCAGGGTTAACGCATGGCATAACATATTGACCAGTATGCAGAAGCGGACAGAAGCTCTTGTTGCAGAGCGAGAGAGAAGGGCAGAGCCGCAAACTCAGGTTGTCTCTGGTTGATATGACCAGTATGGAGATTTTTTCTCTGGTTGTCTCTGCTGATGATATGAGTCCCAAGGCCCAAACTCAGGTTTTCTAACTCCGTTTGATGATAAATTTTTTTTTCTTGAATTTTATACTTAGAATGACGCTCTGGAAGAATGATAAGCTTAGTTCCGTTCGGTTCAAGCCTCGCGAACCGAAAAATAGCAGTGAATGGAGCAAGTTTGTTTATACCTCTGTATACTGTGATTAGCTTCACAGTAAAGGAATTCTATTAATGGAAATGAATGAATGAAATTGGATTTGGTTTCGTGGGAT
>chr1.839.3
AACTAACCGACTTCGCGGCCTTTCCCCCCTCTTTTTTGTATCAACAACGGTCACTCGCACTTTCTGTCTCATTTCTAATTTAGTTGTTTTATTTCTTCCTTGTAGCCAAAGATGGACTCTGCAACTTTGGGAACGGGATATTCTTGTACCTTGACTGCTGGATTCTCTAAATGGAGGAACCCTAGCCAAATCCCTAGATCTATTCAGTTCGTACGACACCAACAAAATAAAAGAAATCTCTTGTTCAAATCTTTGAAATGCGTTCTCATCTCCCATCCCAGTCTCGCCGCCGTCAGGCTTCGAAGCCTAGCTTCGGAGTTTACGGGGCTCACGGAGCCGATTGATCGCGTGAAACGTCTTTTACATTACGCGGAGCTTCTCCCGCCGTTCGACGAGTCGGCTCGCGTGCCGGGTTTTGGACGGAGCTGCGCCGGAGGAGGTTTTGAAGATGAAGGCGGAGGATTTGATGGAGATGAACGTGGGAGTGGGATTGGGAGTTAGGGCACATTCCAGGGTTAACGCATGGCATAACATATTGACCAGTATGCAGAAGCGGACAGAAGCTCTTGTTGCAGAGCGAGAGAGAAGGGCAGAGCCGCAAACTCAGGTTGTCTCTGGTTGATATGACCAGTATGGAGATTTTTTCTCTGGTTGTCTCTGCTGATGATATGAGTCCCAAGGCCCAAACTCAGGTTTTCTAACTCCGTTTGATGATAAATTTTTTTTTCTTGAATTTTATACTTAGAATGACGCTCTGGAAGAATGATAAGCTTAGTTCCGTTCGGTTCAAGCCTCGCGAACCGAAAAATAGCAGTGAATGGAGCAAGTTTGTTTATACCTCTGTATACTGTGATTAGCTTCACAGTAAAGGAATTCTATTAATGGAAATGAATGAATGAAATTGGATTTGGT
>GSVIVT01000552001
GGACGATCTTACGGTTGTTCACATAATTTGCATGAGGCAGTGACTCGCCATCCCATATGAATCTTAATGCTCAAAGATTGCCTAACACACTGAATCTTGAGGGCCGGGTTTAGTGCCCTGGGCCCAGTTTTATTCGAATTCGGCTCAATTACTGGATAATCGCTCGTTTCCATTTCTCTTGCCCCCTCTCTCTCTCTTGTTGAGCAACTGATTTTGATAGCTGATGATGATTGGAGGCGCCCGGGTCCGGCTTAATGGGTGGCAGCAGGCTGCTGTTGCTATGGGTTCGGCAATTGGCGCATTAATGGACCCGCGCCGAGCCGATTTGATTGCGGCTCTTGGCGAGACTACTGGGAAGCCTGCTTTTGAAAGGGTTCTGGAAAGAATGAAGAAGAGCCCGGAAGGCCAGGCTATACTCTTGGACAGACCACGTGTCGTATCTGCAAGAGTGGGTCATGCATGGGATATGCCTGCAAACACATTTGGTGCTGCCTATGCAAAGTTCATGGGATCCAGAAACTTTTCCCCAGATGATCGGCCACCAGTGCGGTTCATGGAGACAGATGAGCTGGCATATGTCGCCATGCGTGCCCGTGAGGTGCATGACTTCTGGCACACCCTCTTTAGCCTCCCCACTAACCTAATTGGTGAGTCGGCACTCAAGGTAATAGAGTTTGAGCAAATGTTCCTTCCAATGTGCCTTCTATCTAGAGTTAATCATCATGACCATGCCACAGAATTCCTAGCTTTAACAAGTTTCATTCCCATAGTGGAGTTGAATTTCTATTTAATATCACACTGTACTAATCACTTCAAATCACTTCAAGAAATAGCACTTTGCTCATTGAGCTTGTTCTTGCATCTTCATTGTGGACTTTTGAGAAGGATTGATTCCCATTGCACCAATAGGGAGAGGATTAAAAGCAGGATGGACCTTTAA
>chr1.276.1
ACGGTTGTTCACATAATTTGCATGAGGCAGTGACTCGCCATCCCATATGAATCTTAATGCTCAAAGATTGCCTAACACACTGAATCTTGAGGGCCGGGTTTAGTGCCCTGGGCCCAGTTTTATTCGAATTCGGCTCAATTACTGGATAATCGCTCGTTTCCATTTCTCTTGCCCCCTCTCTCTCTCTTGTTGAGCAACTGCTGATGATGATTGGAGGCGCCCGGGTCCGGCTTAATGGGTGGCAGCAGGCTGCTGTTGCTATGGGTTCGGCAATTGGCGCATTAATGGACCCGCGCCGAGCCGATTTGATTGCGGCTCTTGGCGAGACTACTGGGAAGCCTGCTTTTGAAAGGGTTCTGGAAAGAATGAAGAAGAGCCCGGAAGGCCAGGCTATACTCTTGGACAGACCACGTGTCGTATCTGCAAGAGTGGGTCATGCATGGGATATGCCTGCAAACACATTTGGTGCTGCCTATGCAAAGTTCATGGGATCCAGAAACTTTTCCCCAGATGATCGGCCACCAGTGCGGTTCATGGAGACAGATGAGCTGGCATATGTCGCCATGCGTGCCCGTGAGGTGCATGACTTCTGGCACACCCTCTTTAGCCTCCCCACTAACCTAATTGGTGAGTCGGCACTCAAGGTAATAGAGTTTGAGCAAATGTTCCTTCCAATGTGCCTTCTATCTGTCATAGGGGGTACGGCAAGATTTAGCGAGAAGCAAAGAGCATTGTTCTTCCAGCATTACTTCCCTTGGGCCACCCGTGCTGGTATGCAGTGCACAGATCTCATGTGCATATACTATGAGCAGCATTTTCATGAGGATTTGGACGATGTTAGGAGGAAATGGGGGATAGTTCCTGCTCCTCCTCCTCCACGTCAATAAGCTGTCTGATCAGCAGCTGCCATACATGGTTGGATGGACAGGAGCAGTGTAAGAGTTATTGTTACCATTTTGGTGTTAAAAACTCAAAATTACTTGGCTGGATGTACAAACAAAAGCTTGTTACAACATTCTCAGGCGATGAATAAAATTGAACTTGTAGCCCTACATCAGACTTCATCTCTAATTAGTAAGCCTCGTGAGCTTGAGAAAGATGCAGGCAAAAGAGAGTTAATCATCATGACCATGCCACAGAATTCCTAGCTTTAACAAGTTTCATTCCCATAGTGGAGTTGAATTTCTATTTAATATCACACTGTACTAATCACTTCAAATCACTTCAAGAAATAGCACTTTGCTCATTGAGCTTGTTCTTG
>chr1.276.2
ACGGTTGTTCACATAATTTGCATGAGGCAGTGACTCGCCATCCCATATGAATCTTAATGCTCAAAGATTGCCTAACACACTGAATCTTGAGGGCCGGGTTTAGTGCCCTGGGCCCAGTTTTATTCGAATTCGGCTCAATTACTGGATAATCGCTCGTTTCCATTTCTCTTGCCCCCTCTCTCTCTCTTGTTGAGCAACTGATTTTGATAGCTGATGATGATTGGAGGCGCCCGGGTCCGGCTTAATGGGTGGCAGCAGGCTGCTGTTGCTATGGGTTCGGCAATTGGCGCATTAATGGACCCGCGCCGAGCCGATTTGATTGCGGCTCTTGGCGAGACTACTGGGAAGCCTGCTTTTGAAAGGGTTCTGGAAAGAATGAAGAAGAGCCCGGAAGGCCAGGCTATACTCTTGGACAGACCACGTGTCGTATCTGCAAGAGTGGGTCATGCATGGGATATGCCTGCAAACACATTTGGTGCTGCCTATGCAAAGTTCATGGGATCCAGAAACTTTTCCCCAGATGATCGGCCACCAGTGCGGTTCATGGAGACAGATGAGCTGGCATATGTCGCCATGCGTGCCCGTGAGGTGCATGACTTCTGGCACACCCTCTTTAGCCTCCCCACTAACCTAATTGGTGAGTCGGCACTCAAGGTAATAGAGTTTGAGCAAATGTTCCTTCCAATGTGCCTTCTATCTGTCATAGGGGGTACGGCAAGATTTAGCGAGAAGCAAAGAGCATTGTTCTTCCAGCATTACTTCCCTTGGGCCACCCGTGCTGGTATGCAGTGCACAGATCTCATGTGCATATACTATGAGCAGCATTTTCATGAGGATTTGGACGATGTTAGGAGGAAATGGGGGATAGTTCCTGCTCCTCCTCCTCCACGTCAATAAGCTGTCTGATCAGCAGCTGCCATACATGGTTGGATGGACAGGAGCAGTGTAAGAGTTATTGTTACCATTTTGGTGTTAAAAACTCAAAATTACTTGGCTGGATGTACAAACAAAAGCTTGTTACAACATTCTCAGGCGATGAATAAAATTGAACTTGTAGCCCTACATCAGACTTCATCTCTAATTAGTAAGCCTCGTGAGCTTGAGAAAGATGCAGGCAAAAGAGAGTTAATCATCATGACCATGCCACAGAATTCCTAGCTTTAACAAGTTTCATTCCCATAGTGGAGTTGAATTTCTATTTAATATCACACTGTACTAATCACTTCAAATCACTTCAAGAAATAGCACTTTGCTCATTGAGCTTGTTCTT
>GSVIVT01000553001
ATTTTTATCGCACACTCGCCATTCCACTCTCTCAAGCTGTTGCTGCGCCCCTTCTTCAACAATCCGAGATCTGCTCCGACGCTCAAGAGTTGGAATATTGTATACTAAGGAGTGGCAAGTATGGGTCGTGGTGTTAGTAGTGGTGGAGGACAGAGTTCATTGAGTTACCTGTTTGGGAGTGGAGAGGCACCAAGACCAGTGTCAAACAATGCCCCAGCTCCTCCAATTGAAGGGCATGCTGCAAATAATGGACCATCCTCCAGACCCACTGCTGCTGCTCAACCAATAGATGTTACTAAACAGGTTCCAGCGGGTATCCATGGTAACACCACAAATAACTACTTCCGGGCAGATGGTCAGAACACTGGCAACTTCATCACGGATCGGCCTTCAACCAAAGTCCATGCTGCTCCAGGTGGTGGATCATCCTTGGGCTACCTCTTTGGCGGCGGTGGTAACTGAGATATGCTTCATATGTTTGTGGTAGGAGTACTGCTATCAATTTCTCTGGAGTCTGTTGGATCTTCCATAAGCAATGGAAATTTGGTTGATCATGCAATGTTATATATAGATGGGGTGCGTCTTGCTGGAATTATTCAACTGAGATTGCTTTATCATAGATGTGTAAGAACCTGTTATTACAAGATCAGTGACAACAAAAACAACCATATTCTTGAATGCTGTCTTTTTTTTTTTTTTTATCTAATATTTATGATGAATTCGTTTTTCTTTGGTGGGAGATTTTTGTTT
>GSVIVT01000554001
GCGAAATCTAACCCAGGAGACGCGATTTTGCGCGTCATCGTCATCGTCTTCATCTTCCCCTTTTTAGTGAGCAAGAAGCAGAGAACAGACACTTTAGCACTCTTGTTTCAGCTCAGCCGCGACCCCCAACCTCTAACAATGAACTTCGCGGTTTTGAGCTCCCTCTTTATCTTCTTCTCCCTTGTCTGCTTTCAAAGGCTATCAGCTAAACCTCTATCTAAGAATGAGGGAAAGCATGCTTGGTTCCCACCAAGAGGTTGGAACTCCTATGATTCCTTCAGCTGGATCATCTCTGAAGAAGAGTTCCTGAAAAGTGCAGAAATTGTTTCACAGCGGCTACGCCCTTTTGGATATGAGTATGTTGTGATTGATTACCTTTGGTATAGAAGAAAGGTGGAGGGTGCTTACACTGATTCTTTAGGATTTGATGTGATTGACAAATGGGGGAGGATGGCTCCTGATCCTGGCAGATGGCCTTCATCCAATGGTGGGAAAGGGTTCACTGAAGTGGCCAAGAAAGTACATAGCATGGGTTTGAAATTTGGGTTTCATGTTATGAGAGGAATAAGCACACAGGCAGTCAATGCAAACACCCCTATTTTAGATAGCATTAAGGGAGGAGTTTATGAAGAGAATGGTAGACAGTGGACGGCAAAAGATATAGCCCTTACAGAAAGGGCTTGTGCATGGATGCCTCATGGTTTCATGAGTGTAAATACCAATTTGGGAGCTGGAAGGGCCTTCTTGAGATCACTATATAAACAGTATGCTGAGTGGGGTGTTGACTTTGTGAAACATGATTGTGTATTTGGTGATGACTTTGATCTAAATGAGATAACTGTTGTTTCAGAGGTTCTGAAAGAACTTGATCGTCCAATTATGTATTCTCTTTCTCCTGGAACCAGGGTGACACCTGCAATGGCCAAAGAAGTAAATGGACTAGTCAACATGTATAGGATTACAGGAGATGACTGGGATACTTGGGGAGATGTTGCTGCCCATTTTAACATTTCAAGGGATTTATCTACTGCTAATATGATTGGAGCTAAGGGCTTGCTGGGAAAGTCATGGCCTGACATGGATATGCTACCATTGGGAACACTAACAGATCCAGGTTCAAATGAAGGTCCACACAGAAAATGCAGACTAACTATAGATGAACAAAGAACTCAGATGACTTTATGGTCTATGGCAAAGTCTCCACTAATGTTTGGTGGAGATGTGAGGGATCTCGACGACCCTACATACAAACTTCTTACAAATCCCATCCTGCTGGAAATAGACTCTTTTAGCTCAAACAACAGGGAGTTTCCTTATGTCACTGGTATGAATGGTCCCAGAACTAGAAAGCAGATTCTTTCCCAGGGAATAAGAACATGCCTGACAAAGGTGGACAAATCAGACACTCGAGTTTTGGGTCTCACTAGCTGCAAGGATTCCAAGCCAAATGGTTGGTCTATCAAAACTCTTGGCCAAGACCTTGCACAAATCTGCTGGAACGATAAGTCAGGAAGCAGATATCTGGCACCTTATTGCTTATACAAGAGAAAACTTCCTTTGGCATTAGATGCAGAGATAATCTACAAGCAGAAATATCAAGGAAAACACCATTTATTAGCAACTGATGGGATGGAGTTGTGCTGGGACGCTTCTCCGAAAGGGAAACCTACTTCAAAGGAGTTCAATAGAGGTTCATTTTCACCCTGCAAATGGGATGCCAACCAGATGTGGGAGTTGAACAACAATGGCACCCTTTTAAACAGTCATTCTGGTCTATGTGCAACTGTGAATGCGGTGCAAGATGATGCTGTTTCTGGTGGAATTCGTTCTTGGATTGCAACTGGAAGAAAAGGAGAAATATATCTTGCCTTTTTCAATCTAAACCCTGAAAAGACCACAATATCTGCAAGCATATCAGATCTGGCTAAAGCGCTCCCGGGCAGAAATTTGAAGGTGAGTTCATGCAAGGGCAGTGAAGTATGGAGTGGAAAGGACTTGGGAATAATAGGAGGCTCAGTATCAATGACAGTAGAAATGCATGGCTGTGCACTATTTGTTTTGAAGTGCATCATGAATTCACGTAGCCCCCAATCTCTCTGTTTACAGAAGAGCGTCCAGTCTTCCTTCCTCCAAAGGCTGCTGTTGGGTCGATCCCCGGGTTCAAGGTATTCCGTTTCCGTTTACACGAAGCATTCTGTCTCTGTTAACAAAAAAGCATTCAATCGTCGTTCTCCAAAAGCTGCGTCTCCATCGGCCTCTGAGTTCAAGTTGTACCTTCGCTCCAAAAAAATGACCAATAATAATAATAATAATATTCCAGTGAATGAAATGCACTGGCCTTTGGTGGATAAAGCTGACAAGAAGAAGCCCAAAATTAGGGATTTGCCCTATTGTCAGGGGAACCGGAAGCAAAGGCTTGAACAACAGAGAAAGGCTCTTCCAATAGCTTCAGTTGAGAAACGACTTGTGGAGGAAGTCCAAAAGAATGACACACTGATAATTGTTGGTGAAACTGGAAGCGGAAAAACAACACAGTTACCTCAGTTTCTACTCAATGGTGGATTTTGTCATGATGGAAAAATCATTGGGATCACTCAACCCAGACGCGTTGCAGCTGTCACTGTTGCAAAACGGGTAGCTGAAGAGTGTGGTGTTGAGTTGGGTCAAAAGGTTGGATATTCCATAAGATTTGAGGATGTTACTTCTAGTTCAACGAGGATCAAGTATATGACAGATGGATTGCTACTAAGGGAAGCATTACTGGATCCATTTCTCTCTAGGTATTCAGTTATCATTGTTGATGAAGCTCATGAGAGAACCATTCACACTGATGTGTTGCTGGGCTTATTGAAAAATGTACAAAATGCAAGATGCCAAGGTGTAAAATTCCCTTCCTTGAAGTTGATCATAATGTCTGCCAGCTTGGATGCACGGGGTTTCTCTGAGTACTTTGGTGGTGCAAGATCTGTATACATTCAAGGGCGACAGTTTCCTGTGGATATTTTTTATACCCATCATGCTGAGCCAGATTATGTAGATGCAGCCTTAATTACTATATTTCAGATTCATTTGGAGGAGGGCCCTGGTGATATACTTGTATTTTTGACTGGGCAAGAAGAGATTGAATCTGTTGAGAGACTTGTGCAAGAGCGACTTCGGCAATTACCTGAAGGAAGTCAAAAGCTTCTAACTGTTCCCATATTCTCATCTCTCCCCTCAGAACAGCAAATGAAAGCTTTCATGCCAGCTCCAGCTGGGTTCCGTAAGGTAATATTGGCAACAAATATTGCTGAGACATCGGTTACAATACCTGGAATCAAGTATGTTATAGATCCTGGAGTGGTGAAAGCGCGCACTTACAATGCACATACGGGGATTGAGTCATTGGATATTGTTAAAACGTCAAAAGCACAGGCTCTTCAAAGGAGTGGACGTGCAGGGCGTGAAAGACCTGGGAAGTGCTTTCGGCTCTACCCAGAGAGTGAATTTGGACAACTTGCAGATTCTACAGAGCCAGAGATCAAGCGTTGCAACCTCTCAAATGTCATTTTGCAGCTTAAGGCTTTAGGTGTGGATGATATTATTGGGTTCGACTTCTTGGAAAAACCATCAAGGATGGCTATTGTCAAATCATTGGAGCAGTTGTTCTTGCTAGGTGCTATAACAGATGATTCTAAGCTGTCAGATCCTATTGGGCATCAAATGGCTCGTCTGCCTTTAGACCCTGTTTATTCCAAAGCTCTCATCCTAGCTAGTCAGTTCAACTGTTTGGAAGAAATGTTGATAGCTGTGGCAATGCTCTCAGTGGAATCTATTTTTTATACCCCTCGTGAGAAGTTAGAAGAGGCGAGAACTGCGATGAAATGCTTTTCAAGTCCAGAGGGGGACCATATTACCTTGATTAATGTATACCGGGCCTCTGATGAGTTTGTAGAGAAGATCAAGCAGGGAAATGATAAAGAAAAGACTGAAAAAAAATTGAGAAAGTGGTGCAAAGAAAATTTCATCAATAGTCGGTCTCTGAGGCATGCTCGTGACATTCACAGTCAAATTCGACGACATGCTGAACAAATGGGTCTTTGTGTTGCTTCTTGTGGAGATGACATGCTTCAGTTTCGCAGATGCCTTGCTGCTTCCTTCTTCCTCAATGCCGCTTTGAAGCAACCTGAGGGTACATACAGGGCATTGGCAAGTGGTCAGTCGGTGCGGATCCATCCTTCTTCTGTGTTATTCCGGACAAAGCCAGAGTGTATAATTTTCAATGAACTAGTGCAAACTAATCATTGCTACATTCGCAACATAACTAGAATCGATTTCTTGTGGCTACCTGAACTTGCTCCTCAATACTACGCTGTGCAGAATTAG
>chr1.837.1
GGAGACGCGATTTTGCGCGTCATCGTCATCGTCTTCATCTTCCCCTTTTTAGTGAGCAAGAAGCAGAGAACAGACACTTTAGCACTCTTGTTTCAGCTCAGCCGCGACCCCCAACCTCTAACAATGAACTTCGCGGTTTTGAGCTCCCTCTTTATCTTCTTCTCCCTTGTCTGCTTTCAAAGGCTATCAGCTAAACCTCTATCTAAGAATGAGGGAAAGCATGCTTGGTTCCCACCAAGAGGTTGGAACTCCTATGATTCCTTCAGCTGGATCATCTCTGAAGAAGAGTTCCTGAAAAGTGCAGAAATTGTTTCACAGCGGCTACGCCCTTTTGGATATGAGTATGTTGTGATTGATTACCTTTGGTATAGAAGAAAGGTGGAGGGTGCTTACACTGATTCTTTAGGATTTGATGTGATTGACAAATGGGGGAGGATGGCTCCTGATCCTGGCAGATGGCCTTCATCCAATGGTGGGAAAGGGTTCACTGAAGTGGCCAAGAAAGTACATAGCATGGGTTTGAAATTTGGGTTTCATGTTATGAGAGGAATAAGCACACAGGCAGTCAATGCAAACACCCCTATTTTAGATAGCATTAAGGGAGGAGTTTATGAAGAGAATGGTAGACAGTGGACGGCAAAAGATATAGCCCTTACAGAAAGGGCTTGTGCATGGATGCCTCATGGTTTCATGAGTGTAAATACCAATTTGGGAGCTGGAAGGGCCTTCTTGAGATCACTATATAAACAGTATGCTGAGTGGGGTGTTGACTTTGTGAAACATGATTGTGTATTTGGTGATGACTTTGATCTAAATGAGATAACTGTTGTTTCAGAGGTTCTGAAAGAACTTGATCGTCCAATTATGTATTCTCTTTCTCCTGGAACCAGGGTGACACCTGCAATGGCCAAAGAAGTAAATGGACTAGTCAACATGTATAGGATTACAGGAGATGACTGGGATACTTGGGGAGATGTTGCTGCCCATTTTAACATTTCAAGGGATTTATCTACTGCTAATATGATTGGAGCTAAGGGCTTGCTGGGAAAGTCATGGCCTGACATGGATATGCTACCATTGGGAACACTAACAGATCCAGGTTCAAATGAAGGTCCACACAGAAAATGCAGACTAACTATAGATGAACAAAGAACTCAGATGACTTTATGGTCTATGGCAAAGTCTCCACTAATGTTTGGTGGAGATGTGAGGGATCTCGACGACCCTACATACAAACTTCTTACAAATCCCATCCTGCTGGAAATAGACTCTTTTAGCTCAAACAACAGGGAGTTTCCTTATGTCACTGGTATGAATGGTCCCAGAACTAGAAAGCAGATTCTTTCCCAGGGAATAAGAACATGCCTGACAAAGGTGGACAAATCAGACACTCGAGTTTTGGGTCTCACTAGCTGCAAGGATTCCAAGCCAAATGGTTGGTCTATCAAAACTCTTGGCCAAGACCTTGCACAAATCTGCTGGAACGATAAGTCAGGAAGCAGATATCTGGCACCTTATTGCTTATACAAGAGAAAACTTCCTTTGGCATTAGATGCAGAGATAATCTACAAGCAGAAATATCAAGGAAAACACCATTTATTAGCAACTGATGGGATGGAGTTGTGCTGGGACGCTTCTCCGAAAGGGAAACCTACTTCAAAGGAGTTCAATAGAGGTTCATTTTCACCCTGCAAATGGGATGCCAACCAGATGTGGGAGTTGAACAACAATGGCACCCTTTTAAACAGTCATTCTGGTCTATGTGCAACTGTGAATGCGGTGCAAGATGATGCTGTTTCTGGTGGAATTCGTTCTTGGATTGCAACTGGAAGAAAAGGAGAAATATATCTTGCCTTTTTCAATCTAAACCCTGAAAAGACCACAATATCTGCAAGCATATCAGATCTGGCTAAAGCGCTCCCGGGCAGAAATTTGAAGGTGAGTTCATGCAAGGGCAGTGAAGTATGGAGTGGAAAGGACTTGGGAATAATAGGAGGCTCAGTATCAATGACAGTAGAAATGCATGGCTGTGCACTATTTGTTTTGAAGTGCATCAGTTCCAGCTAAATCATTTTTTTTGTCCCTTCTCTTGTCTTTTATTAACCCTGATTTCTAATGGGGAGTAATATTATCTTATCAATATGCAGTCGCTTTTCAAAG
>GSVIVT01000555001
AGTAGTAAAGCAAACCGCCGAAGCTGGCTTTCAGTCCGAAGCGAGCCATGGCGGAGCTCCGTCACTCGAGCTCGATCGGAACCCGAGCTACGCCATCCCCGTTGAAGCGCGATGAGGACTCGTCCCCTTTCTTGCCCGACAACCCAACGGACCACTACGATCGTCACTCCTCACGAGATCGGGATCGCGACCGTCCCTTCTGGTCCAATTTTCACTCCATATGTCCATACTTCTCTGATGAGCCTAGGGTTTCTCCACATAACTACAAGATCTCGCTTTTCTGGATCCTTCTCGTCATTCTCGTCGGATTCATCTCAATTTCTGCTATTTTGAATGGTTTGAATTCTCCATACTTGTGTAGAAAAGATGGCATTGTTCTTCGCTGTCCGCGTGTCAAGGAACCTCCTTCACTCTGGGGCAATCCTTTTTCTGCCACCACCTCTTGGAAGCCTTGTGCTGAGCGCCGCAATGGTGGAATATCAGATCTTCCTCCTGAGAATGAAACAAGTGGCTATATATTTATCCATGCAGAGGGTGGCCTAAATCAGCAAAGAATTGCTATATGCAATGCGGTGGCTGTGGCTAAAATAATGAATGCCACACTTATTTTGCCATTGCTGAAGCAGGATCAAATCTGGAAAGACCAAACGAAATTTGAAGATATTTTTGACGTGGACCATTTCATTGATTACTTGAAGGATGATGTGCGAATTGTCCGTGATATCCCTGAGTGGTTCACAGACAAATCAGAGCTATTAACAAGCATAAGACGAACGGTAAAAAACATTCCGAAGTATGCTCCAGCACAGTTTTACATTGATAATGTTCTGCCTCGGATCAAGGAAAAGAAGATAATGGCCCTAAAACCTTTTGTTGATCGGCTTGGGTATGATAATGTTCCTCCAGAAATCAACAGGCTAAGGTGCAGAGTAAACTATCATGCTCTGAAATTTCTTCCTGAGATTGAGCAGATGGCTGATCAACTGGCATCAAGGATGAGAAACCGCACTGGCAGTTCAAATCCTTACATGGCCCTTCACCTTAGATTTGAGAAAGGGATGGTAGGCCTATCGTTCTGTGATTTTGTGGGCACAAGAGAAGAGAAAGCTCAGATGGCTGAATACAGGAAAAAAGAATGGCCTCGACGGTACAAGAACGGTTCCCATCTATGGCAGCTTGCCCTGCAGAAACGGAAGGAAGGACGTTGCCCTCTTGAGCCTGGGGAAGTGGCAGTGATTCTTCGGGCAATGGGCTATCCTAAAGAAACTCAAATTTATGTTGCTTCTGGAAAGGTCTATGGTGGGCAAAACCGGATGGCACCACTCAGGAACATGTTCCCAAATCTGGTTACAAAGGAAGAGTTGGCAACCAAAGAGGAGTTGGATGGTTTCAGGAAGCATGTGACAAGCTTAGCAGCCCTGGACTTCCTGGTTTGCTTGAAGTCTGATGTATTTGTGATGACCCATGGAGGCAACTTTGCAAAACTGATAATTGGTGCTCGTAGGTACATGGGTCATCAGCTTAAATCTATAAAACCGGACAAGGGGCTCATGTCCAAATCTTTTGGGGATCCTTACATGGGCTGGGCCACCTTTGTGGAGGATGTGGTTGTCACCCACCAGACACGAACGGGATTGCCTGAAGAAACTTTCCCAAATTATGACCTCTGGGAGAACCCTTTGACTCCTTGCATGTGTAGAGCCTGACCACATGAATACCTAATCTGAAGTTTCTCACTTGAGATTCTTTTTAGGAGCTTCTCCAACAGGGGTTTGTGCATCAACAGTTGAAGAGATTGGAAGCTTCTTTGCCCACAAGGTATGAAGAAATTTGCAGGAAACAGCTCATACAGGTTGCAGTTTGGGTGCAAATGAGTAGTGGCTGTGGGAGGAGTTCATGGCCATCTTTCTTTGCAGAGAAAACTGCGTTTTTGTGTCCAGAATGTTAAGAGGAATGATATATATCTATGTCGTGTAAATTGTAACTAAAATGTGCTTACTTGCTGAGGTCTTCATTTTAAGAGGAAGAGGATGTGTAGGATACTTTAATCTTTTACTACTTTAATATCAACTCGAAGGCTTGTAGTTTATATGATTCTAGAAGTTGGGCTGGTGGGTTTACTTTTAAGTAGATGTGCAGGTATATTTACATCTTTTCTTAGGGTATACCCTAAAAACCAGCCTATAGTTTCACTGACGTTTTCGTGTA
>GSVIVT01000557001
GAGAGGAAAAAGGGAAAAAGAAATGCCACCTAGATTTGTCCGGGGACGGTAGCCAAAACGGTATCAGTTCCAATACACAAAATGGAGACTTGAGAGTGAGAGTAGCGAATAGTGATGGAGAGTTCCCAACCCTATTCGAGGGTTTAAGAGGAGGCATCGCCTTGCTTCTCTTTTTCTGCTGCATGAATGGCAATGGAAACTGTAAGGGTTCGTGTGGTGTTGGAAGATCCCGATCTTCTGAACAAGACACAGAATTCAGAGGGACTGAGGCGGAGTTGGCTTCTCCTCAAACCCCAACACAAAACCATCTCCGACCTCTCTTCCTATCTCCTTCGCATCTTCAATCTCCATGATTTTTGCCCTAATGGCCTCCTCCTCTCTATGGATGGCTTTGTTTTGCCCTCTTTTGAGTCCACTTGTATTTTAAAGGACAAGGAGATCATTAGTGTGAAAAGGAAAGGTGGGGCAGTGATTGATCTTCTTGAGGTTGGTGATGAGACAAATTGCTCTGAGGATGAAGCAATCGTGGAGAATCAGCACATACATAGGGGAGTGAAGCTTTTGGCGAATGAGGAGTTTGACAAGGAGACTGGAGGGTATGAAAGTGAATCTGAAGAGGATGAACCTGATCAACCAGAGGAAACAGTGCAAGTGGAGACTGCATCGGCCGGAAATGCAGGTTCCAAGAAAAGAAAAGCATCCAGGAAACTTAAGAGCCCAAAGAGGAAGAAAAACAAATATACAAGGCTTGAAAAATGCCCAGTGGTTCTGGAAGATGTTGAAAATGGTGTATGTGAGGAGCAGACCAAAAGCTGTGATGACTGCACTGCCCTCCCCAAGAAGGGTAGTCTCAAGAAGCACAAGTCATCCAATGTGAATGGTAAACCAGATAAAGCTAGGACCCTCAACATTGATGAAAGAAGTAATGATGTCGATGAATCTTCGCCCAATGCAAAGAGGTGTGGTGAGCTTCAAGAAAATGGCAGTCAGGGTGTGGAAGTTGCCAATCCACCTGATGGAACGCAAAAGTACCCTAGTAGAAGTGCTCGGCGTAAAAAGGCCAAGCGGAAATGGCTGCGGGAACTAGCTAAAGTTGAAAAGAAAGAGATGCATCAGAGACAATCACCTGAAAAAGAGGTTCAAAAGAATTCTCTAGAGCATCAGCAACCTGATCAAAATAGTGATACAGATGATGCTGTCATTGTTCCCATAGTAATTAGGCCAGGGCATATTCGCTTTGAGCCCCTTGGAAAAGACCAGACTATCCAGCAAAATCCAGTTTCGGTGGAAACCTTTCAGTGGAACGGAACTACCAGCAAGAAGAAGGGTCAAAAATGGGGTAAAGAGAAAATGTCTTGTAGAAGGAATGATTATAAGGATTTCAACCAACAACATTCTGAGACATTTGCTGTTGAAGAAGGGACCCCTCCAAAGGATCCCATGGACTTTGACAAGCTTCCTTCCCTCACTAGCTCACCTAAGGAAGGTGATATGATTGCATATCGTTTGATTGAGTTATCATCAACCTGGACCCCTGAGCTATCCACCTTCCGAGTTGGGAAAATATCATCATATGATCCTGAATCCAACAAACTTATACTGATATCTGTTCCTGAATCCCCTATTGTTGCTGAGACAAGGATCGATGAAGATGCATCTGCGCTAGAACCAGACCCAGATACATCCCTTTACAGGGAAGATGGATCTTTAGAGATAGATTTTTCATCACTCATTGACGTTCGAATTATCAAATCTGGCAACTCACATCTGGAAAAAGCAGTCACTGCTAGAGTTGAAGCTCCTGTGGACACTCAAGATGCTGTGTCTGGTGTGAAACCCAACAATAAAAACAGTGGAATGTCTACTTCTCTTCCAGGTGGGGAGCTCAATATCACTCAAGTTTCTGTAGCAGGAGTGGAACACAACATTAACAGAGAAATGACTGCCCCTCCCCCAGAAAATGGAAAAGTAAATGCATGGGATGAAATCGATAAGGTTTTGAGTGCAAAGAAGGCGCAGCTGTCCCAGGAAGATGGTTCTAGTAAGAAGGAGAGTCCAGGCAGGAGTCCATGGTCATATAAAGCATTGAGAGGCAGTGCACTGGGCCCAACAATGTCGTTCTTAAGAGCACAAAATAACTTTTGAGGAAAATGATGTGTTCTTTCAGTCAGATTCTGCTGCTTCTATGATTCGATAATCTTTTGACTAAAGTAAGAATATATATCTTCTGGCGTAAAAAGACATTGGCCGATTTTGGTAAAATTTTGTGTATAAGTTGGACTTTGGAAAAACCTTCAAATCATTCTAGGGTGGGAGCAGCCTTTTGACAAATTGTATCTTTGACCAGCCGTTATTTGCAGGAAATGTAATGGCTCATGCGGCTAAGTTTGATTGTAGTGGAATTAGTCGGAGAAGGTAGATTGCAGGGCCGTGACACTTTGCCAGATGTTTTGGTCGACTATCCAATTTCTTGGTTTTGAAATGACTTCTTCAACAGGAATATTGGATAGGATACGTAGCTGATTGAGGTGTTCGCAAATTTGACCAGGATGCATCTGCATCCATGTTGACTATGGATGTTTGATGGCCTCCAAACTTTTGATTGTCACATGAATGAAACCAGTTTTTCCTCTTTGGCACAGCTTAACATAGTGATTCAGGTGGTTGCGGAGTGCATATCCAAAGTTGGCATCAAATGGTAGCGCCACTAAGTCAACTTCTTGTTCTACTTTTGTTTTGTTCAGCCTATCTGTGGATAGAGGCAAGTGGCAGCCAAAGCTTAAGGAAATACCCAAATTTTAATTTGG
>chr1.275.1
ATGCCACCTAGATTTGTCCGGGGACGGTAGCCAAAACGGTATCAGTTCCAATACACAAAATGGAGACTTGAGAGTGAGAGTAGCGAATAGTGATGGAGAGTTCCCAACCCTATTCGAGGGTTTAAGAGGAGGCATCGCCTTGCTTCTCTTTTTCTGCTGCATGAATGGCAATGGAAACTGTAAGGGTTCGTGTGGTGTTGGAAGATCCCGATCTTCTGAACAAGACACAGAATTCAGAGGGACTGAGGCGGAGTTGGCTTCTCCTCAAACCCCAACACAAAACCATCTCCGACCTCTCTTCCTATCTCCTTCGCATCTTCAATCTCCATGATTTTTGCCCTAATGGCCTCCTCCTCTCTATGGATGGCTTTGTTTTGCCCTCTTTTGAGTCCACTTGTATTTTAAAGGACAAGGAGATCATTAGTGTGAAAAGGAAAGGTGGGGCAGTGATTGATCTTCTTGAGGTTGGTGATGAGACAAATTGCTCTGAGGATGAAGCAATCGTGGAGAATCAGCACATACATAGGGGAGTGAAGCTTTTGGCGAATGAGGAGTTTGACAAGGAGACTGGAGGGTATGAAAGTGAATCTGAAGAGGATGAACCTGATCAACCAGAGGAAACAGTGCAAGTGGAGACTGCATCGGCCGGAAATGCAGGTTCCAAGAAAAGAAAAGCATCCAGGAAACTTAAGAG
>GSVIVT01000558001
GGCAATTTGACCGTTTCCAAGAGGAGCCGGAGTTCACCCGGCCCGGTCGTTGAATTGGATTCGGTAGGGTGTGAGACTATGTGCTTTGAAGTGGGGGTTATTCTCTTGCTGGATCAATATTTTTGTTTCTAGGGTTTTGAAATCAACGCTGCAAGGGATTAAACTGACTATTCAACATTCGGATTCCTCAGCATGGACTTCCAAATTTGGGAGAAAGATAGAGAGAGGGCGTGAACCAGTCAATTGTTTTAGGTGAGAAAAAAGGGGAACAGGCAAAGGCCGGAAATTTCAATTTCAGCTATTTATCACGAGGCTCGAATTTGCCACCTTCCATGGTCTTTCCTGGAACAAGCCTTTGATGGGTTTCACTTAGTTTGTAGAATTTTGGTGAGGGAGTGAGATGTTACGTGAAGAAGATAAAGACCGCCTCTCCGGTGGAACGGGGACTCGGAGAGCTTATTTACGGTCAGTTTCTTGGACTGATCGCTCTCCAACGAAACCTCTCCCTAGACCACAGCCAAACAGTAAGGTGAGGTCGTGTCTGCCACCACTTCAGCCTCTTTCAATTTCCCGGCGCAACGCAGAGGAGTGGCCTAGGGCGGGGTCCGATGATCTGGGTGTGTGGCCGCATCCTCCAACCCCTGGGGGGAGATTGGGGTCCATTAAACCCCTTGAGAATTCAAATTCAGAACAACCCCAGAGAGAATTTCAGTTCAAGAGGGATAAGCTTGCCTTCTTTGATAAGGAATGCTCCAGAATTGCAGATCATATATATTTGGGAAGTGATGCTGTTGCTAAGAACCGTGAAACTCTAAGGCAGAATGGTATCACCCATGTCTTGAACTGTGTTGGGTTTGTTTGCCCCGAGTATTTCAAGAGTGATCTTGTTTACAAGACGCTTTGGTTGCAAGATAGCCCATCTGAGGACATCACGAGTATTCTTTATGATGTGTTTGATTACTTTGAGGATGTTAGAGAGCAAGGTGGGCGGGTTCTTGTTCATTGTTGTCAGGGAGTGTCAAGATCGAGCTCTCTGGTCATTGCATATCTCATGTGGAGGGAGGGCCAGAGCTTTGAAGGTGCATTTCAGTATGTGAAAGCAGCCCGAGGAGTGACTAACCCGAATATGGGTTTTGCTTGTCAACTCCTGCAGTGCCAGAAGAGGGTGCATGCTGTACCAGTGAGCCCAAATTCTGTGCTTAGGATGTATCGGATGGCTCCCCACTCTCCATATGATCCTCTTCATCTTGTACCAAAAATGTTAAGCCATCCAGGTACACTAGGACTTGACTCTCGTGGGGCATTTATTGTTCATGTCCCTTCAGCGATATATGTCTGGATTGGGAAGAATTGCAACATGGTGATGTCAAATAATGCAAGAGCAGCTGCCTATCAGATGGTAGCAACAAAGAAAGTTGATGAATACAATCTTGATTTTGAAATTTTCCATAAGGCTCTTGCTGGTGGGGTTGTTCCACCTTTTCCATTATCAGGAACTGGATCTGAGACTTGTCTCCCTGCTAGGGAAAATGGATGGGGTCGACTAAGGCGGAAGTTTACTAGTGGCTTTATGAAGGAATTTGTCACAAAACTGAATTGTGACACCATTCAATCCAGTCATGGAGCAGATATGATTATAGATACTTGTAATGAAGTGAAACAACCCGTTTCCATTTCTAATCCTTTGTCACCATCAACACCTCCATGCGGTTCACCAGATTCACTTCCTTGTTCCCCAAATGGCAGCTCAATTAGCAGTATTGGTAAAGACATGGAACACCCTGTTCCTCTTACTGATCCTTTGTTGTCAGAAACACCTAACTGTGGTTCACCAGATTCTTTCTCTCGTTTTCTGGGTGGTAGCCCTAAGTTCAGTTCCAAATCTCCTTCACTCTCACCTTCGACCTCTGAGTATTCCAGTTCATTTACCTTTTCGCCCTCATCTTCTAATTGGTCCGATTTGTCATACCTTTCTTCTCAACAACCTTCACCTTCCAGCCTCGAGCCCACAGATCCATTCTGTGTGAAGAATGGAACCTGCCCCTCCATTGCTGAGCGCAGAGGGAGTAATCCTCCACCTAGGATGTTACTACCCTCAGTTGATGAACCACCTCAAGTGCCTCCGAACCTGGTAAGGTCTTGGTCCTTTTCCTTACCTGATTTGGATGATGTTATGATGAAGGATGTCGATTGTGACCAGTTCGAGCATGAAGGCAATGGAGAAGAGCTAATGTTAGATGGTGAACATTTTGGTACTGGAAATGAGTTAGAAAGTGAGATTGAAGATAAGAAAGTGTATGGTAACTTTTATGTTCCTTTGGGTGATACATCTGATAGGGTTGCAGAAGAAACAAATCTAGCTCTTTACCAGTGGCCTACCATGAATAAAGTGGAGTTGTATAACTTTGGTGTCCTTGATTCTAGATCAGTATATATTATGTTTGCTCCGGATTCAAACTTGGGCACAAGTAATCCTGAGGTTTTATATGTATGGCTAGGAAGGGGTGTTTCATATGAAAAAGGCCAGAGTCAATTGACTAGCAGTGATGGCACATGCAAGGATAATCATGTCCACTGGGAGATGGTTGGGCACAAATTCCTTGCACAAATGGGTTTGCGGAGTGAAGCCCTCATTCAGATAGTCAGGGAAGGCGAGGAGCCGATGCAGCTCCTGAACCATCTAAACTCTTTCTCATTTCACAAGACAGAAAACAGCAGTCACAGACTTACAGCTGAGAAAAATTAGTGAGGATGTCAACACCTTCTAGAACTTGGGTTCATGATCTGCTTGGCCTAGCGGATAGTCCGAATCAATCTGTTTCATCTTTACTAAGGAATGTTGGGCATCCCTGGCAGTGCACGTGATTCTGGATCTGCTTGTATGATGTATGGAGAGGATTTATCATTACAACAAACATATACAGGAACAAGCCTGCTGTACACTAAATAGGAATTAGAAGTAAATAATAGTATTCAAATAAGTGAACTGGGAGCACTTTTTT
>chr1.835.1
GCTCTTGCTGGTGGGGTTGTTCCACCTTTTCCATTATCAGGAACTGGATCTGAGACTTGTCTCCCTGCTAGGGAAAATGGATGGGGTCGACTAAGGCGGAAGTTTACTAGTGGCTTTATGAAGGAATTTGTCACAAAACTGAATTGTGACACCATTCAATCCAGTCATGGAGCAGATATGATTATAGATACTTGTAATGAAGTGAAACAACCCGTTTCCATTTCTAATCCTTTGTCACCATCAACACCTCCATGCGGTTCACCAGATTCACTTCCTTGTTCCCCAAATGGCAGCTCAATTAGCAGTATTGGTAAAGACATGGAACACCCTGTTCCTCTTACTGATCCTTTGTTGTCAGAAACACCTAACTGTGGTTCACCAGATTCTTTCTCTCGTTTTCTGGGTGGTAGCCCTAAGTTCAGTTCCAAATCTCCTTCACTCTCACCTTCGACCTCTGAGTATTCCAGTTCATTTACCTTTTCGCCCTCATCTTCTAATTGGTCCGATTTGTCATACCTTTCTTCTCAACAACCTTCACCTTCCAGCCTCGAGCCCACAGATCCATTCTGTGTGAAGAATGGTTCCTCAGCAGAAGATCCTTGTTTACTTTACAAAGGAACCCAAACTTCACTGGAAGAGGATTTTTCTGCTAATCATGCGCTGAATGGGGCAAATACTTGTTTTCCATGTAAAGGAACCTGCCCCTCCATTGCTGAGCGCAGAGGGAGTAATCCTCCACCTAGGATGTTACTACCCTCAGTTGATGAACCACCTCAAGTGCCTCCGAACCTGGTAAGGTCTTGGTCCTTTTCCTTACCTGATTTGGATGATGTTATGATGAAGGATGTCGATTGTGACCAGTTCGAGCATGAAGGCAATGGAGAAGAGCTAATGTTAGATGGTGAACATTTTGGTACTGGAAATGAGTTAGAAAGTGAGATTGAAGATAAGAAAGTGTATGGTAACTTTTATGTTCCTTTGGGTGATACATCTGATAGGGTTGCAGAAGAAACAAATCTAGCTCTTTACCAGTGGCCTACCATGAATAAAGTGGAGTTGTATAACTTTGGTGTCCTTGATTCTAGATCAGTATATATTATGTTTGCTCCGGATTCAAACTTGGGCACAAGTAATCCTGAGGTTTTATATGTATGGCTAGGAAGGGGTGTTTCATATGAAAAAGGCCAGAGTCAATTGACTAGCAGTGATGGCACATGCAAGGATAATCATGTCCACTGGGAGATGGTTGGGCACAAATTCCTTGCACAAATGGGTTTGCGGAGTGAAGCCCTCATTCAGGTAGTTTTTGCTTCCTATACGTTAGTGATATGCTTGTTTATGTCGACTGTTTCGTTGCATTTCTTAAATACCATATGTCATGGAAGATATTTTATCTTAATATTATTTGAATTCATTGCATGATTAC
>chr1.835.2
AACGATTTAAATGATATCACAAGACTGGTCATGCATGATTAATGATGACATGATGACGTGGCAATTTGACCGTTTCCAAGAGGAGCCGGAGTTCACCCGGCCCGGTCGTTGAATTGGATTCGGTAGGGTGTGAGACTATGTGCTTTGAAGTGGGGGTTATTCTCTTGCTGGATCAATATTTTTGTTTCTAGGGTTTTGAAATCAACGCTGCAAGGGATTAAACTGACTATTCAACATTCGGATTCCTCAGCATGGACTTCCAAATAGTCAGGGAAGGCGAGGAGCCGATGCAGCTCCTGAACCATCTAAACTCTTTCTCATTTCACAAGACAGAAAACAGCAGTCACAGACTTACAGCTGAGAAAAATTAGTGAGGATGTCAACACCTTCTAGAACTTGGGTTCATGATCTGCTTGGCCTAGCGGATAGTCCGAATCAATCTGTTTCATCTTTACTAAGGAATGTTGGGCATCCCTGGCAGTGCACGTGATTCTGGATCTGCTTGTATGATGTATGGAGAGGATTTATCATTACAACAAACATATACAGGAACAAGCCTGCTGTACACTAAATAGGAATTAGAAGTAAATAATAGTATT
>chr1.835.3
TTTGTTTCTAGGGTTTTGAAATCAACGCTGCAAGGGATTAAACTGACTATTCAACATTCGGATTCCTCAGCATGGACTTCCAAGTAAGCATCTTCAACAAACTCGACTGTATTAAATTAATTTCTCGCTTTCCTGCACTCTCCTTCGTTTTCCTTTTGTCTGTTTTTGGTTTTTGTTGAATCTATGACCACAATAGTTCACTCAACCCTTTTACTGGGTCGTATTTGTGTTTGATTTCTTCTTCTTCTCTCTCTAGATTTGGGAGAAAGATAGAGAGAGGGCGTGAACCAGTCAATTGTTTTAGGTGAGAAAAAAGGGGAACAGGCAAAGGCCGGAAATTTCAATTTCAGCTATTTATCACGAGGCTCGAATTTGCCACCTTCCATGGTCTTTCCTGGAACAAGCCTTTGATGGGTTTCACTTAGTTTGTAGAATTTTGGTGAGGGAGTGAGATGTTACGTGAAGAAGATAAAGACCGCCTCTCCGGTGGAACGGGGACTCGGAGAGCTTATTTACGGTCAGTTTCTTGGACTGATCGCTCTCCAACGAAACCTCTCCCTAGACCACAGCCAAACAGTAAGGTGAGGTCGTGTCTGCCACCACTTCAGCCTCTTTCAATTTCCCGGCGCAACGCAGAGGAGTGGCCTAGGGCGGGGTCCGATGATCTGGGTGTGTGGCCGCATCCTCCAACCCCTGGGGGGAGATTGGGGTCCATTAAACCCCTTGAGAATTCAAATTCAGAACAACCCCAGAGAGAATTTCAGTTCAAGAGGGATAAGCTTGCCTTCTTTGATAAGGAATGCTCCAGAATTGCAGATCATATATATTTGGGAAGTGATGCTGTTGCTAAGAACCGTGAAACTCTAAGGCAGAATGGTATCACCCATGTCTTGAACTGTGTTGGGTTTGTTTGCCCCGAGTATTTCAAGAGTGATCTTGTTTACAAGACGCTTTGGTTGCAAGATAGCCCATCTGAGGACATCACGAGTATTCTTTATGATGTGTTTGATTACTTTGAGGATGTTAGAGAGCAAGGTGGGCGGGTTCTTGTTCATTGTTGTCAGGGAGTGTCAAGATCGAGCTCTCTGGTCATTGCATATCTCATGTGGAGGGAGGGCCAGAGCTTTGAAGGTGCATTTCAGTATGTGAAAGCAGCCCGAGGAGTGACTAACCCGAATATGGGTTTTGCTTGTCAACTCCTGCAGTGCCAGAAGAGGGTGCATGCTGTACCAGTGAGCCCAAATTCTGTGCTTAGGATGTATCGGATGGCTCCCCACTCTCCATATGATCCTCTTCATCTTGTACCAAAAATGTTAAGCCATCCAGGTACACTAGGACTTGACTCTCGTGGGGCATTTATTGTTCATGTCCCTTCAGCGATATATGTCTGGATTGGGAAGAATTGCAACATGGTGATGTCAAATAATGCAAGAGCAGCTGCCTATCAGGTCATTCGATATGAGAGGGCACAGGGTCCAATTGTGAGTATCAAAGAAGGTGAGGAGACATCTGAATTTTGGGATGCTCTTGCTGGTGGACAACTCTTAGCAGATGGTAGCAACAAAGTGGGTTCCAGAGATGAAAGTAGTTTATCTTCTGAAAAGGATAAAGTTTGTCCTGGGGTTGGCGAAAGGAAAGTTGATGAATACAATCTTGATTTTGAAATTTTCCATAAGGCTCTTGCTGGTGGGGTTGTTCCACCTTTTCCATTATCAGGAACTGGATCTGAGACTTGTCTCCCTGCTAGGGAAAATGGATGGGGTCGACTAAGGCGGAAGTTTACTAGTGGCTTTATGAAGGAATTTGTCACAAAACTGAATTGTGACACCATTCAATCCAGTCATGGAGCAGATATGATTATAGATACTTGTAATGAAGTGAAACAACCCGTTTCCATTTCTAATCCTTTGTCACCATCAACACCTCCATGCGGTTCACCAGATTCACTTCCTTGTTCCCCAAATGGCAGCTCAATTAGCAGTATTGGTAAAGACATGGAACACCCTGTTCCTCTTACTGATCCTTTGTTGTCAGAAACACCTAACTGTGGTTCACCAGATTCTTTCTCTCGTTTTCTGGGTGGTAGCCCTAAGTTCAGTTCCAAATCTCCTTCACTCTCACCTTCGACCTCTGAGTATTCCAGTTCATTTACCTTTTCGCCCTCATCTTCTAATTGGTCCGATTTGTCATACCTTTCTTCTCAACAACCTTCACCTTCCAGCCTCGAGCCCACAGATCCATTCTGTGTGAAGAATGGTTCCTCAGCAGAAGATCCTTGTTTACTTTACAAAGGAACCCAAACTTCACTGGAAGAGGATTTTTCTGCTAATCATGCGCTGAATGGGGCAAATACTTGTTTTCCATGTAAAGGAACCTGCCCCTCCATTGCTGAGCGCAGAGGGAGTAATCCTCCACCTAGGATGTTACTACCCTCAGTTGATGAACCACCTCAAGTGCCTCCGAACCTGGTAAGGTCTTGGTCCTTTTCCTTACCTGATTTGGATGATGTTATGATGAAGGATGTCGATTGTGACCAGTTCGAGCATGAAGGCAATGGAGAAGAGCTAATGTTAGATGGTGAACATTTTGGTACTGGAAATGAGTTAGAAAGTGAGATTGAAGATAAGAAAGTGTATGGTAACTTTTATGTTCCTTTGGGTGATACATCTGATAGGGTTGCAGAAGAAACAAATCTAGCTCTTTACCAGTGGCCTACCATGAATAAAGTGGAGTTGTATAACTTTGGTGTCCTTGATTCTAGATCAGTATATATTATGTTTGCTCCGGATTCAAACTTGGGCACAAGTAATCCTGAGGTTTTATATGTATGGCTAGGAAGGGGTGTTTCATATGAAAAAGGCCAGAGTCAATTGACTAGCAGTGATGGCACATGCAAGGATAATCATGTCCACTGGGAGATGGTTGGGCACAAATTCCTTGCACAAATGGGTTTGCGGAGTGAAGCCCTCATTCAGATAGTCAGGGAAGGCGAGGAGCCGATGCAGCTCCTGAACCATCTAAACTCTTTCTCATTTCACAAGACAGAAAACAGCAGTCACAGACTTACAGCTGAGAAAAATTAGTGAGGATGTCAACACCTTCTAGAACTTGGGTTCATGATCTGCTTGGCCTAGCGGATAGTCCGAATCAATCTGTTTCATCTTTACTAAGGAATGTTGGGCATCCCTGGCAGTGCACGTGATTCTGGATCTGCTTGTATGATGTATGGAGAGGATTTATCATTACAACAAACATATACAGGAACAAGCCTGCTGTACACTAAATAGGAATTAGAAGTAAATAATAGTATTCAAATAAGTGAACTGGGAGCACTTTTTTTGTTCTTGTTTCTGTTGAAATGTCATGTCCACCTATAGGCCGACTGCATCAAACACCGAAGGTGTTGTTCTTTGGGTCTAAATGAGAAGTTAAAT
>chr1.835.4
TTGCAGAAGAAACAAATCTAGCTCTTTACCAGTGGCCTACCATGAATAAAGTGGAGTTGTATAACTTTGGTGTCCTTGATTCTAGATCAGTATATATTATGTTTGCTCCGGATTCAAACTTGGGCACAAGTAATCCTGAGGTTTTATATGTATGGCTAGGAAGGGGTGTTTCATATGAAAAAGGCCAGAGTCAATTGACTAGCAGTGATGGCACATGCAAGGATAATCATGTCCACTGGGAGATGGTTGGGCACAAATTCCTTGCACAAATGGGTTTGCGGAGTGAAGCCCTCATTCAGGCTAACTTTCTTGGTAATAATCTTATGGAACATCCAGATAGTCAGGGAAGGCGAGGAGCCGATGCAGCTCCTGAACCATCTAAACTCTTTCTCATTTCACAAGACAGAAAACAGCAGTCACAGACTTACAGCTGAGAAAAATTAGTGAGGATGTCAACACCTTCTAGAACTTGGGTTCATGATCTGCTTGGCCTAGCGGATAGTCCGAATCAATCTGTTTCATCTTTACTAAGGAATGTTGGGCATCCCTGGCAGTGCACGTGATTCTGGATCTGCTTGTATGATGTATGGAGAGGATTTATCATTACAACAAACATATACAGGAACAAGCCTGCTGTACACTAAATAGGAATTAGAAGTAAATAATAGTATTCAAATAAGTGAACTGGGAG
>chr1.835.5
CTGGATCAATATTTTTGTTTCTAGGGTTTTGAAATCAACGCTGCAAGGGATTAAACTGACTATTCAACATTCGGATTCCTCAGCATGGACTTCCAAATTTGGGAGAAAGATAGAGAGAGGGCGTGAACCAGTCAATTGTTTTAGGTGAGAAAAAAGGGGAACAGGCAAAGGCCGGAAATTTCAATTTCAGCTATTTATCACGAGGCTCGAATTTGCCACCTTCCATGGTCTTTCCTGGAACAAGCCTTTGATGGGTTTCACTTAGTTTGTAGAATTTTGGTGAGGGAGTGAGATGTTACGTGAAGAAGATAAAGACCGCCTCTCCGGTGGAACGGGGACTCGGAGAGCTTATTTACGGTCAGTTTCTTGGACTGATCGCTCTCCAACGAAACCTCTCCCTAGACCACAGCCAAACAGTAAGGTGAGGTCGTGTCTGCCACCACTTCAGCCTCTTTCAATTTCCCGGCGCAACGCAGAGGAGTGGCCTAGGGCGGGGTCCGATGATCTGGGTGTGTGGCCGCATCCTCCAACCCCTGGGGGGAGATTGGGGTCCATTAAACCCCTTGAGAATTCAAATTCAGAACAACCCCAGAGAGAATTTCAGTTCAAGAGGGATAAGCTTGCCTTCTTTGATAAGGAATGCTCCAGAATTGCAGATCATATATATTTGGGAAGTGATGCTGTTGCTAAGAACCGTGAAACTCTAAGGCAGAATGGTATCACCCATGTCTTGAACTGTGTTGGGTTTGTTTGCCCCGAGTATTTCAAGAGTGATCTTGTTTACAAGACGCTTTGGTTGCAAGATAGCCCATCTGAGGACATCACGAGTATTCTTTATGATGTGTTTGATTACTTTGAGGATGTTAGAGAGCAAGGTGGGCGGGTTCTTGTTCATTGTTGTCAGGGAGTGTCAAGATCGAGCTCTCTGGTCATTGCATATCTCATGTGGAGGGAGGGCCAGAGCTTTGAAGGTGCATTTCAGTATGTGAAAGCAGCCCGAGGAGTGACTAACCCGAATATGGGTTTTGCTTGTCAACTCCTGCAGTGCCAGAAGAGGGTGCATGCTGTACCAGTGAGCCCAAATTCTGTGCTTAGGATGTATCGGATGGCTCCCCACTCTCCATATGATCCTCTTCATCTTGTACCAAAAATGTTAAGCCATCCAGGTACACTAGGACTTGACTCTCGTGGGGCATTTATTGTTCATGTCCCTTCAGCGATATATGTCTGGATTGGGAAGAATTGCAACATGGTGATGTCAAATAATGCAAGAGCAGCTGCCTATCAGGTCATTCGATATGAGAGGGCACAGGGTCCAATTGTGAGTATCAAAGAAGGTGAGGAGACATCTGAATTTTGGGATGCTCTTGCTGGTGGACAACTCTTAGCAGATGGTAGCAACAAAGTGGGTTCCAGAGATGAAAGTAGTTTATCTTCTGAAAAGGATAAAGTTTGTCCTGGGGTTGGCGAAAGGAAAGTTGATGAATACAATCTTGATTTTGAAATTTTCCATAAGGCTCTTGCTGGTGGGGTTGTTCCACCTTTTCCATTATCAGGAACTGGATCTGAGACTTGTCTCCCTGCTAGGGAAAATGGATGGGGTCGACTAAGGCGGAAGTTTACTAGTGGCTTTATGAAGGAATTTGTCACAAAACTGAATTGTGACACCATTCAATCCAGTCATGGAGCAGATATGATTATAGATACTTGTAATGAAGTGAAACAACCCGTTTCCATTTCTAATCCTTTGTCACCATCAACACCTCCATGCGGTTCACCAGATTCACTTCCTTGTTCCCCAAATGGCAGCTCAATTAGCAGTATTGGTAAAGACATGGAACACCCTGTTCCTCTTACTGATCCTTTGTTGTCAGAAACACCTAACTGTGGTTCACCAGATTCTTTCTCTCGTTTTCTGGGTGGTAGCCCTAAGTTCAGTTCCAAATCTCCTTCACTCTCACCTTCGACCTCTGAGTATTCCAGTTCATTTACCTTTTCGCCCTCATCTTCTAATTGGTCCGATTTGTCATACCTTTCTTCTCAACAACCTTCACCTTCCAGCCTCGAGCCCACAGATCCATTCTGTGTGAAGAATGGTTCCTCAGCAGAAGATCCTTGTTTACTTTACAAAGGAACCCAAACTTCACTGGAAGAGGATTTTTCTGCTAATCATGCGCTGAATGGGGCAAATACTTGTTTTCCATGTAAAGGAACCTGCCCCTCCATTGCTGAGCGCAGAGGGAGTAATCCTCCACCTAGGATGTTACTACCCTCAGTTGATGAACCACCTCAAGTGCCTCCGAACCTGGTAAGGTCTTGGTCCTTTTCCTTACCTGATTTGGATGATGTTATGATGAAGGATGTCGATTGTGACCAGTTCGAGCATGAAGGCAATGGAGAAGAGCTAATGTTAGATGGTGAACATTTTGGTACTGGAAATGAGTTAGAAAGTGAGATTGAAGATAAGAAAGTGTATGGTAACTTTTATGTTCCTTTGGGTGATACATCTGATAGGGTTGCAGAAGAAACAAATCTAGCTCTTTACCAGTGGCCTACCATGAATAAAGTGGAGTTGTATAACTTTGGTGTCCTTGATTCTAGATCAGTATATATTATGTTTGCTCCGGATTCAAACTTGGGCACAAGTAATCCTGAGGTTTTATATGTATGGCTAGGAAGGGGTGTTTCATATGAAAAAGGCCAGAGTCAATTGACTAGCAGTGATGGCACATGCAAGGATAATCATGTCCACTGGGAGATGGTTGGGCACAAATTCCTTGCACAAATGGGTTTGCGGAGTGAAGCCCTCATTCAGATAGTCAGGGAAGGCGAGGAGCCGATGCAGCTCCTGAACCATCTAAACTCTTTCTCATTTCACAAGACAGAAAACAGCAGTCACAGACTTACAGCTGAGAAAAATTAGTGAGGATGTCAACACCTTCTAGAACTTGGGTTCATGATCTGCTTGGCCTAGCGGATAGTCCGAATCAATCTGTTTCATCTTTACTAAGGAATGTTGGGCATCCCTGGCAGTGCACGTGATTCTGGATCTGCTTGTATGATGTATGGAGAGGATTTATCATTACAACAAACATATACAGGAACAAGCCTGCTGTACACTAAATAGGAATTAGAAGTAAATAATAGTATTCAAATAAGTGAACTGGGAGCACTTTTTTTGTTCTTGTTTCTGTTGAAATGTCATGTCCACCTATAGGCCGACTGCATCAAACACCGAAGGTGTTGTTCTTTGGGTCTAAATGAGAAGTTAAATTCATCTTCTACAAGGACAGTCCCTGCAGTCCCTGATTTATGTTTCAGATGGATCACTCAGTTCAAATTGCAGATTGAACATGCTAGATTTTGCCTTGAGACTTCCCATGAAGAACTGTGGATAATGGTAGGGAAAGACATGCCACAATGTTTTACAAAATGGGGTTGAAGCTTATCAACTACCAACCAACCACGGCTATCATCAACAACCATGCTCATATTAAACAAGTCTTCATGCCGCCATACTTACGTTACCGAATTAGTATTTAATTCCACAAGTTGTCATCTATTTTCTTTGGACCAGAGCATAGAAAAATTCTCTATGGGTGGCTTCTGGTGTCAGTCAATCATT
>chr1.835.6
TTTTGTTTCTAGGGTTTTGAAATCAACGCTGCAAGGGATTAAACTGACTATTCAACATTCGGATTCCTCAGCATGGACTTCCAAGAAGGGGTGTTTCATATGAAAAAGGCCAGAGTCAATTGACTAGCAGTGATGGCACATGCAAGGATAATCATGTCCACTGGGAGATGGTTGGGCACAAATTCCTTGCACAAATGGGTTTGCGGAGTGAAGCCCTCATTCAGATAGTCAGGGAAGGCGAGGAGCCGATGCAGCTCCTGAACCATCTAAACTCTTTCTCATTTCACAAGACAGAAAACAGCAGTCACAGACTTACAGCTGAGAAAAATTAGTGAGGATGTCAACACCTTCTAGAACTTGGGTTCATGATCTGCTTGGCCTAGCGGATAGTCCGAATCAATCTGTTTCATCTTTACTAAGGAATGTTGGGCATCCCTGGCAGTGCACGTGATTCTGGATCTGCTTGTATGATGTATGGAGAGGATTTATCATTACAACAAACATATACAGGAACAAGCCTGCTGTACACTAAATAGGAATTAGAAGTAAATAATAGTATTCAAATAAGTGAACTGGGAGC
>GSVIVT01000559001
ATGTATAGAAGTCTTGGCCGACATCGGCTTGCATATCGTGCACAAATATCCAGCTATGTTAAAGCAGGTTTGATCGATCAAGCTCTCAAAACTTTTGATGAGATGACTAAATCCAATTGCCGTGTGTTTAGTATTGACTACAATAGATTTATTGGAGTGTTGGTTCGTCAATCTCGATTTGATTTGGCAGAGCAGTATTACGATAGAATGATACCACAAGGCTTTTCTTTGAATTCATTTACATATTCAAGGTTCATTTCTGGTTTGTGTAAGGTGAAGAATTTTGTCCTTATTGAGAAACTTCTAGAGGACATGGATAGGCTTGGATATGTGCCTGATATCTGGGCTTATAATATATATCTGAATCTTTTGTGCTGTGAGAACCAGCTAGATGTGGCTCTAGGGGTAGTGCAGACCATGGTTGAAAAGGGAAGAGAGCCTGATATTGTAACCTATACCATAGTCATCAATGGGCTGTGTAGAGCAGGAAGGTTTGATTCTGCTGTTGAAATTTGGCGTAATATGGTTAGAAAGGGGTTTAGTCCTGATGAAAAAGCTTGCAGGGCACTTGTCCTTGGTTTGTGTCATGATGGGAAGGTTGATTTAGCTTATGAGCTCACGGTGGGTGCAATGAGGGGACGAATTAAGTTTAGTAAGTCAATTTACAATTCTCTTATCAATGGGTTTTGTCAGGCTGGTTGGATTGACAAAGCACAATCGATTATATCCTTCATGAGAAGGAATGGATGTGAGCCAGATTTGGTTACATACAATGTGCTGCTAAACTACTGTTGTGATGAGCTCCTGCTGGAGGAGGCCGAGAATTTGATGAAGAAGATGGAAAGGAGCGGGGTGGAACCCGATGTATATAGTTACAATGAACTTCTTAAGGGCCTTTGTAAAGCTAACCGGTTAGACAAGGCTTATATGATGATGGTGAACAAGATGGAGGCCAAAGGATTGTGTGATGTTGTATCCTACAATACCATCATTAAAGCGCTTTGCACGGCGTCCCATACTAAAAGGGCATACAAGTTATTTGAGGAGATGGGTGGAAAGGGGATTACTCCTGATGTGGTGACCTTTACCATACTTATAAAAGCTTTTCTTAGAGAAGGTAGTTCAAACATAGCCAAGAAGCTTCTTGATCAGATGACAGGATTGGGTTTGTTACCAGATCGTGTACTGTACACTACAATTGTTGATCACCTGTGTAAGACTGGGAAAATGGGGATGGCTCACAGTGTTTTTTGTGACATGGTAGAGAGTGGGATAACTCCTGATGTAGTTTCATACAATGCCCTCATAAATGGGCTTTGCAGGGCTTCCAGAGTAAGTGAAGCCATGCATCTATATGAGGATATGCATACTGGAGGACCTTGTCCTGATGAGGTGACTTTTAAATTGATCATAGGGGGGCTCATATGGGAAAAGAAGCTCTCAGTGGCCTGTAGGGTGTGGGATCAGATGATGGAGAAGGGCTTTACTCTTGATGGAGCTGTTTCTGAGACTCTAGTTAATGCCATCCATTCAAATGATGCATCCTGCATGAATATCTGA
>GSVIVT01000560001
TCGCAGGATTTGGATTTTGAAGTAATGTATCAGACACATCCCATACATTACCCATGCTGTGAGGTGCCTTTCAGAGAGTGACAACAGTCAGCTTTCTGGATTATTTCAAGCATGCATTGAGGCCATCGAGGTTCTTAGGCTGGCCGGAGAAATCTCAGAAACAAATCTATTGTTGAGAACTGGAGGGGAGGACCACCATTATGTCAAATCTAAGCAAGGAATCTAAGTGCTGAGAGGTTGAAAAAGGAAAAAGAAGGAAGTAATTTAAAGGGTGGACATCGAGCAGTGACCTCATCAAATTGACCGCAATCCAGTTAGTTGCATTGTTTACTGATCTTAATAGGAAAGATCATCTCTGCATGCTGATTTTAAGAGGGAAGGTAATTCCTAATCCTAAGGATGGTCAAGGAGTCAAATACATCTCAGCAATGTGAGTCAATCATTCTACAGCGAGGTTAAAATGATTCCACAAAAAAAGATGAAAGATTTGAGCAACTGTCTTTTGATGATTGCTTGATCTGTTCTCAACCATGAAGTTTCAGCCCTGATATTCCTCAACTGAATTACCAATTAAATCATTGACCTTTAGCGAACTAAACTATTCTAGCCAGAAAACAATTTACTCTCTTCTGCAGAGCAGGTTTTTCTACTGTGCAGCTACATTGAAGAATGCATTCATTGAATTCTGCGGAGAGACTCCACCCCCCCTCTTTTCACAAGTCTCATTGAAGCAGAATGAAGTGATTTTTTGATGTATGTGTCCCCATAATGTCCCAACTAGGATGATTTTAGATTTTAGAGACTACTTATGTTATTTGAAACTAAATTTGGGGAAAGGCAACTTATTTGCTTCTGGTTTGTGGGTTGCGCCACTTTTGTTAGGTGCTGATTAAATCTATTTATTGCATATAAAATGGCAACTTTTTTGCTTCTTAATTTGAATGGTGGAGAGGGAAATTTAGAAGCATGTTTTACCATATGCAAGAGAGGAATGTGGACTGGGTTACGTAACCTTGAAAAAGGAAAAAGGAAAATAAAGGGATGGTTGTATGGGCAAGATGCTGAGGGTGATGGTGTGGTTGGCTTTACGGGTTTTTCGCTTTGCTTTTGTTTTATTCTTTCTTTCTTTGGGTTTTAGGAGGTTTTTAGTGGTGATGTGGTAAATTATAGTGGTTTTGTGATGGCAGTGTTCACGAAGAACGGAGAAAGCAGCATGCTCTGCTTTTGGCTCTGGAAGCAAGAACATTGCTCCCGAGAATTTAGCTATAGCATGTACTTCGCTGATTGGTACCCATCAAATTGGTTAAAAGGGAACAAAAAATCTACAGAAACCGAAAGCTGCTCGGTAGGTTTGATTACACCAAGGAAAATAAATTAAAGCCAATTTTGAAATCTGTTTTCCATATCTGAAAACAGGGGAAAAGGTTAAAATTCTTTAAAGAAAAACCATGAACATCTTAGGGGGAGGAGATTATAATTTTGAAAATCATAACAGGCACAGTTTGCCATTGGTTGAGTGGGAAGCCTTCATTAACAATGTTGCTCACAAAAAGGTGTCAAGAAGATTACTTGCCTCTTATGCTTAGCTAATGTCTGATTCTTTGCCTTTTCATGAATCCACCTCCTTGGGTTTATCATGAAGTCATCTTCCGAACTACAACCCATTCTTCGTATTCTCTCTTCTGCAAGCTCCTCATTTTCAACTGTCACTTACCCATGCATCGACAACATGAATCGAATCCTCATTTTCTTCCACACCAACAACCGCCCCAGCCACGGGCTCACCCTTTGCCTTCCCAGCAACATCCTGAGCCCCAGGCTGATCCCGCTCGTTCACGGCGACAGAAGCGGGCTCAGCAACATCCCGAGTCCCAGGCGGGGCCTGATCCCGCTCATTCACGGCAACACCCTGAGCGACGGCCTTTGCCTTCCCAGCAACATCCTGAGCCCCAGGCTGATCCCACTCGTTCACGGCGACAGCCACGGGCTCACTTCTTTCCTTCCCAGCAACATCCCGAGCCCCAGGCGGGGCCTGATCCCGCTCATTCACGGCAACAGCCTGAGCGACGGGTTCAATTTGGTCCTTCACCAGAACATGCTTCACAGCAACACCCTGAGCCACCGGCTCACCCCGAGATTTCTTCACCGCAACATTTCCGACGCTGGACTGACCCTTTGCATCGCCCATCCGGTTTGCGGGTGCCAGAGCCTCAAAAAACTAAACCTTTGA
>chr1.274.1
TCCGGCTCGTCTTCATCGCCGAAGGACGGGTTAAACAGGTGAGGTGCCTTTCAGAGAGTGACAACAGTCAGCTTTCTGGATTATTTCAAGCATGCATTGAGGCCATCGAGGTTCTTAGGCTGGCCGGAGAAATCTCAGAAACAAATCTATTGTTGAGAACTGGAGGGGAGGACCACCATTATGTCAAATCTAAGCAAGGAATCTAAGTGCTGAGAGGTTGAAAAAGGAAAAAGAAGGAAGTAATTTAAAGGGTGGACATCGAGCAGTGACCTCATCAAATTGACCGCAATCCAGTTAGTTGCATTGTTTACTGATCTTAATAGGAAAGATCATCTCTGCATGCTGATTTTAAGAGGGAAGGTAATTCCTAATCCTAAGGATGGTCAAGGAGTCAAATACATCTCAGCAATGTGAGTCAATCATTCTACAGCGAGGTTAAAATGATTCCACAAAAAAAGATGAAAGATTTGAGCAACTGTCTTTTGATGATTGCTTGATCTGTTCTCAACCATGAAGTTTCAGCCCTGATATTCCTCAACTGAATTACCAATTAAATCATTGACCTTTAGCGAACTAAACTATTCTAGCCAGAAAACAATTTACTCTCTTCTGCAGAGCAGGTTTTTCTACTGTGCAGCTACATTGAAGAATGCATTCATTGAATTCTGCGGAGAGACTCCACCCCCCCTCTTTTCACAAGTCTCATTGAAGCAGAATGAAGTGATTTTTTGATGTATGTGTCCCCATAATGTCCCAACTAGGATGATTTTAGATTTTAGAGACTACTTATGTTATTTGAAACTAAATTTGGGGAAAGGCAACTTATTTGCTTCTGGTTTGTGGGTTGCGCCACTTTTGTTAGGTGCTGATTAAATCTATTTATTGCATATAAAATGGCAACTTTTT
>GSVIVT01000561001
TAGGGTTAGGGTTAGGGTTAGGGTTCGATCCGATTGCGACCAATGGAGATGGAATGTGTGACTGAGTTTCCTCATACTCACATGGATCGGCGTCCTCGGAAGAGGCCTAGGTTTGCTTGGGATGCACCTCAACTTCACCCTAAGGCTCAGCCAGGAATATATTGTGGGCAAGAGGTTGGGAATGTGACAAGCCATGGAACATCGAGGGTACTCTCAGACCAGGCTAGTATATTTGTAAAGGGATTGGCTCAAAAAGGCTCTCCCCCATGGCGAGATGATGACAAAGACGGACATTTCATGTTTGCACTGGGAGAGAATTTAACCTCGCGCTATAAGATCCACAGAAAAATTGGTGAAGGTACCTTTGGTCAGGTTTTGGAATGCTGGGATAGGGAAACAAAGGAGATGGTTGCTATAAAAGTTGTTCGAGGTATCAAAAAATATCGTGAGGCAGCAATGATAGAAGTTGAAGTGCTACAGTTGCTTGGAAAATATGATAAAAGTGGCTCTCGTTGCGGTCAAATACGGAACTGGTTTGACTATCGTAACCATATTTGTATTGTATTTGAGATGCTTGGACCAAGCTTATACGATTTTCTTCGGAAAAACAATTATCGCTCATTTCCAGTTGATCTAGTCCGCGAGATTGGCAGACAACTGTTGGAATGTGTAGCATTCATGCATGATTTGCACCTCATCCACACTGACTTGAAGCCTGAGAACATACTTTTTGTTTCTCCAGAATATGTAAAAGTATCAGACTACAAGGTTACCACACGGTCACCAAAAGATGGAATATGTTATAAGAAGTTGCCAAGATCAAGTGCTATTAAGGTGATTGATTTTGGTAGCACAGCTTTTGAGTGTCAAGATCACAGCTATATTGTTTCCACTAGGCACTACCGAGCGCCTGAGGTTATTCTTGGGCTTGGATGGAGTTATCCATGTGACATGTGGAGCGTTGGTTGTATATTGGTGGAACTATGTTCGGGAGAAGCTTTGTTTCAGACACATGAGAACTTGGAGCACCTGGCCATGATGGAAAGGGTTTTAGGCCCCATACCTCCTCATATGTTGAAAAGAGTGGACCGACATGCTGAGAAGTATGTTAGAAAGGGTAGATTGGACTGGCCTGAAGGTGCAATCTCTCGGGAAAGCATCAAAGCTGTCATGAAACTGCCTCGTCTTCCGAATCTAGTTATGCAACATGTGGATCATTCTGCCGGAGATCTTATTGACCTTTTGCAAGGTCTTCTTAGGTATGACCCTTCCAACAGACTCACAGCTCAAGATGCCCTCAGGCACCCGTTCTTTACCAGGGATTACCACAGTAGGTTTTAGAGAGAAGATTGATTTTTTTTTTGCTGGCATTTGGATGCTTGTTTGGATTGATTTATATGATAATGGATTATTGAAGAGCAAGTGCTGGCCCAGGTTTTCTGAGTTACTATTTTTTTCCTGGTTTTGTATGAGCCTCTGTAAATCCCCCATTGTCAGAAGTGTTCTTCTTGATCAAGTTTTGTACCATAAAATTTGATGTTATAGCAGCTCTTTCCGCAAAAAACAAAAAAAAAAAAAAAAAAA
>chr1.834.1
GATCCGATTGCGACCAATGGAGATGGAATGTGTGACTGAGTTTCCTCATACTCACATGGATCGGCGTCCTCGGAAGAGGCCTAGGTTTGCTTGGGATGCACCTCAACTTCACCCTAAGATAAGATCCACAGAAAAATTGGTGAAGGTACCTTTGGTCAGGTTTTGGAATGCTGGGATAGGGAAACAAAGGAGATGGTTGCTATAAAAGTTGTTCGAGGTATCAAAAAATATCGTGAGGCAGCAATGATAGAAGTTGAAGTGCTACAGTTGCTTGGAAAATATGATAAAAGTGGCTCTCGTCATGCATGATTTGCACCTCATCCACACTGACTTGAAGCCTGAGAACATACTTTTTGTTTCTCCAGAATATGTAAAAGTATCAGACTACAAGGTTACCACACGGTCACCAAAAGATGGAATATGTTATAAGAAGTTGCCAAGATCAAGTGCTATTAAGGTGATTGATTTTGGTAGCACAGCTTTTGAGTGTCAAGATCACAGCTATATTGTTTCCACTAGGCACTACCGAGCGCCTGAGGTTATTCTTGGGCTTGGATGGAGTTATCCATGTGACATGTGGAGCGTTGGTTGTATATTGGTGGAACTATGTTCGGGAGAAGCTTTGTTTCAGACACATGAGAACTTGGAGCACCTGGCCATGATGGAAAGGGTTTTAGGCCCCATACCTCCTCATATGTTGAAAAGAGTGGACCGACATGCTGAGAAGTATGTTAGAAAGGGTAGATTGGACTGGCCTGAAGGTGCAATCTCTCGGGAAAGCATCAAAGCTGTCATGAAACTGCCTCGTCTTCCGAATCTAGTTATGCAACATGTGGATCATTCTGCCGGAGATCTTATTGACCTTTTGCAAGGTCTTCTTAGGTATGACCCTTCCAACAGACTCACAGCTCAAGATGCCCTCAGGCACCCGTTCTTTACCAGGGATTACCACAGTAGGTTTTAGAGAGAAGATTGATTTTTTTTTTGCTGGCATTTGGATGCTTGTTTGGATTGATTTATATGATAATGGATTATTGAAGAG
>chr1.834.2
GCGACCAATGGAGATGGAATGTGTGACTGAGTTTCCTCATACTCACATGGATCGGCGTCCTCGGAAGAGGCCTAGGTTTGCTTGGGATGCACCTCAACTTCACCCTAAGATAAGATCCACAGAAAAATTGGTGAAGGTACCTTTGGTCAGGTTTTGGAATGCTGGGATAGGGAAACAAAGGAGATGGTTGCTATAAAAGTTGTTCGAGGTATCAAAAAATATCGTGAGGCAGCAATGATAGAAGTTGAAGTGCTACAGTTGCTTGGAAAATATGATAAAAGTGGCTCTCGTTGCGGTCAAATACGGAACTGGTTTGACTATCGTAACCATATTTGTATTGTAAGTATATGACTGATTTACGATGATATGATTTCCCCAACTTCATGAATATTTTGGGGCTTAAAACTTGTTAGTGAATTTAAATGGTCTTAACAGGTATTTGAGATGCTTGGACCAAGCTTATACGATTTTCTTCGGAAAAACAATTATCGCTCATTTCCAGTTGATCTAGTCCGCGAGATTGGCAGACAACTGTTGGAATGTGTAGCATGTGTGTATTTGTTATTTGTGCTGTTTATTTATCTTTTTCAAACTTGATGGTAACAGTTCTAGTAGGAGATGCTTCAGCCTTTTGTCTAGCTCTGGGATTTTACTGACTATTTTTTCACAGGGCTTTTAGTTATTTAAATTCTCTGTTATCTTAACCAAACTATTCATTTTTCACACTGCTTTTGTTTTATGAAATAAAAATAATATGGAGTTTGAGATGGATAATTTTGTTTATTTGCTATCCTACAGAGTGCTAATGTTGACTTTGACCTATAAAAATTTGCAGTCATGCATGATTTGCACCTCATCCACACTGACTTGAAGCCTGAGAACATACTTTTTGTTTCTCCAGAATATGTAAAAGTATCAGACTACAAGGTTACCACACGGTCACCAAAAGATGGAATATGTTATAAGAAGTTGCCAAGATCAAGTGCTATTAAGGTGATTGATTTTGGTAGCACAGCTTTTGAGTGTCAAGATCACAGCTATATTGTTTCCACTAGGCACTACCGAGCGCCTGAGGTTATTCTTGGGCTTGGATGGAGTTATCCATGTGACATGTGGAGCGTTGGTTGTATATTGGTGGAACTATGTTCGGGAGAAGCTTTGTTTCAGACACATGAGAACTTGGAGCACCTGGCCATGATGGAAAGGGTTTTAGGCCCCATACCTCCTCATATGTTGAAAAGAGTGGACCGACATGCTGAGAAGTATGTTAGAAAGGGTAGATTGGACTGGCCTGAAGGTGCAATCTCTCGGGAAAGCATCAAAGCTGTCATGAAACTGCCTCGTCTTCCGAATCTAGTTATGCAACATGTGGATCATTCTGCCGGAGATCTTATTGACCTTTTGCAAGGTCTTCTTAGGTATGACCCTTCCAACAGACTCACAGCTCAAGATGCCCTCAGGCACCCGTTCTTTACCAGGGATTACCACAGTAGGTTTTAGAGAGAAGATTGATTTTTTTTTTGCTGGCATTTGGATGCTTGTTTGGATTGATTTATATGATAATGGATTATTGAAGAGCAAGTGCTGGCCCAGGTTTTCTGAGTTACTATTTTTTTCCTGGTTTTGTATGAGCCTCTGTAAATCCCCCATTGTCAGAAGTGTTCTTCTTGATCAAGTTTTGTACCATAAAATTTGATGTTATAGCAGCTCTTTCCGTTT
>chr1.834.3
ATCCGATTGCGACCAATGGAGATGGAATGTGTGACTGAGTTTCCTCATACTCACATGGATCGGCGTCCTCGGAAGAGGCCTAGGTTTGCTTGGGATGCACCTCAACTTCACCCTAAGGTAAAACTCGAAACCTCTTTGGCTGCTTTTGGCTGCCCAGAATTGGAGTTCCCATATTTGGATTCGGATTTTGTGCAACCAAACGCAGCTTTGTATTATGATTGTCCTTTTTTTTTCATTGTGAAGGATTTGATTGTTAGTGGTTAAGGTTTGTATGGATCTGAGTCTTCGTTGGCTTAATCTGGAGTTTTGGGTTTTTTATGTGCCTAGTCGTACGGGGTTCGGTTTTGTGATCTCGGATTATTTGTAGTTTCTTTTTGCCGGTGTTTATCACCTTAATGCTCTGTTTGGTTGCTGAGAAACGTGGGAAAGAAGAAGAAAATTAACATTTTGGGATTACATTTTTCATTTTCGGGACCCAACATAATTATATATTTTAATCACTTGACCAAAACACAATTCTTAATTGAGTTGAGGCTGTTGATTTTTAGAGACCAATTCTCGATAAACCTTCTTTTTCCTTTTAGTCTGGAATCTCAGCAACCAAATGCAGCAAAACCATTTTCTGGGTAATATACTGGAAGAAATAAATGTGGAGGAGTATATAATTTTATAATTGTTAGTAGAGAATGAATGGATGGCTGTGTGTAGGCTCAGCCAGGAATATATTGTGGGCAAGAGGTTGGGAATGTGACAAGCCATGGAACATCGAGGGTACTCTCAGACCAGGCTAGTATATTTGTAAAGGGATTGGCTCAAAAAGGCTCTCCCCCATGGCGAGATGATGACAAAGACGGACATTTCATGTTTGCACTGGGAGAGAATTTAACCTCGCGCTGTAATTACACTTGTTCGCATTGTAGATGTTTTACATTTATCAATTATGCCCACTTTGCATGAATGCTGTATCTGATCTGTAGTTCCATCTTTGGTTACTTCTTCATAATATTTTATCCTTCTCTTTAAAATATTTTTTCCTTGGGGGCTGAGTTTTTGCATATATGATTTATTTGAAGTTTTAATACTGTCGAGGATTCCAATTTCAAGTTACAAATATTAAAATGGGCCTTTTATTTTATTTATTTATTTGTTTTTATTTTTTGATATATATATTTTTATATATATATTTTGTAGGTTTCTCAGTACAAATGTTTGAATCTTGCTTGGTTCTTGAAAACAATTTTTCTTTATAGATGATGAAATCTTTTCAAAACTGCTATTAGCTGTCTTTTACACATAACAAGCACATAATGTTACCAATACAAGAACAAACCTACCAATAAAAAACACACAAAATCTTTTATGCTTTCTTTCCTTTTTTCCAATGGTTTCATTCTCTCTTCCTGTGTCTTTAGAGCATTTGAATATAATTGAAAATAGAAGTTTTATTCATTTGAAACTTATTATTAGGTTAATAATTGATGCCTTGATTCAAATATTGGAATTAGCCTTGTATGGATTTCTCTGAATTTTTGTTTTCATACTTGCAGATAAGATCCACAGAAAAATTGGTGAAGGTACCTTTGGTCAGGTTTTGGAATGCTGGGATAGGGAAACAAAGGAGATGGTTGCTATAAAAGTTGTTCGAGGTATCAAAAAATATCGTGAGGCAGCAATGATAGAAGTTGAAGTGCTACAGTTGCTTGGAAAATATGATAAAAGTGGCTCTCGTTGCGGTCAAATACGGAACTGGTTTGACTATCGTAACCATATTTGTATTGTATTTGAGATGCTTGGACCAAGCTTATACGATTTTCTTCGGAAAAACAATTATCGCTCATTTCCAGTTGATCTAGTCCGCGAGATTGGCAGACAACTGTTGGAATGTGTAGCATTCATGCATGATTTGCACCTCATCCACACTGACTTGAAGCCTGAGAACATACTTTTTGTTTCTCCAGAATATGTAAAAGTATCAGACTACAAGGTTACCACACGGTCACCAAAAGATGGAATATGTTATAAGAAGTTGCCAAGATCAAGTGCTATTAAGGTGATTGATTTTGGTAGCACAGCTTTTGAGTGTCAAGATCACAGCTATATTGTTTCCACTAGGCACTACCGAGCGCCTGAGGTTATTCTTGGGCTTGGATGGAGTTATCCATGTGACATGTGGAGCGTTGGTTGTATATTGGTGGAACTATGTTCGGGAGAAGCTTTGTTTCAGACACATGAGAACTTGGAGCACCTGGCCATGATGGAAAGGGTTTTAGGCCCCATACCTCCTCATATGTTGAAAAGAGTGGACCGACATGCTGAGAAGTATGTTAGAAAGGGTAGATTGGACTGGCCTGAAGGTGCAATCTCTCGGGAAAGCATCAAAGCTGTCATGAAACTGCCTCGTCTTCCGAATCTAGTTATGCAACATGTGGATCATTCTGCCGGAGATCTTATTGACCTTTTGCAAGGTCTTCTTAGGTATGACCCTTCCAACAGACTCACAGCTCAAGATGCCCTCAGGCACCCGTTCTTTACCAGGGATTACCACAGTAGGTTTTAGAGAGAAGATTGATTTTTTTTTTGCTGGCATTTGGATGCTTGTTTGGATTGATTTATATGATAATGGATTATTGAAGAGCAAGTGCTGGCCCAGGTTTTCTGAGTTACTATTTTTTTCCTGGTTTTGTATGAGCCTCTGTAAATCCCCCATTGTCAGAAGTGTTCTTCTTGATCAAGTTTTGTACCATAAAATTTGATGTTATAGCAGCTCTTTCCGTTT
>chr1.834.4
GATTGCGACCAATGGAGATGGAATGTGTGACTGAGTTTCCTCATACTCACATGGATCGGCGTCCTCGGAAGAGGCCTAGGTTTGCTTGGGATGCACCTCAACTTCACCCTAAGGCTCAGCCAGGAATATATTGTGGGCAAGAGGTTGGGAATGTGACAAGCCATGGAACATCGAGGGTACTCTCAGACCAGGCTAGTATATTTGTAAAGGGATTGGCTCAAAAAGGCTCTCCCCCATGGCGAGATGATGACAAAGACGGACATTTCATGTTTGCACTGGGAGAGAATTTAACCTCGCGCTGTAATTACACTTGTTCGCATTGTAGATGTTTTACATTTATCAATTATGCCCACTTTGCATGAATGCTGTATCTGATCTGTAGTTCCATCTTTGGTTACTTCTTCATAATATTTTATCCTTCTCTTTAAAATATTTTTTCCTTGGGGGCTGAGTTTTTGCATATATGATTTATTTGAAGTTTTAATACTGTCGAGGATTCCAATTTCAAGTTACAAATATTAAAATGGGCCTTTTATTTTATTTATTTATTTGTTTTTATTTTTTGATATATATATTTTTATATATATATTTTGTAGGTTTCTCAGTACAAATGTTTGAATCTTGCTTGGTTCTTGAAAACAATTTTTCTTTATAGATGATGAAATCTTTTCAAAACTGCTATTAGCTGTCTTTTACACATAACAAGCACATAATGTTACCAATACAAGAACAAACCTACCAATAAAAAACACACAAAATCTTTTATGCTTTCTTTCCTTTTTTCCAATGGTTTCATTCTCTCTTCCTGTGTCTTTAGAGCATTTGAATATAATTGAAAATAGAAGTTTTATTCATTTGAAACTTATTATTAGGTTAATAATTGATGCCTTGATTCAAATATTGGAATTAGCCTTGTATGGATTTCTCTGAATTTTTGTTTTCATACTTGCAGATAAGATCCACAGAAAAATTGGTGAAGGTTTGTTTATGCACCCCTTCAAGTTTCTTTAAGCGGCAGAGTTTAATTTAGCAGCATATTTCTTTAGATGTTGCATTCTTTTGCTACATATTCTTTTTGTTCTACAGGTACCTTTGGTCAGGTTTTGGAATGCTGGGATAGGGAAACAAAGGAGATGGTTGCTATAAAAGTTGTTCGAGGTATCAAAAAATATCGTGAGGCAGCAATGATAGAAGTTGAAGTGCTACAGTTGCTTGGAAAATATGATAAAAGTGGCTCTCGTTGCGGTCAAATACGGAACTGGTTTGACTATCGTAACCATATTTGTATTGTATTTGAGATGCTTGGACCAAGCTTATACGATTTTCTTCGGAAAAACAATTATCGCTCATTTCCAGTTGATCTAGTCCGCGAGATTGGCAGACAACTGTTGGAATGTGTAGCATTCATGCATGATTTGCACCTCATCCACACTGACTTGAAGCCTGAGAACATACTTTTTGTTTCTCCAGAATATGTAAAAGTATCAGACTACAAGGTTACCACACGGTCACCAAAAGATGGAATATGTTATAAGAAGTTGCCAAGATCAAGTGCTATTAAGGTGATTGATTTTGGTAGCACAGCTTTTGAGTGTCAAGATCACAGCTATATTGTTTCCACTAGGCACTACCGAGCGCCTGAGGTTATTCTTGGGCTTGGATGGAGTTATCCATGTGACATGTGGAGCGTTGGTTGTATATTGGTGGAACTATGTTCGGGAGAAGCTTTGTTTCAGACACATGAGAACTTGGAGCACCTGGCCATGATGGAAAGGGTTTTAGGCCCCATACCTCCTCATATGTTGAAAAGAGTGGACCGACATGCTGAGAAGTATGTTAGAAAGGGTAGATTGGACTGGCCTGAAGGTGCAATCTCTCGGGAAAGCATCAAAGCTGTCATGAAACTGCCTCGTCTTCCGAATCTAGTTATGCAACATGTGGATCATTCTGCCGGAGATCTTATTGACCTTTTGCAAGGTCTTCTTAGGTATGACCCTTCCAACAGACTCACAGCTCAAGATGCCCTCAGGCACCCGTTCTTTACCAGGGATTACCACAGTAGGTTTTAGAGAGAAGATTGATTTTTTTTTTGCTGGCATTTGGATGCTTGTTTGGATTGATTTATATGATAATGGATTATTGAAGAGCAA
>chr1.834.5
AGGGTTCGATCCGATTGCGACCAATGGAGATGGAATGTGTGACTGAGTTTCCTCATACTCACATGGATCGGCGTCCTCGGAAGAGGCCTAGGTTTGCTTGGGATGCACCTCAACTTCACCCTAAGGCTCAGCCAGGAATATATTGTGGGCAAGAGGTTGGGAATGTGACAAGCCATGGAACATCGAGGGTACTCTCAGACCAGGCTAGTATATTTGTAAAGGGATTGGCTCAAAAAGGCTCTCCCCCATGGCGAGATGATGACAAAGACGGACATTTCATGTTTGCACTGGGAGAGAATTTAACCTCGCGCTATAAGATCCACAGAAAAATTGGTGAAGGTACCTTTGGTCAGGTTTTGGAATGCTGGGATAGGGAAACAAAGGAGATGGTTGCTATAAAAGTTGTTCGAGGTATCAAAAAATATCGTGAGGCAGCAATGATAGAAGTTGAAGTGCTACAGTTGCTTGGAAAATATGATAAAAGTGGCTCTCGTTGCGGTCAAATACGGAACTGGTTTGACTATCGTAACCATATTTGTATTTCATGCATGATTTGCACCTCATCCACACTGACTTGAAGCCTGAGAACATACTTTTTGTTTCTCCAGAATATGTAAAAGTATCAGACTACAAGGTTACCACACGGTCACCAAAAGATGGAATATGTTATAAGAAGTTGCCAAGATCAAGTGCTATTAAGGTGATTGATTTTGGTAGCACAGCTTTTGAGTGTCAAGATCACAGCTATATTGTTTCCACTAGGCACTACCGAGCGCCTGAGGTTATTCTTGGGCTTGGATGGAGTTATCCATGTGACATGTGGAGCGTTGGTTGTATATTGGTGGAACTATGTTCGGGAGAAGCTTTGTTTCAGACACATGAGAACTTGGAGCACCTGGCCATGATGGAAAGGGTTTTAGGCCCCATACCTCCTCATATGTTGAAAAGAGTGGACCGACATGCTGAGAAGTATGTTAGAAAGGGTAGATTGGACTGGCCTGAAGGTGCAATCTCTCGGGAAAGCATCAAAGCTGTCATGAAACTGCCTCGTCTTCCGAATCTAGTTATGCAACATGTGGATCATTCTGCCGGAGATCTTATTGACCTTTTGCAAGGTCTTCTTAGGTATGACCCTTCCAACAGACTCACAGCTCAAGATGCCCTCAGGCACCCGTTCTTTACCAGGGATTACCACAGTAGGTTTTAGAGAGAAGATTGATTTTTTTTTTGCTGGCATTTGGATGCTTGTTTGGATTGATTTATATGATAATGGATTATTGAAGAGCAAGTGCTGGCCCAGGTTTTCTGAGTTACTATTTTTTTCCTGGTTTTGTATGAGCCTCTGTAAATCCCCCATTGTCAGAAGTGTTCTTCTTGATCAAGTTTTGTACCATAAAATTTGATGTTATAGCAGCTCTTTCCGTTTGTAT
>chr1.834.6
AGGGTTCGATCCGATTGCGACCAATGGAGATGGAATGTGTGACTGAGTTTCCTCATACTCACATGGATCGGCGTCCTCGGAAGAGGCCTAGGTTTGCTTGGGATGCACCTCAACTTCACCCTAAGGCTCAGCCAGGAATATATTGTGGGCAAGAGGTTGGGAATGTGACAAGCCATGGAACATCGAGGGTACTCTCAGACCAGGCTAGTATATTTGTAAAGGGATTGGCTCAAAAAGGCTCTCCCCCATGGCGAGATGATGACAAAGACGGACATTTCATGTTTGCACTGGGAGAGAATTTAACCTCGCGCTATAAGATCCACAGAAAAATTGGTGAAGGTACCTTTGGTCAGGTTTTGGAATGCTGGGATAGGGAAACAAAGGAGATGGTTGCTATAAAAGTTGTTCGAGGTATCAAAAAATATCGTGAGGCAGCAATGATAGAAGTTGAAGTGCTACAGTTGCTTGGAAAATATGATAAAAGTGGCTCTCGTTGCGGTCAAATACGGAACTGGTTTGACTATCGTAACCATATTTGTATTGTATTTGAGATGCTTGGACCAAGCTTATACGATTTTCTTCGGAAAAACAATTATCGCTCATTTCCAGTTGATCTAGTCCGCGAGATTGGCAGACAACTGTTGGAATGTGTAGCATTCATGCATGATTTGCACCTCATCCACACTGACTTGAAGCCTGAGAACATACTTTTTGTTTCTCCAGAATATGTAAAAGTATCAGACTACAAGGTTACCACACGGTCACCAAAAGATGGAATATGTTATAAGAAGTTGCCAAGATCAAGTGCTATTAAGGTGATTGATTTTGGTAGCACAGCTTTTGAGTGTCAAGATCACAGCTATATTGTTTCCACTAGGCACTACCGAGCGCCTGAGGTTATTCTTGGGCTTGGATGGAGTTATCCATGTGACATGTGGAGCGTTGGTTGTATATTGGTGGAACTATGTTCGGGAGAAGCTTTGTTTCAGACACATGAGAACTTGGAGCACCTGGCCATGATGGAAAGGGTTTTAGGCCCCATACCTCCTCATATGTTGAAAAGAGTGGACCGACATGCTGAGAAGTATGTTAGAAAGGGTAGATTGGACTGGCCTGAAGGTGCAATCTCTCGGGAAAGCATCAAAGCTGTCATGAAACTGCCTCGTCTTCCGAATCTAGTTATGCAACATGTGGATCATTCTGCCGGAGATCTTATTGACCTTTTGCAAGGTCTTCTTAGGTATGACCCTTCCAACAGACTCACAGCTCAAGATGCCCTCAGGCACCCGTTCTTTACCAGGGATTACCACAGTAGGTTTTAGAGAGAAGATTGATTTTTTTTTTGCTGGCATTTGGATGCTTGTTTGGATTGATTTATATGATAATGGATTATTGAAGAGCAAGTGCTGGCCCAGGTTTTCTGAGTTACTATTTTTTTCCTGGTTTTGTATGAGCCTCTGTAAATCCCCCATTGTCAGAAGTGTTCTTCTTGATCAAGTTTTGTACCATAAAATTTGATGTTATAGCAGCTCTTTCCGTTTGTATGAAGTGTGTTTCTC
>GSVIVT01000563001
CGATGATATATGTGTATCCTAAGTACATCCCACCCAAGATTCATAGAGCGAGCAAGCTCCAATGGAGCTCTATTCCCCATCAATGTGGCTTCATCTGCTTCTGCTACTTCTCCCTCTAATGTTTCTCATAAAACGGAAAATAGAGTTGACGGGGCAAAAGAAGCCGCTGCCTCCTGGCCCTACTAAGCTTCCCATTATAGGTAATTTGCACCAACTTGGTGCGTTGCCTCACTACTCTTTATGGCAACTATCTAAGAAATATGGCTCCATCATGCTCCTTCAGCTCGGTGTCCCTACCGTCGTAGTCTCCTCTGCGGAAGCTGCAAGGGAATTCTTGAAAACTCATGATATTGATTGTTGCAGTCGACCTCCCTTAGGAGGTACGCAAGATCTGCTTGAGAGGAGTTTCCATGAAATGGACGGCTTCTACCAACAGGTGATCGAAGACCATCTCAACCCAGGAAGGGTGAAAGAGGAGCATGAAGACATCATCGACGTGCTGCTGAGAATAGAGAGGGAACAATCTGAATCCAGTGCCCTACAGTTTACTAAAGATAACGCGAAAGCAATCGTTATGGATTTATTCTTGGCTGGAGTGGACACTGGTGCAATCACCGTATCTTGGGCAATGACCGAGCTTGCTAGGAACCCAAGAATAATGAAAAAAGCCCAGGCTGAAGTTAGAAACTCCATTGGAAATAAAGGAAAAGTCACGGAGGGTGATGTCGATCAGCTTCACTACCTCAAGATGGTGGTCAAAGAAACTTTGAGACTGCATCCTCCCGCCCCACTTCTACTTCCAAGAGAAACCATCAAACACCATCTCATTTCTGTTTATAATTTAGAGATGAAGGCCAACATCTACCTGCCTACCTTGCAATTGATGCTCACAAGTGCTCGCTTACTACTTTTTGCCAGTGTAGTGAATAAATTATGTCCACATAAATTAGCTATAGTAGGGGCCAAGAAAAGTGCATCCTATGAGCCTTATGGTAGCAGCCAAGAGAAAACTGCAACCCTGTATAGCCTATTAATAATTTTTAACTTCTTCTACTGGCAGTTTTATATAAGTGGCTACAGCCATAGGATTTGTCTGCACCCTCTATGGTCTATGACTAAGCTTTGCTCTATTTTATCCCTATCTAAATTTTATATGGGGCAAAAGAAGCCGCTGCCGCCTGGCCCTACTAAGCTTCCCATTATAGGTAATTTGCACCAACTTGGTACGTTGCCTCACTACTCTTGGTGGCAACTATCTAAGAAATATGGCCCCATCATACTCCTTCAGCTCGGTGTCCCTACCGTCGTAGTCTCCTCTGCGGAAGCTGCAAGGGAATTCTTGAAAACTCATGATATTGATTGTTGCAGTCGACCTCCCTTAGTTGGACTTGGAAAATTCTCATACAATCACCAAGACATAGGTTTTGCGCCATACGGCGATTACTGGAGGGAGGTACGCAAGATCTGTGTTCATGAGGTGTTTAGCACAAAAAGGCTGCAGTCGTTTCAGTTCATCAGAGAAGAGGAGGTCGCTTTGCTGATTGATTCAATTGCGGAATCATCTTCTTCTGGAAGTCCTATTGATCTTACCGAGAGGTTAATGTCTCTCACTGCAAATATAATTTGCAGGATTGCATTCGGAAAGAGTTTTCAAGTGAGTGAGTTTGGTGACGGAAGATTTCAAGAAGTGGTTCGTGAAGCCATGGCTTTGTTGGGCGGGTTCACTGCAGCCGATTTCTTTCCGTACGTGGGTCGGATTGTGGATAGACTCACTGGTCTTCATGGAAGGCTTGAGAGGAGTTTCCTTGAAATGGACGGTTTCTACCAACGGGTGATTGAGGACCATCTCAACCCAGGAAGGGTGAAAGAGGAGCATGAAGACATTATCGACGTGCTGCTGAAAATACAGAGGGAACGGTCTGAATCCGGTGCTGTACAGTTTACTAAAGATAGTGCAAAAGCAATCCTCATGGATTTATTCTTGGCTGGAGTGGACACTGGTGCAATCACCCTAACTTGGGCAATGACCGAGCTTGCTAGGAACCCAAGAATAATGAAAAAAGCCCAGGTTGAAGTTAGAAACTCCATTGGAAATAAAGGAAAAGTCACGGAGGGTGATGTCGATCAGCTTCACTACCTCAAGATGGTGGTCAAAGAAACTTTGAGACTACATCCTCCCGTCCCACTTCTACTTCCAAGAGAAACCATAACCCAGAGGAGTTTCTGCCCGAGAGTGGAGCTCGCACTTGCCAATCTTTTATATCGTTTCAATTGGAACTTGCCGAATGGGATGAGGGAGGCAGATATTAACATGGAAGAAGCAGCAGGTCTTACTGTCCGTAAGAAGTTCGCTCTGAACCTTGTGCCAATTCTCCATCACTGTTTCGAGTTTTACCTTAGGGTGAAGTTGAGGTGCATCCCAAGCAAACCTAGGCCTCTTCCGAGGACGCCGATCCATGTGAGTATGAGGAAACTCAGTCACACTTTCCATCTCCATTGGTCGCAATCGGATCGAACCCTAACCCTAACCCTAGTTCTTTCAAAGAGATCGGACACGTTGACGACCATGGTTAGATGCAGGCAAACCGTGGTTGAGTCAACTTTTTTTATATTTTCAAAATGGAATATACGGCACCTAGGGTTAGATGTTCCAAGGGGCAACTCTGTGACCCTGTCATCTATAGGTTTACACAGCGCATCGATGTTGTGCCACGTATCTAATGGGCTCTTTCATCCTCATGAAACAACTTCATTTGCATTTTTTGCCTTAATTTCTTTATCATCTGGTCATATAAAATTGAACAATGCTCTAGCCACTAGAATTGACATCTCAACTCCGGATTTATAA
>chr1.273.1
AACCCACCCAAGATTCATAGAGCGAGCAAGTTCCAATGGCGCTCTATTCTCCATCAATCTGGCTTCATCTGCTTCTACTACTTCTCCCTCTTATGTTTCTCATAAAACGGAAAATAGAGTTGAAGGGGCAAAAGAAGCCGCTGCCTCCTGGCCCAACTAAGCTTCCCATTATAGGTAATTTGCACCAACTTGGTGCGTTGCCTCACTACTCTTTATGGCAACTATCTAAGAAATATGGCTCCATCATGCTCCTTCAGCTCGGTGTCCCTACCGTCGTAGTCTCCTCTGCGGAAGCTGCAAGGGAATTCTTGAAAACTCATGATATTGATTGTTGCAGTCGACCTCCCTTAGTTGGACCTGGAAAATTCTCATACAATCACCGAGACATAGGTTTTGCGCCATACGGCGATTACTGGAGGGAAGTACGCAAGATCTGTGTTCTTGAGGTGTTTAGCACAAAAAGGGTGCAATCGTTTCAGTTCATCAGAGAAGAGGAGGTCACTTTGCTGATTGATTCAATTGCGCAATCATCTTCTTCTGGAAGTCCTATTGATCTTACCGAGAGGTTAATGTCTCTCACTGCAAATATAATTTGCAGGATTGCATTCGGAAAGAGTTTTCAAGTGAGTGAGTTTGGTGACGGAAGATTTCAAGAAGTGGTTCATGAAGCCGTGGCTTTGTTGGGCGGGTTCACTGCAGCCGATTTCTTTCCGTACGTGGGTCGGATTGTGGATAGACTCACTGGTCTTCATGGAAGGCTTGAGAGGAGTTTCCTTGAAATGGACGGTTTCTACGAACGGGTGATTGAGGACCATCTCAACCCAGGAAGGGTGAAAGAGGAGCATGAAGACATCATCGACGTGCTGCTGAAAATAGAGAGGGAACGGTCTGAATCCGGTGCTGTACAGTTTACTAAAGATAGTGCAAAAGCAATCATCATGGATTTATTCTTGGCTGGAGTGGACACTGGTGCAATCACCCTAACTTGGGCAATGACCGAGCTTGCTAGGAACCCAAGAATAATGAAAAAAGCCCAGGTTGAAGTTAGAAGCTCCATTGGAAAAAAAGGAAAAGTCACGAAGGGTGATGTCGATCAGCTTCACTACCTCAAGATGGTGGTCAAAGAAACTTTGAGACTGCATCCTCCCGTCCCACTTCTAGTTCCAAGAGAAACCATGTCACATTTTGAGATAAACGGGTACCACATTTACCCGAAAACCCAAGTCCACGTAAACGTTTGGGCAATTGGGAGAGACCCCAACCTCTGGAAGAACCCAGAGGAGTTTCTGCCCGAGAGGTTTATGGACAACTCTGTAGATTTTAGAGGACAACATTTTGAGCTACTGCCTTTCGGAGCGGGAAGAAGAATTTGCCCGGGTATGTATATGGCGATTGCAACAGTGGAGCTCGCACTTGCTAATCTTTTATATCGTTTCAATTGGAACTTGCCGAATGGGATGAGGGAGGCAGATATTAGCATGGAAGAAGCAGCAGGTCTTGCTGTCCGTAAGAAGTTTGCTCTCAACCTTGTGCCAATTCTCCATCACTGTTAACAATACCGGTGATAAGAGGAATCGTTCTTGATATTCTCTGTATTTGTCCCACGAAAACTTTAAGTTGCTGATAAATTAATGAAAATAAGTGGAGTAGGGAGAT
>chr1.273.3
AACCCACCTAAGATTAATAGAGCTAGCAAGTTCCTATGGCACTCTATTCCCCATCGATGTGGCTTCATCTGCTTCTGCTGCTTCTCCCTCTTATGTATCTCATAAAACGGAGAATAGAGTTGAAGGGGCAAAAGAAGCCGCTGCCGCCTGGCCCTACTAAGCTTCCCATTATAGGTAATTTGCACCAACTTGGTACGTTGCCTCACTACTCTTGGTGGCAACTATCTAAGAAATATGGCCCCATCATACTCCTTCAGCTCGGTGTCCCTACCGTCGTAGTCTCCTCTGCGGAAGCTGCAAGGGAATTCTTGAAAACTCATGATATTGATTGTTGCAGTCGACCTCCCTTAGTTGGACTTGGAAAATTCTCATACAATCACCAAGACATAGGTTTTGCGCCATACGGCGATTACTGGAGGGAGGTACGCAAGATCTGTGTTCATGAGGTGTTTAGCACAAAAAGGCTGCAGTCGTTTCAGTTCATCAGAGAAGAGGAGGTCGCTTTGCTGATTGATTCAATTGCGGAATCATCTTCTTCTGGAAGTCCTATTGATCTTACCGAGAGGTTAATGTCTCTCACTGCAAATATAATTTGCAGGATTGCATTCGGAAAGAGTTTTCAAGTGAGTGAGTTTGGTGACGGAAGATTTCAAGAAGTGGTTCGTGAAGCCATGGCTTTGTTGGGCGGGTTCACTGCAGCCGATTTCTTTCCGTACGTGGGTCGGATTGTGGATAGACTCACTGGTCTTCATGGAAGGCTTGAGAGGAGTTTCCTTGAAATGGACGGTTTCTACCAACGGGTGATTGAGGACCATCTCAACCCAGGAAGGGTGAAAGAGGAGCATGAAGACATTATCGACGTGCTGCTGAAAATACAGAGGGAACGGTCTGAATCCGGTGCTGTACAGTTTACTAAAGATAGTGCAAAAGCAATCCTCATGGATTTATTCTTGGCTGGAGTGGACACTGGTGCAATCACCCTAACTTGGGCAATGACCGAGCTTGCTAGGAACCCAAGAATAATGAAAAAAGCCCAGGTTGAAGTTAGAAACTCCATTGGAAATAAAGGAAAAGTCACGGAGGGTGATGTCGATCAGCTTCACTACCTCAAGATGGTGGTCAAAGAAACTTTGAGACTACATCCTCCCGTCCCACTTCTACTTCCAAGAGAAACCATGTCACATTTTGAGATAAACGGATACCACATTTACCCGAAAACCCAAGTCCAAGTAAACGTTTGGGCTATTGGGCGAGACCCCAACCTCTGGAAGAACCCAGAGGAGTTTCTGCCCGAGAGGTTTATGGACAACTCTGTAGATTTTAGAGGACAACATTTTGAGCTACTGCCTTTCGGAGCGGGTAGAAGAATTTGCCCGGGTATGTATATGGTGATTGCAACAGTGGAGCTCGCACTTGCCAATCTTTTATATCGTTTCAATTGGAACTTGCCGAATGGGATGAGGGAGGCAGATATTAACATGGAAGAAGCAGCAGGTCTTACTGTCCGTAAGAAGTTCGCTCTGAACCTTGTGCCAATTCTCCATCACTGTTAACAATACCGGTGATAAGAGGAATCGTTCTTGATATTCTTTGTATTTGTCCCACGAAAACTTTAAGTTGCTGATAAATTAATGAAAATAAGTGGAGTATGGAGATTAAAC
>chr1.273.5
AACCCACCTAAGATTAATAGAGCTAGCAAGTTCCTATGGCACTCTATTCCCCATCGATGTGGCTTCATCTGCTTCTGCTGCTTCTCCCTCTTATGTATCTCATAAAACGGAGAATAGAGTTGAAGGGGCAAAAGAAGCCGCTGCCGCCTGGCCCTACTAAGCTTCCCATTATAGGTAATTTGCACCAACTTGGTACGTTGCCTCACTACTCTTGGTGGCAACTATCTAAGAAATATGGCCCCATCATACTCCTTCAGCTCGGTGTCCCTACCGTCGTAGTCTCCTCTGCGGAAGCTGCAAGGGAATTCTTGAAAACTCATGATATTGATTGTTGCAGTCGACCTCCCTTAGTTGGACTTGGAAAATTCTCATACAATCACCAAGACATAGGTTTTGCGCCATACGGCGATTACTGGAGGGAGGTACGCAAGATCTGTGTTCATGAGGTGTTTAGCACAAAAAGGCTGCAGTCGTTTCAGTTCATCAGAGAAGAGGAGGTCGCTTTGCTGATTGATTCAATTGCGGAATCATCTTCTTCTGGAAGTCCTATTGATCTTACCGAGAGGTTAATGTCTCTCACTGCAAATATAATTTGCAGGATTGCATTCGGAAAGAGTTTTCAAGTGAGTGAGTTTGGTGACGGAAGATTTCAAGAAGTGGTTCGTGAAGCCATGGCTTTGTTGGGCGGGTTCACTGCAGCCGATTTCTTTCCGTACGTGGGTCGGATTGTGGATAGACTCACTGGTCTTCATGGAAGGCTTGAGAGGAGTTTCCTTGAAATGGACGGTTTCTACCAACGGGTGATTGAGGACCATCTCAACCCAGGAAGGGTGAAAGAGGAGCATGAAGACATTATCGACGTGCTGCTGAAAATACAGAGGGAACGGTCTGAATCCGGTGCTGTACAGTTTACTAAAGATAGTGCAAAAGCAATCCTCATGGATTTATTCTTGGCTGGAGTGGACACTGGTGCAATCACCCTAACTTGGGCAATGACCGAGCTTGCTAGGAACCCAAGAATAATGAAAAAAGCCCAGGTTGAAGTTAGAAACTCCATTGGAAATAAAGGAAAAGTCACGGAGGGTGATGTCGATCAGCTTCACTACCTCAAGATGGTGGTCAAAGAAACTTTGAGACTACATCCTCCCGTCCCACTTCTACTTCCAAGAGAAACCATGTCACATTTTGAGATAAACGGATACCACATTTACCCGAAAACCCAAGTCCAAGTAAACGTTTGGGCTATTGGGCGAGACCCCAACCTCTGGAAGAACCCAGAGGAGTTTCTGCCCGAGAGGTTTATGGACAACTCTGTAGATTTTAGAGGACAACATTTTGAGCTACTGCCTTTCGGAGCGGGAAGAAGAATTTGCCCGGGTATGTATATGGCGATTGCAACAGTGGAGCTCGCACTTGCTAATCTTTTATATCGTTTCAATTGGAACTTGCCGAATGGGATGAGGGAGGCAGATATTAGCATGGAAGAAGCAGCAGGTCTTGCTGTCCGTAAGAAGTTTGCTCTCAACCTTGTGCCAATTCTCCATCACTGTTAACAATACCGGTGATAAGAGGAATCGTTCTTGATATTCTCTGTATTTGTCCCACGAAAACTTTAAGTTGCTGATAAATTAATGAAAATAAGTGGAGTAGGGAGAT
>GSVIVT01000564001
GTGCTTGTCGTTGCGAAACGTGGCATGTAATGCTATAGAATAAAAAAGGGGAAACGATAATTGGAAGGCCTGCTAGGACAAAATAGTGGTAGAAGTTGGAATTGGGGTTGAAGCCGATGATGTATGTGTATCCTAAGTACATCCCACCCAAGATTCATAGAGCGAGCAAGCTCCAATGGCGCTCTATTCTCCATCAATCTGGCTTCATCTGCTTCTGCTACTTCTCCCTCTTATGTTTCTCATAAAACGGAAAATAGAGTTGAAGGGGCAAAAGAAGCCGCTGCCTCCTGGCCCTACTAAGCTTCCCATTATAGTCTCCTCTGCGGAAGCTGCAAGGGAATTCTTGAAAACTCATGATATTGATTGTTGCAGTCGACCTCCCTTAGTTGGACTTGGAAAATTCTCATACAATCACCGAGACATATCTTTTGCGCCATACGGCGACTACTGGAGGGAGGTACGCAAGATCTGCGTTCTCGAGGTGTTTAGCACAAAAAGGGTGCAGTCGTTTCAGTTCATCAGAGAAGAGGAGGTCGCTTTGCTGATTGATTCAATTGTGCAATCGTCTTCTTCTGGAAGTCCTATTGATCTTACCGAGAGGCTAATGTCTCTCACAGCAAATATAATTTGTAGGATTGCATTCGGAAAGAGTTTTCAAGCGAGTGAGTTTGGTGACGGAAGATTTCAAGAAGTGGTTCATGAAGCCATGGCTTTGTTGGGCGGGCTCACTGCATCCGATTTCTTTCCGTACGTGGGTCGGATTGTGGATAGACTCACTGGTCTTCATGGAAGGCTTGAGAGGAGTTTCCATGAAATGGACGGCTTCTACCAACAGGTGATCGAAGACCATCTCAACCCAGGAAGGGTGAAAGAGGAGCATGAAGACATCATCGACGTGCTGCTGAGAATAGAGAGGGAACAATCTGAATCCAGTGCCCTACAGTTTACTAAAGATAACGCGAAAGCAATCCTTATGGATTTATTCTTGGCTGGAGTGGACACTGGTGCAATCACCGTAGCTTGGGCAATGACCGAGCTTGCTAGGAACCCAGGAATAATGAAAAAAGCCCAGGCTGAAGTTAGAAGCTCCATTGGAAATAAAGGAAAAGTCACGGAGAGTGATGTTGATCAGCTTCACTACCTCAAGGTGGTGGTCAAAGAAACTTTGAGACTGCATCCTCCCGCCCCACTTCTACTTCCAAGAGAAACCATGTCACATTTTGAGATAAACGGGTACCACATTTACCCCAAAACCCAAGTCCACGTAAACGTTTGGGCAATTGGGCGAGACCCCAACCTCTGGAAGAACCCAGAGGAGTTTTTGCCCGAGAGGTTTATGGACAACTCTTGGAGCTCGCACTTGCTAATCTTTTATATCGTTTCAATTGGAACTTGCCGAATGGGATTAGGGAGGCAGATATTAGCATGGAAGAAGCAGCAGGTCTTACTGTCCGTAAGAAGTTTGCTCTTAACCTTGTGCCAATTCTCCATCACTGTTAACAAGAAAAGAAAAGTAGAAAAATAA
>chr1.273.2
AGGACAAAATAGTGGTAGAAGTTGGAATTGGGGTTGAAGCCGATGATGTATGTGTATCCTAAGTACATCCCACCCAAGATTCATAGAGCGAGCAAGCTCCAATGGCGCTCTATTCTCCATCAATCTGGCTTCATCTGCTTCTGCTACTTCTCCCTCTTATGTTTCTCATAAAACGGAAAATAGAGTTGAAGGGGCAAAAGAAGCCGCTGCCTCCTGGCCCTACTAAGCTTCCCATTATAGGTAATTTGCACCAACTTGGTGCGTTGCCTCACTACTCTTTATGGCAACTATCTAAGAAATATGGCTCCATCATGCTCCTTCAGCTTGGTGTCCCTACCGTCGTAGTCTCCTCTGCGGAAGCTGCAAGGGAATTCTTGAAAACTCATGATATTGATTGTTGCAGTCGACCTCCCTTAGTTGGACTTGGAAAATTCTCATACAATCACCGAGACATATCTTTTGCGCCATACGGCGACTACTGGAGGGAGGTACGCAAGATCTGCGTTCTCGAGGTGTTTAGCACAAAAAGGGTGCAGTCGTTTCAGTTCATCAGAGAAGAGGAGGTCGCTTTGCTGATTGATTCAATTGTGCAATCGTCTTCTTCTGGAAGTCCTATTGATCTTACCGAGAGGCTAATGTCTCTCACAGCAAATATAATTTGTAGGATTGCATTCGGAAAGAGTTTTCAAGCGAGTGAGTTTGGTGACGGAAGATTTCAAGAAGTGGTTCATGAAGCCATGGCTTTGTTGGGCGGGCTCACTGCATCCGATTTCTTTCCGTACGTGGGTCGGATTGTGGATAGACTCACTGGTCTTCATGGAAGGCTTGAGAGGAGTTTCCATGAAATGGACGGCTTCTACCAACAGGTGATCGAAGACCATCTCAACCCAGGAAGGGTGAAAGAGGAGCATGAAGACATCATCGACGTGCTGCTGAGAATAGAGAGGGAACAATCTGAATCCAGTGCCCTACAGTTTACTAAAGATAACGCGAAAGCAATCCTTATGGATTTATTCTTGGCTGGAGTGGACACTGGTGCAATCACCGTAGCTTGGGCAATGACCGAGCTTGCTAGGAACCCAGGAATAATGAAAAAAGCCCAGGCTGAAGTTAGAAGCTCCATTGGAAATAAAGGAAAAGTCACGGAGAGTGATGTTGATCAGCTTCACTACCTCAAGGTGGTGGTCAAAGAAACTTTGAGACTGCATCCTCCCGCCCCACTTCTACTTCCAAGAGAAACCATGTCACATTTTGAGATAAACGGGTACCACATTTACCCCAAAACCCAAGTCCACGTAAACGTTTGGGCAATTGGGCGAGACCCCAACCTCTGGAAGAACCCAGAGGAGTTTTTGCCCGAGAGGTTTATGGACAACTCTGTAGATTTTAGAGGACAACATTTTGAGCTACTGCCTTTCGGAGCGGGAAGAAGAATTTGCCCGGGTATGTATATGGCGATTGCAACAGTGGAGCTCGCACTTGCTAATCTTTTATATCGTTTCAATTGGAACTTGCCGAATGGGATTAGGGAGGCAGATATTAGCATGGAAGAAGCAGCAGGTCTTACTGTCCGTAAGAAGTTTGCTCTTAACCTTGTGCCAATTCTCCATCACTGTTAACAAGAAAAGAAAAGTAGAAAAATAAAAAGAAATTTAAATTTAT
>chr1.273.4
ACCCAAGATTCATAGAGCGAGCAAGCTCCAATGGCGCTCTATTCTCCATCAATCTGGCTTCATCTGCTTCTGCTACTTCTCCCTCTTATGTTTCTCATAAAACGGAAAATAGAGTTGAAGGGGCAAAAGAAGCCGCTGCCTCCTGGCCCAACTAAGCTTCCCATTATAGGTAATTTGCACCAACTTGGTGCGTTGCCTCACTACTCTTTATGGCAACTATCTAAGAAATATGGCTCCATCATGCTCCTTCAGCTCGGTGTCCCTACCGTCGTAGTCTCCTCTGCGGAAGCTGCAAGGGAATTCTTGAAAACTCATGATATTGATTGTTGCAGTCGACCTCCCTTAGTTGGACCTGGAAAATTCTCATACAATCACCGAGACATAGGTTTTGCGCCATACGGCGATTACTGGAGGGAAGTACGCAAGATCTGTGTTCTTGAGGTGTTTAGCACAAAAAGGGTGCAATCGTTTCAGTTCATCAGAGAAGAGGAGGTCACTTTGCTGATTGATTCAATTGCGCAATCATCTTCTTCTGGAAGTCCTATTGATCTTACCGAGAGGTTAATGTCTCTCACTGCAAATATAATTTGCAGGATTGCATTCGGAAAGAGTTTTCAAGTGAGTGAGTTTGGTGACGGAAGATTTCAAGAAGTGGTTCATGAAGCCGTGGCTTTGTTGGGCGGGTTCACTGCAGCCGATTTCTTTCCGTACGTGGGTCGGATTGTGGATAGACTCACTGGTCTTCATGGAAGGCTTGAGAGGAGTTTCCTTGAAATGGACGGTTTCTACGAACGGGTGATTGAGGACCATCTCAACCCAGGAAGGGTGAAAGAGGAGCATGAAGACATCATCGACGTGCTGCTGAAAATAGAGAGGGAACGGTCTGAATCCGGTGCTGTACAGTTTACTAAAGATAGTGCAAAAGCAATCATCATGGATTTATTCTTGGCTGGAGTGGACACTGGTGCAATCACCCTAACTTGGGCAATGACCGAGCTTGCTAGGAACCCAAGAATAATGAAAAAAGCCCAGGTTGAAGTTAGAAGCTCCATTGGAAAAAAAGGAAAAGTCACGAAGGGTGATGTCGATCAGCTTCACTACCTCAAGATGGTGGTCAAAGAAACTTTGAGACTGCATCCTCCCGTCCCACTTCTAGTTCCAAGAGAAACCATGTCACATTTTGAGATAAACGGGTACCACATTTACCCGAAAACCCAAGTCCACGTAAACGTTTGGGCAATTGGGAGAGACCCCAACCTCTGGAAGAACCCAGAGGAGTTTCTGCCCGAGAGGTTTATGGACAACTCTGTAGATTTTAGAGGACAACATTTTGAGCTACTGCCTTTCGGAGCGGGAAGAAGAATTTGCCCGGGTATGTATATGGCGATTGCAACAGTGGAGCTCGCACTTGCTAATCTTTTATATCGTTTCAATTGGAACTTGCCGAATGGGATGAGGGAGGCAGATATTAGCATGGAAGAAGCAGCAGGTCTTGCTGTCCGTAAGAAGTTTGCTCTCAACCTTGTGCCAATTCTCCATCACTGTTAACAATACCGGTGATAAGAGGAATCGTTCTTGATATTCTCTGTATTTGTCCCACGAAAACTTTAAGTTGCTGATAAATTAATGAAAATAAGTGGAGTAGGGAGATT
>chr1.273.6
ACCCAAGATTCATAGAGCGAGCAAGCTCCAATGGCGCTCTATTCTCCATCAATCTGGCTTCATCTGCTTCTGCTACTTCTCCCTCTTATGTTTCTCATAAAACGGAAAATAGAGTTGAAGGGGCAAAAGAAGCCGCTGCCTCCTGGCCCTACTAAGCTTCCCATTATAGGTAATTTGCACCAACTTGGTGCGTTGCCTCACTACTCTTTATGGCAACTATCTAAGAAATATGGCTCCATCATGCTCCTTCAGCTTGGTGTCCCTACCGTCGTAGTCTCCTCTGCGGAAGCTGCAAGGGAATTCTTGAAAACTCATGATATTGATTGTTGCAGTCGACCTCCCTTAGTTGGACTTGGAAAATTCTCATACAATCACCGAGACATAGGTTTTGCGCCATACGGCGATTACTGGAGGGAAGTACGCAAGATCTGTGTTCTTGAGGTGTTTAGCACAAAAAGGGTGCAATCGTTTCAGTTCATCAGAGAAGAGGAGGTCACTTTGCTGATTGATTCAATTGCGCAATCATCTTCTTCTGGAAGTCCTATTGATCTTACCGAGAGGTTAATGTCTCTCACTGCAAATATAATTTGCAGGATTGCATTCGGAAAGAGTTTTCAAGTGAGTGAGTTTGGTGACGGAAGATTTCAAGAAGTGGTTCATGAAGCCGTGGCTTTGTTGGGCGGGTTCACTGCAGCCGATTTCTTTCCGTACGTGGGTCGGATTGTGGATAGACTCACTGGTCTTCATGGAAGGCTTGAGAGGAGTTTCCTTGAAATGGACGGTTTCTACGAACGGGTGATTGAGGACCATCTCAACCCAGGAAGGGTGAAAGAGGAGCATGAAGACATCATCGACGTGCTGCTGAAAATAGAGAGGGAACGGTCTGAATCCGGTGCTGTACAGTTTACTAAAGATAGTGCAAAAGCAATCATCATGGATTTATTCTTGGCTGGAGTGGACACTGGTGCAATCACCCTAACTTGGGCAATGACCGAGCTTGCTAGGAACCCAAGAATAATGAAAAAAGCCCAGGTTGAAGTTAGAAGCTCCATTGGAAAAAAAGGAAAAGTCACGAAGGGTGATGTCGATCAGCTTCACTACCTCAAGATGGTGGTCAAAGAAACTTTGAGACTGCATCCTCCCGTCCCACTTCTAGTTCCAAGAGAAACCATGTCACATTTTGAGATAAACGGGTACCACATTTACCCGAAAACCCAAGTCCACGTAAACGTTTGGGCAATTGGGAGAGACCCCAACCTCTGGAAGAACCCAGAGGAGTTTCTGCCCGAGAGGTTTATGGACAACTCTGTAGATTTTAGAGGACAACATTTTGAGCTACTGCCTTTCGGAGCGGGAAGAAGAATTTGCCCGGGTATGTATATGGCGATTGCAACAGTGGAGCTCGCACTTGCTAATCTTTTATATCGTTTCAATTGGAACTTGCCGAATGGGATGAGGGAGGCAGATATTAGCATGGAAGAAGCAGCAGGTCTTGCTGTCCGTAAGAAGTTTGCTCTCAACCTTGTGCCAATTCTCCATCACTGTTAACAATACCGGTGATAAGAGGAATCGTTCTTGATATTCTCTGTATTTGTCCCACGAAAACTTTAAGTTGCTGATAAATTAATGAAAATAAGTGGAGTAGGGAG
>chr1.273.7
AAGATTCATAGAGCGAGCAAGCTCCAATGGCGCTCTATTCTCCATCAATCTGGCTTCATCTGCTTCTGCTACTTCTCCCTCTTATGTTTCTCATAAAACGGAAAATAGAGTTGAAGGGGCAAAAGAAGCCGCTGCCTCCTGGCCCTACTAAGCTTCCCATTATAGGTAATTTGCACCAACTTGGTGCGTTGCCTCACTACTCTTTATGGCAACTATCTAAGAAATATGGCTCCATCATGCTCCTTCAGCTTGGTGTCCCTACCGTCGTAGTCTCCTCTGCGGAAGCTGCAAGGGAATTCTTGAAAACTCATGATATTGATTGTTGCAGTCGACCTCCCTTAGTTGGACTTGGAAAATTCTCATACAATCACCGAGACATATCTTTTGCGCCATACGGCGACTACTGGAGGGAGGTACGCAAGATCTGCGTTCTCGAGGTGTTTAGCACAAAAAGGGTGCAGTCGTTTCAGTTCATCAGAGAAGAGGAGGTCGCTTTGCTGATTGATTCAATTGTGCAATCGTCTTCTTCTGGAAGTCCTATTGATCTTACCGAGAGGCTAATGTCTCTCACAGCAAATATAATTTGTAGGATTGCATTCGGAAAGAGTTTTCAAGCGAGTGAGTTTGGTGACGGAAGATTTCAAGAAGTGGTTCATGAAGCCATGGCTTTGTTGGGCGGGCTCACTGCATCCGATTTCTTTCCGTACGTGGGTCGGATTGTGGATAGACTCACTGGTCTTCATGGAAGGCTTGAGAGGAGTTTCCATGAAATGGACGGCTTCTACCAACAGGTGATCGAAGACCATCTCAACCCAGGAAGGGTGAAAGAGGAGCATGAAGACATCATCGACGTGCTGCTGAGAATAGAGAGGGAACAATCTGAATCCAGTGCCCTACAGTTTACTAAAGATAACGCGAAAGCAATCCTTATGGATTTATTCTTGGCTGGAGTGGACACTGGTGCAATCACCGTAGCTTGGGCAATGACCGAGCTTGCTAGGAACCCAGGAATAATGAAAAAAGCCCAGGCTGAAGTTAGAAGCTCCATTGGAAATAAAGGAAAAGTCACGGAGAGTGATGTTGATCAGCTTCACTACCTCAAGGTGGTGGTCAAAGAAACTTTGAGACTGCATCCTCCCGCCCCACTTCTACTTCCAAGAGAAACCATGTCACATTTTGAGATAAACGGGTACCACATTTACCCCAAAACCCAAGTCCACGTAAACGTTTGGGCAATTGGGCGAGACCCCAACCTCTGGAAGAACCCAGAGGAGTTTTTGCCCGAGAGGTTTATGGACAACTCTGTAGATTTTAGAGGACAACATTTTGAGCTACTGCCTTTCGGAGCGGGAAGAAGAATTTGCCCGGGTATGTATATGGCGATTGCAACAGTGGAGCTCGCACTTGCTAATCTTTTATATCGTTTCAATTGGAACTTGCCGAATGGGATTAGGGAGGCAGATATTAGCATGGAAGAAGCAGCAGGTCTTACTGTCCGTAAGAAGTTTGCTCTTAACCTTGTGCCAATTCTCCATCACTGTTAACAAGAAAAGAAAAGTGATAAGAGGAATCGTTCTTGATATTCTCTGTATTTGTCCCACGAAAACTTTAAGTTGCTGATAAATTAAT
>GSVIVT01000566001
TACAACCCACCCAAGATTCATAGAGCGAGCAAGTTCCAATGGCGCTCTATTCTCCATCAATCTGGCTTCATCTGCTTCTACTACTTCTCCCTCTTATGTTTCTCATAAAACGGAAAATAGAGTTGAAGGGGCAAAAGAAGCCGCTGCCTCCTGGCCCAACTAAGCTTCCCATTATAGGTAATTTGCACCAACTTGGTGCGTTGCCTCACTACTCTTTATGGCAACTATCTAAGAAATATGGCTCCATCATGCTCCTTCAGCTCGGTGTCCCTACCGTCGTAGTCTCCTCTGCGGAAGCTGCAAGGGAATTCTTGAAAACTCATGATATTGATTGTTGCAGTCGACCTCCCTTAGTTGGACCTGGAAAATTCTCATACAATCACCGAGACATAGGTTTTGCGCCATACGGCGATTACTGGAGGGAAGTACGCAAGATCTGTGTTCTTGAGGTGTTTAGCACAAAAAGGGTGCAATCGTTTCAGTTCATCAGAGAAGAGGAGGTCACTTTGCTGATTGATTCAATTGCGCAATCATCTTCTTCTGGAAGTCCTATTGATCTTACCGAGAGGTTAATGTCTCTCACTGCAAATATAATTTGCAGGATTGCATTCGGAAAGAGTTTTCAAGTGAGTGAGTTTGGTGACGGAAGATTTCAAGAAGTGGTTCATGAAGCCGTGGCTTTGTTGGGCGGGTTCACTGCAGCCGATTTCTTTCCGTACGTGGGTCGGATTGTGGATAGACTCACTGGTCTTCATGGAAGGCTTGAGAGGAGTTTCCTTGAAATGGACGGTTTCTACGAACGGGTGATTGAGGACCATCTCAACCCAGGAAGGGTGAAAGAGGAGCATGAAGACATCATCGACGTGCTGCTGAAAATAGAGAGGGAACGGTCTGAATCCGGTGCTGTACAGTTTACTAAAGATAGTGCAAAAGCAATCATCATGGATTTATTCTTGGCTGGAGTGGACACTGGTGCAATCACCCTAACTTGGGCAATGACCGAGCTTGCTAGGAACCCAAGAATAATGAAAAAAGCCCAGGTTGAAGTTAGAAGCTCCATTGGAAAAAAAGGAAAAGTCACGAAGGGTGATGTCGATCAGCTTCACTACCTCAAGATGGTGGTCAAAGAAACTTTGAGACTGCATCCTCCCGTCCCACTTCTAGTTCCAAGAGAAACCATGGAGGCAGATATTAGCATGGAAGAAGCAGCAGGTCTTGCTGTCCGTAAGAAGTTTGCTCTCAACCTTGTGCCAATTCTCCATCACTTGAAGAAGTTAAAATTCTTCATGAATAACTCAGCTTTACTCCATCACTTTCTATATGCAAAGAGGGATTTTTGTAGTTTGGTAGATGGAGAGGTTGCTTTTTGGACGTGCTGCCTGGAGAGATTTCTGGAGGAAAAAGAGAAGAGTGGGGTTGAAGGAAGGATCCGGTTGGAGTGTGGATTTGCTGAAGGTAGACAATTAGTTGGCTTGTTAGCCTGTCCCTTTGCAACTTTGCTGCCACTATCCAAACTTTCCCCGTATTACTTTTCTTTCTCCAAAACTCAAACAATAATGAATAAAAAAAAGGAATCTTGTTGGATTTTCTTGTTGCCAAGATTTTCAACATGA
>GSVIVT01000567001
ATGGCACCCTATTCCCCGGATCTGTGGCTTCCCCTGGTTCTCCTATTCCTCTCACTGCTGTTTCTTCTGAAGAAAATATTAGAGTTGAAGGAGCAAAAGGGGCCTCCTGGCCCTCCTAAGCTTCCCATTATAGTCTCATCCGCAGAAGCTGCAAAAAAGGTGTTGAAAGATCATGATATTTCCTGTTGCAGTAGACCTCCCTTAATCAGCATTGGAAGACTGTCCTACAATTATCTTGACATATCTTTTGCACCATACGGCCCATATTGGAGGGAGATCCGAAAGATATGCGTTCTCCAGCTTTTCAGCACGAATAGGGTGCAGTCATTTCAGGTCATCAGAGAAGCAGAGGTTGCTTTGCTGATTGATTCCTTGGCACAATCATCTTCTTCTGCAAGCCCCGTTGACCTCACTGACAAGATCATGTCTCTCACTGCAAATATGATTTGCAGGATTGCATTTGGGAGGAGTTTTGAAGGGAGTGAATTCGGTAAAGGGAGATTTCAAGAAGTGGTTCATGAAGCCACTGCCATGATGAGCAGCTTCTTTGCGGCTGATTTCTTTCCATATGTCGGTAGGATTGTGGATAGACTCACTGGGATTCATGAAAGGTTGGAGAAGAGTTTCCATGAATTGGATTGCTTTTACCAACAGGTGATTGAGGAGCATCTCAATCCAGGAAGGATGAAAGAGGAGCATGAGGACATTATTGACGTGCTTCTCAACATAGAGAAGGAACAAGATGAATCTAGTGCATTTAAGCTCACTAAAGATCATGTTAAAGCAATCCTTATGGATTTGTTCTTGGCCGGAGTAGACACCGGTGCAATAACCGTGGTCTGGGCAATGACCGAGCTTGCTAGGAAGCCAGGAGTGAGGAAGAAAGTACAAGATGAAGTCAGAAGTCATATCCGAGAAAGAGGAAAAGTCAGGGAAAGTGATATTGAGCAGTTTCACTACCTCAAGATGGTGGTTAAAGAAACCCTGAGACTACATCCTCCTGTTCCTCTTCTACTTCCAAAAGAAACCATGTCCACTATAGAGATTAGTGGGTACCAGATTTATCCAAAAACCCAAAGGGAGATACCGGGGAGGAGGAGGAACCTGAGAGAAGATGGAGCTTTCACAGGAGGTCAAGACAGAGGGGAGGATGGGGACTTGAGGAGGCTGCTGGTAAGAGAGTTACAGAGAGGTAAGCTTGCTGGTTTCATCGGCATTGGAGGAGGACTTAAGGCGCTTGGAGTTGAACAGAGCCTCACTGGAAAAGGGTTCACTCAGAATTTACTCTTGGCCGGAGTCAACACTAGTGCATCGACGGTGGTCTGGGCAATGGCAGAGCTTGCAAGGAACCCAATAGTAATGAAGAAAGCACAAGCTGAAGTTAGAAGCGTCATAGGAAATAAAGGAAAAGTCACTGAAAGTGATCTTGATCAGCTTCTCTACTTCAAGCTGGTGGTTAAAGAAACTTTCAGATTACATCCTCCTAGCCCACTTCTACTTCCAAGAGAAACCATGTCCCATTTTCAGATGAATGGCTACCACATTCACCCAAAAACCCGATTCCTTCAACTCGATGTTTTAGCAATCGGGAAAGATCCCAACATATGGGAGAACACCCAGAAGAATTTTCCTTGGAGAGGTTTTACTGATACCCCAAAGATTGAGTGA
>chr1.272.1
ATGGCACCCTATTCCCCGGATCTGTGGCTTCCCCTGGTTCTCCTATTCCTCTCACTGCTGTTTCTTCTGAAGAAAATATTAGAGTTGAAGGAGCAAAAGGGGCCTCCTGGCCCTCCTAAGCTTCCCATTATAGGTAACTTGCACCAACTTGGTGCGTTGATTCACCAATCTCTGTGGCAACTATCTAAGAAATATGGCCCTGTAATGCTCCTTCACCTGGGTTTTGTTCCTACCCTTGTAGTCTCATCCGCAGAAGCTGCAAAAAAGGTGTTGAAAGATCATGATATTTCCTGTTGCAGTAGACCTCCCTTAATCAGCATTGGAAGACTGTCCTACAATTATCTTGACATATCTTTTGCACCATACGGCCCATATTGGAGGGAGATCCGAAAGATATGCGTTCTCCAGCTTTTCAGCACGAATAGGGTGCAGTCATTTCAGGTCATCAGAGAAGCAGAGGTTGCTTTGCTGATTGATTCCTTGGCACAATCATCTTCTTCTGCAAGCCCCGTTGACCTCACTGACAAGATCATGTCTCTCACTGCAAATATGATTTGCAGGATTGCATTTGGGAGGAGTTTTGAAGGGAGTGAATTCGGTAAAGGGAGATTTCAAGAAGTGGTTCATGAAGCCACTGCCATGATGAGCAGCTTCTTTGCGGCTGATTTCTTTCCATATGTCGGTAGGATTGTGGATAGACTCACTGGGATTCATGAAAGGTTGGAGAAGAGTTTCCATGAATTGGATTGCTTTTACCAACAGGTGATTGAGGAGCATCTCAATCCAGGAAGGATGAAAGAGGAGCATGAGGACATTATTGACGTGCTTCTCAACATAGAGAAGGAACAAGATGAATCTAGTGCATTTAAGCTCACTAAAGATCATGTTAAAGCAATCCTTATGGATTTGTTCTTGGCCGGAGTAGACACCGGTGCAATAACCGTGGTCTGGGCAATGACCGAGCTTGCTAGGAAGCCAGGAGTGAGGAAGAAAGTACAAGATGAAGTCAGAAGTCATATCCGAGAAAGAGGAAAAGTCAGGGAAAGTGATATTGAGCAGTTTCACTACCTCAAGATGGTGGTTAAAGAAACCCTGAGACTACATCCTCCTGTTCCTCTTCTACTTCCAAAAGAAACCATGTCCACTATAGAGATTAGTGGGTACCAGATTTATCCAAAAACCCAAGTCTACGTTAACGTATGGGCGATTGGGCGAGATCCCAACCTCTGGAACAACCCAGAAGAGTTCTTCCCAGAGAGGTTTATTGACAACTCCGTTGATTTCAAAGGACAACATTTTGAGTTTCTGCCCTTTGGGGCGGGGCGAAGAGTTTGTCCTGCCATGAATATGGCGATAGCAATGGTGGAGCTCACACTTGCCAATCTCTTGTATCATTTCAATTGGAAACTGCCCCATGGGATGAAGGAGGGAGATATCAACATGGAAGAAGCACCAGGCCTCTCTGTCCATAAAAAGATTGCTCTAAGCCTTGTGCCAATCAAATATCCTTGACTAAATAAAATGAGCTTATGAAGAAGTTTACTTGATATCTTCGGTAGATCTGGTTGTCAGAATCTATCAATTGCCAGTTGGGTAGGAAAGCAGAGGTAAGCTCTGGTGTTTGAATTATCTAGTCTCTGTCAAAATCACCATTTCAAATTGTGTAATAAAAATAGTTTTTGGAAGAAGATAATTTCCAATTTTCTCACCAT
>GSVIVT01000568001
ATGGCTTCAGGAAAACGGTGGATGCACGGTCCGTCTGCGTGTCCCGTACTCCACACTCTAAACATCCCAATCAATCAATCCTCAGCCGGGCTGTCCACTTCTCTTCACAGCCCCGGCAACCTCATCACCGCCGTCCATTTAGATTACCAACCAACAATCCACCACGTCGCAGACGATCGTAACATCAATTTTTGTGATTTATTTTTTATATTTTTAAAAACTCAAGAACGACGGGAGAAACAGAGAGACTGGTTGGTAGCTATCGCTCCTCTCCTCTGTTGTCTTTCTCAAGGTACGATCTTGTTCGCCGTTTTCTCTCGCAAGAAGCAGCAATTATTTTTATCAAATTTCATCGCCGGTGAGGAAGACGCCGATGCCGTGTTGAGCGATGTGGAAGGTGACGATCCGGTGCCTGTGCCGATCGTCATCAAGAATCCGTCTCAGGAGGATGTATCCGTGGAGAGATTTCGAGAGCTTCTTGCCGAGGTGGATCGAGAGCGGCAAGCTCGGGAGGCAGCGGAGAATTCGAAATCGGAATTGCTAGTGGCCTTTAATCGGTTAAAGAGTCTTGCTCATGAGGCAATTAAGAAGCGAGATGAGAGCACGAGGCAACGGGATGAGGCATTGCGTGAAAAGGAAGAAGTTTTGAGATCAAATGATAAAGTTCTGAAGCAGAGGGATGAGATTGCTAAGCAATTGGATGAGGCGGTGAAGGCAAGGGAAGCCTCGCGATCTGAGATTGAAACTTCAGCACAAATGCTTGTGACTGGAATTGAGAAGATTTCAGGAAAGGTGAGTAATTTCAAGAATTTCACAGCAGGGGGATTGCCAAGGTCTCAGAAGTACACTGGATTGCCTGCCATTGCTTATGGAGTTATTAAGAGGACAAATGAAATAGTTGAAGAACTTGTTAGACAGATGGATGCAACAACTAAGTCCAGGAATGATGCTCGTGAACAGATGGAGCATAGAAATTATGAGATTGCTATTGAAGTGTCTCAGCTTGAAGCAACCATTAGTGGGCTGAGAGAAGAAATTCAACTGGCAGAAAATGAAATGTCTGAACTTAAACAAATAGTCAGTGAGTATGATCTTAAGTTGGGGAATTTGGAATCAATAATGGAGTCACAGAGGCATCTATTGTTTGACCAGTTAAATTTGGTATCCAAAATTCATGACCGAATTTATGATGTCATCAGGATTGTTGATGACAATAAATTGGATCAGTCAGAGGTCTCTGAGTCTTTGTTTCTTCCACAAGCAACGGACATGGAGGAGAACATCCGTGCTTCTTTAGCAGGCATGGAATCTATTTATGAGTTAACCAGAATTGTTGGAGAAAAAATAAGGAATTTAATGGAGGATCAGAGTCGTGAAGCAAAGAGTTTAAATGAAACGGTGACCCGATTAGTTAAGGAGAAAGAACAAATCGGATCTTTCCTGAGAAGTGCTTTGTCAAGAAGGATGGCATTAGATCCATCATCCAAAATGAAAGAGTTGTTTCAAGTTGCAGAAAATGGTTTAAGAGAGGCTGGGATAGAATTCAAATTTAGCAATCTTCTTGAGGATGGGAAGGTTATGGCGTCTCATGATAAAGCTGGTGTTTTGGAAACAGAGGAGGATGAACTATACAATATGACTGGTGCTTTGGAGCATATTGTTAAGGCATCTCAGCTTGAGATCATTGAACTGCAGCATTCAGTAGATGAATTAAGGGCAGAGTCAAGTTTACTTAAAGAGCATATGGAGGCTCAAGCTAAGGAGCTCAACCATAGGCAGCGTCGCATAGAGGAACTTGAAGAGAAGGAAAGAGTGGCAAATGAAAGTGTTGAAGGGCTTATGATGGATATTGCTGCTGCTGAAGAAGAAATTACAAGATGGAAAGTGGCAGCAGAACAAGAAGCTGCAGCAGGCAGAGCTGTCGAACAAGAATTTGTGTCTCAGTTATCAGCGATTCGTCAGGAACTCAAAGAGGCAAAGCAAGCTGTGATGGAGTCGGAGAAAAAGCTCAAATTCAAAGAAGAGACAGCAGCTGCTGCCATGGAAGCTAGAGATGCTGCTGAGAAATCATTGAGATTGGCAGACTTGCGGGCATCTAGGTTAAGGGATAGGGTGGAGGAGCTGACTCATCAGCTTGAGGAGTCTGATACCAGGGAAGACTCAAGGAGGAGTCGAAATGGGCCAAGATATGTATGCTGGCCTTGGGAATGGCTCGGGCTGAACTTTGTAGGTTTACACCAGCCTGACACAAACCAACAGAATTCAAATGAAATGGAGCTTTCCGAACCTCTTCTCTGAGTATACTCTCTCTCTCTCTCTCTCTCTTTTCTTCCTTGTGTATTTATGCTGTTTGACATCAGAACAGTCAAGAAATGGTAGTTCATAGCATCTTCATTCTTCCAGGCTCCCTTAATAGAAAAACTTTAGTGATCTTGTTTGGCCACCAGGCAAAGTAAATCTTTACTTTATGGGGCTTATTGCTTCCGTCCCAACCCGCTTTATATTCTCTTGCTATTGAGTAAGAAAGGATTCACTACCTGCTTAAGTT
>chr1.833.1
AGAGACTGGTTGGTAGCTATCGCTCCTCTCCTCTGTTGTCTTTCTCAAGGTACGATCTTGTTCGCCGTTTTCTCTCGCAAGAAGCAGCAATTATTTTTATCAAATTTCATGTTTTAGGCCGTTTCAATTATCACTAAATCATACTTCTAGCTTCGACTTCCCAATCATCTTTCTATTTTCTTTACTCGATTGCAAGTAATCACTATTTTTGAATTCTAGGGTTTTGTTTTTTTTTTTATATTTTCTATAATAAGAGAAGAGGATAGAGATCAAAATTAATTATCAGAACGATTAGGTTTGGTTTTTCTTGTTTTCAATTGTGAAATTACCAATGGTGGACCGCGAAATGGAGGTGTGCTTAATCTCTTGGTAGTAGTGATTGGTGGTGAGAAATGACGAGCGCCGGTGAGGAAGACGCCGATGCCGTGTTGAGCGATGTGGAAGGTGACGATCCGGTGCCTGTGCCGATCGTCATCAAGAATCCGTCTCAGGAGGATGTATCCGTGGAGAGATTTCGAGAGCTTCTTGCCGAGGTGGATCGAGAGCGGCAAGCTCGGGAGGCAGCGGAGAATTCGAAATCGGAATTGCTAGTGGCCTTTAATCGGTTAAAGAGTCTTGCTCATGAGGCAATTAAGAAGCGAGATGAGAGCACGAGGCAACGGGATGAGGCATTGCGTGAAAAGGAAGAAGTTTTGAGATCAAATGATAAAGTTTCGGGGGAATTGGCGGAAGCAATCAAATTGAAAGATGAGGTTCTGAAGCAGAGGGATGAGATTGCTAAGCAATTGGATGAGGCGGTGAAGGCAAGGGAAGCCTCGCGATCTGAGATTGAAACTTCAGCACAAATGCTTGTGACTGGAATTGAGAAGATTTCAGGAAAGGTGAGTAATTTCAAGAATTTCACAGCAGGGGGATTGCCAAGGTCTCAGAAGTACACTGGATTGCCTGCCATTGCTTATGGAGTTATTAAGAGGACAAATGAAATAGTTGAAGAACTTGTTAGACAGATGGATGCAACAACTAAGTCCAGGAATGATGCTCGTGAACAGATGGAGCATAGAAATTATGAGATTGCTATTGAAGTGTCTCAGCTTGAAGCAACCATTAGTGGGCTGAGAGAAGAAGTTTCGAAGAAAACTTCTGTTGTTGAGAATGTGGAGAAATCTATGGCTGAGAAGGATGCAAAGATATCAGATATGGAAAGAGAGATGTCAGAGAAGATTCAACTGGCAGAAAATGAAATGTCTGAACTTAAACAAATAGTCAGTGAGTATGATCTTAAGTTGGGGAATTTGGAATCAATAATGGAGTCACAGAGGCATCTATTGTTTGACCAGTTAAATTTGGTATCCAAAATTCATGACCGAATTTATGATGTCATCAGGATTGTTGATGACAATAAATTGGATCAGTCAGAGGTCTCTGAGTCTTTGTTTCTTCCACAAGCAACGGACATGGAGGAGAACATCCGTGCTTCTTTAGCAGGCATGGAATCTATTTATGAGTTAACCAGAATTGTT
>chr1.833.2
AAGAACGACGGGAGAAACAGAGAGACTGGTTGGTAGCTATCGCTCCTCTCCTCTGTTGTCTTTCTCAAGGTACGATCTTGTTCGCCGTTTTCTCTCGCAAGAAGCAGCAATTATTTTTATCAAATTTCATGTTTTAGGCCGTTTCAATTATCACTAAATCATACTTCTAGCTTCGACTTCCCAATCATCTTTCTATTTTCTTTACTCGATTGCAAGTAATCACTATTTTTGAATTCTAGGGTTTTGTTTTTTTTTTTATATTTTCTATAATAAGAGAAGAGGATAGAGATCAAAATTAATTATCAGAACGATTAGGTTTGGTTTTTCTTGTTTTCAATTGTGAAATTACCAATGGTGGACCGCGAAATGGAGGTGTGCTTAATCTCTTGGTAGTAGTGATTGGTGGTGAGAAATGACGAGCGCCGGTGAGGAAGACGCCGATGCCGTGTTGAGCGATGTGGAAGGTGACGATCCGGTGCCTGTGCCGATCGTCATCAAGAATCCGTCTCAGGAGGATGTATCCGTGGAGAGATTTCGAGAGCTTCTTGCCGAGGTGGATCGAGAGCGGCAAGCTCGGGAGGCAGCGGAGAATTCGAAATCGGAATTGCTAGTGGCCTTTAATCGGTTAAAGAGTCTTGCTCATGAGGCAATTAAGAAGCGAGATGAGAGCACGAGGCAACGGGATGAGGCATTGCGTGAAAAGGAAGAAGTTTTGAGATCAAATGATAAAGTTTCGGGGGAATTGGCGGAAGCAATCAAATTGAAAGATGAGGTTCTGAAGCAGAGGGATGAGATTGCTAAGCAATTGGATGAGGCGGTGAAGGCAAGGGAAGCCTCGCGATCTGAGATTGAAACTTCAGCACAAATGCTTGTGACTGGAATTGAGAAGATTTCAGGAAAGGTGAGTAATTTCAAGAATTTCACAGCAGGGGGATTGCCAAGGTCTCAGAAGTACACTGGATTGCCTGCCATTGCTTATGGAGTTATTAAGAGGACAAATGAAATAGTTGAAGAACTTGTTAGACAGATGGATGCAACAACTAAGTCCAGGAATGATGCTCGTGAACAGATGGAGCATAGAAATTATGAGATTGCTATTGAAGTGTCTCAGCTTGAAGCAACCATTAGTGGGCTGAGAGAAGAAGTTTCGAAGAAAACTTCTGTTGTTGAGAATGTGGAGAAATCTATGGCTGAGAAGGATGCAAAGATATCAGATATGGAAAGAGAGATGTCAGAGAAGATTCAACTGGCAGAAAATGAAATGTCTGAACTTAAACAAATAGTCAGTGAGTATGATCTTAAGTTGGGGAATTTGGAATCAATAATGGAGTCACAGAGGCATCTATTGTTTGACCAGTTAAATTTGGTATCCAAAATTCATGACCGAATTTATGATGTCATCAGGATTGTTGATGACAATAAATTGGATCAGTCAGAGGTCTCTGAGTCTTTGTTTCTTCCACAAGCAACGGACATGGAGGAGAACATCCGTGCTTCTTTAGCAGGCATGGAATCTATTTATGAGTTAACCAGAATTGTTGGAGAAAAAATAAGGAATTTAATGGAGGATCAGAGTCGTGAAGCAAAGAGTTTAAATGAAACGGTGACCCGATTAGTTAAGGAGAAAGAACAAATCGGATCTTTCCTGAGAAGTGCTTTGTCAAGAAGGATGGCATTAGATCCATCATCCAAAATGAAAGAGTTGTTTCAAGTTGCAGAAAATGGTTTAAGAGAGGCTGGGATAGAATTCAAATTTAGCAATCTTCTTGAGGATGGGAAGGTTATGGCGTCTCATGATAAAGCTGGTGTTTTGGAAACAGAGGAGGATGAACTATACAATATGACTGGTGCTTTGGAGCATATTGTTAAGGCATCTCAGCTTGAGATCATTGAACTGCAGCATTCAGTAGATGAATTAAGGGCAGAGTCAAGTTTACTTAAAGAGCATATGGAGGCTCAAGCTAAGGAGCTCAACCATAGGCAGCGTCGCATAGAGGAACTTGAAGAGAAGGAAAGAGTGGCAAATGAAAGTGTTGAAGGGCTTATGATGGATATTGCTGCTGCTGAAGAAGAAATTACAAGATGGAAAGTGGCAGCAGAACAAGAAGCTGCAGCAGGCAGAGCTGTCGAACAAGAATTTGTGTCTCAGTTATCAGCGATTCGTCAGGAACTCAAAGAGGCAAAGCAAGCTGTGATGGAGTCGGAGAAAAAGCTCAAATTCAAAGAAGAGACAGCAGCTGCTGCCATGGAAGCTAGAGATGCTGCTGAGAAATCATTGAGATTGGCAGACTTGCGGGCATCTAGGTTAAGGGATAGGGTGGAGGAGCTGACTCATCAGCTTGAGGAGTCTGATACCAGGGAAGACTCAAGGAGGAGTCGAAATGGGCCAAGATATGTATGCTGGCCTTGGGAATGGCTCGGGCTGAACTTTGTAGGTTTACACCAGCCTGACACAAACCAACAGAATTCAAATGAAATGGAGCTTTCCGAACCTCTTCTCTGAGTATACTCTCTCTCTCTCTCTCTCTCTTTTCTTCCTTGTGTATTTATGCTGTTTGACATCAGAACAGTCAAGAAATGGTAGTTCATAGCATCTTCATTCTTCCAGGCTCCCTTAATAGAAAAACTTTAGTGATCTTGTTTGGCCACCAGGCAAAGTAAATCTTTACTTTATGGGGCTTATTGCTTCCGTCCCAAC
>GSVIVT01000569001
ATGGTGGTGGTTGAAGCAATGGAGCTGCATGTAATTGATCCCCATAAGATTCCATCTGGGTCTTGCTCAGAATCCATTCATGGAAGCTTCCTCACCCATCTCAATGCAACAAACTCCTCAACAAGACCAGCCGGAAGCGTCCTCCAGGCCTTTCAGGAAAAGCTTTGTGACCTCGTTGATGGAGGCCGCTACCCTTCGCTCTCCTTCCTTCAAGGAGGACACCTACTTCGTGTCCCGCCTCAAGTCTTCAGAGAAGGCACTGCAGGAGTTCAAAGACAAGCTCGTGGCCTCTCATGGGTCCGACTCCATGTGAGGCATTCCTCTCTTGGGTGGAGACGAGAGAGCCGATGTCATACTATTGAAGTTTCCGCGAGCCAGAGACTTCAGGGTCGCCGACTCCTTTCACATGCTGGAGAACTCGAAGGTGTCGTGGCTTACATGCACGGGTACGACAGAGAAGAACACCCAGTTTGCTACAACGCCTATGGGGTTTTCAAAGACAAGGATATACATGCCCAAAAGAGAGCTCAGGGTCTCTTCCAACCAGATCCTCCTCTCTTCCAAGATAATTATCCAGAAATGGTTGCCCGGAAGATTTTCATCAACGTCCCCTGGTACTTCAGCATCTTGTATTCAATGTTCAGTCCGTTCCTGACCCAACGAAGCAAGAGCAAGTTTGTGATCTCTAAGGAAGGAAATGTTGCAGAAACCCTTTACAAGTTCACAAGGCCAGAGGATGCGTCGGTGCAGTACGGCAGGCTGAGTAGACCCAGTGATTTGCAAAATGGCCCCACCAGCCCCTTTGTATCGTTCCCACTTCTGCATGCAGGCATGGCTCTCTTTCTCTGTCAACCATTCCATGCTGATATCTCCCTCACTCCGTTTATATACATCTGTGTAATTCTTCATCTTCCCCAATTTCCCGAGTCATATATTCTACAGAAATCCGAGAAACTTTTCGAATTTTGGGGAGATCATCCAAGTGGTTTTGATTGATAGAGTGAGTTAATAT
>GSVIVT01000570001
ATGGGAGGGAAAAGTTCGAAACGGCGGAGTGGGAGAGAATATCCATCGTTTGAATCGTCTTCATTCAACCACCATGGTTACTCACAGTCACAGCCTTATGAGGAGGCCTATCCAGCCCAGCCATACCACACGCCGCAGCACCACAGCCCTCCTCCACCTCGCTACTACAGCGGTGCTCAAACTCCTCACCGGCACCCCCAATTGGACCGGCGTTACTCCAGGATAGCTGATAATTATAATAGCTTGGATCAGGTTACTGCTGCTCTTGCTCAAGCTGGCCTTGAGTCTTCTAACCTCATTGTTGGTATTGACTTCACCAAGAGTAATGAGTGGACAGGTTCCAGGTCATTCAATAGGAAGAGCTTACATCACATTGGAAGGGGTCAAAATCCATATGAGCAAGCAATAAGTATTATTGGGAAGACCTTATCTGCATTTGATGAGGATAACTTGATTCCCTGCTTTGGATTTGGAGATGCCTCAACACACGATCAAGACATCTTCAGTTTCTACCAGGACGAGAGGCCCTGCAATGGATTTGAAGAAGTACTGATGAGATACAGAGAATTGGTTCCCAGCCTTCGACTTGCAGGACCCACCTCTTTTGCACCCATCATTGAAATGGCCTCGACCATTGTTGAGAAAAGTGGTGGCCAATACCATGTTTTGCTGATAATCGCTGATGGACAGGTGACACGAAGCGTTGATACACAGCATGGCCAGCTCAGCTCTCAAGAGCAAAAGACGATCGACGCAATTGTAAAAGCAAGTAAGTACCCCTTGTCAATAATTTTGGTTGGGGTTGGAGATGGGCCTTGGGATGTGATGAGGGAGTTCGATGACAACATCCCTGCTCGTGCCTTCGATAATTTCCAGTTCGTGAATTTTACAGAAATTATGTCAAAGAATGTTGATTCATCGAGAACACAGACAGAGTTTGCTCTTGCAGCCTTGATGGAAATTCCTTCCCAATATAAAGCAACTATTGATCTCAATACACTGGGTGTAAGGAGAGGGAATGCTCCTACTAGGGTTGCTCTCCCCCCACCCCAGTATGGAACACCTTCTTTCAGCAGCAGCTCAAAACCTTACCACTCGAACAGTTTCCAAAAAAGCGCTGAGTCTTATCCTGAATATGAGGCAGCAGTCAGCACAGGCCCATCTTCTAATTCTCTTTATGATAACAAGGTTTGCCCCATTTGTCTCAGTAATCCAAAGGATATGGCTTTTGGTTGTGGTCATCAGACTTGCTGTGAGTGTGGAGTAGACCTCAATTCATGCCCCATTTGCCGAAGCCCGATCCAGACTAGAATAAAGCTGTATCAATAA
>GSVIVT01000571001
ATGTCCTTAGATCCCCCTGCTCTCAGATTGGAACTCTATTTGTCTTGGCAAATGCTCGCCAAATGCCAAAGGCAAGGGATGTTTTGCATCTTGGTGAAGGTGCATTTTGGCCTGGGACATGAACTCCTACTGAAGAGTTACTGTAGCACTACTAGCTTTGTATATATATATATATATATATATGAAACCTGTTAG
>GSVIVT01000572001
ATGAAAACCGTCACCAAACATGTAGGTTTCAGCTGTAGCTTGGGTTCGAACGGTCTGAATTCGAGAGTGTGGAGAAAAACCTTCGACTTTGAAGAACTTGGGATCGCATTGTTAGCGATGGGAGCTGTTAAATTAGAACTTCGCTGTCCCCAAAATGAGAACGGAATTATCGCCGCCGATCCGGAACCAGATTGGAGCTTCGAAGCTCTTGTGTCGGAGCTGAATTCGTTAGAATTGAAGCTCAATTCATCGTCAATATTTCCTATCCCTTTTACTAAAACAGAGTCGCGAGGACTTTCCAATGTGAAGAAGGGCCCAACCGCATTTGTAATGCGGGTATCAGATGATGAGATGGAGGATGTGGAAAGAGAGGGTGGGGTTGAAGGGGTTTATGATCGGAGTTTAGTTGCAGGGAGCCGATTTGCCTGTGATGAACTTTATCTGAGTGATAGTGATGATGAGTCAAATCTTCATGACCAATTCCACTTGATGGATAAAGCAGGAGTAGCAGAAGGTGCATTTTTTGAGCTAACCCATGAGCATCAGCTTGCAGTTAAGGAGGAAGTTAGGACCCAAATTTCAGTATTGGAGACAGATCTAACGCATGAAAGGAAAAAATCTACATCTGCAATTGTTCGGGTTGAGAAATATATTGAAGCAAGGCGGGAGATGGATAGGAAACTTGATATTCAATATCAGCGCAATATTGCAGAAGCGCTTGACAACCACATGACTGCTGTTCAGAGGGACCATGAACATAGATCCCAAATAGAAGAAAGGCGAATAAGGAATGAGGCTGCTTTTGAAGAGGCAAGAAAAGAGAAGGCTCTTCAAGAAGAAAAGCTACGTCAAGAAAAGGCTAAAGCAGAAGCAAAGGTTAGACTTGAGTTGGCGGCAAAGAAGAGAGCTGAGGAAGCAAAAATAGCAGCTTTGGAAGATGAGAGAAGAGCAGCAAAAGAAGCTGCAGAAAGGGAAGGTATTGGAGCCTCTACAAGAGCTGCTACTGAAGTTGCCCCAAAGGAAGCTACAGGGCACCAGAGAGATGCTAGTTTGGGAATTTTAAATGCTCAATTGAATGGATCCAAAACTGATGGAACTAAGAAAGCACAATCAGCAGGTAATATACTTAAGTCTGCAGAGAGTGCCCTAAAATTAGAGCAAGAGAGACTACAGAAGTACAAGGAGTTTGATGAAAAAACCCAGGCACTAGGACAAAGTTCCAATAAGGATTTTCAGAGACATGAACAGCAATTTGCTAGGCGAATAAGACAAATATCAGGGTCAAAAGAGAATGTCAGAACAAAAGGGAATGCACTAATTAAGATGTTCAACGATCCTCTTTGTCCTCAACCAATCAATGTTGCAATATTTGTGAAGAAGGTTGTTTCCTACTTTGAAGTGGATCAGCCTAGTAAGGTTACTTATGCATGTGGTCATGTCATTGTTTTTGTTGCTTCACAGGTTCCATATGCAATGGATCTTCTTCTTGCTGAATTACATCGAGTTTGCATATATACTGTGCCAAAGCATATAGATTACTCAAAGTCAGCATTCAAATCGAAAGAGGATTACTACAAAATGATTGGCTATCGAGAAGAAAATGGGAAAATTGAAAGAACTGAAGATTATTTGAAACGACTGGCATGTTACATGAAATTATATGCGGCACTGGTTCAGACTGAAGCTGATGGTGTTAAAAACCCACATGGTCTAAAGGAAGGTTGGGCATGGCTGGCAAGGTTCTTAAATGCTCTCCCTGCCAATGTATATACCGCAGTTGCGCTTGAGGTGTTCCTGCAAGTGGCGGGCTTTGCTCTCTTTCGAAAGTACAGATCTCAGTTCAGGAAGATACTAAAGGTCATCTCTGGCAACTTTCTGGTTGCACTCAAAGCACAAGGAGAGAAAGTAAAAGAACCGAAGTTGAAGCAAGTCATTGGAAATATTCAGTACTATGTGGAAAAAAACGAGTTCCTTCAGGAACCAGAAGGATGGAGGATGCAGGGTTCTTTATTATCGGGTTCTATGGCGCCTGAGCTAGACTACCCAGATTCCTATCATCATCCATCGAATTACTCAGGTTCCTATCATTATTCATCATACTACTGA
>chr1.832.1
GAAGCTAACGAATGCTGTGAAGCTCAAAGAAAAATTATCCAGGCCCATTCAAGAATCGCTTATTCGAACTCGAGCAAACCCTCTTGCCACCAAAAAGAACCCTTACACTTTCTAGGGTTTCAGCTGTAGCTTGGGTTCGAACGGTCTGAATTCGAGAGTGTGGAGAAAAACCTTCGACTTTGAAGAACTTGGGATCGCATTGTTAGCGATGGGAGCTGTTAAATTAGAACTTCGCTGTCCCCAAAATGAGAACGGAATTATCGCCGCCGATCCGGAACCAGATTGGAGCTTCGAAGCTCTTGTGTCGGAGCTGAATTCGTTAGAATTGAAGCTCAATTCATCGTCAATATTTCCTATCCCTTTTACTAAAACAGAGTCGCGAGGACTTTCCAATGTGAAGAAGGGCCCAACCGCATTTGTAATGCGGGTATCAGATGATGAGATGGAGGATGTGGAAAGAGAGGGTGGGGTTGAAGGGGTTTATGATCGGAGTTTAGTTGCAGGGAGCCGATTTGCCTGTGATGAACTTTATCTGAGTGATAGTGATGATGAGTCAAATCTTCATGACCAATTCCACTTGATGGATAAAGCAGGAGTAGCAGAAGGTGCATTTTTTGAGCTAACCCATGAGCATCAGCTTGCAGTTAAGGAGGAAGTTAGGACCCAAATTTCAGTATTGGAGACAGATCTAACGCATGAAAGGAAAAAATCTACATCTGCAATTGTTCGGGTTGAGAAATATATTGAAGCAAGGCGGGAGATGGATAGGAAACTTGATATTCAATATCAGCGCAATATTGCAGAAGCGCTTGACAACCACATGACTGCTGTTCAGAGGGACCATGAACATAGATCCCAAATAGAAGAAAGGCGAATAAGGAATGAGGCTGCTTTTGAAGAGGCAAGAAAAGAGAAGGCTCTTCAAGAAGAAAAGCTACGTCAAGAAAAGGCTAAAGCAGAAGCAAAGGTTAGACTTGAGTTGGCGGCAAAGAAGAGAGCTGAGGAAGCAAAAATAGCAGCTTTGGAAGATGAGAGAAGAGCAGCAAAAGAAGCTGCAGAAAGGGAAGGTATTGGAGCCTCTACAAGAGCTGCTACTGAAGTTGCCCCAAAGGAAGCTACAGGGCACCAGAGAGATGCTAGTTTGGGAATTTTAAATGCTCAATTGAATGGATCCAAAACTGATGGAACTAAGAAAGCACAATCAGCAGGTAATATACTTAAGTCTGCAGAGAGTGCCCTAAAATTAGAGCAAGAGAGACTACAGAAGTACAAGGAGTTTGATGAAAAAACCCAGGCACTAGGACAAAGTTCCAATAAGGATTTTCAGAGACATGAACAGCAATTTGCTAGGCGAATAAGACAAATATCAGGGTCAAAAGAGAATGTCAGAACAAAAGGGAATGCACTAATTAAGATGTTCAACGATCCTCTTTGTCCTCAACCAATCAATGTTGCAATATTTGTGAAGAAGGTTGTTTCCTACTTTGAAGTGGATCAGCCTAGTAAGGTTACTTATGCATGTGGTCATGTCATTGTTTTTGTTGCTTCACAGGTTCCATATGCAATGGATCTTCTTCTTGCTGAATTACATCGAGTTTGCATATATACTGTGCCAAAGCATATAGATTACTCAAAGTCAGCATTCAAATCGAAAGAGGATTACTACAAAATGATTGGCTAT
>chr1.832.2
GAAGCTAACGAATGCTGTGAAGCTCAAAGAAAAATTATCCAGGCCCATTCAAGAATCGCTTATTCGAACTCGAGCAAACCCTCTTGCCACCAAAAAGAACCCTTACACTTTCTAGGGTTTCAGCTGTAGCTTGGGTTCGAACGGTCTGAATTCGAGAGTGTGGAGAAAAACCTTCGACTTTGAAGAACTTGGGATCGCATTGTTAGCGATGGGAGCTGTTAAATTAGAACTTCGCTGTCCCCAAAATGAGAACGGAATTATCGCCGCCGATCCGGAACCAGATTGGAGCTTCGAAGCTCTTGTGTCGGAGCTGAATTCGTTAGAATTGAAGCTCAATTCATCGTCAATATTTCCTATCCCTTTTACTAAAACAGAGTCGCGAGGACTTTCCAATGTGAAGAAGGGCCCAACCGCATTTGTAATGCGGGTATCAGATGATGAGATGGAGGATGTGGAAAGAGAGGGTGGGGTTGAAGGGGTTTATGATCGGAGTTTAGTTGCAGGGAGCCGATTTGCCTGTGATGAACTTTATCTGAGTGATAGTGATGATGAGTCAAATCTTCATGACCAATTCCACTTGATGGATAAAGCAGGAGTAGCAGAAGGTGCATTTTTTGAGCTAACCCATGAGCATCAGCTTGCAGTTAAGGAGGAAGTTAGGACCCAAATTTCAGTATTGGAGACAGATCTAACGCATGAAAGGAAAAAATCTACATCTGCAATTGTTCGGGTTGAGAAATATATTGAAGCAAGGCGGGAGATGGATAGGAAACTTGATATTCAATATCAGCGCAATATTGCAGAAGCGCTTGACAACCACATGACTGCTGTTCAGAGGGACCATGAACATAGATCCCAAATAGAAGAAAGGCGAATAAGGAATGAGGCTGCTTTTGAAGAGGCAAGAAAAGAGAAGGCTCTTCAAGAAGAAAAGCTACGTCAAGAAAAGGCTAAAGCAGAAGCAAAGGTTAGACTTGAGTTGGCGGCAAAGAAGAGAGCTGAGGAAGCAAAAATAGCAGCTTTGGAAGATGAGAGAAGAGCAGCAAAAGAAGCTGCAGAAAGGGAAGGTATTGGAGCCTCTACAAGAGCTGCTACTGAAGTTGCCCCAAAGGAAGCTACAGGGCACCAGAGAGATGCTAGTTTGGGAATTTTAAATGCTCAATTGAATGGATCCAAAACTGATGGAACTAAGAAAGCACAATCAGCAGGTAATATACTTAAGTCTGCAGAGAGTGCCCTAAAATTAGAGCAAGAGAGACTACAGAAGTACAAGGAGTTTGATGAAAAAACCCAGGCACTAGGACAAAGTTCCAATAAGGATTTTCAGAGACATGAACAGCAATTTGCTAGGCGAATAAGACAAATATCAGGGTCAAAAGAGAATGTCAGAACAAAAGGGAATGCACTAATTAAGATGTTCAACGATCCTCTTTGTCCTCAACCAATCAATGTTGCAATATTTGTGAAGAAGGTTGTTTCCTACTTTGAAGTGGATCAGCCTAGTAAGGTTACTTATGCATGTGGTCATGTCATTGTTTTTGTTGCTTCACAGGTTCCATATGCAATGGATCTTCTTCTTGCTGAATTACATCGAGTTTGCATATATACTGTGCCAAAGCATATAGATTACTCAAAGTCAGCATTCAAATCGAAAGAGGATTACTACAAAATGATTGGCTATCGAGAAGAAAATGGGAAAATTGAAAGAACTGAAGATTATTTGAAACGACTGGCATGTTACATGAAATTATATGCGGCACTGGTTCAGACTGAAGCTGATGGTGTTAAAAACCCACATGGTCTAAAGGAAGGTTGGGCATGGCTGGCAAGGTTCTTAAATGCTCTCCCTGCCAATGTATATACCGCAGTTGCGCTTGAGGTGTTCCTGCAAGTGGCGGGCTTTGCTCTCTTTCGAAAGTACAGATCTCAGTTCAGGAAGATACTAAAGGTCATCTCTGGCAACTTTCTGGTTGCACTCAAAGCACAAGGAGAGAAAGTAAAAGAACCGAAGTTGAAGCAAGTCATTGGAAATATTCAGTACTATGTGGAAAAAAACGAGTTCCTTCAGGAACCAGAAGGATGGAGGATGCAGGGTTCTTTATTATCGGGTTCTATGGCGCCTGAGCTAGACTACCCAGATTCCTATCATCATCCATCGAATTACTCAGGTTCCTATCATTATTCATCATACTACTGATGACTAACAGCTAAAATTAAATTATAGCTTTTTTTTTACAAAAAAGGGAATTTCCAATGTATTGGATTTGTATGAAGAGCAAGTCACCCAGTGCAAATGACATACTACTAAACAAAAAGACAGTAAACCAAGGAATACGGAAGAAAGGAAATCAAATTTGAATCTCCAGCAATGAATAAATTGTGCTCCAGT
>GSVIVT01000573001
TACTATGAGGCTCTTCTTGCATCTATCTAACTAGCAGTCAATACAAATCCCACAATGGGGAAGTTCTTCTTCTGCTTCTTCTTTTCCTTTCTTTCTATTCTACCTCTTCCACTTCTGAAGCCTGTGGTGGCTCTACCACTCTACACCAATTCAAGGTGGATAGTGGACGAAGATGGTGCCCGGGTGAAGCTGGCATGCGTGAATTGGCCATCCCATCTGGAAGCAGTGGTGGCGGAGGGCCTCAGCAAGCAGCCAGTTGCCATGATCTCCAAGAAGATTGGGTCCATGGGGTTCAATTGTGTCAGGCTCACTTGGCCACTTTTTTTGGCCACCAATCAATCACTGGCCTCCCTCACTGTTAGACAGTCCTTTCAGAGGCTTGGCTTGCTTGAATCCATTGCCGGCTTCCAAGCCAACAACCCTTCCATGGTTGATCTTCCTCTCATAAGTGCTTACCAGGCAGTCGTGTCCGGCCTTGCGGACAACAATGTGATGGTCATACTAGACAATCACCTAAGCAAGCCGGGCTGGTGCTGCAGCAGCTTCGATGGCAATGGCTTCTTTGGCGACCAGTACTTCAACCCAGACTTGTGGGTCCAGGGCCTCACCCGGATGGCCACCATGTTCAGGGGCGTCACCAATGTGGTTGGCATGAGCTTGAGGAATGAGCTCCGAGGCCCCAAACAAAATGTGAAGGACTGGTACAGGTACATGCAGAAAGGAGCTGAAGCAGTGCACTCAGCTAACCCAGATGTTTTGGTCATAGTATCGGGCTTGAGTTACGACACAGACCTATCGTTCGTCCTGAAGCAAGAGTTGGAACTGACGTTCACAGGGAAATTAGTGTTCGAGATGCATTGGTATGGATTCACGGATGGGAGTGCTTGGGAAACCGGCAGCCCCAACCAGGTGTGCGGGAGAGTGGTAGAGAGCGTAATGAGGAGAGGAGGGGTTTTGCTAGAAAAAGGGTGGCCATTGTTTGTGAGTGAGTTTGGGGTGGATCAAAGGGGTACCAATGTGAATGACAATAGGTATTTGAATTGCTTCTTTGGCCTGGCAGCTGAACTGGACTTCGATTGGGCATTATGGACACTGGTAGGGAGTTATTATACGAGAGAAGGGGTTATTGGGTTGGAAGAGTTTTATGGTTTGCTGAATTGGAACTGGTGTGAAGTCCGGAACTCAAGCTTCTTGCAGAGGATTTCTGCCCTGCAGTCTCCTTTTCAAGGGCCAGATCTATCCGATGCCAGGCCACATAAAGTAATTTTCCATCCTGCAACGGGTCTTTGCATTGTATGGAAGAAACGTATTTCTGCCTTCAAGCAGATGGGCCAGGGAATCCTGGAAAACTTGGTATAATATGCACTGAACCTGGTTCAAAATGGGAATCCATTTCAGATTCAAAGATGCACCTATCAACTAAGCTGGGAGATGGTACCACAGTTTGCTTGGATATAGACTCCAGCAACAACATTGTCACAAATGCTTGCAAATGCTTGAGTGGGGATAATAAGTGTGACCCTGGGAGCCAGTGGTTCAAGATTGTCAACGCCACAAATATTTCAACAAGACCTCTAATTCAGATCAGCTCCAACTTGGATTTGAATGGAGCTGAACATGCCAGCTAAAAAAAGCAAAAAGGGTCTGTCGTACGCCTATACGTCCTGAAAGAGGGAATTTTTTAGAGAAAATACTAAATAAAAAGAAGCTCAAAATCACTTTATCAAGCCTCATTATCTCCCTCAGCCAAGGGCTTTTTAAACTAAAAAATGTTCATTCTAATGGGC
>chr1.270.1
ATCTATCTAACTAGCAGTCAATACAAATCCCACAATGGGGAAGTTCTTCTTCTGCTTCTTCTTTTCCTTTCTTTCTATTCTACCTCTTCCACTTCTGAAGCCTGTGGTGGCTCTACCACTCTACACCAATTCAAGGTGGATAGTGGACGAAGATGGTGCCCGGGTGAAGCTGGCATGCGTGAATTGGCCATCCCATCTGGAAGCAGTGGTGGCGGAGGGCCTCAGCAAGCAGCCAGTTGCCATGATCTCCAAGAAGATTGGGTCCATGGGGTTCAATTGTGTCAGGCTCACTTGGCCACTTTTTTTGGCCACCAATCAATCACTGGCCTCCCTCACTGTTAGACAGTCCTTTCAGAGGCTTGGCTTGCTTGAATCCATTGCCGGCTTCCAAGCCAACAACCCTTCCATGGTTGATCTTCCTCTCATAAGTGCTTACCAGGTGCGCCAGTTAATTTCTTCATTATTGACCTAATTTGTTTATGCAGTTAGAAAAATGAAAAGCAAATTAATGACAGTGAAAAGCACTTTCTTAGGAGGAAACCTTATCTGGTTTGTAGTCATCGTGTTGTCTAGAATCCAGATACCGCACACTCATTGAAAAGATGCCAAGGATTTTTGGAGCCTTGTATAAGGATTTTGACTCTCTCAAGTTTGTCGGCAATAATTT
>chr1.270.2
ATCTATCTAACTAGCAGTCAATACAAATCCCACAATGGGGAAGTTCTTCTTCTGCTTCTTCTTTTCCTTTCTTTCTATTCTACCTCTTCCACTTCTGAAGCCTGTGGTGGCTCTACCACTCTACACCAATTCAAGGTGGATAGTGGACGAAGATGGTGCCCGGGTGAAGCTGGCATGCGTGAATTGGCCATCCCATCTGGAAGCAGTGGTGGCGGAGGGCCTCAGCAAGCAGCCAGTTGCCATGATCTCCAAGAAGATTGGGTCCATGGGGTTCAATTGTGTCAGGCTCACTTGGCCACTTTTTTTGGCCACCAATCAATCACTGGCCTCCCTCACTGTTAGACAGTCCTTTCAGAGGCTTGGCTTGCTTGAATCCATTGCCGGCTTCCAAGCCAACAACCCTTCCATGGTTGATCTTCCTCTCATAAGTGCTTACCAGGCAGTCGTGTCCGGCCTTGCGGACAACAATGTGATGGTCATACTAGACAATCACCTAAGCAAGCCGGGCTGGTGCTGCAGCAGCTTCGATGGCAATGGCTTCTTTGGCGACCAGTACTTCAACCCAGACTTGTGGGTCCAGGGCCTCACCCGGATGGCCACCATGTTCAGGGGCGTCACCAATGTGGTTGGCATGAGCTTGAGGAATGAGCTCCGAGGCCCCAAACAAAATGTGAAGGACTGGTACAGGTACATGCAGAAAGGAGCTGAAGCAGTGCACTCAGCTAACCCAGATGTTTTGGTCATAGTATCGGGCTTGAGTTACGACACAGACCTATCGTTCGTCCTGAAGCAAGAGTTGGAACTGACGTTCACAGGGAAATTAGTGTTCGAGATGCATTGGTATGGATTCACGGATGGGAGTGCTTGGGAAACCGGCAGCCCCAACCAGGTGTGCGGGAGAGTGGTAGAGAGCGTAATGAGGAGAGGAGGGGTTTTGCTAGAAAAAGGGTGGCCATTGTTTGTGAGTGAGTTTGGGGTGGATCAAAGGGGTACCAATGTGAATGACAATAGGTATTTGAATTGCTTCTTTGGCCTGGCAGCTGAACTGGACTTCGATTGGGCATTATGGACACTGGTAGGGAGTTATTATACGAGAGAAGGGGTTATTGGGTTGGAAGAGTTTTATGGTTTGCTGAATTGGAACTGGTGTGAAGTCCGGAACTCAAGCTTCTTGCAGAGGATTTCTGCCCTGCAGTCTCCTTTTCAAGGGCCAGATCTATCCGATGCCAGGCCACATAAAGTAATTTTCCATCCTGCAACGGGTCTTTGCATTGTATGGAAGTCAGTGTTTGAGCCATTAACGCTGGGTCCCTGTCCGGAGTCGGATGCCTGGAGCTACACCCCCCAGAAGACCTTGATAATGAAGGAAACGTATTTCTGCCTTCAAGCAGATGGGCCAGGGAATCCTGGAAAACTTGGTATAATATGCACTGAACCTGGTTCAAAATGGGAATCCATTTCAGATTCAAAGATGCACCTATCAACTAAGCTGGGAGATGGTACCACAGTTTGCTTGGATATAGACTCCAGCAACAACATTGTCACAAATGCTTGCAAATGCTTGAGTGGGGATAATAAGTGTGACCCTGGGAGCCAGTGGTTCAAGATTGTCAACGCCACAAATATTTCAACAAGACCTCTAATTCAGATCAGCTCCAACTTGGATTTGAATGGAGCTGAACATGCCAGCTAAAAAAAGCAAAAAGGGTCTGTCGTACGCCTATACGTCCTGAAAGAGGGAATTTTTTAGAGAAAATACTAAATAAAAAGAAGCTCAAAATCACTTTATCAAGCCTCATTATCTCCCTCAGCCAAGGGCTTTTTAAACTAAAAAATGTTCATTCTAATGGGCTCACCTACATGCCATCAGTTATATATCTTTCTTGTTT
>GSVIVT01000574001
AGCGTCGAGGGTACAATCCCTTGCTTTTCTTATTCCCCAAGCTTTCGTTGCCAATACGCAGCGAAGTCTTCACTGGTTCCTCAGACTCAGATCTTCGTCGATTTTTCAGGTTTGCGTGATGTCTAAGGCAGTTGTAGATGTTCCTCCCAAGGGTGGGTTTAGCTTTGACCTATGTAGAAGGAATGAAATGTTGTCGAAAAAAGGTGTTCAGACTCCACCTTTTCGGAAGACAGGAACCACTATTGTTGGGCTAGTTTTCCAGGATGGTGTCATTCTTGGAGCAGATACAAGGGCCACTGAAGGACCCATAGTTTGTGATAAGAATTGTGAAAAAATTCATTATATGGCACCTAACATTTATTGCTGTGGAGCAGGAACTGCAGCTGATACAGAGGCAGTAACAGACATGGTTAGTTCCCAGCTGCAGTTACATCGTTATCATACTGGTCGAGAATCAAGGGTTGTGACAGCTCTTACCCTTCTGAAGTCTCATCTTTTTAGTTATCAAGGCTATGTTCAAGCTGCTTTGGTGCTTGGTGGAGTTGATTGCACTGGACCACATTTGCACACTATCTACCCCCATGGATCTACAGACACACTGCCCTTTGCCACAATGGGCTCTGGTTCTCTTGCTGCAATGGCCGTATTTGAGTCAAAGTATCATGAAGGGTTGACTAGGGAAGAGGGAATAAATTTAGTAAGCGAGGCTATTTGCTCTGGCATATTCAATGACTTGGGGAGTGGAAGCAATGTAGATGTTTGTGTAATAACCAAGGGCCATAAGGAGTACCTTAGAAACCACCAGCTGCCGAATCCTCGCACCTACGTGAGTGCAAAAGGATATTCATTTCCCAAGCCAATTGAGGTTCTCTTGACCAAGGTTACTCCACTGAAAGAAAAAGTTGAAGTGATTGAAGGGGGAGATGCAATGGAAGAGTGAATTTTGTGATTGAACTGAGTTGTATGGTTTCTATCAATTTCTTTATGCTTCCATCTCTTCAAGCTTTTCATTATGTATGCTAAATCTAGTTGGAGATTTGGATGAATTGTCATCAAATTTCAACTGTCAGTTTTCAGTTTTTCATATATTATATTTTGCTAACCTGGGCTATTTGAGATTCATCATTTGCGTACATCCTTAAATTTTCTGGAAAATTAAGGAGGGTAAAACGAACTTGTATAATTGAATCTATTA
>chr1.830.1
GCCAATACGCAGCGAAGTCTTCACTGGTTCCTCAGACTCAGATCTTCGTCGATTTTTCAGGTTTGCGTGATGTCTAAGGCAGTTGTAGATGTTCCTCCCAAGGGTGGGTTTAGCTTTGACCTATGTAGAAGGAATGAAATGTTGTCGAAAAAAGGTGTTCAGACTCCACCTTTTCGGAAGACAGGAACCACTATTGTTGGGCTAGTTTTCCAGGTATGTTTTTTTTCCATCCATCTTAGCCTGTATCAGTTTAATTTACTTGTTCATTTCCTTTTTAATTTGTTCTACATCTCATGGTGATCACTCTGCTAACAATGATTAAGCATAAAAGCTGAGGGGAAAATATGATGGTTTAGATCTTATTGGCATCTTTCTTTTGTACCACCTATTAATTGTTCATTTTTTTGGGCATCAACTTTCTTTTTGTGGTTTAGATCTCATTTCTTTTCTTTTTTCTTTTTTTCTTTTTTGCTTGCCTATTAGCGCCTTTTGTATATATTATTCTCCAGTCCACCCTTTTCTTTGCCACTATTAATATGTACTTGGTTTTGCCTATCCAAAAGAAAAAGGGAAAAAAAAAAACTAGGGTTAAACCTTTTATAAAGTAAGGGGCTTAGTTAGTTGCCAGTTTATTTTTTAAATGGAGAGGGAAGAAAGAGATTGAGAAAAAGAAATAAAGGAGTAGTTGGCCATTGTAATGATTGAACTCATTTATAATTAATTTCATATTATTGATGAATAAAGGAAAAAGACCATTGCAATTGATGAATGGAGAAGAATACCTAAACTTAGCACCGATGTGGAGGATAATAGAGTTATTGGATATGATTATGATTCCTTGGATGATCCTAATGGTGATAACAATGGTAATCCTGAAGATCATTTGATGAAGCCATGAAAGAGAATTGGATTTTTGAAGAGAGAAGGAGGTGATGATGATAAACAATTGATTTGGTTATTATGAATTGTATGGTTTTCTTATTATTCAATTTTCATGCGATTGTATTAGTTTTTTTTTTTTTCTTGAGATTTTTTCTTTTCTTTTTTCTTATTTATTTAGGTTGAGGCTTACACCTCGCATCAATTGGACAAAACACCTCAAAACCACATTTTACCTTTTAAACATTGACTGTAATACAAGCAACTTTGACTATTTTAAATTGTTTTTGAGGAAAATTTAATTTTGGATTTTCTTATAGAAAATATTAGTATATTAGTTATTTAGAATGTACGTTAAAATTAGAAACAGATAACAAAATAGAAAGGAATAAAGAAAATGATTATATGTGAAAGCACTATAATTTCTTGTCAAAGGCTTGTGTCATCAATGTAACTTACTGACATTACTATTGCTATGGATATTTTTTCTGTTTGATTTTCATTATGTAATATGATTCATGATACAAAAGAACAGTAAAAAATTACACAATAACATTTATGAGTTGACAACTATGGTTTGACTCTTCATTTTGTGAAATTGTGTATTCAATTTCTCTTTATTAACACAAGGATATATATGAGTAGTTATTTTATGCAGTGTTAAATTTTCAATGTTAAAAAGAAAAAAAGAGAAGATATTTGTGCTAAATATTTCATATAAATGACCACTATTATCTATGGATCTAATCTTTTAGGTAGATCTTTGCTCATATTGTTCCAATTACTTTCAATTTCTTGTGAAAATTTAGGACTTCATTTGCATCTCAGAAAATACTAGGGAAAGGAAGAGTGAAAGGAAAAAAGAAGAGAAGAAAATAGTAATGACAAAATAAAAAATAAAAAATCTATTCTCCATGTTTAGCATTTCATGGGCATTGCCTCTTTCTCTGAAGGAAGCTTTGGCTTATTGTTATGGTTCCTTTTTCCATAATGTGAGAGGAAAGCGTGAAACCCATTGCCTCTAAGCTTGTTTTAGTGTCTTTGAGTGATGGAGGACTTTTTAAGGCAGAGACATCATGTGTTTGTGGGAAAAGATTTATGTTGGAAGTCATTCTCTTGGTCTAGGCCGTCAGTGGGGTGAGAGCTTGCTTTATATCGAGTTCACTGAGAGCTCCTTGATTAACTTTTTATTTTTTCTTCTTTTACAGTTCCTTGTATACTCCCCATTTACTAATTTTCCCACCCCTTTCATAGATATTTCCATTTTTATATCTATACATGTTTAACTAACAAAAAGAATTACATCAGAGGTCTACAAAAGACATACAGTACCTCTGGCATAAATAGCAAGGAGATTAGGCTCTAATAAAATCTAAAGCATGCTCCC
>chr1.830.2
AGACTCAGATCTTCGTCGATTTTTCAGGTTTGCGTGATGTCTAAGGCAGTTGTAGATGTTCCTCCCAAGGGTGGGTTTAGCTTTGACCTATGTAGAAGGAATGAAATGTTGTCGAAAAAAGGTGTTCAGACTCCACCTTTTCGGAAGACAGGAACCACTATTGTTGGGCTAGTTTTCCAGGATGGTGTCATTCTTGGAGCAGATACAAGGGCCACTGAAGGACCCATAGTTTGTGATAAGAATTGTGAAAAAATTCATTATATGGCACCTAACATTTATTGCTGTGGAGCAGGAACTGCAGCTGATACAGAGGCAGTAACAGACATGGTTAGTTCCCAGCTGCAGTTACATCGTTATCATACTGGTCGAGAATCAAGGGTTGTGACAGCTCTTACCCTTCTGAAGTCTCATCTTTTTAGTTATCAAGGCTATGTTCAAGCTGCTTTGGTGCTTGGTGGAGTTGATTGCACTGGACCACATTTGCACACTATCTACCCCCATGGATCTACAGACACACTGCCCTTTGCCACAATGGGCTCTGGTTCTCTTGCTGCAATGGCCGTATTTGAGTCAAAGTATCATGAAGGGTTGACTGTAAGTTGTCATACTTTAGTTTGGTAATTCTTAGAACTGGCTTTAATTTGTCTAACTTTGTGCTTCTCGTTACTAAATGGAAGCTAATTATGTATTCTTATGAGTTTCTGTGGAAGATACATTGGTAATAGTTAAGGAACAGCTGAGCTTCTTCAAAACCAAGTGATGGTTATTTGTTATAGAAATAGATGATGCATTTAGTTTGTTTCCATGGAAAATGAGTTTCCAAGTATTTGTCTGCAGAGGGAAGAGGGAATAAATTTAGTAAGCGAGGCTATTTGCTCTGGCATATTCAATGACTTGGGGAGTGGAAGCAATGTAGATGTTTGTGTAATAACCAAGGGCCATAAGGAGTACCTTAGAAACCACCAGCTGCCGAATCCTCGCACCTACGTGAGTGCAAAAGGATATTCATTTCCCAAGCCAATTGAGGTTCTCTTGACCAAGGTTACTCCACTGAAAGAAAAAGTTGAAGTGATTGAAGGGGGAGATGCAATGGAAGAGTGAATTTTGTGATTGAACTGAGTTGTATGGTTTCTATCAATTTCTTTATGCTTC
>chr1.830.4
TTCGTTGCCAATACGCAGCGAAGTCTTCACTGGTTCCTCAGACTCAGATCTTCGTCGATTTTTCAGAACATTTTTTCATCAGCCAAGCAGATGTTTAGGCTTTACTTCTCTCAATTCATGTTTGAACGTAAAAATCCTGAAGTTAGGGTTTATATACTGGAAATCCCTGCATAGGGTTCTCTTCTAGGTTTGCGTGATGTCTAAGGCAGTTGTAGATGTTCCTCCCAAGGGTGGGTTTAGCTTTGACCTATGTAGAAGGAATGAAATGTTGTCGAAAAAAGGTGTTCAGACTCCACCTTTTCGGAAGACAGGAACCACTATTGTTGGGCTAGTTTTCCAGGATGGTGTCATTCTTGGAGCAGATACAAGGGCCACTGAAGGACCCATAGTTTGTGATAAGAATTGTGAAAAAATTCATTATATGGCACCTAACATTTATTGCTGTGGAGCAGGAACTGCAGCTGATACAGAGGCAGTAACAGACATGGTTAGTTCCCAGCTGCAGTTACATCGTTATCATACTGGTCGAGAATCAAGGGTTGTGACAGCTCTTACCCTTCTGAAGTCTCATCTTTTTAGTTATCAAGGCTATGTTCAAGCTGCTTTGGTGCTTGGTGGAGTTGATTGCACTGGACCACATTTGCACACTATCTACCCCCATGGATCTACAGACACACTGCCCTTTGCCACAATGGGCTCTGGTTCTCTTGCTGCAATGGCCGTATTTGAGTCAAAGTATCATGAAGGGTTGACTAGGGAAGAGGGAATAAATTTAGTAAGCGAGGCTATTTGCTCTGGCATATTCAATGACTTGGGGAGTGGAAGCAATGTAGATGTTTGTGTAATAACCAAGGGCCATAAGGAGTACCTTAGAAACCACCAGCTGCCGAATCCTCGCACCTACGTGAGTGCAAAAGGATATTCATTTCCCAAGCCAATTGAGGTTCTCTTGACCAAGGTTACTCCACTGAAAGAAAAAGTTGAAGTGATTGAAGGGGGAGATGCAATGGAAGAGTGAATTTTGTGATTGAACTGAGTTGTATGGTTTCTATCAATTTCTTTATGCTTCCATCTCTTCAAGCTTTTCATTATGTATGCTAAATCTAGTTGGAGATTTGGATGAATTGTCATCAAATTTCAACTGTCAGTTTTCAGTTTTTCATATATTATATTTTGCTAACCTGGGCTATTTGAGATTCATCATTT
>GSVIVT01000575001
ATGGTTGGAAGGATTGTTATCTCTGCAGTAGACTGGGTGGTTCATCATATATGGTTTTCTGACATAGCTGTGGCTTTGTCGAGCATATTCATCTTCAGTTCTATACTTCATAGACTCACCAACAAAGGTCCCATGTTATGGCCGGTGATGGGAATCATACCAACAGTATTCTTCCACATGAACGACATCTACAATTGGGGAACCAGAGTTCTGATCCGAGCTGGGGGGACATTCTACTATAGGGGAATGTTCAAGAACTTCCCCAAAGGCAATTACTATAGAGAGAGGTTCAATGATTTGCTCGGGGGTGGCATTTTCAATGCAGATGATGAATCATGGAAGGAGCAAAGGCGACTTGCGACTTTTGAGATGCATTCGGGTCCGTTCGTGGCGCACTCGTTTCAGACCATACAAGGTTTGGTGCACCAGAAGCTGTTGAAACTGATAGAGAAGCTGGCAAAGTCAGGAGATTCCACGGAATCAACACTGTTCAGGTTCATTGTGCCTCCTTTTGTGTGGAAGCCCATGAGGTTCTTTAGAGTAGGAACTGAGAAGCGGCTCAAGGAAGCAGTGCGAATTCTTCATCTTAGCTGGGCGAGACACGAGCTCTTGGAAGAACTAAAGAAGATGGTGTATCTGCAAGCGGCCTTAACAGAGTCCCTGCGGCTCTACCCATCTGTGCCAATCGACTTCAAAGAGGTTATGGAAGATGACGTGTTCCCAGACGGCACACCCATCAAACGTGGGGCCAGGGTCCTCTACTCCATCTTCTCCATGGCTCGAATCGAGTCCATATGGGGGAAAGACTGCATGGAGTTCAAGCCAGAGAGGTGGATCAAAGACGGGGAGCTTGTGAGTGAGAATCAGTTTAAGTATCCAGTGTTTAATGCTGGACCCAGGCTTTGCATAGGGAAAAAGTTTGCCTACATGCAGATGAAAATGGTGGCTGCTTCGATCCTGATGAGGTACTCGGTTAAGGTTGTTGAAGGTCATAACGTTATTCCCAAAATGACAACCACACTCTACATGAAGAATGGCTTATTGGTGACTTTCAAGCCTAGTTGTAGCAGTGGGAGGAAAACAAATGGACGTACGTCTTCGTTTGCTCTCGTGTTGTACAATATATATGAACTAATGAATTTTACACATCAAGTTTGTACGTACAATGTGAAATTTAACTAA
>chr1.829.1
ATCTCAGGCTTCCATTACTATCCACCTATTCGTTTTCGTTCTTCGTGGTTCTCCAAGAACTGAAAGCATTAGAGAATGGTTGGAAGGATTGTTATCTCTGCAGTAGACTGGGTGGTTCATCATATATGGTTTTCTGACATAGCTGTGGCTTTGTCGAGCATATTCATCTTCAGTTCTATACTTCATAGACTCACCAACAAAGGTCCCATGTTATGGCCGGTGATGGGAATCATACCAACAGTATTCTTCCACATGAACGACATCTACAATTGGGGAACCAGAGTTCTGATCCGAGCTGGGGGGACATTCTACTATAGGGGAATGTGGATGGGTGGTAGTTACGGGATTATGACTATTGATCCTGCCAACATTGAGTACATGCTCAAGACAAGGTTCAAGAACTTCCCCAAAGGCAATTACTATAGAGAGAGGTTCAATGATTTGCTCGGGGGTGGCATTTTCAATGCAGATGATGAATCATGGAAGGAGCAAAGGCGACTTGCGACTTTTGAGATGCATTCGGGTCCGTTCGTGGCGCACTCGTTTCAGACCATACAAGGTTTGGTGCACCAGAAGCTGTTGAAACTGATAGAGAAGCTGGCAAAGTCAGGAGATTGTATTGATCTGCAAGAAGTGCTTCTTCGTTTTACATTTGATAATATTTGCACTGCAGCTTTTGGTGTTGATCCAGGGTGCTTGGCTCTAGATTTACCCGAAGTTCCTTTTGCCAAAGCTTTCGAGGAAGCCACGGAATCAACACTGTTCAGGTTCATTGTGCCTCCTTTTGTGTGGAAGCCCATGAGGTTCTTTAGAGTAGGAACTGAGAAGCGGCTCAAGGAAGCAGTGCGAATTGTACATGATTTTGCTGAGAAGACGGTGACAGAACGGAGGATTGAATTGAGTAAGGCCGGCAGTTCGACTAACCGATGTGATCTCTTGTCCAGGATTGTGGCCATTGGGTACTCGGAACAAGGCAAAAACAACAACTTCTCTGACAAGTTTCTCAAGGATTTTTGCATTAGCTTCATCTTAGCTGGGCGAGACACGAGCTCTGTTGCACTGGCGTGGTTCTTCTGGTTAATACACAAAAACCCAGATGTGGAAAGCAGAATTCTCAGCGAAATCAAAGAAGTCTTGGGTCCGTACGACTCCAACAAGGAAGACCTAAGTCAGAGAGCTTTTACAGTGGAAGAACTAAAGAAGATGGTGTATCTGCAAGCGGCCTTAACAGAGTCCCTGCGGCTCTACCCATCTGTGCCAATCGACTTCAAAGAGGTTATGGAAGATGACGTGTTCCCAGACGGCACACCCATCAAACGTGGGGCCAGGGTCCTCTACTCCATCTTCTCCATGGCTCGAATCGAGTCCATATGGGGGAAAGACTGCATGGAGTTCAAGCCAGAGAGGTGGATCAAAGACGGGGAGCTTGTGAGTGAGAATCAGTTTAAGTATCCAGTGTTTAATGCTGGACCCAGGCTTTGCATAGGGAAAAAGTTTGCCTACATGCAGATGAAAATGGTGGCTGCTTCGATCCTGATGAGGTACTCGGTTAAGGTTGTTGAAGGTCATAACGTTATTCCCAAAATGACAACCACACTCTACATGAAGAATGGCTTATTGGTGACTTTCAAGCCTAGGTTGAGCCTGGTGAGCTAAGCTAGCTAGTGATTAAGCTAAGGTTGGTCAGGTCATAATAAGGTAAGTGCTAAAAATCCCTTTTTAAAATCACTATCAAATAAATTCAATAGCTCCGTGTAATGAGTTGTAGCAGTGGGAGGAAAACAAATGGACGTACGTCTTCGTTTGCTCTCGTGTTGTACAATATATATGAACTAATGAATTTT
>GSVIVT01000576001
ATGAACTTGCCTGAAACTGATAACGTCTTGCCACACTCATCATCGCCTTTGGAACAAGATATTCTGATAAAGAATATCCTTCTTACCCATGACCCTAATGGCTGTTTTCTTGATTCAGAGCTATTGCTTTGTGCTATGGAGAATATCATGTGTCATACTACATCAGAAATAAGAGTTCCTGGTCTATATTTTGATGCAATGGCAAGGAAAATTGTACGCGACATTGAAGTAGTTGGATCACAAGAGCCGCTGGGATTGATCATCCATAAAATCTCACGTGAGATACTCTGCAAATGCTCTGTGGAAGGGGATTCACATACAAGAACAATGGTCCTGTTCGATATGCTGAGGAATTATAGATGGGATGCAAAAGTGGTTCTAGTACTAGCAGCCTTTGCAACATGCTATGGTCAATTATGGCTGTTAATGCAGCCATGCCCTGTCAATCCCCTGGCAATATCAATTGCAATGCTTAAGCAGCTGCCTAGCAACTTCAGTGCATTGAGGCCGCGATTCAAGGCCTTGAACTTGCTGGCTAAGGCAATGGCTGATGTGGCCAAGTGTATAATCAAGTTTGAAAGCCTTCCAATCAAAGATGTAAAGCTGGATAAGGAGACAATGACTGTTACCAAGTCACAGATTTATTTATCTGCTTACTGGGTCATTAAAAGCACCTTGACATGCTCCTCTCAAATCAGAGACTTGACAGCCATGAAACTTGAGCAAATCATCCATAGATCAAACTTAGCATGCCATAAGCCTTTAATGTTCTCTGAATTCCATTTCAGGCATTCAAGTTCTATAACCGTTGCAGCATGGGAGCTCTTAAGCTTGGTGTATAAGTTGGGCAGAATATGCAGTCAGCTCAGATGGCAGGTGGATGTGTGTCATCAACAGATAGAGACAAAGTTGCATCAAAAGCTCTTGGATCTCTCTGAGGAGACCCAGGTCGACAATCAAGAGGTGCTTCACATGTTGTTTGCTTTAAGGGATGACACACCACTGATAGATTGCTCCTCTCAAAAGAAGCTTGGGGTCTCTGAACTGAAAAACAAGGTAGTCATATGCATTGTCTCAAAGCCAGAACCCCTCCCTATTGAGGAATTACTCTTCCTGGTTCAGCAGACATATGATCATCCCCACCACAATAAGTTAGAGAGAAGCTATGAAATTGTGTGGGTTCCCATTCCATCTTCTGATACATGGACTGAGGCAGAAGAGAGAAGCTTTGACTTTTTATGTTACTCTTTGCCATGGTACTCAGTTCGGCAACCATGGCTGCTTTGCTCTGAAGTGGTGACTTTTATAAAGCAAAAATGGAACTTCAAAGATGAGCCCATAATGGTAGTTTTGGATTCACAAGGGGAAGTTACAAACTCAAATGCAATAGATATGGCACTGATTTGGGGTGACAGGGCATATCCCTTTTCAGCTTCGGTAGAAAAGAAGCTTTGGGAAGAGGAGAAATGGAACCTGCAATTTATGATTGATGAAATCGATTCCCTACTGACCAAGTTGGTACATGAAGGCAGAAATCTATGCATTTATGGAAGCCAAAACCTGGACTGGATCAGGGAATTCAACTCTAAGATGAAAGAGATAACAAATGCAGGCTTGCAGCTGGAGATGGCCTATGTTGGGAAGAGAAATCCAAGTGAGCATGAAAGGAACATACTAGCCACCATTGATTTGGAAAAGCTGAGTGGTTCCCTCTCCTTCACAAAGATACATCTCTTCTGGCGTCGGTTGGAGAGTATGAGAAGATCAGTACTCCGACTTGGAAAGACGGCAAACACCGATCATATTCTAGGAGAGGTGGCAGCATTGCTAGACATGGATGATGAGAATGGCCAGGGTTGGGCAGTGATGGGGTCAGGGTCTTCAATGGAGATTGTAAGGCTTCATGGGGCAAGGCTCATGGACTGCTTAAACCTTTTCTCAGTATGGGGTAAAAATGTGGGAAAGCTGGGACTAGTAGGTGCAGTCAAGTCTGCCGTTGAGCCTCCTGCTCTTCCAGGGCATCGCTGTCAGTCCAGAGTCAGGCCATTTGCTGAAGGCTTAATAGACGAAACGGAAGTTTGTAATGAGTGTAAGCGCCCCATGGAGAAGTTTGTGCTTTACAAATGCGATACAAGAGACCAAATCATGTTAGCTTTTTTCCTATAA
>GSVIVT01000577001
ATGGCAACCACATTCATCCCTGACAAGGTGCAACGAGTGCGACAAAGGAGCGGGGATCGGATGTTTGCATCGGATGACAATGGAATCATGAAACAAATTCATGCCATCCATGTTCCCGATGGCCGCGACTTTGATGTGAAACCTCTTCTTCGCATTGTTGAGAACATATTGCTCCGTACAACCTCTTCTACCACCCTCACTCCTGCCCTTCCTGGCATTCCTCTGGGATCAAATCAAGCGCAACTGGATGCTTTGGAGGATAAGACCCTCCAAGATGGCTCCAGCAACATGATTGATCTTTTGGCGCACACGATAAATAAAATCTCTTGCGAGATATCGTGCAAATGTACGAGTGGTGGAGATGCACATGCAACGGCTGTAGCAGTATTCAACATATTATCGAGCTACTCATGGGATGCTAAAGTGGTGCTAGCTTTGGCAGCATTTGCTACCACTTACGGAGAGTTTTGGTTGGTGGCCCACCTATACCCCACGAACCCACTGGCCAAATCAGTGGCCATTCTTAAACAATTGCCAGACATATTGGAGCATACGGATGCCTTGAAACCAAAGTTTGAGGCACTAAGCAGCCTTATCAAGGTTATGGTGGATGTGGCCAAGTGCATAGTTCAGTTCAAGGAGCTTCCACCCCAGTACATTACCCCTGACACTCCAGCGATGGTAACTGCCATTGCTCACATCCCCACAGCTGTTTACTGGACCATCCGCAGTATAGTGGCCTGCGCATCACAGATTGCGTCCCTCATTGGCATGAGCCACGAGTACATAGCCTCAACAATGGACGCTTGGGAGCTCTCAGGCTTGGCTCATAAGGTCAGCAACATGTATGGTCACCTCCAAAGCCAGCTATATCTTTGCCAGCAACACATAAACGATAAGAAACATATTGAAGCATATATGATGCTTGTACGGCTGTTCGAGACCCCCCACATTGATAACATGAAGATTATTAGGGTGTTGATTTATGCCAAGGATGACCAGCCGCCGCTATTTGATGGCCTCAGCAAGAGAAAGGTTAGCCTTGATATATTGAGGAGGAAGAATGTGTTGCTATTTATTTCAGAGCTTGAAGTTCCCCATGAAGAGCTTTTCATTCTGGATCAGATGTACCAAGAATCACGGCAGGATCCAACCAGACCAGAGAGTCAGTATGAGGTTGTGTGGATGCCAATGGTTGATCGATCCACTCCTTGGACAGAGGAAAAGAACAGGCAGTTCGAGACTCTAAAATCAATGATGCCATGGTACTCCGTGGATCATCCTTCATCGATCGACTTGGCAGTCATCAAGTACATCAAGGAGATGTGGGGCTTCAACAAAAAGCCTCTGCTAGTGGTGTTGGACCCACAGGGAAGAGTTGTCAACAACAATGCCATCCACATGATGTGGATCTGGGGCAGCCTGGCTTTCCCTTTCACTAGCCTGAGGGAGGAAGGACTCTGGAAGGGAGAGACATGGAGGATGGAGCTATTGGCAGACACCATTGACCCGATAATCCATAACTGGATCTCAGAAGGAAGTTACATTTGCCTGTTCGGAGGAGAGGATATGGAGTGGATCCGGAAATTCTGTATCCTTGCAAAGGCCATTGCAAGAGCTGCTGGCATCAGGCTAGAGATGCTTTACGTGGGAAAGAGCAACCCCAGAGAGAAAATTCAGAAGATTAATGCAATCATTTCTACGGATAACCTGAGCCACACATTGCCAGACCTACATCTAGTATGGTTCTTTTGGGTCAGGCTAGAGAGCATGTGGTACTCTAAGATGCAGCATGGCAAGACCGTAGAGAGCGACCCCATAATGCAGGAAATTGTGTCAATGCTTAGCTTTGACGGCAGCGACCAAGGATGGGTTGTATTCAGTAAAGGATCAGGCGAGATGACTAAGGCAAAGGGTGAGAATATTGTGAGATGCTTGAGCGACTATGATGTTTGGAAGAATAATGTATCAAGTAAAGGGTTTTTGGGTGCATTGAATGACTACCTCCGTGAGATCCACACCCCACACCACTGCAACCGTCTAATACTGCCAGGAACCACAGGCAGCATTCCGGAGAGGGTGGTCTGTGCTGAATGCGGGCGTCCAATGGAGAAGTTCGTTATGTATCGCTGCTGCACGGATTAAACCTTCGGGATCATGCAACAACTGGTTAATTTCCTAGTTTATTTGATGTTTATTGTGTTTTGTTTGTAGGGTCTAATCTCTTTAATTTGCTTGTAATGCTGCTGATGAGTGTGTTGTAAGATGTGATATTGTTATTATGACTAAATTATATTACTAGCCCT
>GSVIVT01000578001
ATGGCAAACACGACCATCTCTGCCCAGATGCAGCAAAGCGTGAGTAACCGATTAATGTCAGCATCACTGATTGACAATCCAATCATGAATCAAATTCATTCCATCCATGCTTCAGATGGCTGCAGCCGCCACATTGACATGAAACCTCTTCTCCGCTTCACTGAGAACATCTTGCAAAATGCTCTGCCTACCACCATCGACACCCCTGCCACTCCTCAGGAAGCTCAAACACAACTCAATGAATTACTGGAGGATTACGACGGCCACTATGACTTCCTCAAGCTCTATCTCGCACAAATCATAAAGAGAACCTCCTGCAAGATATCATGCACGTGCGGTCAAAGTGCATATGCAGCGACCTTGGAGGTATTCAAGACACTTTCATCCTTCACCTGGGAGACCAAGGTGGTGCTTGCCCTAGCAGCTTTCTCTGTGACCTATGGTAAGTTTTGGCTGGTTGCCCAGCCATCTTCCACCAACTTACTCGCCAAATCAATTGCCATCCTTGAGCAATTACCAGACATGTTGGCGGATAAGGAGCCTTGGAAGCCAAAGTTTGAAGCGCCTAGCAACCTTATCAAGACAATTCTGAAAGTGACCAAGTGCGTAGTTGAGTTCTGGGAGCTTCTATCAGAATACATGACTGACGGGCGAGGAATGCCAACCGCGGCTGCTCATATTCCCACAGCTGTCTATTGGACCATCCATGGTATGGTGGTCTGCACAAAAAGAACCATGTGCCTTACAGACATGGGCCAAGAGGATATAGACCAAACAATGGAGGATTGGTACCTGTCCAGCTTGGACCACAAGCTCAGCCAGATACATGATTACCTTAAAGAGCAACTAGCTGTTTGCCGTCAACACATTCGTGAAAGGAGAGAGATTGAGGCATATAAAATGATTGAGCACCTCCTCAAGACTCCCCAAATTGATAACATGAAGATTCTTGGGGCTTTGATTTGCGCCAAGGCAGAGCAGCTGCCCCTATTTGATGGTTTAAACAAGAAAAGGGCTAGACTCGACGTACTGTGGAAGAAGAATGTGTTGCTATTCATTTCAGAGCTTGAAGTTCCCTACCAGGAGCTTTCCATTCTGGAAAAGATGTACCTAGAGTCAAGGCAGGATCCAACCAAAGAAGAGAGCCAGTACGAGGTCGTGTGGCTTCCAGTGGTTGATGGATCCACCCCACGGAATGAAGAGAAGGACAGGCATTTTGAGACTCAAAAAGCATTGATGACATGGTACGCTGTTTTTCACCCTTCACTGCTGGAAACAGCAGCCATCAAGTACATCAAGGAGGTGTGGGGCTTCAACAAGAGGCCGATGCTAGTGGCATTGGACCCAATGGGAAGAGTCGTCAACCCTAACGCTATCCACATGATTTACATTTGGGGCCCTACTGTTGCCTTCCCTTTCTCCAAGTCCAGGGAGGAAGGACTCTGGAAGGAAGTAACATGGGGCATTGAGCTACTGGCAGCCGCCATCCACCCAATGATAGTCGACTGGATCTCTGAAGGCAAATACATTTGCTTGTATGGAGGAGACGATATAGAGTGGATCCAGAGATTCACTGACGTTGCAAAAGCTGTTGAAAGCGCTGCAGATATCAAGTTGGAAATGCTCTATGTGGGCAAGAGCAACCTTAGGGAGAAAGTTCGGAAGAACAATGACAGCATTGCCCAGGAAAACCTGAGCCATGTACTGCCAGACCTAAGTTCAGTATGGTTCTTCTGGGCCCGGCTAGAAAGCATGTGGCACTCCAAGGTGCAGCATGGGGGGGAGAATGCAGAGAGAGATCCTATAATGCAGGAAATCGTGTCAATGCTTAGCTTTGACGGTGGGGATCATGGATGGGCTGTTTTCGGCAGGGGGACCCCGGATAGGGTAGCTTGCGCAGAGTGTGGCCGTCCTATGGAGAAATTTATCATGTATCGCTGCTGCACTGATTGA
>GSVIVT01000579001
ATGTCCTTTCTCGTTCGCTCGGAACCTCGGACAAAACGTACCCTTCCCTCTCTCCACGTGGCAGGGCTTTACTTCTCCTTCGGTATCTATATAAATACACACGCTCACTCTTTCTTCGTCTCTCCCTCTCAATGCTATGGCGGCATGAGGGTCCGATCATGTCTACCCGCCTGGATCTCCACTGCCGATGACTCTGAGATTTCTCTTCCAGAAATCCAAAAATCGTTCCCCAAACTCTTCGCCTCCGATAATAGCAGGTCCCCTGAAATGTTGGGCAGCTTGTCGACCTCCGGAGAGACCAGCTGCGATAGTGGCCTCCAAAGCAGTCTTTCTCTCCAAACCCTGCCATCTGTTCCCTCACTCCAAAAACTCTCACCCGAAGCCCTAAACCTCTCCGTCTCTCACCTCTGCGTCGCCACTCTTAAGCCCCGCCCTGTCCACATCAATTGCCTTGCCGTCTCCGCCGACAGCCTCTATGCAGCTTCCGGCTATCAAATCCACGTCTTCGATTTGAAAAACTACGCTCACTTGGATGCATTTAACACTGATGATTCCTCTTCTGGCTCAGTGAAGTCCCTCGCTTTCTGCGACGGAAAAATTTTCACTTCTCACCAGAACGGCAAGATCCGAGTCTGGCAAATGACCATCAGTAAACGGCACCAGCTAGTGGCCACTCTCCCCACTGTTAATGACCGGTTACGACACTTCATGCTTCCGAAGAACTACGTAAGTGTCCGACGTCACAAGAAACGGCTCTGGATTGATCACGCTGACGCCGTTTCCGGCCTTTCTGTTTCAGACGGTTTCATCTGTTCCGTTTCTTGGGACAAGTGCTTCAAGATATGGCGAGCCTCCGATCTCCGCTGCCTGGAGTCTGTCAAGGCGCACCAAGACGCCGTTAACGCCGTCGCCATCTCCGGTAACGGAATTATATACACAGGATCGGCAGATTGCCGGATTAAGGTCTGGGCCAAAGCGTCAGGGGAGAAACGGCACACTGTGGTAGCCACCCTAGAGAAGCACAAATCGGCCGTCAATGCTTTAGCATTGACCGGCGACGGTTCGATCCTATTTTCGGGGGCTTGTGACCGTTCCATTCTGGTGTGGGAGAGGGAAGACAGCGCGAATCACATGGTGGTTACGGGGGCGTTGAGAGGGCACAGTAAGGCCATATTGTGCTTGATCAGCGTCTCTGATCTGCTCTTGAGTGGATCAGCTGATCGAACGGTCAGAATATGGCAACATGGAAGTGACGGACGTTACTGTTGCCTGAGCGTTTTGGAAGGACACGAGAAACCTGTGAAGGCGTTGGTGGCGGTTTCCGATGGGGAATCGAAGGTGGCCGGTGCAATCAGGGTATTTAGTGGCAGCCTTGACGGTGAGATTAAGGTGTGGCAGGTATCCGTTTCTAGTCACTATGGTCCCTTGACCCCGATTTTCTGAATCGAAATAATTTTATAAAATAATGATAATTATGACTTGGAGGGCGTTGATTGGTTGGTTAATTTTATTATAAATCCATGTATAATTAATTAGTCTCATTTTTGTTGTGAAGCACTTAACAAATAATGACAATAGATGAGTTGGCCAACCATTGTCACCGAATCAATTCATTATAACCATTTCACATCAAGATCGTTGGTTGATGGTTGTATGATGTTTATGCTCGATTAAGAGTGTATTTGATAGTGAATTTATAAATATTTTTAATTTTTCTAA
>GSVIVT01000580001
ATGAAGCTCTTTGAGGTTACACTTACAGAACCTCTGAAAGAGAGCCTAAAGCAGTCATGGTATGCTGGATTTGTCCTATCTCTCTCTCAGCTCCTAACTACTGCCAACACAGTGGCATGGAGAGGATTGTTATATCATAATGAGATTCCATACGAGCATCTATTTCCGACATTCTTCATATTGGTGACAACAGGGGAGAGAGGATTGAGGCCTGGAGGTCTGTTTTACGTAGCATTCGATATGGGGAGGAAAGGTGGGATGTTCCGCTATGCCAATGGCATAGACATGTTGCTGATGCTGCTTGGAACTCTGGGTAGCATTGGAGATGGCTTGATGTCACCGCTCACCATGCTCGTTCTCAGTGATGTGATCAACAAGTATGGAGATGTTGACCCATCTTTCTCCATCCAAGTGGTGGACAAGGTGCGCCTAGACTACTGTCTCCTTTTTACAGCACTCACTCTGGCTGTTCTGTGTTGCTATTGGAAAGGAATTTGCTGGACAAGAACATCAGAGAGGCAGACATCCCGCATGAGAATGGAATACCTAAAGTCAGTCCTCAGGCAAGAAGTTGGTTTCTTTGACAAACAAGCTGCTTCTTCTACTACCTTCCAAGTCATATCCACCATCTCTTCTGATGCGCATTCAATCCAAGATGTTATATCTGAGAAGATACCCAACTGCTTGGCTCACCTCTCATCATTCATCTTCTGCCTCATAGTTGCCTTCTTTCTTTCTTGGCGATTGGCAGTTGCTGCTCTTCCGTTCTCGCTAATGTTCATCATTCCAGGGGTAGGATTTGGAAAGCTAATGATGAACCTGGGGATGAAGATGAAGGTAGCTTATGGGGTTGCAGGTGAGATTGCAGAGCAAGCAATCTCATCAGTCCGAACAGTTTATTCTTATGCGGGGGAGTGTCAAACTCTAGACAGGTTCAGCCATGCCCTTCAAAAAAGTATGAAGCTTGGCATAAAGCTAGGATTCACAAAGGGGCTGTTGATAGGAAGTATGGGAACGATTTATGCAGCTTGGGCTTTTCAGGCTTGGGTTGGGACTATTCTTGTTACTGAGAAAGGAGAGGGAGGTGGCTCTGTTTTCATTTCTGGAGTCTGCAACTCACAATCTCAATCTCGCAACTTCAGGTCTATTATGAATGCACTCCCAAATCTCTCTTTCATCTTAGAGGCAACAGCTGCAGCCACCCGAATTTTTGAGATCACTGACCGGATTCCAGAAATAGACTCTGAAAATGAAAAAGGGAAAATTCTTGCATATGTGAGAGGAGAAATTGAATTTAAAGAGGTTGAATTCAGTTACCCATCAAGACCCACTACCAAGATTCTTCAAGGGTTCAATCTTAAAGTGAAAGCTGGTAAAACAGTAGGCCTTGTTGGAGGTAGTGGTTCGGGCAAATCCACAATCATTTCCTTGCTTGAAAGATTCTATGACCCTAATATTCTGTTTGGCAAAGAAGGAGCTCCATTGGAACTTGTTGTAAGAGCAGCTAAGGCAGCAAATGCCCATGGTTTCATCTCCAAATTGCCTCAAGGATATGAAACTCAAGTTGGGCAATTTGGAATTCAGTTGTCTGGAGGGCAAAAGCAAAGGATTGCCATTGCAAGGGCTTTAATAAGAGACCCAAGAATCCTTCTTCTTGATGAAGCTACAAGCGCTTTGGATGCAGAGTCTGAAAGAATAGTACAGGAAGCACTGGATCAAGCTTCCTTAGGAAGGACAACAATCATGATTGCCCATCGCCTCTCGACGATCCATAAGGCCGACATAATAGTGGTTCTTCAATCAGGAAGAGTGGTTGAATCGGGTTCTCACAATGATCTGATCCAGATGAACAATGGACAAGGAGGGGCCTATAGCAGAATAACGATGACATTTTCCATTAGCATGGCACCCTCCATCCAACTGCATTCCTACGATGAAAGCTTGATTGGGTGTATAGGGGCTGCAATTGGGTGGTTCGATCAAGATGAGAATACAAGTGCAGCCATCTGTGCACGGTTAGCCACTGAAGCCAACATGGTTCGGTCGCTGATTGGAGATCGTATATCATTGCTGGTTCAGGTTTTCTTCACCACAATGGAAGGCCCCAAGAAGGAGAATATCAAACAGTCATGGATTTCAGGCTTTGGTCTCTTCAGCTCACAGTTTCTGACAACAGCCTCTATAGCTTTGACTTACTGGTATGGAGGGAGGCTAATGATTCATGGATTAATAACCCCAAAGCACCTATCTGTTTTTGCAATCCTAGACAGGCAAAGTAAGATTGAACCTGAAGATCCAGAAAGAATCATGGTTAACAAGGCAATTAAGGGCTGCATAGAACTCAAGAACGTATTCTTCTCATACCCAACAAGGCCTGACCAAATGATCTTCAAGGGGCTCTCTCTCAGAATTGAAGCTGGTAAAACAGCTGCACTTGTGGGAGAGAGTGGTTCAGGAAAATCCACTGTCATTGGGCTGATTGAGAGGTTCTATGACCCACTCAACGGATCAGTACAGATAGATCAACATGACATCAGGAGCTATAATTTGAGAAAACTGAGGTCACATATTGCCTTGGTGAGTCAGGAGCCCATTCTCTTTGCAGGAACCATCTATGAGAACATTGTTTATGGGAAAGAGAATGCTACAGAAGCTGAAATAAGGAGGGCTGCACTTCTTGCTAATGCTCACGAATTTATAAGTTCTATGAAAGATGGATACAAAACTTACTGTGGAGAAAGAGGAGTCCAGCTATCAGGGGGCCAGAAGCAAAGGATAGCACTCGCTCGAGCAATATTGAAGAACCCGGCAATCATTCTTTTAGACGAGGCAACCAGTGCCCTTGACAGTATGTCAGAAAATCTAGTTCAAGAAGCTCTGGAGAAGATGATGGTTGGCAGGACTTGTGTAGTTGTAGCTCACCGGTTATCCACAATACAGAAGTCGGACACCATAGCTGTGATAAAGAATGGGAAGGTTGTGGAACAAGGCTCCCATTCTGATCTACTTGCTGTTGGACATGGCGGGACTTACTACTCTTTAATAAAGCTACAGGGCAATCATTCTCCTTATCGGTGA
>GSVIVT01000581001
AGTGCCCCTGTATCTGTATCCCCATTCCCCAGAACTGTCTGCAGAAGAGGAAGAGAAGTAAGGACAAGCATGGTGAGACTCGTCACCGCTTTCGGGATGACGGTGGCTGCCTTCATGTTCTGGGAGACCATGGACAAGGTTCACGTCTGGATCGCTCTACGCCAGGACGCGAAGAAAGAGAGAATAGAGAATGAAATGGCAATCAAAAGAAGGCGAGAACAGCTGATCGAGGAAGCCAAACAAAAGGGGATGCTTCCATAAGCTTTGCTGGTGCTCGAATGCCAATAGTGTCATTGGGCTACTCTATTATTTTTGTTATTTTCTTGAATAATTCAGCTCAAAAACTTTCTCGTAAAGCATAATTGGTTTATGACTTTTTACCACCGAGGGAAAATTAAATTGTTGTGTTTCGGAAACAGCTTTGCCTCTGTCTGATGTTGGTTTCACATGATTAATGCTTGGATGATTTCCCCTGCGTTTTTTTCTTTTCTTTTTTTCCTTTGAAAATTGGGATTGCATTACAATGGATTTCATGCTTTTGTTGAATATTCTGTAACTGCTTCTGTTGT
>chr1.267.1
GCCCCTGTATCTGTATCCCCATTCCCCAGAACTGTCTGCAGAAGAGGAAGAGAAGTAAGGACAAGCATGGTGAGACTCGTCACCGCTTTCGGGATGACGGTGGCTGCCTTCATGTTCTGGGAGACCATGGACAAGGTTCACGTCTGGATCGCTCTACGCCAGGACGCGAAGGTACCCTCTCAATCACCATTCCCTTCTTTTCATGTCGCTTCCATTTACTAGTTTAATTTCTACTCTTGTTTTTGTTATTATTTTTAAGATAGAGGGATGACCTTAACCCTAGATTATATTCGAATCGCCATTATTGCAGTATGTCAAATTGAATCATTTGCGTAGTTTTAGATCCAGGCATAACCCTAGTCTGGATGATTGCATCCAGAATGGTGTTGACCCTGTTATGTTTCTCGCTTTTCACCATCAAGTGTTGCAGGATCCAATCGTATATATGAGAAATTTAGGTTTCAGGCGCAATTTATGGTGAAAGTTGAAATTCTGGTGTCGATTCTGTATTTGTGCTTGTGCCTCTTTTAGCTTATTGTACTTAGGTGCTTGCTGCGGCTAGTTTGGCGTTAAAATAATGATATGGTATTTTGTTGCAGAAAGAGAGAATAGAGAATGAAATGGCAATCAAAAGAAGGCGAGAACAGCTGATCGAGGAAGCCAAACAAAAGGGGATGCTTCCATAAGCTTTGCTGGTGCTCGAATGCCAATAGTGTCATTGGGCTACTCTATTATTTTTGTTATTTTCTTGAATAATTCAGCTCAAAAACTTTCTCGTAAAGCATAATTGGTTTATGACTTTTTACCACCGAGGGAAAATTAAATTGTTGTGTT
>GSVIVT01000582001
ATGAAGATGGAAAAGGTCATCCTCGTTGCTCTATCACTTGTTCTAGTGTTTGGTCTGGCTGAGAGCTTTGATTTTGATGAGAAGGATTTGGCTTCCGAGGAGAGTCTCTGGGACTTGTACGAGAGATGGAGGAGCTACCACACAGTTTCCCGTGACCTTGAAGAGAAGAATAAGCGCTTCAATGTGTTCAAAGAGAACACGAAGCATGTTCACAAGGTAAATCAGATGGACAAGCCTTACAAGTTGAAACTGAACAAGTTTGCAGACATGACCAACCATGAGTTCAGAAGCTCCTATGGTGGTTCTAAGGTTAAACATTATAGGATGTTACGTGGTGACCGGAGAGGCACTGGTGGATTCATGCATGAGAAAACCACCTATTTGCCACCATCTGTTGATTGGAGAAAGAAAGGAGCTGTCACTGGAATCAAAGATCAAGGCAAATGTGGAAGCTGCTGGGCATTTTCAACTGTAGTTGGCGTGGAGGGCATCAACCAAATCAAAACAAAGGAACTACTGTCTTTATCGGAGCAACAACTGATTGATTGCGACAGATCTGATGACCACGGTTGCAATGGAGGGCTAATGGAAAGCGCATTTGAATTCATTAAAAAAAATGGAGGAATAACAACAGAGAATAACTATCCATACAAAGCTAAAGATGAGAGATGCGACATGTTGAAGATGAATGCTCCCGTGGTGACAATTGATGGGCACGAAAGCGTACCAGTGAATGATGAGAGAGCCTTGATGAAGGCAGTTGCTCATCAGCCTGTATCGGTTGCAATAGATGCTGGTGGTTCGGATCTGCAGTTTTACTCAGAGGGAGTGTTTGACGGAGAATGTGGAACAGAGCTAGACCATGGGGTGGCAATAGTGGGGTATGGAACAACCCTGGACGGAACGAAGTACTGGATAGTGAAGAACTCATGGGGAGCTGAATGGGGTGAGAAGGGTTACATAAGGATGGCTCGGGGGATCCAGGCAGCCGAGGGACAGTGTGGTATAGCTATGGAGGCTTCCTACCCAGTCAAGTCCTCCAACAACACTAGAAGAGGATCAATAAAGGATGAACTCTAGAACATAAATTCGGTAGGTTGTGCTGCTACTTTGGTAAATTAGGTGCTTTATGGTGGAACAGTTTTTAGGCTTTGTTTTAATTAATAATAAAAGCTCTTGGGTATGTGAAATAGCTGTATCTCCAATAACTTAATATATTATATGCAGGGAATGTCCAATTTCAA
>GSVIVT01000583001
ATGGGAGAGACGGGGACCTCTAGGTTTCTGGGAAACTTAGACCCAAGTGCGCAGGAGTTCAGGCCGAGGAACCCATATATCCAGAACCAGATGAGCTTGTCTCATTTGCTTGTCCCACTACCACCGCCGGCACGTGGGCTTATTGCAGGTCGTGCAGTTTGGGCTCAATTCATGATTCCAGTGAGCACTTGCATGCTGGACGACTATAATCAAGGAACTCTTGTGATTTTCAATTTGGACTCAGAGGTCTCCACCAGCAGTCTGAGGGACATATTCGAGACATTTGGGTCAATAAAGGAATTGAGAGAGACACCATTAAAGCGGCACCAGAGGTTTGTGGAGTTTTTTGATATCAGAGATGCAGCTAGGGCTCTTAGAGAAATGAATGGCAAGAAAATTCAAGGGAAACGTGTGGTAATAGAATTTAGTCGGCCAGGTGGTCATGGCTGGAGGTTCTTCAATGCCATTAAGAAAAGCTCACATTTCAATGTGCCTCCTCATTCTTATCTCTCTCAAACACATCATTCCACAAAAAAGTCCAATGTTGGTATAAACAAAAGGACTCAAAGAAATCGGCCGTGGAAGGGAAGACAGAAGAACATCGATTCCTGTTTTCTAATAAACGAGGATGCCAAAACGGAATCCCATTACAGAGATTCCAGAACAACTGTCATGATCAAGAACATACCCAACAAGTACAGTCAGAAGCTCCTAATGAACATGTTGGATAATCACTGCATTGACTGCAATAAGCAGGTTCCCGACGGAGGGGACCAACCATTGTCCTCCTATGATTTCATATACCTCCCCATCGATTTCAACAACAAGTGCAATGTGGGATATGGGTTCGTGAACATGACGTCCCCTCAGGCGACATGGAGGCTCTACAAGGCCTTTCATCTTCAATCTTGGAAGGTTTTCAACTCCACCAAAATCTGTGAAGTTACTTATGCTCGAATCCAGGGTTTGGAAGCATTGAAAGAGCACTTCAAGAACTCAAAGTTCCTGTGCGACACGAAGACATACCTACCAGTGGTGTTTTCACCGCCTCGAGATGGGAGACAACTGACAGAGCCTCAACCCATTGTTGGCAACAATAAGCTCATCATCGGTATCATCACCAATGACACTAAAGCTTCTGATGACAACGATGATGGTGATGAATGGGAGATGATGATGGACGGTCCTCATAGGCTGAATAATGGTGGTCACATCGAGTGTTTGTTGAGAATCAAATTTTATTTAATTTATGTACTATTTAATTGTCATTATTATTATTATTATATTAAGGAGTAA
>GSVIVT01000584001
ATGGTTTCCATTGCTGTGCCTCTGCTGAATATGAAGCTTCACCGTCTACCAAGGCATCCTCCACTTTCATCCTTGGGAAATGATTTCCGTTCAACCACTTCTCAGGGCGTTTCTGAGCTCAAACTGTGTGGTGAGGAGTTCGTGACAAAATTACTTGACAGAAGATGGACATTACTCAACCCAAATACCACAATTCATCAAATAAAGCTTTCTACTATGCTACATGGGAATGGACTGCTTGGTAACATTTCCTTCTCAAGCGATACTCATCCATCGTTAGGTCATGGCACTGCGGATAATTGCAATCAAGACCCATCCTTCTATGTTGTCAGGGATGATTTGTTGCATCCACTGGTAAACGGTAATAAAGCAAGAAAACTGGATGGACTACTTCCTCTTGTTGAAGATCATTCAGTGACTGATGTGGTTTCATGTGGAGGTTGTCAAAGTGCACATGCAGCAGCAGTTGCTGTTTCATGTGCTGAGAGAGGACTAAAATCACATTTGCTGCTACGAGGGGAACGACCTGAAATTCTGACAGGCTACAATCTGATTTCCACATTATATGGAAATGTGAAATATGTTCCAAGATCTCTTTATGCCAAGAGGGAAGAAATGCTCACCAGGCATGCTGATTTGGTGGCAGGCAACAGTGGTTCTGTTGTGTGGTTCAATGATCTTCTTGAGACCTCTTTTACAACTCAAACATCTGGAAAACCAAATCTTGTGCAAATTGATGCTCATATGAATGCTGATAGTCATCCAAGAAAGGTTGCTATTATCAATGAAGGTGCAGCAGATGCTGTAGGTTTACTTGGTATGATTCGCCTTGTGCAGTACTTGTCCCAGAACCATTTATTTGGAAAGGAGAGGACCTTAAAAATTGTTGTAGATGCTGGTACTGGGACAACAGCTGTTGGTTTAGGACTTGGAGCCTTATGTTTAGGGCTCTCATGGGAGGTAACTGGAGTCATGTTGGCTGATACCGTTGATGGTTACAGAAAAAAGGAGAAATGCTTAATTTCCGATTTCAAGCACTGTACTGCTTTTCATCATATTGATCATGTCCTCAAGGGGATGGATGGTGGGATTGTTCATTGGGTAGAACGTGACCATCCAAGGAAATTCGGCAATGTGAAGAAAGGGGAAGTAGAAGCATGCCAACAAATTGCACAACAAACTGGTATTCTAGTGGATCCCATATATACTTTAGCTGCTTGGGAACTGGCAACACTACTTAGTCAAGAGGAAGCTAAAGGGGGTGCAAAAGTGGTGATGCTTCACACAGGGGGTACACTAGGCATGTTTGGATTAGCACAGAGGTACAAGTCTTACTTCCATGCAGTCAAAGATGGACTGCTTAACTTTGATTATTTGGATGGTGTTGGATTTGAGCAGAAAACAAATCTGCCTCTACTTGGAATATGTGAATTAATACACAGACAGTTGGGTCTTAAGATGGGATGA
>chr1.827.1
TAGAACGTGACCATCCAAGGAAATTCGGCAATGTGAAGAAAGGGGAAGTAGAAGCATGCCAACAAATTGCACAACAAACTGGTATTCTAGTGGATCCCATATATACTTTAGCTGCTTGGGAACTGGCAACACTACTTAGTCAAGAGGAAGCTAAAGGGGGTGCAAAAGTGGTGATGCTTCACACAGGGGGTACACTAGGCATGTTTGGATTAGCACAGAGGTACAAGTCTTACTTCCATGCAGTCAAAGATGGACTGCTTGTTTAACTAGTAATGGAGAATTTTATGTTTGCTCCATCTTAACTTCTAACTCATATGTGACATAGAAATGAAGAGAAACCCAATGCCTGTTGCTCAGAGCTTGAGCATAGTGGTATGTAGCCTTTTGTTCTCCTTTTATATTTTCCCAGCTCCATCAACAATACTTGTCCAACAGTCCAAGTACCTTCATGCATCAATCTGAGGAACTGCCTAGACTTTGCAGAATCAACAACCATGTACCATCATGCATCCTGCAAATTCATGAGCTCTACTACTATAAAAGAACATATAGAGTGTTCAGTTAAGTGGCCAGGACCCCAATGTTAATCGAGTGACTAGAGTCTGAGGTGAGGGGAACTGGACCTGGCTTTGCTCTGTACTGAGTACACTTGATGAGCTTTAAGATGCTGTAAAAAGACATTGTGATCTACCACAAGCCTCTGTTTTTGTTGCAGATGTCCAACAGTACTTTTAGTCTTTTACTTATTCATTTTGTTATCAAATAAGATGATTTGGTCTC
>GSVIVT01000585001
GGTTTTTCTAGGGTTTCTCTTGAGTCGTCTGCTTTGCGCAACCAGACAATGCGGCCTCAACACGTGAATTCGGAGGCGCTCTCTGCCTCCGGCAGGACCTCCGAGAAACTGAGCCTCCCAGCGCTGCAATCCAAGATGAAGTGTGACCCAGAAGGTTACGAGTCCGAACTCCTCCTCCTCTACAGCCAATTCAACTCCTCCCTCGAGCTCTTCCAACAGCAAGCTGTCTTCACCTCCATCAGCGGCGTGGACACCGACCCCGCTGTCGCCAAGGACCTTGGCGACAGGGCCGTCTTCTTGTCTCACCTCACCCCATTTTACCCCAAACATCTCGCTGAGTTCCCCAAACAACTCGCTCAGTTCCTCCGCTCAACCGCTCGTTCGCTTCCATCGTCGCTTCGCTGCCATGTTGCTCAAGCCCTCATTCTTCTCATCAATCGGAAGATAGTTGATATTGGTGACACTCTTGCATTGTTCTTGGAGCTTCAAACTCTCGGTGATAGGGCTTTGAGAAAATTGGCATTTTCTCATGTTGTTCATAGTATCAAGAGAATGAACCAGAAGCATAAGAATGAGGCTCAGAATCGTGCACTTCAAAACATATTGTTTCCGATGCTACAGCAAGAGGATGAAGCACAAGCTAAGAGATCGCTTATCACACTTTGTGATCTTCATCGCAGAAAGGTGTGGTTTGATGATAGAACCGCCAATGCAGTCTGTACAGCATGTTTTCATTCATCATCGAGGATCATGATTGCTGCTTTATCCTTTCTTCTTGACTATGAAAAGATTGAAGATGATGATGACAGTGACGGTTCAAGCAGTGAAGATGAGACTCCCCAAAAGCCTCAAGTTGTCCTAAGTAAAGGGGATGTTTATAAGGCACACCATAAAGGTACACTTGCAAGCAAGAAGAAAAAAAAGGCAAAATTGCAGCGTGTGATTCGTAATATGAAAAGGAAGCAGCGCCTATCATCAGAAAAAGTGATTTCAAATAACTATTCACCACTTAACCATCTGAAAGATGCGCAGGGATTTTCTGAGAAACTATTCTCTCGTCTTCAAACATGCAATGAACGGTTTGAGGTTAAGATGATGATGTTGAAAGTAATTGCTCGAACAGTTGGGCTTCACCGGTTGATTTTACTAAATTTTTATCCTTTTCTCCAGAAATATGTTCAGCCCCATCAACGTGATGTCACAAATTTACTTGCAGCGGCAGTTCAGGCATGCCATGACATGGTGCCTCCTGATGCAGTTGAACCACTATTCAAACAAATCGTAAATCAGTTTGTACATGATCGTTCACGGACAGAGGCTATTGCTGTGGGACTGAATGTAGTAAGGGAAATATGTCTGCGCATACCTTTGTTGATGACGGAAGACTTGCTGCAAGACCTTGTTTTGTATAAGAAATCACATGAGAAAGCTGTTTCAACAGCAGCTCGTTCACTCATTACATTATTTAGAGAGATTTGCCCTTCTCTGCTGATTAAAAAAGATCGTGGACGACCTACTGACCCAAAGGCAAAGCCAAAAGCGTTTGGAGAAGTGAATGTTGTCAGTAGTGTTCCTGGTGCTGAGTTATTACAACATGATGATGATGATGATGATGATGATGATGTGAATGATGACAATTCTGATGAGACTGGATTCAGTGATTATGAAGATGGCAATAATATTACTGATGATGATTCTGTTGATGTCAGTGATGATGATGATGATGATGATGACAATGAGAGCGGCGGTAGTGGTGATGAGGATGATGATGATGAAGAAAAATCTAAAGCAAGGAAGAGGAAGGCTTTGGATTTTGAGGGACAATTGAATGCTGCTGATACTAGTCTTCGGGCTCTTAAGAGATTAGCAGGGGCAAAGATGGGGCATGCCCCATTGGACTCAACAGATGGTATTCTTTCTAATGAAGACTTCCAACGGATTAAAGACCTAAAGGCAAAGGAGGAAGCCAAATTTGCTTTGGCTCAGCATGGGTTGTTAAGGAAAGGCTCAGATGCAAAATCAACAGGTTTTAAGATTCCAACTTCTGATCAGCTGAGTGTTAAACGAGTGGATCCTGCTATGCTTGAGGTTAATATAAGGAAAAAGCTAAGTAAAGAGGAAAGATTGGAACTGGTGAGAGCAGGGAGAGAGGACAGAGGGAAGTACCAGGCCCGAGCTGCAGTGAAACAGAAGAAGACTGGTGGTTTGAGCAATCGGCAGAAGGAACACAAGAAGGCCATGCCTCTAGCTGCTAAGCGATCCAAGATACAAAAATCACGAGAGGTGAAAAGGAAACAACAGCGTCGTTCTGGTAAACAGTTTCGTGGGAGGAAAGCATGGAAGTGATTTGGGATTTGTGTCTGTCCTTCCCATAGCTCAAAATACACTCTGTTACCCCTTTTTTTGTCTGATGAGAGAGTGTGTGCGTGCGTATTTAAGGTGGGTGATTTTCCTTTCCCAATTCTCTTTCCAGTAGGAATGTATGTTGCTGATTATTTTGAAAGCCAACGAAAAAAAATAATTCCGTTTAGTGAATTATCTACCAAGTCCGTTGTCTCATTAACAGTGATTGATTCAGTCTCTTCTCTTTTTGGCGTAATGGAAAGTCTCGAGGGGACATGGATGTTGGTGAAACGGTACAATTTGTTTGTTCCAAGTATTTTTTGGTTATCCACGG
>chr1.266.1
GCGCAACCAGACAATGCGGCCTCAACACGTGAATTCGGAGGCGCTCTCTGCCTCCGGCAGGACCTCCGAGAAACTGAGCCTCCCAGCGCTGCAATCCAAGATGAAGTGTGACCCAGAAGGTTACGAGTCCGAACTCCTCCTCCTCTACAGCCAATTCAACTCCTCCCTCGAGCTCTTCCAACAGCAAGCTGTCTTCACCTCCATCAGCGGCGTGGACACCGACCCCGCTGTCGCCAAGGACCTTGGCGACAGGGCCGTCTTCTTGTCTCACCTCACCCCATTTTACCCCAAACATCTCGCTGAGTTCCCCAAACAACTCGCTCAGTTCCTCCGCTCAACCGCTCGTTCGCTTCCATCGTCGCTTCGCTGCCATGTTGCTCAAGCCCTCATTCTTCTCATCAATCGGAAGATAGTTGATATTGGTGACACTCTTGCATTGTTCTTGGAGCTTCAAACTCTCGGTGATAGGGCTTTGAGAAAATTGGCATTTTCTCATGTTGTTCATAGTATCAAGAGAATGAACCAGAAGCATAAGAATGAGGCTCAGAATCGTGCACTTCAAAACATATTGTTTCCGATGCTACAGCAAGAGGATGAAGCACAAGCTAAGAGATCGCTTATCACACTTTGTGATCTTCATCGCAGAAAGGTGTGGTTTGATGATAGAACCGCCAATGCAGTCTGTACAGCATGTTTTCATTCATCATCGAGGATCATGATTGCTGCTTTATCCTTTCTTCTTGACTATGAAAAGATTGAAGATGATGATGACAGTGACGGTTCAAGCAGTGAAGATGAGACTCCCCAAAAGCCTCAAGTTGTCCTAAGTAAAGGGGATGTTTATAAGGCACACCATAAAGGTACACTTGC
>chr1.266.2
GGAAAGTTGCACCGGGGCCAACCCGTTCCATTAGATTTGGATTAGATCGGGCAAACCCGGAAAGCTGCACCCCAACTCCATTTCCCTTCAAGGGTTTTTCTAGGGTTTCTCTTGAGTCGTCTGCTTTGCGCAACCAGACAATGCGGCCTCAACACGTGAATTCGGAGGCGCTCTCTGCCTCCGGCAGGACCTCCGAGAAACTGAGCCTCCCAGCGCTGCAATCCAAGATGAAGTGTGACCCAGAAGGTTACGAGTCCGAACTCCTCCTCCTCTACAGCCAATTCAACTCCTCCCTCGAGCTCTTCCAACAGCAAGCTGTCTTCACCTCCATCAGCGGCGTGGACACCGACCCCGCTGTCGCCAAGGACCTTGGCGACAGGGCCGTCTTCTTGTCTCACCTCACCCCATTTTACCCCAAACATCTCGCTGAGTTCCCCAAACAACTCGCTCAGTTCCTCCGCTCAACCGCTCGTTCGCTTCCATCGTCGCTTCGCTGCCATGTTGCTCAAGCCCTCATTCTTCTCATCAATCGGAAGATAGTTGATATTGGTGACACTCTTGCATTGTTCTTGGAGCTTCAAACTCTCGGTGATAGGGCTTTGAGAAAATTGGCATTTTCTCATGTTGTTCATAGTATCAAGAGAATGAACCAGAAGCATAAGAATGAGGCTCAGAATCGTGCACTTCAAAACATATTGTTTCCGATGCTACAGCAAGAGGATGAAGCACAAGCTAAGAGATCGCTTATCACACTTTGTGATCTTCATCGCAGAAAGGTGTGGTTTGATGATAGAACCGCCAATGCAGTCTGTACAGCATGTTTTCATTCATCATCGAGGATCATGATTGCTGCTTTATCCTTTCTTCTTGACTATGAAAAGATTGAAGATGATGATGACAGTGACGGTTCAAGCAGTGAAGATGAGACTCCCCAAAAGCCTCAAGTTGTCCTAAGTAAAGGGGATGTTTATAAGGCACACCATAAAGGTACACTTGCAAGCAAGAAGAAAAAAAAGGCAAAATTGCAGCGTGTGATTCGTAATATGAAAAGGAAGCAGCGCCTATCATCAGAAAAAGTGATTTCAAATAACTATTCACCACTTAACCATCTGAAAGATGCGCAGGGATTTTCTGAGAAACTATTCTCTCGTCTTCAAACATGCAATGAACGGTTTGAGGTTAAGATGATGATGTTGAAAGTAATTGCTCGAACAGTTGGGCTTCACCGGTTGATTTTACTAAATTTTTATCCTTTTCTCCAGAAATATGTTCAGCCCCATCAACGTGATGTCACAAATTTACTTGCAGCGGCAGTTCAGGCATGCCATGACATGGTGCCTCCTGATGCAGTTGAACCACTATTCAAACAAATCGTAAATCAGTTTGTACATGATCGTTCACGGACAGAGGCTATTGCTGTGGGACTGAATGTAGTAAGGGAAATATGTCTGCGCATACCTTTGTTGATGACGGAAGACTTGCTGCAAGACCTTGTTTTGTATAAGAAATCACATGAGAAAGCTGTTTCAACAGCAGCTCGTTCACTCATTACATTATTTAGAGAGATTTGCCCTTCTCTGCTGATTAAAAAAGATCGTGGACGACCTACTGACCCAAAGGCAAAGCCAAAAGCGTTTGGAGAAGTGAATGTTGTCAGTAGTGTTCCTGGTGCTGAGTTATTACAACATGATGATGATGATGATGATGATGATGATGTGAATGATGACAATTCTGATGAGACTGGATTCAGTGATTGTGATGATAGTCATGATAGTGATGTGAAGTTTGCTGCTAGTGATGGTGAACAAAATGAGCTAGACAATCATAATTCTGACCTTTTCAGAAAAGATAGCACTAATGATGTACAAGTTGCAGAAGTGGCTGAAGATGAAGATGGCAATAATATTACTGATGATGATTCTGTTGATGTCAGTGATGATGATGATGATGATGATGACAATGAGAGCGGCGGTAGTGGTGATGAGGATGATGATGATGGTGTCAGTGACGATGTTGATGGGGAAGAAGAGGAGGGGGAGAAGGAATTTAATGGTTCTCATAAAACTAATGACCATGATGATGGGAATGATGGTACTGGAGAAGAAAAATCTAAAGCAAGGAAGAGGAAGGCTTTGGATTTTGAGGGACAATTGAATGCTGCTGATACTAGTCTTCGGGCTCTTAAGAGATTAGCAGGGGCAAAGATGGGGCATGCCCCATTGGACTCAACAGATGGTATTCTTTCTAATGAAGACTTCCAACGGATTAAAGACCTAAAGGCAAAGGAGGAAGCCAAATTTGCTTTGGCTCAGCATGGGTTGTTAAGGAAAGGCTCAGATGCAAAATCAACAGGTTTTAAGATTCCAACTTCTGATCAGCTGAGTGTTAAACGAGTGGATCCTGCTATGCTTGAGGTTAATATAAGGAAAAAGCTAAGTAAAGAGGAAAGATTGGAACTGGTGAGAGCAGGGAGAGAGGACAGAGGGAAGTACCAGGCCCGAGCTGCAGTGAAACAGAAGAAGACTGGTGGTTTGAGCAATCGGCAGAAGGAACACAAGAAGGCCATGCCTCTAGCTGCTAAGCGATCCAAGATACAAAAATCACGAGAGGTGAAAAGGAAACAACAGCGTCGTTCTGGTAAACAGTTTCGTGGGAGGAAAGCATGGAAGTGATTTGGGATTTGTGTCTGTCCTTCCCATAGCTCAAAATACACTCTGTTACCCCTTTTTTTGTCTGATGAGAGAGTGTGTGCGTGCGTATTTAAGGTGGGTGATTTTCCTTTCCCAATTCTCTTTCCAGTAGGAATGTATGTTGCTGATTATTTTGAAAGCCAACGAAAAAAAATAATTCCGTTTAGTG
>GSVIVT01000586001
GCGAGTCATAACTCATAACTGTTCTTTCCTTCTCTCTCTCTCTCTCTTCATCTCTAGATCCCCCTCTCTTTATTCCGATCTATAAGGCTTATGTCATTTCCGAAACGTTTCGGCTGTTTTGTGACGCAGTCACCGCGTGTCGCATCCGATCGGGTCCGGTTCTTTGATTCGGATCTTCTTCGGATGTGGGGGAGGGGGTGTTGTGGTTCAGCGTGATCTGTATTTGGCTGGGATGAATCCGCTGTGCTGCATTGCTCCGGTTTCCATCGATCGGGACCGGGCCAACCCGGCTCAAGTTTCGTCGATCAATGCTGAGTCGGATGCGGTGAGCCACGATGTTGAGGACGCTTTTCCGGAGGCCAGGGACGGGAAGGTGTTCGGTGCAGGTGGAGGCGTGGCTGGGATTCTCTACAAGTGGGTGAATTACGGCAAGGGTTGGAGGTCGAGGTGGTTCGTGCTTGAAGATGGGGTTCTTTCGTATTACAAGATTCATGGTCCGGACAAGATTTTGATGAGTCCAGCAAGGGAGAAGAGCTTGAAGGTAATTGGAGAGGATTCATTGAGGTGTATGAAGAAGAACAGTTGGAGTAATCATCACCGTCTTGCTGGGTCTGCGAAGCAGTGGAAGCCGTTTGGGGAGATTCATTTGAAGGTGTCCTCAATTCGTGCAAGCAAATCAGATGATAAAAGGCTGTCCATATTCACGGGAACAAAAACTCTTCACTTGCGTTGCATATCTAGGGAGGATAGATCTGCATGGATTGAGGCACTGCAGGCTGCTAAAGATCTTTTCCCTAGAGTTTTGACAAGCAGTGATTTTGCACCATCTGAAGATATTGTTGTTTCAACTGAGAAGCTACGTTTACGATTAGTGCAGGAAGGTGTTGGTGAGGTAGTCATTAAAGACTGCGAATCTATCATGCTTTCCGAACTCTCTGAGCTGCAAAATCAGTTTAAGGCTCTTCAACGGAAGCATATTATCCTGCTAGATACATTGAGACAGTTGGAGACAGAGAAAATAGAACTGGAAACTACTGTAGTGGATGAAACAAAGGAACGGGAGTCATACTGTGGCCAAGGAAATAGAAGATTCAGTGACTTCTATTCTATCATGTCAGAGGGCAGTGGAAGTGATTCTGATGCAGATAATGAAAGTCAGGATGGAGTAGATGTTGAAACTGATGAAGATGATATAGTATTTTTCGACACAAATGATTTTTTGTCTTCAGAATCTCTTAGAAGTGCTTCTTACAGGAGCAGAGAAACCTTGGGAAATGGGACTTTGATAAATAATAGAGATCCTTTCCTTTCTGATCATTTGCATGATGAGATGGAGATCAGGACAGTTGAATATCCATACATCAAAAGAAGGGATAGTTTGCCAGAACCAAAGGAGAAAGAGAAGCCAGTCGGTCTATGGTCAATAATCAAGGATAATATTGGAAAGGACCTGTCTGGAGTTTGTCTCCCTGTTTACTTCAATGAACCACTTTCTTCATTGCAGAAGTGCTTTGAAGATTTGGAGTATTCCTACTTGGTTGATCGAGCAATGGAATGGGGAAAGCAGGGAAATGACTTGATGAGAATTCTGAATATTGCCGCTTTTGCTGTATCTGGCTATGCATCAACAGAAGGTCGGCAGTGCAAACCCTTTAATCCTCTCCTTGGGGAAACCTATGAGGCTGATTATCCTGATAAAGGTCTTCGCTTCTTCTCTGAAAAAGTGAGTCACCACCCAATGATTGTTGCTTGCCACTGTGAGGGGAGAGGCTGGAAGTTCTGGGCAGACTCTAATCTCAAAGGGAAGTTCTGGGGCCGTTCCATTCAGCTTGATCCTGTGGGTGTCCTTACCCTGCAGTTTGATGATGATGAGACATTCCAATGGAGCAAAGTCACTACTTCTATATACAATATCATACTAGGTAAAATCTATTGTGATCACTATGGAACCATGCGCATCAAGGGCAGTGGAAATTACTCCTGTAAGCTGAAGTTCAAGGAGCAGTCTATTATAGACCGAAATCCACATCAGGTTCATGGATTTGTGCAAGATAATCGAACTGGAGAGAAGGTAGCTATGTTGGTGGGGAAATGGGATGAGGCAATGTATTATGTGTTGGGAGATCCAACAACAAAGCCAAAAGGGTATGATCCAATGACAGAAGCTGTGTTGCTGTGGGAAAGAGAAAAATTTGTTACCAAGACAAGATACAACCTCACACCTTTTGCAATATCTTTAAATGAACTGACACCAGGCTTATTGGAAAAATTGCCACCTACTGACTCAAGGCTGCGGCCAGATCAGAGGCATTTGGAGAATGGAGAATATGAGCTGGCAAATGCGGAGAAGCTCAGACTCGAACACTTGCAGAGACAGGCAAGAAAGTTGCAGGAAAGGGGGTGGCAGCCTAGATGGTTCCGTAAGGACAAGGAGGATGGTTGTTACCGTTACATAGGTGGATACTGGGAAACAAGAGAGAAAAGGTACTGGGATGGGATTCCAAATATATTTGGCCAGGGTAGTGATTCACCCTCATGTTTAATAGAGGAGTAAATCTTGTAATGGCCCAGCTTGCTTCAAGTTGTTTTGGTTCCCTTGTATGGTATCTTTTTTACTCTGCTTATTCGGGGAACATTTTAGTGGCTGGTTTAGATGTAGCACTTGTTTAAGTTATAAAGAAGCTCCTTTAAGGTGCAATGTGTAGTTCTCCAGGAGATCGGTTTTGACTTTTCCAAAGTTTGTTCTGACATACTGTCAGGGGTGTACGAGGCAGTAACTATATTCATACTTCCTTTCACCA
>chr1.826.1
TGCAAACCCTTTAATCCTCTCCTTGGGGAAACCTATGAGGCTGATTATCCTGATAAAGGTCTTCGCTTCTTCTCTGAAAAAGTGAGTCACCACCCAATGATTGTTGCTTGCCACTGTGAGGGGAGAGGCTGGAAGTTCTGGGCAGACTCTAATCTCAAAGGGAAGTTCTGGGGCCGTTCCATTCAGCTTGATCCTGTGGGTGTCCTTACCCTGCAGTTTGATGATGATGAGACATTCCAATGGAGCAAAGTCACTACTTCTATATACAATATCATACTAGGTAAAATCTATTGTGATCACTATGGAACCATGCGCATCAAGGGCAGTGGAAATTACTCCTGTAAGCTGAAGTTCAAGGAGCAGTCTATTATAGACCGAAATCCACATCAGGTTCATGGATTTGTGCAAGATAATCGAACTGGAGAGAAGGTAGCTATGTTGGTGGGGAAATGGGATGAGGCAATGTATTATGTGTTGGGAGATCCAACAACAAAGCCAAAAGGGTATGATCCAATGACAGAAGCTGTGTTGCTGTGGGAAAGAGAAAAATTTGTTACCAAGACAAGATACAACCTCACACCTTTTGCAATATCTTTAAATGAACTGACACCAGGCTTATTGGAAAAATTGCCACCTACTGACTCAAGGCTGCGGCCAGATCAGAGGCATTTGGAGAATGGAGAATATGAGCTGGCAAATGCGGAGAAGCTCAGACTCGAACACTTGCAGAGACAGGCAAGAAAGTTGCAGGAAAGGGGGTGGCAGCCTAGATGGTTCCGTAAGGACAAGGAGGATGGTTGTTACCGTTACATAGGTGGATACTGGGAAACAAGAGAGAAAAGGTACTGGGATGGGATTCCAAATATATTTGGCCAGGGTAGTGATTCACCCTCATGTTTAATAGAGGAGTAAATCTTGTAATGGCCCAGCTTGCTTCAAGTTGTTTTGGTTCCCTTGTATGGTATCTTTTTTACTCTGCTTATTCGGGGAACATTTTAGTGGCTGGTTTAGATGTAGCACTTGTTTAAGTTATAAAGAAGCTCCTTTAAGGTGCAATGTGTAGTTCTCCAGGAGATCGGTTTTGACTTTTCCAAAGTTTGTTCTGACATACTGTCAGGGGTGTACGAGGCAGTAACTATATTCATACTTCCTTTCACCATTGTTGGTTTCTTTTGG
>GSVIVT01000587001
ATTTGCTTTGGAGACAACACAGAAAGAGGGAAAGAGAGAGAGAGAGGAAGTGGGTGTGTTTGTTTGTTTGTTTGGTTGCGAAGAAAAGAATCGAACGCACACGACAATGATGGTGAAGTTGATGAGAGCTTCCGTTTTGAATTCGCATTCTTGTTACTGAAATGGATGGAGGCGTAATCACCTACTTTAACCGACCACGCTGTGCGTTGAGTCGACGCTTTCACTTCAGATCAACCTCCACATCGCCATCACTGCCACCTTATTGGAGGCGCCTTCAACGACCATGATCAACCAGCCTAAACCCTCTATCGGATCTCTGACGCAGGTCCGTTACTGCTACCACCGCAACTGCCTCGATCTCTTTTCCTCTTCACATGGATTCAGCCGCTTCTCGTCCCGCCGTGGTCATCGACAACGGCACCGGGTATACTAAAATGGGTTTTGCCGGTAACGTGGAGCCGTGCTTCATTGCCCCGACAGTTGTTGCTGTCAACGAGTCCGCTGGCGTGATGGCCGATCTTGATTTCTTTATAGGAGATGAGGCTATTGCGAGATCTCGGAATAGTAGTACTTACAATCTAAGCTATCCGATTGATCACTACTTTCTTTTGACGGAAAGTCCACTCACTGCCCCGGAGAGCCGTGAATACACTGGTGAAATTATGTTTGAAACCTTCAACGTTCCTGGTCTTTATATTGCGGTGCAGCCGGTGCTCGCCCTTGCGGCAGGATACACTACATCTAAGTGTGAGATGACAGGGGTTGTAGTGGATGTTGGGGATGGGGCTACTCATGTTGTACCTGTTGCAGATGGTTATGTTATTGGGAGCAGCATTAAGTCAATTCCTATTGCTGGGAAAGATGTTACTCTTTTTGTCCAACAGCTCATGCGGGAAAGAGGAGAGCATGTGCCGCCTGAAGACTCTTTTGAAGTAGCTCGAAAAGTGAAGGAAATGTATTGCTATACATCTTCTGATATCGTCAAGGAGTTCAATAAGCATGACAAAGAGCCTGGGAAGTACATAAAGCATTGGAGGGGCATCAAACCGAAGACAGGAGCACCATACTCTTGTGATGTTGGCTATGAACGATTTCTAGGCCCTGAGATTTTCTTCAATCCTGAGATCTACAGCAGCGATTTTGCAACCCCTTTACCAGCTGTAATAGACAAGTGTATTCAGTCTGCACCAATTGACACAAGAAGGGCTTTGTATAAGAATATAGTTTTATCAGGAGGATCAACCATGTTCAAGGACTTCCACAGAAGGTTGCAGCGTGATGTAAAAAAAATTGTGGATGCTCGGGTTCTTGCTTCTGATTCTCGGCTTGATGGAGAAGTAAAATCACAACCAGTGGAAGTCAATGTAGTCAGCCATCCTATCCAGAGGTATGCGGTTTGGTTTGGAGGCTCTGTACTTGCATCAACACCCGAATTTTTTGCGGCTTGTCATACAAAAGCTGAGTATGAGGAATACGGGGCAAGCATATGCCGAACAAATCCTGTCTTCAAGGGGATGTATTGATGTGAAGATTCTTTTGGGCATAATTTTGAGGGCAGTTGCTGACAGAAATGATTGAAGGAATGGCTTGTCATTTCCTTCTCCAATGTGCACCTCAATTCACATCTGGCTTCTGATATTCACTCAGCTTTCATGTGCATTTATAGGTTAGCTTGTGACAGGTGGTGTAAAATAGGCTTTTGGTCTCGTCTGTAAGAAAATGGATTTCTTGTATTCTTTCATTAGGGAGTTACAGGTTCTTCTCTTTGCAGCTAATGGGACTCTTACCACTTGTGGTGCTGAGGAGCCCCCAGCTAACAGTTCACAATCAGATAAAAAGAGTCATTATTTAGGTTGACATTAACTAAGCTGAATTGCATTTTTAGTGTTCAGCTTAGTTGGAGATTGATAAAAGCCTTTTCTTTTGTTGGAGTGATTGTTCCATTGATTTATATTTTCAGGTGGTAGGTTCAATTTATTTGGATTGAAGTCGAGGAGCTATAGAAGAAACATTTTGAATTATAGAGCTTGATTTATTTGGATCCAATACTGACTTTTTGGTTAGCTTGTAACCTTAATATTGGAACTTTGTTGCAACTCTCTCTGTCAAA
>chr1.264.1
GTTACTGCTACCACCGCAACTGCCTCGATCTCTTTTCCTCTTCACATGGATTCAGCCGCTTCTCGTCCCGCCGTGGTCATCGACAACGGCACCGGGTATACTAAAATGGGTTTTGCCGGTAACGTGGAGCCGTGCTTCATTGCCCCGACAGTTGTTGCTGTCAACGAGTCGTTCTTGAATCAAAATCGGAGCTCCACCAAAGGCAATTGGCTTGCGCAACATAGCGCTGGCGTGATGGCCGATCTTGATTTCTTTATAGGAGATGAGGCTATTGCGAGATCTCGGAATAGTAGTACTTACAATCTAAGCTATCCGATTGTTCACGGTCAGGTTGATAATTGGGATGCCATGGAGAGATTTTGGCAGCAGTGTATATTTAATTATTTGAGATGTGATCCGGAGGATCACTACTTTCTTTTGACGGAAAGTCCACTCACTGCCCCGGAGAGCCGTGAATACACTGGTGAAATTATGTTTGAAACCTTCAACGTTCCTGGTCTTTATATTGCGGTGCAGCCGGTGCTCGCCCTTGCGGCAGGATACACTACATCTAAGGTTGGCATCTGAAATCTGAGAACTGTTGGAATATTTTCTAATATGCAAATTTATTTTATAGGCTGTTAGAAATTGGGAGCAATCAGATGAAGGCTTAGTAAATTGTTCAGAGGTTGGGATGGGAACTATAGTTGGTGGATTGGATAATTGCGAGCAAACAAGGAAATTCACGAATCTTGTTGTTTTTTCGTTAATTTATATTGTTTCAGGGGACTGTATTAAAAGATATAATACTGAATTGGATGT
>chr1.264.2
CTCGAAAAGTGAAGGAAATGTATTGCTATACATCTTCTGATATCGTCAAGGAGTTCAATAAGCATGACAAAGAGCCTGGGAAGTACATAAAGCATTGGAGGGGCATCAAACCGAAGACAGGAGCACCATACTCTTGTGATGTTGGCTATGAACGATTTCTAGGCCCTGAGATTTTCTTCAATCCTGAGATCTACAGCAGCGATTTTGCAACCCCTTTACCAGCTGTAATAGACAAGTGTATTCAGTCTGCACCAATTGACACAAGAAGGGCTTTGTATAAGTTTTATCAGGAGGATCAACCATGTTCAAGGACTTCCACAGAAGGTTGCAGCGTGATGTAAAAAAAATTGTGGATGCTCGGGTTCTTGCTTCTGATTCTCGGCTTGATGGAGAAGTAAAATCACAACCAGTGGAAGTCAATGTAGTCAGCCATCCTATCCAGAGGTATGCGGTTTGGTTTGGAGGCTCTGTACTTGCATCAACACCCGAATTTTTTGCGGCTTGTCATACAAAAGCTGAGTATGAGGAATACGGGGCAAGCATATGCCGAACAAATCCTGTCTTCAAGGGGATGTATTGATGTGAAGATTCTTTTGGGCATAATTTTGAGGGCAGTTGCTGACAGAAATGATTGAAGGAATGGCTTGTCATTTCCTTCTCCAATGTGCACCTCAATTCACATCTGGCTTCTGATATTCACTCAGCTTTCATGTGCATTTATAGGTTAGCTTGTGACAGGTGGTGTAAAATAGGCTTTTGGTCTCGTCTGTAAGAAAATGGATTTCTTGTATTCTTTCATTAGGGAGTTACAGGTTCTTCTCTTTGCAGCTAATGGGACTCTTACCACTTGTGGTGCTGAGGAGCCCCCAGCTAACAGTTCACAATCAGATAAAAAGAGTCATTATTTAGGTTGACATTAACTAAGCTGAATTGCATTTTTAGTGTTCAGCTTAGTTGGAGATTGATAAAAGCCTTTTCTTTTGTTGGAGTGATTGTTCCATTGATTTATATTTTCAGGTGGTAGGTTCAATTTATTTGGATTGAAGTCGAGGAGCTATAGAAGAAACATTTTGAATTATAGAGCTTGATTTATTTGGATCCAATACTGACTTTTTGGTTAGCTTGTAACCTTAATATTGGAACTTTGTTGCAACTCTCTCTGTCAAACAGGTTTTTAT
>chr1.264.3
GTTACTGAAATGGATGGAGGCGTAATCACCTACTTTAACCGACCACGCTGTGCGTTGAGTCGACGCTTTCACTTCAGATCAACCTCCACATCGCCATCACTGCCACCTTATTGGAGGCGCCTTCAACGACCATGATCAACCAGCCTAAACCCTCTATCGGATCTCTGACGCAGGTCCGTTACTGCTACCACCGCAACTGCCTCGATCTCTTTTCCTCTTCACATGGATTCAGCCGCTTCTCGTCCCGCCGTGGTCATCGACAACGGCACCGGGTAATTTCAAATTTGCATGCCAACTGGTCGATGAAATGCCGGATTGATTTTTCCCTAATTTTTATCCATTATTGCAGGTATACTAAAATGGGTTTTGCCGGTAACGTGGAGCCGTGCTTCATTGCCCCGACAGTTGTTGCTGTCAACGAGTCGTTCTTGAATCAAAATCGGAGCTCCACCAAAGGCAATTGGCTTGCGCAACATAGCGCTGGCGTGATGGCCGATCTTGATTTCTTTATAGGAGATGAGGCTATTGCGAGATCTCGGAATAGTAGTACTTACAATCTAAGCTATCCGATTGTTCACGGTCAGGTTGATAATTGGGATGCCATGGAGAGATTTTGGCAGCAGTGTATATTTAATTATTTGAGATGTGATCCGGAGGATCACTACTTTCTTTTGACGGAAAGTCCACTCACTGCCCCGGAGAGCCGTGAATACACTGGTGAAATTATGTTTGAAACCTTCAACGTTCCTGGTCTTTATATTGCGGTGCAGCCGGTGCTCGCCCTTGCGGCAGGATACACTACATCTAAGTGTGAGATGACAGGGGTTGTAGTGGATGTTGGGGATGGGGCTACTCATGTTGTACCTGTTGCAGATGGTTATGTTATTGGGAGCAGCATTAAGTCAATTCCTATTGCTGGGAAAGATGTTACTCTTTTTGTCCAACAGCTCATGCGGGAAAGAGGAGAGCATGTGCCGCCTGAAGACTCTTTTGAAGTAGCTCGAAAAGTGAAGGAAATGTATTGCTATACATCTTCTGATATCGTCAAGGAGTTCAATAAGCATGACAAAGAGCCTGGGAAGTACATAAAGCATTGGAGGGGCATCAAACCGAAGACAGGAGCACCATACTCTTGTGATGTTGGCTATGAACGATTTCTAGGCCCTGAGATTTTCTTCAATCCTGAGATCTACAGCAGCGATTTTGCAACCCCTTTACCAGCTGTAATAGACAAGTGTATTCAGTCTGCACCAATTGACACAAGAAGGGCTTTGTATAAGAATATAGTTTTATCAGGAGGATCAACCATGTTCAAGGACTTCCACAGAAGGTTGCAGCGTGATGTAAAAAAAATTGTGGATGCTCGGGTTCTTGCTTCTGATTCTCGGCTTGATGGAGAAGTAAAATCACAACCAGTGGAAGTCAATGTAGTCAGCCATCCTATCCAGAGGTATGCGGTTTGGTTTGGAGGCTCTGTACTTGCATCAACACCCGAATTTTTTGCGGCTTGTCATACAAAAGCTGAGTATGAGGAATACGGGGCAAGCATATGCCGAACAAATCCTGTCTTCAAGGGGATGTATTGATGTGAAGATTCTTTTGGGCATAATTTTGAGGGCAGTTGCTGACAGAAATGATTGAAGGAATGGCTTGTCATTTCCTTCTCCAATGTGCACCTCAATTCACATCTGGCTTCTGATATTCACTCAGCTTTCATGTGCATTTATAGGTTAGCTTGTGACAGGTGGTGTAAAATAGGCTTTTGGTCTCGTCTGTAAGAAAATGGATTTCTTGTATTCTTTCATTAGGGAGTTACAGGTTCTTCTCTTTGCAGCTAATGGGACTCTTACCACTTGTGGTGCTGAGGAGCCCCCAGCTAACAGTTCACAATCAGATAAAAAGAGTCATTATTTAGGTTGACATTAACTAAGCTGAATTGCATTTTTAGTGTTCAGCTTAGTTGGAGATTGATAAAAGCCTTTTCTTTTGTTG
>chr1.264.4
GAAAGAGGGAAAGAGAGAGAGAGAGGAAGTGGGTGTGTTTGTTTGTTTGTTTGGTTGCGAAGAAAAGAATCGAACGCACACGACAATGATGGTGAAGTTGATGAGAGCTTCCGTTTTGAATTCGCATTCTTGTTACTGAAATGGATGGAGGCGTAATCACCTACTTTAACCGACCACGCTGTGCGTTGAGTCGACGCTTTCACTTCAGATCAACCTCCACATCGCCATCACTGCCACCTTATTGGAGGCGCCTTCAACGACCATGATCAACCAGCCTAAACCCTCTATCGGATCTCTGACGCAGGTCCGTTACTGCTACCACCGCAACTGCCTCGATCTCTTTTCCTCTTCACATGGATTCAGCCGCTTCTCGTCCCGCCGTGGTCATCGACAACGGCACCGGGTATACTAAAATGGGTTTTGCCGGTAACGTGGAGCCGTGCTTCATTGCCCCGACAGTTGTTGCTGTCAACGAGTCGTTCTTGAATCAAAATCGGAGCTCCACCAAAGGCAATTGGCTTGCGCAACATAGCGCTGGCGTGATGGCCGATCTTGATTTCTTTATAGGAGATGAGGCTATTGCGAGATCTCGGAATAGTAGTACTTACAATCTAAGCTATCCGATTGTTCACGGTCAGGTTGATAATTGGGATGCCATGGAGAGATTTTGGCAGCAGTGTATATTTAATTATTTGAGATGTGATCCGGAGGATCACTACTTTCTTTTGACGGAAAGTCCACTCACTGCCCCGGAGAGCCGTGAATACACTGGTGAAATTATGTTTGAAACCTTCAACGTTCCTGGTCTTTATATTGCGGTGCAGCCGGTGCTCGCCCTTGCGGCAGGATACACTACATCTAAGTGTGAGATGACAGGGGTTGTAGTGGATGTTGGGGATGGGGCTACTCATGTTGTACCTGTTGCAGATGGTTATGTTATTGGGAGCAGCATTAAGTCAATTCCTATTGCTGGGAAAGATGTTACTCTTTTTGTCCAACAGCTCATGCGGGAAAGAGGAGAGCATGTGCCGCCTGAAGACTCTTTTGAAGTAGCTCGAAAAGTGAAGGAAATGTATTGCTATACATCTTCTGATATCGTCAAGGAGTTCAATAAGCATGACAAAGAGCCTGGGAAGTACATAAAGCATTGGAGGGGCATCAAACCGAAGACAGGAGCACCATACTCTTGTGATGTTGGCTATGAACGATTTCTAGGCCCTGAGATTTTCTTCAATCCTGAGATCTACAGCAGCGATTTTGCAACCCCTTTACCAGCTGTAATAGACAAGTGTATTCAGTCTGCACCAATTGACACAAGAAGGGCTTTGTATAAGAATATAGTTTTATCAGGAGGATCAACCATGTTCAAGGACTTCCACAGAAGGTTGCAGCGTGATGTAAAAAAAATTGTGGATGCTCGGGTTCTTGCTTCTGATTCTCGGCTTGATGGAGAAGTAAAATCACAACCAGTGGAAGTCAATGTAGTCAGCCATCCTATCCAGAGGTATGCGGTTTGGTTTGGAGGCTCTGTACTTGCATCAACACCCGAATTTTTTGCGGCTTGTCATACAAAAGCTGAGTATGAGGAATACGGGGCAAGCATATGCCGAACAAATCCTGTCTTCAAGGGGATGTATTGATGTGAAGATTCTTTTGGGCATAATTTTGAGGGCAGTTGCTGACAGAAATGATTGAAGGAATGGCTTGTCATTTCCTTCTCCAATGTGCACCTCAATTCACATCTGGCTTCTGATATTCACTCAGCTTTCATGTGCATTTATAGGTTAGCTTGTGACAGGTGGTGTAAAATAGGCTTTTGGTCTCGTCTGTAAGAAAATGGATTTCTTGTATTCTTTCATTAGGGAGTTACAGGTTCTTCTCTTTGCAGCTAATGGGACTCTTACCACTTGTGGTGCTGAGGAGCCCCCAGCTAACAGTTCACAATCAGATAAAAAGAGTCATTATTTAGGTTGACATTAACTAAGCTGAATTGCATTTTTAGTGTTCAGCTTAGTTGGAGATTGATAAAAGCCTTTTCTTTTGTTGGAGTGATTGTTCCATTGATTTATATTTTCAGGTGGTAGGTTCAATTTATTTGGATTGAAGTCGAGGAGCTATAGAAGAAACATTTTGAAT
>GSVIVT01000588001
TCCGATTCGATCCAAAAAGGTACATCACTGTACAAACAACTAAAGAGATGGATTAAGCCAGGGAACGAAAAAAAGGGAAAAACGGAAAAGGGAAAGAGCTCACCTGCGTGTTTCGCTGACCGCGGTGGAACCGACCGAAGACCTACATGGATCCAATGGCTGAAGAGCAATTAGATTATGAAGATGAGGAATATGGAGGGGCTCAGAAGATGCCATTTCAGGGAGGTGGAGCCATTTCTGCACTTGCAGATGATGAGCTGATGGGGGAAGACGATGAATATGATGATCTTTACAATGATGTTAATGTTGGAGAGGGTTTTCTGCAGATGCACCGATCTGAAGCACCAGCACCATCAGGTGTTATGGCTGGTGGGCCGTTCCAAGCTCATAAAACCGATGTCCCACCACAAAAACTAGAAGCTGGCACTTCACAGGGGCTGATCATCCCAGGAGTTTCAATTGAAGGGAAGTATTCTAATCCCCATTTCCATGAGAAGAAGGAAGGGCCAATGGCTGTTAAGGGGCCGGAAATGGGATCTACTAGCCACTTAGATGGGCCTTCAGTTTCACAGAAGGGAAGGGTTTTGGAGATGACTCATGATACTCAAGTCAGAAATTTGGGATTTCAAGGATCGACTCCAATTCCCCAAAAGACTGGGGCTGAACCAAGTGATGTGCATGGAAAAATTGCTAATGAGTCCACACCAGTCCTGAATTCTGGAACTGGTGGTCCTAGAGCTGTTCCACAGATGTTGAGTAACCAAATGGGAATGAATGTGAATGTGAACCGTCCAATGGTTAATGAAAATCAAATCCGGCCAGCTGTGGATAATGGTGCAACCATGCTCTTTGTAGGAGAACTACATTGGTGGACAACTGATGCAGAACTTGAAAGTGTGTTATCTCAATATGGAAGGGTGAAGGAGATTAAGTTCTTTGATGAGAGAGCTAGTGGTAAATCCAAAGGCTATTGTCAAGTTGAGTTCTATGATGCTTCTGCTGCAGCCGCATTCTCAGGGAAGGAGGGAATACTCAACAGAGGCCCTGGGGGTCTTGCAGGTCCCACATTTGGAGGTCCTGCTGGTGGTTTGATGCATCCTCAGGGTATGATGGGTTCTGGATTTGATCCAACATATATGGGTCGAGGAGGTGCTTATGGAGGGTTCTCTGGTTCTGCTTTTCCTGGGATGGTACCTTCATTTCCAGCTGTTAATACAATGGGACTTGCAGGGGTGGCCCCTCATGTCAACCCTGCCTTCTTTGGCCGGGGAATGGCAGCCAATGGAATGGGAATGATGGGAGAGGAACATGGCCGAAGGACTAGGGAGTCAAGTTATGGTGGAGATGATGGTGCTTCTGACTATGGGTATGGAGAGGTGAACCATGAAAAAGTTGGAAGGTCAAATACTGCCTCCCGGGAAAAGGAAAGGGGTTCTGAGCGTGACTGGTCAGGGAACTCTGAGAGAAGGCATCAGGAGACGCTTGCCATCAGAGTGATGCTATGCTGTTCATCTTTCTTTGGCAGTTCTTATGAGACCCCACATTTATGTTCTCACTTCTCAGTTTCTCTTCATCAGAGTGCTACAGTGGATATATTATACTTTCTGATTTCTGTTGGCCCCACATACGGAGTGCGGCTTCCGGATGGCAAAAGGAGCAGAGTGGGCTACTCTTTGTTGTCTTGATTGAATCAGACTATGTTGGTAACTTGGAGTAAGATGTGTTTTGGCTGCCTTCATTGAATTCCTTGATAATGACTATGGTGTGCCTAATATGTGAAAGAAGCCTCCACTTTAGTGGCTTTCATGTTGTTCTTCTCAAGAACTACCTTAGATTCTGTAAATCGTGCTTCTGCAAGAAAAAGTTTAGAAAGAGTCCAATTAATGAACTTATCAAATATCGAAGGGATGTTGGAGTCAGTTTTGGAACCAATCACCAAAATATCTGCATGCAAAAGCGCTATGCTATCTTTTCTAGTAGTGGAAGCTATGTATTATATCCACAATATGTAATGTGCCTCATTCTTTCTTTCCTTTTTTTTCCTGGTGGCTCATATGTGAGCTTGTAAAAGTCTTGTACCATTCTTGAGGCCTCATACTTGTTAATTATTGGTGTGTTGTATCTATGATGTTAGCTCGGTGTCTTAGGGGAATCAGAATTGAGCTTTTAGTATGTTGTAATGTGTTTTCTCTTCCCACTGTAATCATAATTT
>chr1.263.1
GAATACTCAACAGAGGCCCTGGGGGTGGAGGACCAATGAGGGGAAGAGGGGGTGCTGTGGGAGCAAAGAACATGGTTGGAAACACTGCTGGTGTTGGTGCCAGTGGAGGAGGGTATGGGCAAGGTCTTGCAGGTCCCACATTTGGAGGTCCTGCTGGTGGTTTGATGCATCCTCAGGGTATGATGGGTTCTGGATTTGATCCAACATATATGGGTCGAGGAGGTGCTTATGGAGGGTTCTCTGGTTCTGCTTTTCCTGGGATGGTACCTTCATTTCCAGCTGTTAATACAATGGGACTTGCAGGGGTGGCCCCTCATGTCAACCCTGCCTTCTTTGGCCGGGGAATGGCAGCCAATGGAATGGGAATGATGGGTGCTACTGGAATGGATGGGCACCATGCAGGAATGTGGACTGACACGAGTATGGGTGGATGGGGAGGAGAGGAACATGGCCGAAGGACTAGGGAGTCAAGTTATGGTGGAGATGATGGTGCTTCTGACTATGGGTATGGAGAGGTGAACCATGAAAAAGTTGGAAGGTCAAATACTGCCTCCCGGGAAAAGGAAAGGGGTTCTGAGCGTGACTGGTCAGGGAACTCTGAGAGAAGGCATCGTGATGAGAGGGAGCAAGACTGGGAGAGGTCAGATAAGGATCACAGGTACCGGGAAGAAAAAGATGGATATCGTGACCATCGACAACGTGAACGTGACTTCAATAATGAGGATGATTGGGACAGAGGACAATCTTCTTCGAGATCTCGGAGCAGGTCCCGGGCTGTGGCAGATGAAGATCATAGGTCTCGCTCAAGGGATGGTGATTATGGGAAGAGGAGACGCTTGCCATCAGAGTGATGCTATGCTGTTCATCTTTCTTTGGCAGTTCTTATGAGACCCCACATTTATGTTCTCACTTCTCAGTTTCTCTTCATCAGAGTGCTACAGTGGATATATTATACTTTCTGATTTCTGTTGGCCCCACATACGGAGTGCGGCTTCCGGATGGCAAAAGGAGCAGAGTGGGCTACTCTTTGTTGTCTTGATTGAATCAGACTATGTTGGTAACTTGGAGTAAGATGTGTTTTGGCTGCCTTCATTGAATTCCTTGATAATGACTATGGTGTGCCTAATATGTGAAAGAAGCCTCCACTTTAGTGGCTTTCATGTTGTTCTTCTCAAGAACTACCTTAGATTCTGTAAATCGTGCTTCTGCAAGAAAAAGTTTAGAAAGAGTCCAATTAATGAACTTATCAAATATCGAAGGGATGTTGGAGTCAGTTTTGGAACCAATCACCAAAATATCTGCATGCAAAAGCGCTATGCTATCTTTTCTAGTAGTGGAAGCTATGTATTATATCCACAATATGTAATGTGCCTCATTCTTTCTTTCCTTTTTTTTCCTGGTGGCTCATATGTGAGCTTGTAAAAGTCTTGTACCATTCTTGAGGCCTCATACTTGTTAATTATTGGTGTGTTGTATCTATGATGTTAGCTCGGTGTCTTAGGGGAATCAGAATTGAGCTTTTAGTATGTTGTAATGTGTTTTCTCTTCCCACTGTAATCATAATTTATAAGTTCTGGAGAGCT
>chr1.263.2
GAGTCCGATTCGATCCAAAAAGGTACATCACTGTACAAACAACTAAAGAGATGGATTAAGCCAGGGAACGAAAAAAAGGGAAAAACGGAAAAGGGAAAGAGCTCACCTGCGTGTTTCGCTGACCGCGGTGGAACCGACCGAAGACCTACATGGATCCAATGGCTGAAGAGCAATTAGATTATGAAGATGAGGAATATGGAGGGGCTCAGAAGATGCCATTTCAGGGAGGTGGAGCCATTTCTGCACTTGCAGATGATGAGCTGATGGGGGAAGACGATGAATATGATGATCTTTACAATGATGTTAATGTTGGAGAGGGTTTTCTGCAGATGCACCGATCTGAAGCACCAGCACCATCAGGTGTTATGGCTGGTGGGCCGTTCCAAGCTCATAAAACCGATGTCCCACCACAAAAACTAGAAGCTGGCACTTCACAGGGGCTGATCATCCCAGGAGTTTCAATTGAAGGGAAGTATTCTAATCCCCATTTCCATGAGAAGAAGGAAGGGCCAATGGCTGTTAAGGGGCCGGAAATGGGATCTACTAGCCACTTAGATGGGCCTTCAGTTTCACAGAAGGGAAGGGTTTTGGAGATGACTCATGATACTCAAGTCAGAAATTTGGGATTTCAAGGATCGACTCCAATTCCCCAAAAGACTGGGGCTGAACCAAGTGATGTGCATGGAAAAATTGCTAATGAGTCCACACCAGTCCTGAATTCTGGAACTGGTGGTCCTAGAGCTGTTCCACAGATGTTGAGTAACCAAATGGGAATGAATGTGAATGTGAACCGTCCAATGGTTAATGAAAATCAAATCCGGCCAGCTGTGGATAATGGTGCAACCATGCTCTTTGTAGGAGAACTACATTGGTGGACAACTGATGCAGAACTTGAAAGTGTGTTATCTCAATATGGAAGGGTGAAGGAGATTAAGTTCTTTGATGAGAGAGCTAGTGGTAAATCCAAAGGCTATTGTCAAGTTGAGTTCTATGATGCTTCTGCTGCAGCCGCATGTAAAGAAGGAATGAATGGTTATATTTTCAATGGCCGAGCTTGTGTGGTAGCCTTTGCTTCTCCACAGACTTTGAAGCAGATGGGAGCTTCTTATATGAACAAAACTCAAGCCCAATCTCAGTCTCAGGGAAGGAGGCCTATGAATGATGGGGTGGGAAGAGGTGGTGGGATGAATATGCAAGGAGGAGATGCCGGGAGGAACTATGGAAGAGGTGGTTGGGGCCGTGGAGGGCAGGGAATACTCAACAGAGGCCCTGGGGGTGGAGGACCAATGAGGGGAAGAGGGGGTGCTGTGGGAGCAAAGAACATGGTTGGAAACACTGCTGGTGTTGGTGCCAGTGGAGGAGGGTATGGGCAAGGTCTTGCAGGTCCCACATTTGGAGGTCCTGCTGGTGGTTTGATGCATCCTCAGGGTATGATGGGTTCTGGATTTGATCCAACATATATGGGTCGAGGAGGTGCTTATGGAGGGTTCTCTGGTTCTGCTTTTCCTGGGATGGTACCTTCATTTCCAGCTGTTAATACAATGGGACTTGCAGGGGTGGCCCCTCATGTCAACCCTGCCTTCTTTGGCCGGGGAATGGCAGCCAATGGAATGGGAATGATGGGTGCTACTGGAATGGATGGGCACCATGCAGGAATGTGGACTGACACGAGTATGGGTGGATGGGGAGGAGAGGAACATGGCCGAAGGACTAGGGAGTCAAGTTATGGTGGAGATGATGGTGCTTCTGACTATGGGTATGGAGAGGTGAACCATGAAAAAGTTGGAAGGTCAAATACTGCCTCCCGGGAAAAGGAAAGGGGTTCTGAGCGTGACTGGTCAGGGAACTCTGAGAGAAGGCATCGTGATGAGAGGGAGCAAGACTGGGAGAGGTCAGATAAGGATCACAGGTACCGGGAAGAAAAAGATGGATATCGTGACCATCGACAACGTGAACGTGACTTCAATAATGAGGATGATTGGGACAGAGGACAATCTTCTTCGAGATCTCGGAGCAGGTCCCGGGCTGTGGCAGATGAAGATCATAGGTCTCGCTCAAGGGATGGTGATTATGGGAAGAGGAGACGCTTGCCATCAGAGTGATGCTATGCTGTTCATCTTTCTTTGGCAGTTCTTATGAGACCCCACATTTATGTTCTCACTTCTCAGTTTCTCTTCATCAGAGTGCTACAGTGGATATATTATACTTTCTGATTTCTGTTGGCCCCACATACGGAGTGCGGCTTCCGGATGGCAAAAGTAAGTTACACTAGTTGGGGTAGGAGGGAACAATATTCCCTATTGCTTTCCTTCTACTTTCTTCTGAACATAATTAGATGCAAGACTTAATAGTCATGTGCTAAAGACAGATTAGTAGCTTTTATTAGCATATTAAATGTGGATTTTCTTTGTGGGGTTGGACTCGTAATACCCTGTTGCCAGGTGTCTGGTGGTTTAATATTTGTCCCTGCCAATTCTCGTTTTGAAAAAATTGGCTTGTGTGGTGTGTGGCAACGATACACTTGAAACCTTCTTGTGTTATATTATTATTTGAGTTAATTGC
>GSVIVT01000590001
CCGGAACCCTCCAAAGCTTTTATAAATAAAAGTGGAGTGAGAGAGGTGTTTTAGGGCGACTCTGAGTCTGGAAGGAGGAGGAAGAGGAAAATGGCGTTAGCGTTCGACGAGTTCGGGAGACCATTCATAATACTAAAGGAGCAAGAACAGAAGAGCAGATTAAGAGGTTTGGATGCGCAGAAAGCTAACATTTCCGCTGGAAAAGCGGTGGCTCGCATCCTCCGCACCTCTCTTGGCCCCAAGGGCATGGACAAGATGCTTCAGAGTCCTGACGGCGATGTCACCATCACCAATGATGGCGCGACAATATTGGAGCAGATGGATGTTGACAATCAAATTGCAAAACTGGTGGTTGAGTTATCTCGGAGCCAGGATTATGAAATTGGTGATGGTACAACTGGAGTTGTTGTTATGGCTGGTGCACTTCTAGAGCAGGCTGAACGGCTACTTGAACGAGGTATTCATCCTATTCGGATTTCAGAGGGCTATGAAATGGCTTCTAGGATTGCTGTTGAACATTTGGAGCATATTGCTCAAAAGTTTGATTTTGGCGTAACAAATATAGAACCTTTGGTTCAAACCTGCATGACTACTCTATCATCAAAGATTGTGAATCGATGCAAGCGCAGTTTGGCTGAGATTGCTGTCAAAGCTGTGATGTCAGTTGCTGATTTAGAGAGAAAGGATGTTAACTTAGATTTAATTAAAGTAGAGGGAAAAGTGGGGGGAAAGTTGGAAGATACTGAGCTAATCTATGGAATCCTTGTAGACAAGGATATGAGCCATCCACAAATGCCAAAGCAAATTGAAGATGCAAAGATAGCTATATTAACTTGTCCCTTTGAGCCACCTAAGCCAAAAACTAAGCATAAGGTTGACATTGATACTGTAGAAAAATTCCAGACTTTACGTCAACAAGAGCAGAAGTACTTTGATGACATGGTTCAAAAATGCAAGGATGTTGGTGCTACCTTGGTTATCTGTCAATGGGGGTTTGATGATGAAGCAAACCATTTGTTGTTGCACAGGAACTTGCCTGCTGTCCGATGGGTTGGTGGTGTAGAGTTAGAGTTGATAGCTATAGCAACAGGTGGAAGAATTGTGCCAAGGTTCCAAGAATTGACACAAGAAAAGCTGGGGAAGGCTGGTTTGGTTCGTGAAAAATCATTTGGTACCACTAAAGATCGAATGCTGTATATTGAACACTGTGCAAATTCAAGGGCTGTAACTATATTTATTCGTGGTGGTAACAAAATGATGATAGAGGAGACAAAGCGTAGCATCCATGATGCGTTGTGTGTGGCTAGAAACCTCATTCGCAGCAATTCTATTGTGTATGGTGGTGGCTCTGCTGAGATTTCTTGCTCAATTGCTGTAGAGGCAGCTGCTGATAGATATCCAGGAGTTGAGCAGTATGCTATCAGAGCATTTGGAGATGCTTTGGATTCAATCCCCATGGCGCTTGCTGAGAATAGTGGCCTCCAACCCATTGAAACACTATCAGCAGTGAAGTCTCAGCAAATTAAGGAGGACAATCCCTATTGTGGGATAGACTGCAATGATGTTGGCACAAATGACATGCAAGAGCAAAATGTCTTTGAGACTCTGATTGGGAAGCAGCAGCAGATCTTGCTAGCAACACAAGTTGTCAAGATGATTCTAAAGATCGATGATGTCATCAGCCCCTCTGAATACTGATATATCAGGTACTTGATTGTACTTCTTTCTAATATTTGCTTCACCCATATTGGTGCTTGTAGTATTATGTTGGCTTGGGATGGCATTCCATATCACTCAAGAGACCATATATTCACTGGACAGATAAGTTGTTACTTGTTGCTTACAAATTTTGGACCTGCTGCATTGGGTTTTGTAGTCTGTCCTGTTTTGTGGTTAATATATTCTTGATTTTGTTTTTCCTATTGAATATTTATGGATTGCTTGATGGACAGTACCACTTCTTTTTATCTTTGTGCACATGGAAATGAAATACATGAGTAAAAGTAAATGTTCTTG
>GSVIVT01000592001
TCCCACTCCCTTCTCTCAACTTTCTCACTACTTTTTCTTCTCTTCTCTGTTTTTCTTATTTTCAAGACGGGAGAAAGCTATGGCAATTCCTCTCTCTGTTCTTCTCTTCCTCCTGCCTCTTCTGTCTCCAACCTTCATTTCCTCTTCGCCGGTTCAAGATCCTGAGCTAGTAGTAGAAGAAGTGCACAAGAGGATCAATGCTTCAAGGAGGAACTTGGGGTTCCTGTCTTGCGGAACCGGCAACCCCATCGACGACTGCTGGCGGTGCGACCCAGATTGGGAAAAGAACCGCCAGGGTTTGGCTGACTGCTCAATCGGGTTTGGGAGGCATGCCATAGGCGGAAGAGATGGGGAGATTTACGTGGTGACAGACTCAGGGGACTATGACCCTGTGAACCCTAAGCCTGGCACTCTGAGATATGCAGTGATCCAAAAGGAGCCATTGTGGATCATTTTCCAGAGGGATATGGTGATCAAACTGAAGGAAGAGCTGATCATGAACTCGTTCAAGACCATCGACGGAAGAGGCGCCAGCGTCCACATTGCGGGAGGGCCGTGCATTACTATCCAGTACGTGACCAACATTATCATTCATGGCCTCAACATACACGACTGCAAGCAAGGAGGAAACGCCAATGTGAGGGACTCCCCCGACCATTACGGGTGGAGGACGATATCAGACGGGGATGGGGTGTCCATATTCGGGGGAAGCCATGTTTGGGTGGACCACTGCTCTCTCTCCAACTGCAATGACGGACTGGTGGATGCCATCCATGGATCCACGGCCATCACCATCTCCAACAACTACATGACCCATCATAACAAGGTCATGCTATTGGGCCACAGTGATTCCTATACTCAAGACAAGAACATGCAGGTTACCATTGCCTTCAACCATTTTGGAGAAGGTCTCGTCCAGAGAATGCCCAGATGTCGACACGGCTATTTTCATGTGGTGAATAACGACTACTCGCACTGGGAAATGTACGCTATTGGGGGAAGCGCGGAGCCTACAATTAACAGCCAAGGCAATAGATTTCTTGCTCCTGATGACAGATTCAGCAAGGAGGTAACCAAACATGAGGATGCACCACAGAGCCAATGGAAGAATTGGAATTGGAGATCAGAAGGAGATTTATTGTTAAATGGTGCCTTCTTCACAGCATCAGGGGCCGGAGCTTCTTCTAGTTACGCCAAGGCTTCGAGTTTGGGGGCAAGACCCTCATCTCTTATCACCACTATCACAAATGGGGCTGGTGCACTCAACTGCAAGAAAGGCAAGCGTTGCTGATTGGAGCACCCCGCAGCACTAGTATGAAGGTGAAGACAAGTGCAGTGAAAAATGTTAATAAGGGAGGAAGAAGCTGGAAAGGCCAGCTTGTATTTACAAGTTTGTTGTTTGTTACTCTTTATGATTACAACCACCGCCTTGTTTCAAACCAAAAGAAAAGAAAACCATCACTTTGGGTTCCCTGTTGGGAATAGAATGGGGTAAAGAAGAAACGAAGAGCAGTGACTGTTGATAGATAGAATTTCCAATATATCTGTCCTTACAACATTAAAAGCTCATTGAATTTTC
>GSVIVT01000593001
ATAGATATCATATACAAGAGGGGGAGGGGAGACAACCTCTTGGAAAAGCTAGGGGCCTTAATATTATTCATTTACTCTTGAAAGAGGAAAAAAAATTCTCCCTTTTCTCTCATACTTCTTCCAAACAATCCACCCAAAAACCCCACTATCATCTCCATTTTCTTCAGAATTACGCAACACAGAATCCTCTCATCAGATTCTCATTTCAACGCCCTTCAATTTGATCTTTTTCCTGTTGTTTTTGGCTTCAAATCCAGTAATTCTCCTCGTTTATTGACCGATGCTGATGAGTTTTCAGGAATCCTGGTCTCTGGGCTATGTTTTGAGACCTGAAGTTTGCTGATCAGTACGTAACCCAAGCAGTTAGATCGTCTCTTCTGCATAATTTGGGCACTGCAAAACTTTGGCAGTGCCCATGGATGCCACAAGGAGCGGGACGCCCACTGTTCAATACCATAACATACCTGACCAACCAATTGCTGCTATTGTCACCTCCCCATTACCAACATTTCAAAGACAACAACGACACTGCTTTGGGGACTCAAGCCCTGGAGAATTTCCATTGGCTGCCAACCCCTCCATTGTTCTCCATGTCCTCACGGCATGTAACTTGGAACCTCAGGATCTTGCAAAGCTCGAGGCAACATGTTCCTTCTTCAGGCAGCCTGCACACTTTGCCCCTGATTTTGAACTGTCCATATCGGAGCTTGCTGCTCTGGATATGTGCCTAAAGAGGGCCATATTTAGGCCAATGATGCTAGAAGAACGTGAAGTTCTAAAGCAAAGGTGCGGAGGCTCATGGAAACTCGTTCTGAGGTTTTTGCTGGCTGGAGAAGCATGTTGCAGGAGGGAGAAGTCACAGGCAATAGCAGGACCAGGTCACAGCATTGCTGTGACAGTGAAAGGAGCTGTTTACTCATTTGGCTCTAACAGCTCTGGACAGCTTGGACATGGCACCACAGATGAGGAATGGAGGCCTCGCCAAATAAGATCTTTGGAAGGCATTCGCATTATCCAAGCAGCTGCAGGGGCTGGCAGGACAATGCTGATCAGTGATGCTGGCCAGGTTTATGCCTTTGGAAAGGACTCCTTTGGGGAAGCCGAATATGGGGTTCAAGGAACTAAACTAGTAACAACTCCACAATTGGTTGAGTCTTTGAAAAACATATTTGTGGTACAAGCTGCAATTGGTAATTTCTTCACAGCTGTGCTGTCAAGAGAAGGCAGGGTGTATACATTTTCTTGGGGTAATGATGCCAAACTTGGGCACCAAACGGAAGCAAATGATTTGGAACCTCATCCTTTGTTGGGGGCACTAGAAAATATACCAGTGGTGCAAATTGCAGCTGGATACTGCTATCTTCTTGCTCTAGCTTGTCAGCCTAATGGCATGTCCGTATACTCTGTTGGCTGTGGCTTGGGTGGGAAGCTTGGACATGGCACAAGAACTGATGAGAAGCACCCTCGACTGATTGAACAATTTCGGATTCTGAACCTTCAGCCCATGGTGGTTGCAGCTGGTGCTTGGCATGCTGCTGTGGTTGGGCGGGACGGTCGGGTCTGCACATGGGGTTGGGGGCGTTATGGGTGCTTAGGTCATGGGAATGAAGAGTGTGAATCAGTTCCAAAGGTAGTGGAAGCTTTGATTAATGTCAAAGCTGTTCACGTTGCTACAGGGGATTACACAACCTTTGTGGTGTCTGATGATGGCGATGTCTACTCATTTGGGTGTGGAGAATCATCCAGTCTTGGGCATAATAATGGGCCTGATGGACAGGGAAATAGGCATGCTAACATCTTAAGCCCAGAATTAGTAACATCACTGAAGCAGATTAAGGAGCGGATGGTACAGATCAGCCTCACCAATTCCATATACTGGAATGCCCACACTTTTGCGCTCACTGAAACAGGGAAGCTGTATGCATTTGGTGCAGGAGACAAAGGGCAGTTGGGTGTAGAGCTCGTTGCCAACCAAACTGAGAGGGGAAATCCAGAGCGGGTTGATATTGATCTCAGCTAGGGACATTGCCTCACCCTCGTATCATCTACACCAATGCCATTCCTAATTTATCATCACCACCATCCACGATCATGCTTTGCATTTACTGTTTATATTTCCTTGTCTATTCTGTACATAGAAACAAAAAAGGATTGTGAAGGATCAAGCTAGGTAGCAGGGGGCCAAGCAAATGCATTATTGTTGACTTTTAAAGTTAAAAAAAGAAAAGATTAGTGCTTAGGCCTCAAGCAGTGAATAGCTGATACATTTGTCCAGGTTCATTTTATAACTTATTTATGTTAAATGAATTCATAAGTTA
>chr1.824.1
GGAAAAGCTAGGGGCCTTAATATTATTCATTTACTCTTGAAAGAGGAAAAAAAATTCTCCCTTTTCTCTCATACTTCTTCCAAACAATCCACCCAAAAACCCCACTATCATCTCCATTTTCTTCAGAATTACGCAACACAGAATCCTCTCATCAGATTCTCATTTCAACGCCCTTCAATTTGATCTTTTTCCTGTTGTTTTTGGCTTCAAATCCAGTAATTCTCCTCGTTTATTGACCGATGCTGATGAGTTTTCAGGAATCCTGGTCTCTGGGCTATGTAATCTTCGTTTCTTAATTTCCGTCTCTCGATCTGTAACGATCATAATGTACAGAGGAAAATGAAAAGTTTAAGACAAGTTTTTAAGTTTTGAAGCTGTGATTGTGTTCTTTCTTTTGATTGATTTAGTTTTGGTTGGCTGATGATTTGAAGGATCAGAATTGGATCTTGGCT
>chr1.824.2
CTCTTGGAAAAGCTAGGGGCCTTAATATTATTCATTTACTCTTGAAAGAGGAAAAAAAATTCTCCCTTTTCTCTCATACTTCTTCCAAACAATCCACCCAAAAACCCCACTATCATCTCCATTTTCTTCAGAATTACGCAACACAGAATCCTCTCATCAGATTCTCATTTCAACGCCCTTCAATTTGATCTTTTTCCTGTTGTTTTTGGCTTCAAATCCAGTAATTCTCCTCGTTTATTGACCGATGCTGATGAGTTTTCAGGAATCCTGGTTTTGAGACCTGAAGTTTGCTGATCAGTACGTAACCCAAGGTAGTTTTTTATGGCACAGTTCTGGCTATTCTGAAAGAATCAGTTAAAACTGTAATGTTGAGATCTTAGATACTTTGTTCAAAACATCAAAGGGAGTAATGTAGTTGTTTGGGTGCTCCTGTTTCAAATGCTCTAGCAGTTAGATCGTCTCTTCTGCATAATTTGGGCACTGCAAAACTTTGGCAGTGCCCATGGATGCCACAAGGAGCGGGACGCCCACTGTTCAATACCATAACATACCTGACCAACCAATTGCTGCTATTGTCACCTCCCCATTACCAACATTTCAAAGACAACAACGACACTGCTTTGGGGACTCAAGCCCTGGAGAATTTCCATTGGCTGCCAACCCCTCCATTGTTCTCCATGTCCTCACGGCATGTAACTTGGAACCTCAGGATCTTGCAAAGCTCGAGGCAACATGTTCCTTCTTCAGGCAGCCTGCACACTTTGCCCCTGATTTTGAACTGTCCATATCGGAGCTTGCTGCTCTGGATATGTGCCTAAAGAGGGCCATATTTAGGCCAATGATGCTAGAAGAACGTGAAGTTCTAAAGCAAAGGTGCGGAGGCTCATGGAAACTCGTTCTGAGGTTTTTGCTGGCTGGAGAAGCATGTTGCAGGAGGGAGAAGTCACAGGCAATAGCAGGACCAGGTCACAGCATTGCTGTGACAGTGAAAGGAGCTGTTTACTCATTTGGCTCTAACAGCTCTGGACAGCTTGGACATGGCACCACAGATGAGGAATGGAGGCCTCGCCAAATAAGATCTTTGGAAGGCATTCGCATTATCCAAGCAGCTGCAGGGGCTGGCAGGACAATGCTGATCAGTGATGCTGGCCAGGTTTATGCCTTTGGAAAGGACTCCTTTGGGGAAGCCGAATATGGGGTTCAAGGAACTAAACTAGTAACAACTCCACAATTGGTTGAGTCTTTGAAAAACATATTTGTGGTACAAGCTGCAATTGGTAATTTCTTCACAGCTGTGCTGTCAAGAGAAGGCAGGGTGTATACATTTTCTTGGGGTAATGATGCCAAACTTGGGCACCAAACGGAAGCAAATGATTTGGAACCTCATCCTTTGTTGGGGGCACTAGAAAATATACCAGTGGTGCAAATTGCAGCTGGATACTGCTATCTTCTTGCTCTAGCTTGTCAGCCTAATGGCATGTCCGTATACTCTGTTGGCTGTGGCTTGGGTGGGAAGCTTGGACATGGCACAAGAACTGATGAGAAGCACCCTCGACTGATTGAACAATTTCGGATTCTGAACCTTCAGCCCATGGTGGTTGCAGCTGGTGCTTGGCATGCTGCTGTGGTTGGGCGGGACGGTCGGGTCTGCACATGGGGTTGGGGGCGTTATGGGTGCTTAGGTCATGGGAATGAAGAGTGTGAATCAGTTCCAAAGGTAGTGGAAGCTTTGATTAATGTCAAAGCTGTTCACGTTGCTACAGGGGATTACACAACCTTTGTGGTGTCTGATGATGGCGATGTCTACTCATTTGGGTGTGGAGAATCATCCAGTCTTGGGCATAATAATGGGCCTGATGGACAGGGAAATAGGCATGCTAACATCTTAAGCCCAGAATTAGTAACATCACTGAAGCAGATTAAGGAGCGGATGGTACAGATCAGCCTCACCAATTCCATATACTGGAATGCCCACACTTTTGCGCTCACTGAAACAGGGAAGCTGTATGCATTTGGTGCAGGAGACAAAGGGCAGTTGGGTGTAGAGCTCGTTGCCAACCAAACTGAGAGGGGAAATCCAGAGCGGGTTGATATTGATCTCAGCTAGGGACATTGCCTCACCCTCGTATCATCTACACCAATGCCATTCCTAATTTATCATCACCACCATCCACGATCATGCTTTGCATTTACTGTTTATATTTCCTTGTCTATTCTGTACATAGAAACAAAAAAGGATTGTGAAGGATCAAGCTAGGTAGCAGGGGGCCAAGCAAATGCATTATTGTTGACTTTTAAAGTTAAAAAAAGAAAAGATTAGTGCTTAGGCCTCAAGCAGTGAATAGCTGATACATTTGTCCAGGTTCATTTTATAACTTATTTATGTTAAATGAATT
>chr1.824.4
ACAACCTCTTGGAAAAGCTAGGGGCCTTAATATTATTCATTTACTCTTGAAAGAGGAAAAAAAATTCTCCCTTTTCTCTCATACTTCTTCCAAACAATCCACCCAAAAACCCCACTATCATCTCCATTTTCTTCAGAATTACGCAACACAGAATCCTCTCATCAGATTCTCATTTCAACGCCCTTCAATTTGATCTTTTTCCTGTTGTTTTTGGCTTCAAATCCAGTAATTCTCCTCGTTTATTGACCGATGCTGATGAGTTTTCAGGAATCCTGGTTTTGAGACCTGAAGTTTGCTGATCAGTACGTAACCCAAGCAGTTAGATCGTCTCTTCTGCATAATTTGGGCACTGCAAAACTTTGGCAGTGCCCATGGATGCCACAAGGAGCGGGACGCCCACTGTTCAATACCATAACATACCTGACCAACCAATTGCTGCTATTGTCACCTCCCCATTACCAACATTTCAAAGACAACAACGACACTGCTTTGGGGACTCAAGCCCTGGAGAATTTCCATTGGCTGCCAACCCCTCCATTGTTCTCCATGTCCTCACGGCATGTAACTTGGAACCTCAGGATCTTGCAAAGCTCGAGGCAACATGTTCCTTCTTCAGGCAGCCTGCACACTTTGCCCCTGATTTTGAACTGTCCATATCGGAGCTTGCTGCTCTGGATATGTGCCTAAAGAGGGCCATATTTAGGCCAATGATGCTAGAAGAACGTGAAGTTCTAAAGCAAAGGTGCGGAGGCTCATGGAAACTCGTTCTGAGGTTTTTGCTGGCTGGAGAAGCATGTTGCAGGAGGGAGAAGTCACAGGCAATAGCAGGACCAGGTCACAGCATTGCTGTGACAGTGAAAGGAGCTGTTTACTCATTTGGCTCTAACAGCTCTGGACAGCTTGGACATGGCACCACAGATGAGGAATGGAGGCCTCGCCAAATAAGATCTTTGGAAGGCATTCGCATTATCCAAGCAGCTGCAGGGGCTGGCAGGACAATGCTGATCAGTGATGCTGGCCAGGTTTATGCCTTTGGAAAGGACTCCTTTGGGGAAGCCGAATATGGGGTTCAAGGAACTAAACTAGTAACAACTCCACAATTGGTTGAGTCTTTGAAAAACATATTTGTGGTACAAGCTGCAATTGGTAATTTCTTCACAGCTGTGCTGTCAAGAGAAGGCAGGGTGTATACATTTTCTTGGGGTAATGATGCCAAACTTGGGCACCAAACGGAAGCAAATGATTTGGAACCTCATCCTTTGTTGGGGGCACTAGAAAATATACCAGTGGTGCAAATTGCAGCTGGATACTGCTATCTTCTTGCTCTAGCTTGTCAGCCTAATGGCATGTCCGTATACTCTGTTGGCTGTGGCTTGGGTGGGAAGCTTGGACATGGCACAAGAACTGATGAGAAGCACCCTCGACTGATTGAACAATTTCGGATTCTGAACCTTCAGCCCATGGTGGTTGCAGCTGGTGCTTGGCATGCTGCTGTGGTTGGGCGGGACGGTCGGGTCTGCACATGGGGTTGGGGGCGTTATGGGTGCTTAGGTCATGGGAATGAAGAGTGTGAATCAGTTCCAAAGGTAGTGGAAGCTTTGATTAATGTCAAAGCTGTTCACGTTGCTACAGGGGATTACACAACCTTTGTGGTGTCTGATGATGGCGATGTCTACTCATTTGGGTGTGGAGAATCATCCAGTCTTGGGCATAATAATGGGCCTGATGGACAGGGAAATAGGCATGCTAACATCTTAAGCCCAGAATTAGTAACATCACTGAAGCAGATTAAGGAGCGGATGGTACAGATCAGCCTCACCAATTCCATATACTGGAATGCCCACACTTTTGCGCTCACTGAAACAGGGAAGCTGTATGCATTTGGTGCAGGAGACAAAGGGCAGTTGGGTGTAGAGCTCGTTGCCAACCAAACTGAGAGGGGAAATCCAGAGCGGGTTGATATTGATCTCAGCTAGGGACATTGCCTCACCCTCGTATCATCTACACCAATGCCATTCCTAATTTATCATCACCACCATCCACGATCATGCTTTGCATTTACTGTTTATATTTCCTTGTCTATTCTGTACATAGAAACAAAAAAGGATTGTGAAGGATCAAGCTAGGTAGCAGGGGGCCAAGCAAATGCATTATTGTTGACTTTTAAAGTTAAAAAAAGAAAAGATTAGTGCTTAGGCCTCAAGCAGTGAATAGCTGATACATTTGTCCAGGTTCATTTTATAACTTATTTATGTTAAATGAATTCATAAGTTATC
>chr1.824.5
GAAAAGCTAGGGGCCTTAATATTATTCATTTACTCTTGAAAGAGGAAAAAAAATTCTCCCTTTTCTCTCATACTTCTTCCAAACAATCCACCCAAAAACCCCACTATCATCTCCATTTTCTTCAGAATTACGCAACACAGAATCCTCTCATCAGATTCTCATTTCAACGCCCTTCAATTTGATCTTTTTCCTGTTGTTTTTGGCTTCAAATCCAGTAATTCTCCTCGTTTATTGACCGATGCTGATGAGTTTTCAGGAATCCTGGTTTTGAGACCTGAAGTTTGCTGATCAGTACGTAACCCAAGTTAGATCGTCTCTTCTGCATAATTTGGGCACTGCAAAACTTTGGCAGTGCCCATGGATGCCACAAGGAGCGGGACGCCCACTGTTCAATACCATAACATACCTGACCAACCAATTGCTGCTATTGTCACCTCCCCATTACCAACATTTCAAAGACAACAACGACACTGCTTTGGGGACTCAAGCCCTGGAGAATTTCCATTGGCTGCCAACCCCTCCATTGTTCTCCATGTCCTCACGGCATGTAACTTGGAACCTCAGGATCTTGCAAAGCTCGAGGCAACATGTTCCTTCTTCAGGCAGCCTGCACACTTTGCCCCTGATTTTGAACTGTCCATATCGGAGCTTGCTGCTCTGGATATGTGCCTAAAGAGGGCCATATTTAGGCCAATGATGCTAGAAGAACGTGAAGTTCTAAAGCAAAGGTGCGGAGGCTCATGGAAACTCGTTCTGAGGTTTTTGCTGGCTGGAGAAGCATGTTGCAGGAGGGAGAAGTCACAGGCAATAGCAGGACCAGGTCACAGCATTGCTGTGACAGTGAAAGGAGCTGTTTACTCATTTGGCTCTAACAGCTCTGGACAGCTTGGACATGGCACCACAGATGAGGAATGGAGGCCTCGCCAAATAAGATCTTTGGAAGGCATTCGCATTATCCAAGCAGCTGCAGGGGCTGGCAGGACAATGCTGATCAGTGATGCTGGCCAGGTTTATGCCTTTGGAAAGGACTCCTTTGGGGAAGCCGAATATGGGGTTCAAGGAACTAAACTAGTAACAACTCCACAATTGGTTGAGTCTTTGAAAAACATATTTGTGGTACAAGCTGCAATTGGTAATTTCTTCACAGCTGTGCTGTCAAGAGAAGGCAGGGTGTATACATTTTCTTGGGGTAATGATGCCAAACTTGGGCACCAAACGGAAGCAAATGATTTGGAACCTCATCCTTTGTTGGGGGCACTAGAAAATATACCAGTGGTGCAAATTGCAGCTGGATACTGCTATCTTCTTGCTCTAGCTTGTCAGCCTAATGGCATGTCCGTATACTCTGTTGGCTGTGGCTTGGGTGGGAAGCTTGGACATGGCACAAGAACTGATGAGAAGCACCCTCGACTGATTGAACAATTTCGGATTCTGAACCTTCAGCCCATGGTGGTTGCAGCTGGTGCTTGGCATGCTGCTGTGGTTGGGCGGGACGGTCGGGTCTGCACATGGGGTTGGGGGCGTTATGGGTGCTTAGGTCATGGGAATGAAGAGTGTGAATCAGTTCCAAAGGTAGTGGAAGCTTTGATTAATGTCAAAGCTGTTCACGTTGCTACAGGGGATTACACAACCTTTGTGGTGTCTGATGATGGCGATGTCTACTCATTTGGGTGTGGAGAATCATCCAGTCTTGGGCATAATAATGGGCCTGATGGACAGGGAAATAGGCATGCTAACATCTTAAGCCCAGAATTAGTAACATCACTGAAGCAGATTAAGGAGCGGATGGTACAGATCAGCCTCACCAATTCCATATACTGGAATGCCCACACTTTTGCGCTCACTGAAACAGGGAAGCTGTATGCATTTGGTGCAGGAGACAAAGGGCAGTTGGGTGTAGAGCTCGTTGCCAACCAAACTGAGAGGGGAAATCCAGAGCGGGTTGATATTGATCTCAGCTAGGGACATTGCCTCACCCTCGTATCATCTACACCAATGCCATTCCTAATTTATCATCACCACCATCCACGATCATGCTTTGCATTTACTGTTTATATTTCCTTGTCTATTCTGTACATAGAAACAAAAAAGGATTGTGAAGGATCAAGCTAGGTAGCAGGGGGCCAAGCAAATGCATTATTGTTGACTTTTAAAGTTAAAAAAAGAAAAGATTAGTGCTTAGGCCTC
>GSVIVT01000594001
GACAAGTTTGTCTTCAACTCTGGAAGTAGGAATCCCCGCACATGAAAAATGGGATATCAGGCATCATTATTTAAATAATTCGTTCTTCCTCCTTGAAAAATATCACCAGTGGAAAACCCATCATCATCCTTCCACACTACCGCCATACCAGAACCCTCCTTCCTTTCTCCCCCAGGGCGCTCCCAAAATTAGGGTTTCCACAGATATGTCGACTTTCTTTGCATTTCACACTTCTCCGCTCCACCTCTCTCCCTTCCCTCACCGGACCCAAATTCGGACCCCTATTCTTCATCCCTCTCACTTTCCGGGGTTACCTAATCGCCGCTCACTCGGTGTGGCCAGGTTCGGATTCAGGCCTTTCCATTCCGATGGTGCTGACGCTGTTATTGGGGACCTCTTTGGTAGAGTGGAAACCCTTCTTTATACGATTGCCGATGCCGCCGTGTCGGCTAGTGACGGTAAACAGAGCGGCGACTGGCTTTCTGGGATTACTAATTATATGGAGACTGTTTTGAAGGTTTTGAAGGGTGGCCTTTCTACTTTACATGTTCCCTATGCCTATGGTTTTGCTATTATACTTCTCACTGTTCTTGTTAAGGCTGCCACATTTCCTCTGACAAAGAAGCAGGTAGAATCTGCAATGGCTATGCGATCTTTGCAGCCTCAAATAAAGGCTATTCAGCAACGATATGCCGGAGATCAGGAGAGAATTCAACTTGAAACTGCTCGACTGTATAAACTAGCTGGCATAAACCCATTAGCAGGATGCCTGCCAACACTGGCCACAATACCAGTATGGATTGGCCTTTATAGAGCCCTTTCCAATGTGGCAGATGAGGGACTTCTAACAGAAGGCTTCTTTTGGATACCCTCCCTTTCTGGTCCAACTACGATTGCTGCTCGGCAAAATGGCAGTGGTATCTCTTGGCTTTTCCCTTTTGTAGATGGTCATCCACCCCTTGGATGGTCGGATACCTTGGCCTATCTTGTCTTGCCTATGTTGCTGATTGTTTCACAGTACATATCTGTCCAAATCATGCAATCATCACAGAGTAATGATCCAAGCCTGAAGACTTCTCAAGCACTGACCAAGTTTCTCCCCTTAATGATCGGCTATTTTGCCCTTTCAGTTCCATCTGGGTTAAGCCTTTATTGGTTCACAAATAATATCTTGAGCACAGCGCAACAAGTATGGCTTCAAAAGTTAGGAGGTGCACAAATTCCAGTGAAGCAGTTCAGTGATGATATTGAAAAGGAGGAGCTATCCCAGATTCAGAAACCTGTTTTTGAAATAAACTCAACCAAAAAGGAGCCCAAACAAACAGAAAAGTTAACATCAGAGGGGCTACGGCCTGGTGAAAGATTTAAACAGATTAAGGAGCAAGAGGCAAGGAGAAGGCAGCAAAGGGAAGAAGAAAAGACGAAAGCTGAAGAGGCAGCAGCTAATAGAATACCAACAACAAATGGAGGCTATAAGAATGAGGCTAATTCAACTAAAAGGGAATATAGGACTGGAGGTGATTTAGTTGATGGTGGGAATGACAGTTTTCAGTCCTTAACTACCACTCACAATTCATCCAATATTGAGGTAGTGGTAAATGATGAGCTTTCTAATGAGGACTCAAAAGATGAACAGAAGATGTATGTCACCAGGACAGAAAGCAGTGAAAACTCTGTTAATTATGAGGTAGATGTGAGGGATGAGCAGCATATTAATGGAAAGCTAGAAAAGGAAGTGATTGAAGTATGTACGGATAACAAACCTTCTGGGGAAGAGACATTGCAACCGAGAAGAGAGCAACCCACTGAAAGGGAAGAAGTATAGTCATAATGGTATGACCATACTCTAGTTTGAAGTCAACAAGATTCATACTGTCCTCGCTTTGTGTGGAACACATTCAACATCTCAAACATATGAAACGGAGTATTTCTTGATTGGTGAGTTCTCGGGGCCAAGGTGGAAATTACTGCAATCAGATGATTGTTGGGATTATAAAATTTTTTGGGTCCTTTTAGTTATGGCAGGAAACATAAATTAGTGATGTCAAGGGATAGGATTATTGGGATTGACAAGATTTTTAGGTTTCATGTAGCTGTGTAGCAGAAAGCTTAAGTGCTCTTATAGATAATTGTTGGGATTAATAAGATTATAAGGTCTCATGTAGCTGTAGCTCTAATGTGAAGACGGTCTGCAGTTTGTATCAGTGACTATTCTATTTCTTTCCTTGTTAGCCATACTTGTTCTGTACCTGGAACCGGATACTTACTTTCAGCATGCAAGCAAAAAGAAATATAAGGAGCATGTGCCATAATTCCCTTGGCTGTAAAA
>GSVIVT01000596001
ATGGAACTCAGTTTAGCCTCCGATTCCCATGCGAACCCACCGTACAATACGGTTTTCATCGACACCAGCCTCGATACCCATATCGCAATGATCGTCTCTGATGTCGATACCGTCGCCGATCTCAAAAAGAAAATACTGCTTGAACACCCCCTGTGCTTTTCTAGCATTGGAAAGATAAAGATTCATGCTTTAAAGGTCAAGAGAAAAGGATTCTTTTATCACCTCTCAGACTCCATGTTTGTTAGAAGTGCTTTCGATGGGGTTAAAAGAACTTGGTTCCTCCATGTTGATGCTTCTAGTTCAGTGGAGCAGAGTGAAAATCAGCTCGCATGTAATCCTGATTCTGGCAACCTACTACTGTGTCTTCCTTCAGCAGATGGAGTTGATCTTCAACCTGATGAACCTTCTAAAAAGTTGTCTGTCCTTGATGAATCATCATTGCCCCAAATTAAGGCCAACCAGTCTGCAAATGAGAAAGTTCTTAGTGCTGATGAATTTGGTTCTGGTGATCCCATTGTTGAACGATCAAAAGTTCTAGAGATGGAAGTTAAACATATTAGTGATGATCATCACAAAACTTCATTTGTTTCCAACAAGAAGTCAGATCCTGAGGAGAAATGCAACCTGTATAGTGGGGAGATTGAATTACCTGGGGGACATACTAAACAGAAGAAAAATGACAACAGAATTGATGATATGCAATATAATGGTTCATTGGAAGGAGCTTTAAAGACTGAGCCCATTCCAAAGAAAAGGCAAAAGATTAAAAATAAACACAAAGATGCATTATCTGATCATGCTTTGAAAGAAGACAATGCTCCTCCTTTTCATGCATCTGGTAAAGATACATCACAGCAAGAGAATGTAATCCTGGAGAATCCTGTATGCAATGCAGGTGTCAAAGTTCCAAATGATATGAAGATGGGAAACAAACAGATTAGTGATGACCCTGGTGAAAAATCTTCTTCTGAAATCAGTAAGAGATCAGATTATGGGGTACAGAAGAAACATGATCCGTGTGAGGAGATTCAAGTTCAAGGAACACATGTTGAATGCCATGATATCAAACTGAAGGATACAATTGATGTGCAATGCAATAGTTCTCTGGGAGGAATTGCACAACCTAAGCCTGCTGCAAAGAAAAAGCGTAAGATTGTAAAGAATAATGAGTCTGAAGGTCCTGTGAAAGAGAATGAGGCTCTGCTCAGTAATTTTAATAAAGAAACTTCAGAGGCCAAGATTGGAAGCACTGAGAACACTTTGGAGAATGAACAGAAGATTATAAATTCTAATTTAGAAGGTTTGCCTACTCAACCCCCAGAACCTAACTGTTTGATTAGAACCAGTTCAAGCACTGGGAAGAGGAAAAGGAAAAAGAAATCATCCAATCCTTGTAGCCAAGCAGTCTCAGAAATTCCTTCGGAGAAAGATGCTAGGCAAGAGAGTTCAAATGCAACAGTGGAAATTAACCACAAGGATTCTGGTAGAGAATTTGATACTGCAATTGTTCCAGGAGAGAGCATCCAGGATGCCACCCATAGCAGACCTTATGCTCTCTCTCTTAAGGAAAAGTACAGTGGTCCTGTCCAAGCAGTAGAAATACCCAGTTTATCACCCGACATTGATATGAATGAAGCTGATGCTAGCAATATGGGAAGAAAAAGTGATGTATCTGAACTAGGAGCTGCTTACGAAGTTAAAAGAACAAAAAGTTCAAAGAAGCATCATGCTGTTGATGGGAGAGACCTTTCAGTTAAAGAGCTTGATAGCCTCAGAAAGGACTTAGAGCTTTCTGAACAAGAGAATGTTGTGCCTGGTGATCATCTGAAACTTCGGATTGATCAAACTGATAAAAGTGAGGGAGAAAAAGAAATGTCATTGAACAATGATCCTAACGGGATGCTGTCTGAAAAGTGCAGATTGTCTAGATTTGATGGATCAGAAATGAACATGAAAGAGGTGATCGCCTCTTCTAAATTATTGGATGCCAGTGTGGGTATGGAACATCAGAAACCTGCAGTTAAGAGAAAGAAGTCAAAGAAAGCTAAGAACTCAGTTGAAGGAACACCAGTTGGATCCAATATGGAACATGCTAAAGATACTTTGAATGGCTTTGCTTCAACTGAGCCTCACAATGCTTTTAACGGCAATCATTCCAGTAATGAAGCTGATAAGGGGGAAAGCATCTTGTCTCAAACAGAAAGGACGGAAGTATTGAAAACAAAAGTGAAAAATACTTCTCTTTTGGGTGTTGATAGGGAAATTGATGCGATGAGTGGAAATGAAATGGAATCCTTTCATCTAACTCATATCAGTAAAACTCAAGTGAACACGGAAGACATGGCAGATGTTAAAGTGAGAAAGAAAACAAAGAAACAAAGTTCTACTGCAAAGAATCTTTCAGATTTGCAAAAGAAAGAACTAGATGTTGGTCCTGAAGTTTCGACCTCTTCCACTCATAAAATCAAGGTTGATGTTCCATCAAAAATCAAAAGGAAGACTAAATCAGTGAAGACTAGTTCCACAAATCAGTTCAAGAGATCGAAGTTGGAAACTGAGAAAGATGCTGCGACTGAAGTTGAATCTCTTCATCCTAAACAGGATCCTGGGACTTTTGACTCTTCTCAAATTCCGTCATCATATGCACTGGAAAATAACCCTGTGGGGAGGCCTCTTGAAGCTAATGTTGACGGTAACCTCCTTAAACTTGCATGCATTAATGAAGCCAATGATCACAAGGAAGTTTCTAGCTGTCAAAGTGATATGGTTAATATGCCTAGACAATCACTGCATAAAGTTGTTGCTCCTGCTCAAGTACTTGCTGACGAGGATACTAAAGTGAAAAGATCAGAAAGAGTCTCCAAGACTAATAAGAACAAAAAAATGTCTAATGTAGATTCGGTAGCCACCTCACGTGATCTACAGAACTCCTTAAAGACCAACAAGAGCCAGGATGTTGAAAAAAAATCTGAAGGTGACAATCAACTTCAGGATCCATTATCCGTGGATGGACATAACAAACTCATGCCTGAGTCTGTCAGCAAGTTTTCAAAAGTTTCCAGAAATGATTTGAAATCTCCTCATGACATTGGTAAGTTTGATACAATTCCTGAGGAAATCAGATGGCCTAATGTTGTTAATGCTTCTGGCACCAGTAGCACTGCCCATGCCTTTTTGAAAGAAAATGGTAAAGCCTCTTTATCTACCTCGAGTTCAGACAGTTCAGAGGACAGAACTTACCAAAATAAAAGGGGTAAGCGTCAGTCAAATTTGGACCGTTATCGTGTGACAGTTAGAAAAGCTCCCAGAAAAAATCCTGGAGAAGTTGTGAACAGTTCTCACCAAAGGAAGAGTCTATTAGCTACATATGGATCTATTTTTAATGATGGTGGCAGTGAAAGTTCTGAAGATCATGATGGTGTTGAGAATTCAGATGCCAGCACTAGAACACCATCAGATAGTTCAGCTTCATCTGACTACACAGAAGGAGAAAACAATCAACATCTGGACTCATCACATGGATTGTACAGCACAAAAAGAAATGAAAGTGGTGCCAAAAGTATTGGAAAATCTAACTCCTCAGGGTCAAAGAATGTAACCATGGATGTGATCCTCAGAAGTTCAAGCCGATTCAAGAAGGCAAAGCTTACTGCTTCACAGTCAGAACTGAATGACACTGAAAGCCAGCATTTTCAAGGCACTGCACCCCTCAAAATGCTTCCTCATTCAGATCTCATCCTGTTGAGCTGGTTCAGAGCCGGTTGTAGAATATTGTACAGAACCCAGAGAATAGCTGGAGTCACAACAAAGAGCAGAAGCTGTCCCCGGCAGGATCGCAGGAGCTCAAGGTCGAGAAGATGGCTCCGGCGATGGCAGTACCTGCTAGGGAAGTTGACAAGTTTTGGTTCTCGGATGATTTCAGGGTGGTGAGGCCTTTTGGGAGGTTCTGGATGGAGAGGAGGGAGATGGGTTTTGCGGTTGGCTTGGAGAGGTTGAGGTTCTTGGGAGAATTGATGCTCAAGCATTTGGCGTTGAGCATGGCCATTGTCGCTATGGTTGCTGCCATTGATGATGTTGCTTGTGTGCTTCGGCTTTAGTTTTGCTAATCTGAGTAGTGGCTTTGGGGAGGTTGCCAGTGGCTAAGAGTTGGGTGAGA
>chr1.821.1
AACGCAAGCCGCCCTACCTCCCCCTTCCCCTCCCCCTTCCTCTTCTTACTCACTCTTTCCCTCCACTGAGTCAATGATGGAACTCAGTTTAGCCTCCGATTCCCATGCGAACCCACCGTACAATACGGTTTTCATCGACACCAGCCTCGATACCCATATCGCAATGATCGTCTCTGATGTCGATACCGTCGCCGATCTCAAAAAGAAAATACTGCTTGAACACCCCCTGTGCTTTTCTAGCATTGGAAAGATAAAGATTCATGCTTTAAAGGTCAAGAGAAAAGGATTCTTTTATCACCTCTCAGACTCCATGTTTGTTAGAAGTGCTTTCGATGGGGTTAAAAGAACTTGGTTCCTCCATGTTGATGCTTCTAGTTCAGTGGAGCAGAGTGAAAATCAGCTCGCATGTAATCCTGATTCTGGCAACCTACTACTGTGTCTTCCTTCAGCAGATGGAGTTGATCTTCAACCTGATGAACCTTCTAAAAAGTTGTCTGTCCTTGATGAATCATCATTGCCCCAAATTAAGGCCAACCAGTCTGCAAATGAGAAAGTTCTTAGTGCTGATGAATTTGGTTCTGGTGATCCCATTGTTGAACGATCAAAAGTTCTAGAGATGGAAGTTAAACATATTAGTGATGATCATCACAAAACTTCATTTGTTTCCAACAAGAAGTCAGATCCTGAGGAGAAATGCAACCTGTATAGTGGGGAGATTGAATTACCTGGGGGACATACTAAACAGAAGAAAAATGACAACAGAATTGATGATATGCAATATAATGGTTCATTGGAAGGAGCTTTAAAGACTGAGCCCATTCCAAAGAAAAGGCAAAAGATTAAAAATAAACACAAAGATGCATTATCTGATCATGCTTTGAAAGAAGACAATGCTCCTCCTTTTCATGCATCTGGTAAAGATACATCACAGCAAGAGAATGTAATCCTGGAGAATCCTGTATGCAATGCAGGTGTCAAAGTTCCAAATGATATGAAGATGGGAAACAAACAGATTAGTGATGACCCTGGTGAAAAATCTTCTTCTGAAATCAGTAAGAGATCAGATTATGGGGTACAGAAGAAACATGATCCGTGTGAGGAGATTCAAGTTCAAGGAACACATGTTGAATGCCATGATATCAAACTGAAGGATACAATTGATGTGCAATGCAATAGTTCTCTGGGAGGAATTGCACAACCTAAGCCTGCTGCAAAGAAAAAGCGTAAGATTGTAAAGAATAATGAGTCTGAAGGTCCTGTGAAAGAGAATGAGGCTCTGCTCAGTAATTTTAATAAAGAAACTTCAGAGGCCAAGATTGGAAGCACTGAGAACACTTTGGAGAATGAACAGAAGATTATAAATTCTAATTTAGAAGGTTTGCCTACTCAACCCCCAGAACCTAACTGTTTGATTAGAACCAGTTCAAGCACTGGGAAG
>GSVIVT01000597001
TACTTCAACCACTACCTTACCCCATTATCTCACGCATTTATGTTCTGTTTACTACAACCGTTCTCCTTCACTGTCCACAGTCGTCACTGTTCTTTTGGTGTTGTTCCCCCCTAAACCCATCTGTTTAGCTACCTTCACCCAACTCGCATGCTGTAGGATCTTTCTAGATCACGTTAATTGGCCTGTGTCTACAAAAACCCACTCGGAGATCCATTTTATTTCACACCCAGATCTAGGGGAAATCAATACTCTGCTGTTTGGGGACATGGAACTTTGTTTCATGGAAAAGCTCCAAACTCAGCCACTCTGGGTTATTGTGCTCTTTGCTGTGGGATGTTTATCGGTTTTGAAATCTTTCCTAGCTATCCTCAATGGGGTCTACGTTTGTTTTCTCAGACCGGGCAAGAATCTCAAGAAATACGGGTCGTGGGCACTCGTGACTGCTCCCACGGACGGTATCGGAAAGGGTTTTGCCTTTGAATTGGCTCGAAAAGGGCTTAATCTGGTATTGGTGGGTCGGAATCCGGATAAGCTGAAGGATGGTGTTCTGAAGATTCGAGAAGCTATTTTAGGACTGGATGTTGGGGTTTTGATCAATAATGTGGGGGTTTCATATCCATATGCCAGGTTTTTTCATGAAGTGGATGATGAGCTGTTGAAGAATTTGATTAAAGTGAATGTCGAGGGCACCACGAAGGTCACACAGGCTGTTCTTCCTGGGATGCTCAAGAGGAAGAAGGGTGCAATTGTCAATATTGGTTCAGGTGCTGCTATTGTGATTCCTTCAGATCCTCTTTATGCTGTTTATGCGGCCACAAAAGCGTATATCGATCAATTCTCAAGGTGCCTCTATGTTGAATATAAGAATAGCGGGATTGATGTGCAGTGTCAGGTTCCACTGTATGTGGCCACTAAGATGGCATCAATCAGGAGATCTTCCTTCTTAGTTCCCTCATCAGATGGCTATGCCCGTGCAGCCATGCGCTGGATAGGGTATGAACCACGCTGCACTCCTTATTGGCCCCATGTCCTTATCTGGGGTCTGGCATGCCAATTACCAGAGTGTGCTATTGATGTGTGGCGCCTGGGATTCAACCTTAAGATTAGAAAGAGGGGACAACTCAAAGGGTCTAGGAAGCAGGAGTAGACTATTCCTTGTTTCATGCAAAAATAGAGAAAAAATGTTACTGCTCTTTGTGCTGTTGAGATGGGGTGATGGGCTGCAGGATCACTAACAGATAAGCAGTTCTTGCTGGATTAAGCTTGAGCATGCAGACTTTATGCTCAGAATTCTGTTATCACTTATTTCGTTTAATTTATGGTCTCTTGATAGTTATGCAAACTTCGTGTTCTTTGAATTGTTTGTTATCAATAGGGCATCTAGAAAAAGACTTCTATTTCTAGGGTCTGTTGAGAATTGGGAGAGAATGTCTGGTTGTCAAGGTAGAACTTGCTTTTAGAAGGATGTTGCTTTTGTTGTTTGTGTTGCCTGCTGTTATTTTTTACACAGGACTTCTCTAATTTCATCCTTTTAGTATTAGAGTAATACTTTGGTGTGCTTCAGTGGATACTAGATGTATCCTATGAGCAATCAAACTAATAAATGTTGGTG
>chr1.820.1
ACGCATTTATGTTCTGTTTACTACAACCGTTCTCCTTCACTGTCCACAGTCGTCACTGTTCTTTTGGTGTTGTTCCCCCCTAAACCCATCTGTTTAGCTACCTTCACCCAACTCGCATGCTGTAGGATCTTTCTAGATCACGTTAATTGGCCTGTGTCTACAAAAACCCACTCGGAGATCCATTTTATTTCACACCCAGATCTAGGGGAAATCAATACTCTGCTGTTTGGGGACATGGAACTTTGTTTCATGGAAAAGCTCCAAACTCAGCCACTCTGGGTTATTGTGCTCTTTGCTGTGGGATGTTTATCGGTTTTGAAATCTTTCCTAGCTATCCTCAATGGGGTCTACGTTTGTTTTCTCAGACCGGGCAAGAATCTCAAGAAATACGGGTCGTGGGCACTCGTGACTGCTCCCACGGACGGTATCGGAAAGGGTTTTGCCTTTGAATTGGCTCGAAAAGGGCTTAATCTGGTATTGGTGGGTCGGAATCCGGATAAGCTGAAGGATGTGTCCGATGCGATTCAATCCAAATATGGGAAGACCCAGATCAAGGCTGTTGTGGTTGATTTTGCTGGTGATATTTCCGAGGGTGTTCTGAAGATTCGAGAAGCTATTTTAGGACTGGATGTTGGGGTTTTGATCAATAATGTGGGGGTTTCATATCCATATGCCAGGTTTTTTCATGAAGTGGATGATGAGCTGTTGAAGAATTTGATTAAAGTGAATGTCGAGGGCACCACGAAGGTCACACAGGCTGTTCTTCCTGGGATGCTCAAGAGGAAGAAGGGTGCAATTGTCAATATTGGTTCAGGTGCTGCTATTGTGATTCCTTCAGATCCTCTTTATGCTGTTTATGCGGCCACAAAAGCGTATATCGATCAATTCTCAAGGTGCCTCTATGTTGAATATAAGAATAGCGGGATTGATGTGCAGTGTCAGGTTCCACTGTATGTGGCCACTAAGATGGCATCAATCAGGAGATCTTCCTTCTTAGTTCCCTCATCAGATGGCTATGCCCGTGCAGCCATGCGCTGGATAGGGTATGAACCACGCTGCACTCCTTATTGGCCCCATGTCCTTATCTGGGGTCTGGCATGCCAATTACCAGAGTGTGCTATTGATGTGTGGCGCCTGGGATTCAACCTTAAGATTAGAAAGAGGGGACAACTCAAAGGGTCTAGGAAGCAGGAGTAGACTATTCCTTGTTTCATGCAAAAATAGAGAAAAAATGTTACTGCTCTTTGTGCTGTTGAGATGGGGTGATGGGCTGCAGGATCACTAACAGATAAGCAGTTCTTGCTGGATTAAGCTTGAGCATGCAGACTTTATGCTCAGAATTCTGTTATCACTTATTTCGTTTAATTTATGGTCTCTTGATAGTTATGCAAACTTCGTGTTCTTTGAATTGTTTGTTATCAATAGGGCATCTAGAAAAAGACTTCTATTTCTAGGGTCTGTTGAGAATTGGGAGAGAATGTCTGGTTGTCAAGGTAGAACTTGCTTTTAGAAGGATGTTGCTTTTGTTGTTTGTGTTGCCTGCTGTTATTTTTTACACAGGACTTCTCTAATTTCATCCTTTTAGTATTAGAGTAATACTTTGGTGTGCTTCAGTGGATACTAGATGTATCCTATGAGCAATCAAACTAATAAATGTTGGTG
>GSVIVT01000598001
ATGAGCTTTACACAAACAAAAAACTTAGATCTTCTTACGACGATGGAGTTGCCTGATTTTGTTCTGATGGCAGCTAGTATCGTAGGCTTCATTGCTATCTGTAAACCCCTCGTCGGTCTTGTGAAATGGGTGTGGGCGATGTTCTTAAGGCCTCCAAAGAAACTGAAAGAATATGGCTCGTGGGCTCTCGTCACTGGCTCCACTGATGGGATAGGCAAAGCCATGGCGTTTGAATTGGCATCAAAGGGTCTTAGCTTGGTGCTAGTGGGTCGAAACCCTTCTAAACTCAAAGCTGTGTCGAGTGAGATACGGGAAAGGCATGGTGAACAAGTTGAAGTTAAAAGTATTGTCATCGACTTTGCAAAGTTCAGCAGGAAGGAGATAGCGGCATTTATAAAGGAAGGAATAGAAGGGATAGACGTTGGTGTTTTGATTAATAATGTGGGCTTGTCATACCCTTACGCTAGGTTCTTTCATGAGGTTGACTTGGAGTTGATGGGAAGTGTCATGAGAGTGAATATAGAAGGAGCAACTTGGGTCACCAGATCAGTGCTTCCAGGCATGCTTGAGAAGAAAAAAGGGGCAATTATCAACATTTGCTCGGGTTCTGTTCTGCTTCCATCTTACCCATTAGTCACCCTTTACGTTGCAGCCAAAGCGTACATAGCAATGCTGTCAAAATCTCTTAATTTGGAGTATCAGCAATATGGAATCGCTGTTCAGTGCCAGTTTCCATTATTTGTGGCAACAAAGATGATATTCACAAAGAGGTCTTCCTTCTTCGTTCCATCGCCAGAGACATTCAGCAAGGCAAGCATACGGTGGTTTGGATATGAGCATGTATGTGTGCCCTATTGGCCACATTGTGTGCAGTGGTGCCTTCTACGTCTACTACCGAATGCATTATGGGATTGGTGTATCCTGCGACACTTTCTTGGGGTGCGAAAGAGAGGACTGGTGAATGCCTACAAGAAAAATGGGGTGAATCAAAAGAACCCAAGAGTTGTCGGCATGTGGTTGATTTTGCGTGGCCAAGAATCCCAGATCCACTGGGCTTCAGCTTCAGACGATCCATCGACAATGGAGCTGCCTGACCTTGTTCTAATGGCAGCTAGTATCTTAGGCTTCATTGCACTCTGTAAAACCCTCGTCAGGCTTGTGAGATGGGCGTGGACGATGTTCTTGAGACCTCCAAAGAATCTGAAAGAATATGGCTCATGGGCGCTCGTCACTGGCTCTACTGATGGGATTGGCAAAGCCATGGCCTTTGAGTTGGCATCAAAGGGTCTTAGCTTGGTGTTAGTGGGTCGAAACCCTTGTAAACTCGAGGCCGTGTCGAATGAGATACGGGAAAGGCATGGCGAAGGAGTTGAAGTTAAAAATATTGTTATAGACTTTGCAAAGCTTAGCGAGGAGGAGATAGCAAGAAGGATAGACGAAGGAATAAAAGGGATGGATGTTGGTGTTTTGGTTAATAATGTGGGTTTGGCATACCCTTACCCGAGGTTCTTTCATGAGGTGAACTTAGAGTTGATGGAGAGTGTTGGAAGAGTGAATATAGGTGGGACGACTTGGGTCACCAGATCAGTGCTTCCAGGCATGCTTAAGAAGAAAAAAGGGGCGATTATCAACATTGGATCCGCTTCTGTTTGGCTTCAATCTTACCCTTTAGCCACCCTCTATGCTGCTACCAAAGCGTACATGGCAATGTTCTCAAAATCTATCTCTATGGAGTATCGGCAGTATGGAATCGATGTTCAGTGCCAGTTTCCATTACTTGTGGCAACAAAGATGACATTGATCAAGAGGTCTTCCTTACTCATTCCATCACCAGAGACATTTAGCAAGGCAAGCATACGGTGGTTTGGATATGAACATGAATGTACGCCCTATTGGCCACATTCTGTACAGTGGTACGTTTCAAGCCTACTGCCAAATGCTCTATTGGATTGGTGTGTCCTCCGATACTTTCTTGGAATGCGAACGCGAGGACAAGCCAAGGAGCGGAAGAAAAGTAGGGTACGAGTCCTTGTGAGGCCAACAGCTATGTTAAAAAAGATTTTTTTTTTTTTTTTTTTGCTGTTGCTTTTCACTTATTAA
>chr1.819.1
AAGTGTCGGCAGAGCGGCATGTGGTTGATTTTGCGTGGCCAAGAATCCCAGATCCACTGGGCTTCAGCTTCAGACGATCCATCGACAATGGAGCTGCCTGACCTTGTTCTAATGGCAGCTAGTATCTTAGGCTTCATTGCACTCTGTAAAACCCTCGTCAGGCTTGTGAGATGGGCGTGGACGATGTTCTTGAGACCTCCAAAGAATCTGAAAGAATATGGCTCATGGGCGCTCGTCACTGGCTCTACTGATGGGATTGGCAAAGCCATGGCCTTTGAGTTGGCATCAAAGGGTCTTAGCTTGGTGTTAGTGGGTCGAAACCCTTGTAAACTCGAGGCCGTGTCGAATGAGATACGGGAAAGGCATGGCGAAGGAGTTGAAGTTAAAAATATTGTTATAGACTTTGCAAAGCTTAGCGAGGAGGAGATAGCAAGAAGGATAGACGAAGGAATAAAAGGGATGGATGTTGGTGTTTTGGTTAATAATGTGGGTTTGGCATACCCTTACCCGAGGTTCTTTCATGAGGTGAACTTAGAGTTGATGGAGAGTGTTGGAAGAGTGAATATAGGTGGGACGACTTGGGTCACCAGATCAGTGCTTCCAGGCATGCTTAAGAAGAAAAAAGGGGCGATTATCAACATTGGATCCGCTTCTGTTTGGCTTCAATCTTACCCTTTAGCCACCCTCTATGCTGCTACCAAAGCGTACATGGCAATGTTCTCAAAATCTATCTCTATGGAGTATCGGCAGTATGGAATCGATGTTCAGTGCCAGTTTCCATTACTTGTGGCAACAAAGATGACATTGATCAAGAGGTCTTCCTTACTCATTCCATCACCAGAGACATTTAGCAAGGCAAGCATACGGTGGTTTGGATATGAACATGAATGTACGCCCTATTGGCCACATTCTGTACAGTGGTACGTTTCAAGCCTACTGCCAAATGCTCTATTGGATTGGTGTGTCCTCCGATACTTTCTTGGAATGCGAACGCGAGGACAAGCCAAGGAGCGGAAGAAAAGTAGGGTTAATCAACAGGACCCATGACTTGTGCATTCCGTGCTTCTTGAAATCGACGTTTGTATTGATTATATGGAAACAAATGTCCAAAATTGATGGTTACTTCTAGGTTGTGCTATCTTCTGTCTCCTTTGCAATACTATTAGAAGGTAATGCTACTAAGATGCCACATTAGAGTAATTAAATGATGATGGAGAGTGCCGACTGCCGAATACCTACATTGTACTCTCCAAGATGGGAGAAATTCCACCACTGACTCCTTGAATAAGAACCGTACCATAATTTATTCT
>GSVIVT01000600001
TCTCTCTCTTTCACTCTCACAGTGGAAGCCAGAGACTGTGATCCAAAATGAAGTTCAACACCGCAAATCATACTACAGGATGTCAAAAGAAGCTCGAGATTGATGACGATCAGAAATTCTGAGCATTTTATGATAAGAGAATCTCACAGGAGGTCAGTGGGGATGCAATGGGTAAGGAGTTCAAGGGCTATGTTTTCAAGATCATGGGGGGTTGTGACAAGCAAGGGCTTCCCATGAAGTAGGGAGTACTGACTCCTGGCCGTGTTAGTCTTTTGCTTCATAGGGGTACCCCATGCTTTCGTGAATGTGGAAGACGTAATGGAAACGAAGGAGAAAGACTGTTCGTGAGTGCATTGTCAGCCAAGACCTCTCTGTTTTGAACTCAATTATAGTGAAGAAGGGTGATAACAATCTTCCTGGGTTGACCGACACAAAGAAACCTAGGATGAGGGGTCCAAAGAGAGCTTCTAAGATTCAGAAGCTCTTCAACCTCTTTAAGGAGGATGATGTTCGGAAGTACGTCAACACATATTGTCGCACCTTCACTACAAAATCTGGGAAGAAATGCATTAAAGCCCCTGAGATTCAGAGGCTGGTGACCCCATTGACTCTGTAGAGAAAACATCGAAGGGTTGCAAAGAAGAAGAAAATGATTGCAAAGGCAAAGTCAGAGGCAGCCGAGTACCAAAAGCTCCTTGCAACCAGGTTGAAGGAGCAGCGAGAACACCATTGTGAAGAACATGAAACTGGTAATGCTCATACATCATTCGACTGGAAACTTTATGGAACTCCCCTTGTCTCGCCATGCTCTCTCCCATGTTGAGAACTGAGAGATAAGAGCATACTGGTATTTCTGAAACTAGCATCCCAGTTGCATCATCAGACCTATCTTGTGGTATCACTGCCAGCGAGGCATCTGCAAACTTTATTGAATCAGATTTGAAGGATAAAGATGGTAACAGTTGCACCCTTGGGGACCCACTCTTGCATGGTTTGCATGCTTCTTACGACGATGGAGTTGCCTGATGTTGTTCTGATGGCAGCTAGTATCGTAGGCTTCATTGCTCTCTGTAAACCCCTCGTTGGTCTTGTGAAATGGGTGTGGGCGATGTTCTTAAGGCCTCCAAAGAATCTGAAAGAATATGGCTCGTGGGCTCTCGTCACTGGCTCCACTGATGGGATAGGCAAAGCCATGGCTTTTGAATTGGCATCAAAGGGTCTCAGCTTGGTGCTAGTGGGTCGAAACCCTTCTAAACTCAAAGCTGTGTCGAATGAGATACGGGAAAGGCATGGTGAACAAGTTGAAGTTAAAAGTATTGTCATCGACTTTGCAAAGTTCAGCGGGGAGGAGATAGCGGCATTTATAAAGGAAGGAATAGAAGGAACAGATGTTGGTGTTTTGATTAATAATGTGGGCTTGGCATACCCTTACGCTAGGTTCTTTCATGAGGTTGACTTGGAGTTGATGGGAAGTGTCATGAGAGTGAATATAGAAGGAGCAACTTGGGTCACCAGATCAGTGCTTCCAGGCATGCTTGAGAAGAAAAAAGGGGCAATTATCAACATTTGCTCGGGTTCTGTTCTGCTGCCATCTTACCCATTAGTCACCCTTTACGTTGCAGCCAAAGCGTACATGGCAATGTTGTCAAAATCTATTAATTTGGAGTACCAGCAATATGGAATCGATGTTCAGTGCCAGTTTCCATTACTTGTGGCAACAAAGATGGCATTCATAAAGAGGTCTTCCTTCTTCGTTCCATCGCCAGAGACATTCAGCAAGGCAAGCATACGGTGGTTTGGATATGAGCATGTATGCGTGCCCTATTGGCCACATTGTGTGCAGTGGTGCCTTCTACGTCTACTACCAAATGCATTATGGGATTGGTGTGTCCTGCGACACTTTCTTGGGGTGCGAAAGAGAGCACTGGTGAAAGCCTACAAGAATAATGTAGTGAATCAAAAGAACCCATGA
>GSVIVT01000601001
ATGAATCGACATATTCAAACTCCATGTCACCACCCACTTCACTATAAAACCGCTTTCTGTCTATGGCAAAGAGGCGAACTGTTTGCAGTGATGGCTGCTCCTAAGATCTCATCGCTGCTCTCTTGCTCTTTCACTTCTTCTTCTTCTTTTTCTTCTTCTTCTGCTATGGAGGAATTCGTCCCGGAGAAGAGGGATCTTTAG
>GSVIVT01000602001
TGTTGAAGAACCAATCAATCCTTCTGTTAATGTGAATTATACTCAGCATTTAATCAATGGACAATTTGTGGATGCCGCATCTGGGAAAACTTTTGAGACATTGGACCCCAGGCTGAAGGTGATGCAGAAGATGTTAATCGAGCTGTCTTGGCTGCTTGAAAGGCGTTTGATGAGGGACCATGCCCAAGGATGACTCCTTATAAGAGATCTAGGATGATCTTGCGTTTTGCTGATTTGCTTGAAAAGCACAATGATGAGATTGCAGCACTCGAAACTTGGGATAATGGGAAGCCATATGAACAAGCTGCAAAGGTTGAAGTACCATTGATGATACGTTTGATGCGGTACCATGCGGGTTGGGCAGATAAGATTCATGGTCTCACAGTTGGACCTGCATTAGCATGTGGTAACAATATCGTTCTAAAGACAGCAGAGCAGACACCATTGTCTGCCTTGTATCTATCAAAGTTATTGCATGAGGCCGGGCTTCCTCCAGATGTTCTAAATGTGGTTTCTGGTTATGGTCCAACTGCTGGTGCAGCACTTGCCAGCCATTTGGATATGGGCAAGCTTGCTTTCACTGGATCAACTGTAACTGGAAATTCTGTTCTTCAATTGGCTGCAGGGAGCAATCTTAAGCCAGTGACTTTAGAGCTTGGAGGGAAATCCCCTGTCATTGTGTGTGAGGATGCTAATGTAGATGAGGCTGTTGAGCTAGCCCACTTTGCTTTATTCTTTAATCAGTGGCAATGTTGTGCTGCTTGCTCTCGTACATTTGTACATGAAAGTATATATGATGAGTTTGTAGAGAAGGCAAAGACACGTGCTTTAAGACGTACCATTGGTAATCCATTCAAGGCAGGCATTGAGCAAGGCCCCCAGATTGATTCAGATCAATTTGAGAAGATCCTGAGATACATAAGATCTGGTGTTGAAAATGCAGGTACCCTTGAAACTGGAGGTGAGAGATTTGGCAATGAGGGCTTCTTCATTAAGCCTACAGTTTTCTCAAATGTTCAGGATGGCATGTTGATAGCACAGGACGAGATATTTGGACCAGTTCAGTCCATCCTGAAATTCAAGGACCTTGATGAGGTGATAAGAAGGGCAAACGCCGCTAGTTATGGGTTGGCCGCAGGAGTCTTTACCCAGAACTTAGACACAACCAACACCCTGACCCGTGCACTAAGGGTGGGCACAGTATGGGTTAACTGCTTTGATGTGTTTGATGCAGCGATTCCTTTTGGTGGGTACACGATGAGTGGGCATGGCAGAGAAAAGGGTATGTACAGTCTTCAAAATTACCTGCAAGTGAAGGCTGTTATTGCTTCCTTGAAGAACCCTGCGTGGTTATAAATAAATCACCCTGCTTCTTTCTTCTTACTTAAGCATTGTGAAGAACAAATACAACCCTACACTAATCTTTACTTGTAATATCATGATGTTGATGATGAAGATGATATCACAAAATTGGGTATGGTACTGCGTGGGTACCATAGAATTTTCCTAAATTATAACAGGCCTGTG
>GSVIVT01000603001
ATGGAGTTGCCTGATTTTGTCCTATTAGCAGTCAGTACCCTAGGCTTCATAACTATCTTTAAAACCCTTGTCAGTGTCGTGAAATGGGTGTGGATCATGTTCTTGAGACCACCAAGGAATCTGAAAGACTATGGCTCATGGGCTGTCGTCACCGGCTCTACCGATGGAATTGGCAAAGCCCTGGCTTTTGAGTTGGCTTCAAAGGGTCTTAACCTCGTACTAGTGGGTCGAAACCCTTTGAAACTCGAAGCTGTATTGAGGGAGGTAAGGGAGAGACATGGTCAACAGGTTGAGGTTAAAACTATTGTCATTGACCTAGATAAGGTTGAAGGAGAGGAGATAGCTAGGACTATGGAGGAAGGAATCGAGGGTTTAGATGTTGGAGTTTTGATTAATAACGCTGGCTTGTCGTATCCATATGCCAAATTCTTTCATGAGGTCGATGTAGAGTTGATGAAAAGTATTATAAAAGTGAACGTGGAAGGGGCAACCTGGATCTCAAGGGCAGTGCTTCCAGGCATGTTAAAGAAGAAAAAAGGGGCTATTGTCAACATTGGTTCGGGTTCTTCCGTCGCTGTTTCTTCCTACCCTTTACATGCCATTTATGTTGCTACCAAAGCGTACGTAGCCATGTTCTCAAAATGTATCAGCTTGGAATACCGGAAACGAGGAATTGATATCCAGTGCCAGATTCCATTACTTGTGGCAACAAAGATGACATCCATAAAGAGGCCCTCCTTCTTTGTTCCATCACCAGAGATGTTCAGCAGAGCAAGCATTAGGTGGATTGGTTATGAACATATATGTGTACCCTATTGGACACATTCTGTGCAGTGGTGCCTAACAAATGCATTGCCAGATGCATTGTTGGATTGGTGTCTCCTCTGGTACTTTCTTGGTGTACGAAGGAGAGGCCTAGTGAAGGATATGGAGGCTACTGAAAAGAAGGAGAAAAACCCATGA
>GSVIVT01000604001
AAAGGGAAAATTAATTGAAGTGGTGTGCGCCTGAGTGGAGGTTTTGGAGTGGAATTTAGGGTTTTTTGCAGAAGAAGAAAGCGATGAGTGAGGAGGAGAGAGAGGAGGGGATGAAGCCATGGGAACAGCACTCTGCTGTTATAAGCATCCCTCGCTTTGACTACAACGCACCCTCTTCGCTGCTCGATCACTCTCATTCCGGATTCCTCGTCACCTGCACCATCAAGAGGGAGAAAAGTGCCACAAAAGAAGCCATGCCTATCCTTGAAAAGTATGTTGGGTCTTTCAGTAGTTGCAGCTCAGAAAGTTTGGAAAGCTCTGATGCGAATGCAACTACCAAGAGAAGGAAAATATGCACAGAGGAAATAGATGAGGAATGTGTCAACAGTGTTGAAAACAAGACTGCTAGCAATAATTGTGGGGAAGATGGTGGTGAACTTTCAAAAGATGCCGGAGTCTCCTCTGCTAATAGAGATGCAATTGTAGAAAATGGTCATGTTCTTTCACTTGTTAAGCTGACAAGGAGTGGCTTGCTTCTCTTTGTCTTTCCTAGAAACAATTCTGTTGATACCGTTGATGTTGTATCACAAATCATTCGATCTCTGCAATCGGGAAGTGTAAAGCCACCACTTTGGTGCCATCGCATTTTCCCTATCCAAGCTACTTGTAGATTAGATGAGAAGGAACTACATGAAGTTGTTACAAAGCTTGTTGTTCAGTTTGTGAACAATGAACAGAACAAATTTGCACGACCTATTAAGTTTGCAGTAGGGTACAACAGAAGAGGGATTGAGGAGACGGAGATGAAGATTCCAAAGAGTACTCCAAGAGATTGTAATTCACATGCTTTATTAGACCGCAAAAAGTGCTTCAGTGTTGTGGCTACTGCAGTTAAAGGTGCTGTATCAGACTCAGTGGTGGACCTCAAATCTCCAGAGCTTTCTGTACTTGTTGAGTTGCTACCGCTTTCTCGGGTACCAAATGGGTCGATGGTGGTAGCTGTCTCAGTTCTTCCCCAAAATCTTATTACTACTAAGCCACGTCTCTGCATTAAGGCACTGCTTTCTGACACCAAAGTGGGGAATAGAAAGAGTTAGTAGTTCCTGTATTTCAAGAA
>GSVIVT01000606001
ATGGGGAGCTGCGGTAGGAATGGAGCCGTAAGGCAGTATATCAGATCAAAGGTGCCGCGTTTGAGGTGGACTCCTGAGCTTCATCACTGTTTTGTTCATGCCATTGAGAGGCTTGGAGGTCAAGACAAGGCTACTCCTAAGCTGGTGCTTCAGTTAATGGATGTGAGAGGACTCACCATTTCACATGTGAAGAGTCATCTCCAGATGTATAGAAGTATGAAGAGTGATATTGGCAGACAAGATAGGAGTTCCACCCAACAAAGAAAGCAATCTTTTGAGGATCATGATGGGTGTGTGGATGAAGAAACTGGCGATGTTGGTTTTCACCCACCTTTAAAATCCATTGAAGAATCGGATTCTCAGTTTATCTACAGTCCACTCCGTGCCAAAAGAGCTCGAATCGAGACGATGAGTTCCATCTCAGAGAACCTGCAATGCAGCCAAAGAATATGTGAGACAGTCGCAACTCCGTACAGTTTTGATGATTATCTGGCTGAGAAAAGGGGAATAAAGGAGGGTGGTGGTTTCAGGTGGCAGACCCAGGCTCCCTCCCCAGCCTTCCCTCTGCCCCACGATCTTTACAACCTCAATCCTTTCGGATATGCTGCGGAAGAATCTGATTTCCTCAAGATTGCCAAGCTAGAAGATCAAAAGCATGCTGTAGCCCAAATGAATAAAAATGAGGATAACGAAAGGAGACCGGCGGATGGTGAGGAAGCTGGTGGCTGTGGGTTATCGTTGTCGCTCTCGTTGCATCATCCCTCCACGCAGAGAAGTAATGCTTCTTCGACGAGCGAGATCAGTGAGGCATTCTCATCATACCCTAGGTCTAACTTCAAAGACAGCTTTGGATCTTATTCAGAAGAACGCAGTATTAATTTAGACCTATCCATAGCTCTCTGTGGCATTTAATGTCACTGTAAATTTTCAATTCTAGTGAAATTCATCTTCCTTTTGATCTTTCCACATTCTTTTTCTTCTTTCATTTCCTTCTCTTTTTTTTTTTTGTTTAAATCTTTAGCCATTGTTATATGCTTTAGCTTTTGTAATCGATCTTCGGGTTTTGATGAAA
>chr1.818.1
CTCCCTCCCCAGCCTTCCCTCTGCCCCACGATCTTTACAACCTCAATCCTTTCGGATATGCTGCGGAAGAATCTGATTTCCTCAAGATTGCCAAGCTAGAAGATCAAAAGCATGCTGTAGCCCAAATGAATAAAAATGAGGATAACGAAAGGAGACCGGCGGATGGTGAGGAAGCTGGTGGCTGTGGGTTATCGTTGTCGCTCTCGTTGCATCATCCCTCCACGCAGAGAAGTAATGCTTCTTCGACGAGCGAGATCAGTGAGGCATTCTCATCATACCCTAGGTCTAACTTCAAAGACAGCTTTGGATCTTATTCAGAAGAACGCAGTATTAATTTAGACCTATCCATAGCTCTCTGTGGCATTTAATGTCACTGTAAATTTTCAATTCTAGTGAAATTCATCTTCCTTTTGATCTTTCCACATTCTTTTTCTTCTTTCATTTCCTTCTCTTTTTTTTTTTTGTTTAAATCTTTAGCCATTGTTATATGCTTTAGCTTTTGTAATCGATCTTCGGGTTTTGATGAAATATGACTTTGTGAGC
>GSVIVT01000609001
GACATCAGGTCACCAAGCAACCAAGAGTTCAGCGATTGGCAGCGCAAGGAGAAGGGAAACGTCAATTCCAATTCGCCACCCAGTAGAAAAGGACACACCGATAGAATTGTGAATCCATGGAGGTGGAAGGATCGTCGAAGAAGATGATAGCAACACAGGAAGAAATGGTGGAGGCTAAGGTTCCTCTGGGGTACAGAGACCAGTGTGCGCACCTCTTGATCCCTCTCAACAAGTGCAGGCACGCCGAGTTCTACCTTCCATGGAACTCAAGCAGTCCCAGAAACAGCCCATTCCTCTCATTCCCAAAACCGCCAATGCTTAGAATTTTTCGATCTTTTGGAAGCTTGGAATTGATGGGATGGGTGGACGCTTTGATGTTTGTTTCTGCTATTGGTGGGATACATTTAGGAGTGTTTCAGGAGATGACTGTAACAGACTCCAAATATTTTCTTCTCTAATCTCTATCACTTGTTTGACCGTGTTTCAAGCGGTGGAATAAGAATAAAATTCCTCATGAAGATTGATTTTATCCAAGATAAAATATCATGTTTCTTCTACCTCTTCAACACCCTCCAAAATCTATTGTGAAGAAATTAAAGAATATAGGGCTTTTTTTTTTCTTTTCT
>chr1.816.1
AACCAAGAGTTCAGCGATTGGCAGCGCAAGGAGAAGGGAAACGTCAATTCCAATTCGCCACCCAGTAGAAAAGGACACACCGATAGAATTGTGAATCCATGGAGGTGGAAGGATCGTCGAAGAAGATGATAGCAACACAGGAAGAAATGGTGGAGGCTAAGGTTCCTCTGGGGTACAGAGACCAGTGTGCGCACCTCTTGATCCCTCTCAACAAGTGCAGGCACGCCGAGTTCTACCTTCCATGGAAGTGCGAGGCCGAGCGCCACGTCTACGAGAAGTGTGAGTACGAGCTCGTTATGGAGAGGATGCTTAAGATGCAAAAGATCCAAGAAGAAGAAGCCAAGCTCAAGCAGTCCCAGAAACAGCCCATTCCTCTCATTCCCAAAACCGCCAATGCTTAGAATTTTTCGATCTTTTGGTTTGTTCTTTTCATCCTTACTCTTGCTTTTAAATTAAACCTTGGGTTTCTCCTTGAAATTTGGATCGTTTCTGTTTTCTAGGGTTTATTAATTACTGGGTGTCTGCACAAATCGAGCCTCTGTGGTTGAAATTTTTCTGGGTTTGTGCTGGTCGGTTTTTGTTCAAGGGCGTAATCCAGGGTTGGTCAATGAGAATGTAGGGGTTTTTTATGATTGATTGTTATTTGAGGTTCTATTGTCTAATAGTGTCATGCACAATCTAGATTCTGTTTATGAAATTTACGGTTTTTGTTAGTGGGTGCTTGTCCTTTGTAGCAATCTCCTTTGAAGTAGTTAAAAAATCTAGGGCTATGCAATTGGTACCGTCAAACATTTTCTTTTTCCTCGTATCATATTTTCTTGAGAATTGGGCGAAGAGAAGTAATTCGTCTTGTAGGTTTGCATTCTGGAAGTGGAATGCATGTTTTAATTATCTGTTGGCAAGCACATGAATCGCTTGATGATGTGATTGTTTGAAAATCTTGCCCTTGATTTTGTGATTACCATTTCTGTAGTTGTCTAAGAGATTTTTGTTTTTATCTTGGTATGATATGGAGGTTTCCAATGACAGGGATCTTATTGGCCGGTTGATTAATTTGAAATTTAAATGTTTTCTGTGTCATGTCTGTTGTTAAAAATGGTAGTCATAGAAGATCCATGTAATTATTACCACAGAGGGTTTGTGATTGAGATTGAGCTTCAGTTCTATTCATGCAAATGTAGTTACAGTTCTGATCTGATCTTGTATTGCCCACATAAAGTGACAAATTTCATCTTAAATTGATATTACCGTAAAGAATTCTTGCGCATACACCCTGCAAACTCTCTTCCCCTTAGGCTTCTCAGAGGTTTGATAATCATGTAATGCTGGGGACATGTAAAAGTTATAGGTCAGCTAGGATCAATTTCCCTGTGAGATTACTCACACTAAAAGTCCAGCATGTTCTAGGGATGGAAAAGAAACAAAGCTTCATGACAATCATGTAATGGTCCAATCAAGGAGGATCATCTTTTCTTGCCTTGTATCTAGGTTGCAAGAGTTCATGTTTGTGTTTAGATTTTAATCAAGGAAATGCACAAGGATATTGACAAAAGTAAATTGAATAAGATTTGATTCCACCACTAAAAATTATCTTAGACCTTTTCCATATAGCTATTGACAACAACGGTGCAACCAATGAACCATTGGTATTTCTTTTTGTGCCCTGTATCTAGGTTGCAAGAGTTTGTGTTTGTATTTAGATTTTAATCAAGGAAATGCACAAGGATGTAGACAGATAAATAGAATAAGATTGATTCCACCACTAAAAGATATGGTAGACCTTGTCCATATAGCTCTTGATTACTAGCTTCTTTATTGTTGTATCCTTCATGTTGTGAGAAAAGGATTCCCCCAAGGTTGTACATAGAAAAGGCATCATGGCTATTGGATTGTTTAACAGCACTGAAGTTCCTATTATTCAATGTTTTGTTTTTAAAATTCTTCATTTATTTGTTTTGGAGAGTTCCTATTAACTTATGAAACTATAAAATGATTGGATAATGTGCCTTTATTGACTTCTTTATGTTACAAAAATCTAGCATGTAATATAATGAGAAAATATTTGACGATCACACACACTTTTCTCCACTTAGGGTGAGACAGACCCTTTAGATTGACCTGTATTACAAAGATTTTGGAATAAATGATTTTCGACCTTTAGATGAGTTCAAAAAGATGATCATAGCTTTAAGATTCCTTGTGTCCCTTTTGGCAAGAATTTTTGCAATGTTAAAGCACTCCACAAAAGGGTTTGAGAGTGGATCCAGTTACACAATATAACATTGAAAGGCGGATTAGATTTGGGGCTTTTGAAAGTCTGAAATGTATGGAGTTGGCCCTAAAAGATCACCCCTTCAAATCTCTGCCCAGTTGGTCTAGGGGAGTGGTAGAGATAATTTTTTTATTTAAAATTTATTGATAGTTTTGGTATGGGTCAGGTTGTGTTGGCTGTTTGCATTCTTTCTTTTCTTGTCTTTTGTTTGCTGTGCAGTTTGTATATGTTGAGTATTTTCTCCTTCTTAGGTAGTTAATTTGCATATC
>chr1.816.2
GATCCGGGTCCCAATACCCAACCCTAGCTCCAACCTGAGTGGAAACTGAAAAGCCCTCTGACATCAGGTCACCAAGCAACCAAGAGTTCAGCGATTGGCAGCGCAAGGAGAAGGGAAACGTCAATTCCAATTCGCCACCCAGTAGAAAAGGACACACCGATAGAATTGTGAATCCATGGAGGTGGAAGGATCGTCGAAGAAGATGATAGCAACACAGGAAGAAATGGTGGAGGCTAAGGTTCCTCTGGGGTACAGAGACCAGTGTGCGCACCTCTTGATCCCTCTCAACAAGTGCAGGCACGCCGAGTTCTACCTTCCATGGAAGTGCGAGGCCGAGCGCCACGTCTACGAGAAGTGTGAGTACGAGCTCGTTATGGAGAGGATGCTTAAGATGCAAAAGATCCAAGAAGAAGAAGCCAAGCTCAAGCAGTCCCAGAAACAGCCCATTCCTCTCATTCCCAAAACCGCCAATGCTTAGAATTTTTCGATCTTTTGGAAGCTTGGAATTGATGGGATGGGTGGACGCTTTGATGTTTGTTTCTGCTATTGGTGGGATACATTTAGGAGTGTTTCAGGAGATGACTGTAACAGACTCCAAATATTTTCTTCTCTAATCTCTATCACTTGTTTGACCGTGTTTCAAGCGGTGGAATAAGAATAAAATTCCTCATGAAGATTGATTTTATCCAAGATAAAATATCATGTTTCTTCTACCTCTTCAACACCCTCCAAAATCTATTGTGAAGAAATTAAAGAATATAGGGCTTTTTTTTTTCTTTTCTTTT
>GSVIVT01000904001
GAAGTGTGTGAATTCATGGGTTTTTCTCCTAGTAAATGATGGGGGGTTTGAGTAAAGAAGAGGATCAATTCTTTGATACTCGGGAGGACATAACTTCGGTGTCTGATTCTGGCTCGGATTGCCAGGAGAATCTAGATTCTGAGTGGAGGGGCACTGATTTTGTATGTGGTAGTTTCGGGTGTGAGATTTGGATTAAGAACCCAGAAAGCATTCGGGAAAAGACGTACTAAGTTCCTAAAATGGATGGGATTGGGGGTGGTTCATGTGGTGTGTGAAGTCCCTGAAGAATTGGTTTTTGCGGAATTGAAGGGCGAGATTGATAGAGTCATAGGAAACAGTGGGGCTGTTCTAGGAATGTCGAGTTCTGATGATGGGTTTTCATCGAGTCAGCCTTCTATGTGTTGGCCAAATGATGCTCAAGATTTCTTGGGTGGATCGTTGGAGGAGGATTTTTTCTGTAGAATTAGGAGTCTCGATGATGGATGAGAGAATAAGCGGGTTAAATCTGAATGGAAGAAAGATGAGAACATGGCTGGGGAATGGAACTACACCTCGGGTAAGTGGCATGGAGACCCGAATGATAAAGGTATCCAAACAAATGAGGACTACAGATTCTATGCTGTATCAGTTGAGTTCCTTGAATTCAACAACAAAGATAAGACTTTAGTTTTCCAATTTACTGTTAAACATGAACGGAAGTTTGACTGTGGTGGTGGATACATGAAGTTGCTCAGTGGTGAGGTTGAATAAAAGAAATTTGGTGGAGATACCCCATGCTTTGTGG
>GSVIVT01000906001
ACCCTAATCTCTCCCTCTCCCTTTCTCTCTCCTCTCTCCACTCTCCACTCTCCTCTCGCGCTCTCTCTCTCTCTTCTGCAACTCCTCCATTGAGGAAGAGAAAGGAGAAGACACATTCTTTTTTTGAAAGAAAATAAGAAAAATAAGGTGAAAATGGGAAAATTATTGTATGATTCGTCGGGAGGAGGTGAGTCGTTTAAAACTCCACCTCCGACCGGTCATTGGAGAGATCCGCAGGTGACTTCGGTCGATAGTATCGAGGTTGTCGATGTGGTGGACCAGGTCACATGGGAGAACGTAAGCGGCCTACAGGACCAGCAGAGAAGGCATCTACAGAGAATCCACCAGAAGGGCGTGCTGTGGAAGCACCCGGACGGTGAGTCGTCGCCGGCGGCGGCGAAATCGGTGGTATTCCGGCTGTCTCACGGCGGAGATGTGGATCCTGATGGGAACTGCCTCTTCACTGCGTCTAAGAAGGCGATGAGGTGCGAGATCGATGCCCGGGAACTCCGGCGGCGGACTGTGAAACGATTCTTGGAAGATCTCGGATCGTTAAGCAGCGTGGAGAGAGAAAGTGCCAACGATGCGATTAAGCACATGTATTCGCCTGATCTAAGGTCTGGTTGGGGAATCCATGTGATTCAGGAGGTGAAGTTGTTGGCGAGGAAGGAGGACCGGGAGGGTTTGGATGCTGCCGTTGGCGAACTGCTTGATCTTGGAATGCAGAGAGAAATGGCAGCAGAGTCTATTTACAAGGAGAGATGTATTGCTGTGGATGACGGCTCGAGTTGGGCCAAATACATGTCTATCTCTGGTTCTCCTGATGATGAATATGACATCATCTCTTTGCAATATACTGAGGAGGGTTTATTGACTGTAGATGAGAATAGAGAAGGTCATGCTGCCGCTTTTGGAGATGATATAGCCATTGAATGTCTTGCCACAGAGTTCAAGCGAGAGATATTTGTTGTGCAAGCACATGGATCAGATGCAATGGTTGATGAGGAAAATTGTGTTTTCTTCTTACCACATCGTCCGAGAGGTCGAATTTGTGAACCTCCCTTCTTTCTTTTCATGAAAGGAACAGGCTGGAGTGGTGCTGGAGCGGATCACTATGAGCCCCTGATTGCTCATCCTTCTTCAGCCGTATCCCAGGAGAAAGTTGCTTGGGTACTCTGAAGCTATGGGTTTTGCAGTTTGGTGACTATTTCCCCCCCGTGTCTGGCATGCAATCCAGTTTTTGGAGACGAAGAGAATTTCGTGGCACTGCACTCCATTTTTCTGTTAACAATATCTAGATTAGGTGACTTCAGTCTAACTTGCAGGTTTCTGTGCCTGCCTTTGAGCAACCCTTGAAGTTTTTGTATTTGCAATGGTTTTTTACCGGCTTCTGCTGTTGTCTTTGTTGAGTTTCTTGACATTTTGTCCGAGTTGGAATAGTATACCATTTGTTGTATCTTTTGCTAGATCTTGTCCGAGCTGGAATAGCATACCATTCGTTGTATCTTGTGCTAGATTTTGTCCGAACTGGAATTGTTTATACCATTTGTTGAACAAAATTTCTGTTATTCATTTTTACAA
>chr1.527.1
TGGATCCTGATGGGAACTGCCTCTTCACTGCGTCTAAGAAGGCGATGAGGTGCGAGATCGATGCCCGGGAACTCCGGCGGCGGACTGTGAAACGATTCTTGGAAGATCTCGGATCGTTAAGCAGCGTGGAGAGAGAAAGTGCCAACGATGCGATTAAGCACATGTATTCGCCTGATCTAAGGTCTGGTTGGGGAATCCATGTGATTCAGGAGGTGAAGTTGTTGGCGAGGAAGGAGGACCGGGAGGGTTTGGATGCTGCCGTTGGCGAACTGCTTGATCTTGGAATGCAGAGGTAATTTTCTTGCTTTTTCATCGATCTAGTTGGTTTCTGGGAGACGAAAGGCTCTGTTAGGTTTGTGGAAAAAGGCTCTCTTTCTTGAGCATTTTCCCCTTGGTTTGGTTGTTGGGACTTGGAAGAAGAAAAGAATGGGAAATGATCTAAACGTTCTCTTTCATGGGCTCTTCTCCTTTCATTTCTTTTCTTTTACTTTCCCCCTTTTCTCAGTAACCAAACTGAGGGTCAAGGCATCTGGTTGTTACTCTAAACGCATGTTTGTTTCTTCTGAATCTTTAATGAACCTTGCTTTAGAAATGTAAATGTATGTTAAAGAAAATTCTGATGTATGAATAAAAGCATAAACTGATGATGAATTTGGCCGGTTGTTGTAACATTAAGTTCTATCAATTTGTTTTCTGAAGTTTTATCATTTTACTTTTCATGATTGAAGAGAAATGGCAGCAGAGTCTATTTACAAGGAGAGATGTATTGCTGTGGATGACGGCTCGAGTTGGGCCAAATACATGTCTATCTCTGGTTCTCCTGATGATGAATATGACATCATCTCTTTGCAATATACTGAGGAGGGTTTATTGACTGTAGATGAGAATAGAGAAGGTCATGCTGCCGCTTTTGGAGATGATATAGCCATTGAATGTCTTGCCACAGAGTTCAAGCGAGAGATATTTGTTGTAAGAAGACATTGGTCCCTTAGTTCGTTTCTATTTTCCTTGGTTCTTTCCATATGCCCAGTTGCTTGGAATTCTGACTTTTTAATGCCTGTTTCTTATGCCTTTTCCTCATCTCAAATCTTTTCTTATTCAGTTAAGTCCATTAGTGTAAAATTAATGAAATTAAAAATGAAAAAGAAAGAGACCCATAACAATTACATCAGATTTTTTTTTTTGTGCCTGAATGTATTCAAAATGATTGGATGTGTGTTTAATTGGTATGTCACAACATATGTATTTTTGTACCTTTTACTGTAGGATGTTACTTTGGTGATTTGATTTCAGCAAACAATCATGATTTACGCCATTAAAGATGAATTTGCAGAAATGTGAATACAATCAATATCTGTTGTCTGATTATTACTTAAATTTTATTGTATGAAAGGTGTTCCAATTGATGATATTGTATACATATATATTCAGATTACAGTTTTTACAATTTTAAGCCTCCGTAAGAGCATTATACCCCATTTTTTCATACCAGCATTTAAATTTTTTGTTTTCATGGTGCTTCTGTTTTAATTTTTCAATTGTTTCTTTTGGACTGATGGTGCTATTGGTTATTAATAGCATATAGTATTTAATTGTTGCAGATTGCCACTAAAAGTGTTTGTTACCTGGGAAAACTTTAGTCATGCATACTACTTAAACATCAATTCCCAAGACAATCTAATTGAGCAAGAGATTAATAAATGTGGACATCTTAACCATGTAAGGGAAATGGAGAATCTGTCAAATGCGCTTGATAGGTTTGCCCTGTTGTTTAGTTGGATTAGATGCCCATAGATACTCTAATTCACTATCCTTCCCTATATAATGATTTAAGTAAATAAATTAAAGAAGTCTGACTAAAATTAATTTTCTACTCTTTGCACAATAATATTTTTCATTTGAAGCAAAGTATTTTTTTTTGTTTAACTTCTTGGATATTTACAAGTAAATTATTTATTTTTGAGCTTCTTTGTCTCGATCCCATGTTGTACAGGTGCAAGCACATGGATCAGATGCAATGGTTGATGAGGAAAATTGTGTTTTCTTCTTACCACATCGTCCGAGAGGTCGAATTTGTGAACCTCCCTTCTTTCTTTTCATGAAAGGAACAGGTAAGAAATCTTTTTCATTATTGGATTTTACCATTGTTCCTCATGATGGAAATTGGATGCCAAGCTTGGCATGCGTTTCATTACCTGTGGAGTGCTGAAATAGTTTTACATTTGGTCCATCAGATCAGCAATAGAGGAATGCTTGTTAGTCATCACTAGGCGAATCTGTTTGTTCTTCTATTATCTTCAGTTTTGCTGTTTTCTTTATTAGTGCTAGATTTTGGGTTTTGAAGATCTTCTAATCATGCAGGCTGGAGTGGTGCTGGAGCGGATCACTATGAGCCCCTGATTGCTCATCCTTCTTCAGCCGTATCCCAGGAGAAAGTTGCTTGGGTACTCTGAAGCTATGGGTTTTGCAGTTTGGTGACTATTTCCCCCCCGTGTCTGGCATGCAATCCAGTTTTTGGAGACGAAGAGAATTTCGTGGCACTGCACTCCATTTTTCTGTTAACAATATCTAGATTAGGTGACTTCAGTCTAACTTGCAGGTTTCTGTGCCTGCCTTTGAGCAACCCTTGAAGTTTTTGTATTTGCAATGGTTTTTTACCGGCTTCTGCTGTTGTCTTTGTTGAGTTTCTTGACATTTTGTCCGAGTTGGAATAGTATACCATTTGTTGTATCTTTT
>chr1.527.2
GAGAAGACACATTCTTTTTTTGAAAGAAAATAAGAAAAATAAGGTGAAAATGGGAAAATTATTGTATGATTCGTCGGGAGGAGGTGAGTCGTTTAAAACTCCACCTCCGACCGGTCATTGGAGAGATCCGCAGGTGACTTCGGTCGATAGTATCGAGGTTGTCGATGTGGTGGACCAGGTCACATGGGAGAACGTAAGCGGCCTACAGGACCAGCAGAGAAGGCATCTACAGAGAATCCACCAGAAGGGCGTGCTGTGGAAGCACCCGGACGGTGAGTCGTCGCCGGCGGCGGCGAAATCGGTGGTATTCCGGCTGTCTCACGGCGGAGATGTGGATCCTGATGGGAACTGCCTCTTCACTGCGTCTAAGAAGGCGATGAGGTGCGAGATCGATGCCCGGGAACTCCGGCGGCGGACTGTGAAACGATTCTTGGAAGATCTCGGATCGTTAAGCAGCGTGGAGAGAGAAAGTGCCAACGATGCGATTAAGCACATGTATTCGCCTGATCTAAGGTCTGGTTGGGGAATCCATGTGATTCAGGAGGTGAAGTTGTTGGCGAGGAAGGAGGACCGGGAGGGTTTGGATGCTGCCGTTGGCGAACTGCTTGATCTTGGAATGCAGAGAGAAATGGCAGCAGAGTCTATTT
>GSVIVT01000907001
TGAAAATGAGAAAAAAGGCACAACAGGGGATCCAAAAAGTGGAGATAAGAAGCAAGAAGAGTCAAAGGAAGATATCATTTTGAAGGTTTACATGCACTGTGAAGGATGTGCAAACAAGGTTTTGAAAAGCCTGAGAGGTTTTGATGGAGTTGAAGAAGTTGAGACAGATCGTAAGAATCATAAAGTGATAGTGAAGGGAGAAAAGGCTGATCCATTGAAGGTTTTGGAGAGGGTTAAGAAGAAATGTGGGAAAAATGTAGAGCTTCTCTCCCCCATTCCCAAAGCCAAAGAGCCTCAAGAGAATAAGAAAGAAGCGAAAGAAGAGCCTAGAGTGATGATTGTGGTGCTTAAGGTGTATATGCACTGTGAGAATTGTGCGGTAGAAATCAAGAAAGCTATATTGAAAATGAAAGGAGTTCGAACAGTGGAGCCAGATACAAAAAACTCGACTGTGACAGTGAAAGGAGTGTTTGATCCACCAAAGCTGATTGATCATCTCCATAATCGAGCAGGAAAACATGCAGTAATCTTAAAGCAAAATGAAGAGAAGAAGCAGAAGAAACAAGAAGTGAAGGAGATGAGGGAGACCGACAAGAAAAGTGATATAAAAGAGGGAATCGAAGAGCAGTGGGGAAATGAAATTGATTCCGACTTTTTCTATTATAATTCTCAATATCCTTATCAACATTTATACCCTTATCAATTTTTTAGTGAGGAAAATACTAATGCTTGTTCGATATTACTACTTAATATTCAATTCAAAAGGCCTTATTTAGTTTCACAAGCCTTTGTCATTTTCAATAAACTAAGTAGGGCTGAGGCCTCTTGTGAATCTATAAATTTGAGGAGCATGCCGCAACAAAAAGGATGGACCCATATGCATTTCATTCTAATTGGAAGGGGAAAAAGAAAAAAAATACCCCTCATCATGGTGAACCTCACCTTGTGGTTGGGATGA
>GSVIVT01000913001
TCTCACATGGGCAAAGGACGCACAACCTTTCGGAAATCCCAAAGGGCCTAAGCCCCCTCGATGATTCCGAAGTCTAAAGACTCGGCCTCCTTCTCTTTTCTTCTTCAACCATCACCCCCCAACTCTCTCCAACGCAGCCCTCCTTTTTCTTTTTGAGAAAAGACCCATGTCGACCCTTTCTTCTTCTCACTGTAGTGCTTCATATTCTTCAACCTCCAATGCCCGTCGTCAACGCTCAACAAAGCTCTCTTCGATTCCTAAGCGGTTTGTTCCTGTGAAATCAGCCAGAAACTCCTACCAGAATGTGGTTCTTTTGCAAGATGGTGCAGTATCATCCACAATGGCCCCTATTGAAAATGATTCCACTTTGAAGAAATTGAAAGATGGGTTGTTATCAGCCACATCTTCAGAGGAATGTGAAGATGTGGTGGGCTTTGATGGTAATGACAAGAACTCAACTGTCAGCATTACTGTGGTTGGAGCCTCTGGAGACCTGGCCAAAAAGAAGATATTTCCTGCACTTTTCGCACTTTTTTATGAGGATTGCCTACCTGAGCACTTTACCGTGTTTGGTTATGCTCGGAGTAAGATGACTGATGCAGAACTTAGAAACATGGTTAGCAAGACACTTACTTGCAGAATTGATAAGAGGGAGAACTGTGGTGAAAAGATGGAGCAATTCCTTAAAAGATGTTTTTACCATTCTGGTCAGTATGATTCTGAGGACAACTTTACAGAGCTGGACAAGAAGCTGAAGGAACACGAGGCTGGAAGGGTCTCCAATCGCCTGTTCTATTTATCAATCCCACCGAATATTTTCATAGATGCTGTAAAATGTGCAAGCTTGTCAGCTTCCTCTGCTAATGGCTGGACGAGGGTCATTGTTGAGAAACCTTTTGGACGGGATTCAGAATCATCAGCTGCTTTGACAAATGGCCTCAAGCAGTACTTAGCAGAGGATCAAATTTTCAGGATAGACCACTATCTTGGGAAGGAGCTGGTGGAAAACTTATCTGTTCTCCGATTCTCCAACCTCATTTTTGAACCTTTGTGGTCAAGGCAATATATAAGGAATGTGCAGTTTATATTCTCTGAAGATTTTGGCACGGAAGGACGTGGGGGGTACTTTGACAATTATGGGATAATAAGGGACATAATGCAGAATCATCTGCTTCAAATACTCGCCCTCTTTGCAATGGAAACCCCTGTCAGTTTGGATGCAGAAGATATCAGAAATGAGAAGGTTAAAGTTCTTCGCTCAATGAGGCCTCTACAACTTGAGGATGTGGTTATAGGGCAGTACAAGAGCCATACAAAAGGAGGTGTTACATACCCAGCCTACACTGATGACAAGACTGTGCCCAAAGACAGCCTAACCCCAACATTTGCTGCTGCTGCCCTCTTTATAGATAATGCCAGATGGGATGGGGTTCCATTTCTAATGAAAGCTGGTAAAGCATTGCATACTAAGGGGGCTGAGATAAGGGTACAGTTTAGGCATGTGCCTGGTAACTTATATAACCGGAATTTTGGGACAGATCTTGATAGAGCAACAAATGAGCTTGTCATAAGAGTGCAGCCTGATGAAGCTATTTATTTGAAAATCAACAACAAAGTCCCTGGTTTGGGAATGAGATTGGACCGTAGTAATCTAAATCTTCACTATGCAGCCAGGTACTCAAAGGAGATTCCAGATGCATATGAGAGGCTTCTACTAGATGCCATAGAAGGCGAAAGGAGACTATTTATAAGGAGTGATGAACTTGATGCCGCATGGGCACTCTTCACACCTCTATTGAAAGAGCTGGAAGAGAAGAAGATTATTCCCGAGTACTATCCCCATGGGAGCCGAGGTCCGGTTGGGGCTCACTATCTTGCAGCCAGATACAATGTCCGGTGGGGCGATCTCAGCATAGAGCAATAAACCATACAGTGATTCACTGATTCTGTCAGGATCCCAGTGTTGGGGAAGCCCAAAGCTTCTCGATTCTCAGTTGTTTATGGGGTGTAGCTACTTCGTCTTAGCCATCGACGAGTTGGAGTCCCCATTCTTCCATGGAAAGAAAATATACAGAGCTGAAAACCAGTCCGACTGTTGTAATGAAAACAGAGCCCAAAATCAACAATGAACAGCTGGGTCGTCCTTCAATTTTTATAATGATGATTCTTTCCTTTCTCTATTTTGGATTCGTGGTCTCACTTTTAGTTTTTGTTGAAACATCAAATTGATAAGATTGTCATTGCAAGCAGGTTATTTGAGC
>GSVIVT01000914001
TTGATCCTCAACCCAATAAAATTTAACCCAAACTCTATCTGTCTCTCTCTCCATAGCCATGGACTTGAACTATCTGATTCACAAATCAATGAGTTTAGTCATCATCCCTCTAGTTTTGGTCTCTCTATGTTGGATCTTACCTCTTCTCTTCCTTTTCAGGCTCATCTTTTCCTTCTTCCAATTCTTCTCCCAAGAGAACATGGCGGGAAAAGTCGTCCTCATCACAGGCGCCTCCTCAGGAATCGGAGAGCAAATGGCTTACGAATATGCAAAGAAAGGAGCTTGTTTAGTGATAGTTGCGAGAAGGAAGAAGAAGCTAGAGGAGGTGGCAGCACAGGCTCGGGAGCTCGGCTCCCCTGATGTTGTTGTTGTTTGCGGTGATGTTTCTAATATCAATGAATGCAAGCAATTTATTGATGAAGCTATCCACCACTTTGGTAGATTGGATCATCTGGTGAATAATGCTGGAGTTACTGGCGGCTACCCATTTGAAGAGATCACAGATATTACAAAATTTGCACTTCTAATGGATGTGAATTTCTGGGGCACTGTTTATCCAACTTATTTTGCAATTCCTCACCTCAGGAAGACCAAGGGCAAGATTTTTGTTAACTCATCTTCTTGTGCATTTCTGCAGCCACCAAGATTGAGTTTCTACAGTGCAAGTAAAGCAGCATTAATAGGCTTCTTTGAGGCACTGAGAATTGAGCTGGCTCCTTCAGTCACCATAACAATTGCCACTCTTGGTATAATAGATTCCGAGATGTCCCGGGGAAAAATCTTATCCAAGGATGGAGAACTCATACTATCCCCAGAAAACAGCAAAGGTGTTTTTGAGGGATTCCCAGTGATGAACACTGAGCCAGCTACTAAGTCCATTGTCGATAGTATCTGCCGAGGAGAAAGGTATGTGACTGAGCCACAATGGTACGGAGCGATCCATCTGCTCAAAGATTTATGCCCAGAAATGGTGGAATGGTACTATAGCATCATGTACTTTAAGAAGAAATCGAGCCTATTTGCAGAAAAAGCAGACTGAGAATGCATTTGACAATGTTTCTAATGGGTCTTAAGTCCAGTGTTGTTTCAATTTAGCAAGGTGTGCTCAGTGCTAAACTTCCTTTTGTGTCATGGATGTAGCTTTTAAGTATTGTCTGCTGTGTGTTTCCAAAACATGTTCTGTATGTTCTTTAGATCTATTCCTTCTGAAAATCAAGAGAATAAATGGTTGAGTACTATCA
>GSVIVT01000915001
ATGTATCAAGTTTATTCAAATCAAGAAAACCTACCTATATCGTCGTATCATCGTAACTTGTACTTGCCATCTCTAAAAGGTTTAGCCTGCGCCCCTCAAATCACTCTCTCATCAGCCATGGAACTCGACCATCTTCTTCACAAGGCCATCAACTTGGTGCTGACGCCTTTAGTTTTCGCCATTATATGTCTCATCCTACCCTTTCTCATCATTTTCCGACTGGTTGTTTCCATCTCCAGTCGCTTCTCCAGCGAGAACATGGCCAGAAAAGTTGTCCTCATCACCGGTGCTTCATCGGGAATCGGAGAGCATATGGCTTATGAATATGCGAAAATGGGAGCGTGTCTAGCGCTAGTTGCGAGAAGGAAGGAGAAGCTGGAAGCGGTTGCAGCCAGGGCTCGTGGCCTCGGCTCTCCTGATGTTCTTGCGCTTCGTGCCGATGTATCAAATGTTAATGACTGCAAGCGATCTATTGATGATACTATCAACCACTTTGGTAAACTGAATCATTTGGTGAACAATGCCGGGATTGGAAGTGTCTGTGCACTTGAAGAGATCACCGATATTACCAACTCAGGATCTTTGATGGATGTGAACTACTGGGGTTCTGTTTATCCAACTTACTTTGCAATTCCTCACCTGAGAAAGACTAAGGGCAAGATTGTTGTCAACTCATCTACTAGTGCCCTTGTGCAGCCTCCATCAATGAGCTTCTATACTTCGAGCAAAGCGGCGGTGATAGGCTTCTTTGAGTCCTTGAGAGGTGAATTAGATCCTGAGGTGACAGTATCGATAGTAACTCTCGGCTTTGTAGAGAGTGAGATGACCGAAGGGAAGCTCGTATCCGGGAATGGAGAAGTCATAGTAGCACCAAACCTGATAAAAGCTATTAGTCCTACAGGTCTGCCGAAAATGAGAGCGGGTCTAGCTGCAAAGGTGATTGTAGATGCCATATGCCGTGGAGAAAGATATGTGACTGAGCCAAAGTGGTATAGGATGCTTACGTTATTCAAATACTTATGCCCTGAAGTGATTGAATGGCATTTCCGCCAGACCAAATTTGGGAAGGTGAAAGAAGCTCCCTCCAACCATATTCCCTCTAAAGCCGACTAGGCTAGAAGTGGCGTCATTGAATTGAAAATAATGAAGGCATTTCAGACTCTCAGTCCACTTTGGCCCACAGTTGTTTCATTGTAAACATGCATGGTAACAATGGTCTAAGGTATCAAGGCATTCATGCTGATGAAATTTGAGTGTGGATCACCACATAACATGACTAAATTACCTTC
>chr1.1101.1
ACTCTCTCATCAGCCATGGAACTCGACCATCTTCTTCACAAGGCCATCAACTTGGTGCTGACGCCTTTAGTTTTCGCCATTATATGTCTCATCCTACCCTTTCTCATCATTTTCCGACTGGTTGTTTCCATCTCCAGTCGCTTCTCCAGCGAGAACATGGCCAGAAAAGTTGTCCTCATCACCGGTGCTTCATCGGGAATCGGAGAGCATATGGCTTATGAATATGCGAAAATGGGAGCGTGTCTAGCGCTAGTTGCGAGAAGGAAGGAGAAGCTGGAAGCGGTTGCAGCCAGGGCTCGTGGCCTCGGCTCTCCTGATGTTCTTGCGCTTCGTGCCGATGTATCAAATGTTAATGACTGCAAGCGATCTATTGATGATACTATCAACCACTTTGGTAAACTGAATCATTTGGTGAACAATGCCGGGATTGGAAGTGTCTGTGCACTTGAAGAGATCACCGATATTACCAACTCAGGATCTTTGATGGATGTGAACTACTGGGGTTCTGTTTATCCAACTTACTTTGCAATTCCTCACCTGAGAAAGACTAAGGGCAAGATTGTTGTCAACTCATCTACTAGTGCCCTTGTGCAGCCTCCATCAATGAGCTTCTATACTTCGAGCAAAGCGGCGGTGATAGGCTTCTTTGAGTCCTTGAGAGGTGAATTAGATCCTGAGGTGACAGTATCGATAGTAACTCTCGGCTTTGTAGAGAGTGAGATGACCGAAGGGAAGCTCGTATCCGGGAATGGAGAAGTCATAGTAGCACCAAACCTGATAAAAGCTATTAGTCCTACAGGTCTGCCGAAAATGAGAGCGGGTCTAGCTGCAAAGGTGATTGTAGATGCCATATGCCGTGGAGAAAGATATGTGACTGAGCCAAAGTGGTATAGGATGCTTACGTTATTCAAATACTTATGCCCTGAAGTGATTGAATGGCATTTCCGCCAGACCAAATTTGGGAAGGTGAAAGAAGCTCCCTCCAACCATATTCCCTCTAAAGCCGACTAGGCTAGAAGTGGCGTCATTGAATTGAAAATAATGAAGGCATTTCAGACTCTCAGTCCACTTTGGCCCACAGTTGTTTCATTGTAAACATGCATGGTAACAATGGTCTAAGGTATCAAGGCATTCATGCTGATGAAATTTGAGTGTGGATCACCACATAACATGACTAAATTACCTTCTTTTTGAATGATATGATCAATTTTTTTTTTCT
>GSVIVT01000917001
GGAGAGAGGGAGAGAGAGAAAGAGAGAGAGGAGGCGGGGGGGGGGCTAAGAGAGAGAGAGGACCAAATGTCGGGAGTGTGAGGTGGGTGAGTGTGAGGTGGGTGGACCCCAGATTCACCAGCGACAACCCCTGATAGTCCCATGCGCTCTTCCCATTTTTCTCTTCTTTTATGCGTTGTTCCTGAACTCCTCGTCCGCCTCAGGAGCCACCACAACCACCATTTCTCTGTCTTTTACCCATTTCCTCTTTCAATTCCGGCATACAAGAGCGAGTTTTTCACATAAAAAGCAACAAACTCGACCCCCTTGTACACATAGCCTTTGAGAATGGATTGCTGGTCTCCCTCTCTCACTGTTGATGATGAATTTGAGAAGCTCGTGATTCGAATGAACCCTCCGAGGGTTACTGTTGATAATGCATCAAGCAGGACAGCCACTTTGATTAAGGTCGATAGTGCGAATAGGCGTGGGAGTTTGTTGGAGGTGGTTCAGGTTCTGAATGATATGGATCTTATTATTAGAAGAGCTTACATTTCTTCAGATGGGGAATGGTTTATGGACGTATTTCATGTGACAGATCAAAAAGGCAATAAGCTCTCTGAAGATGATGTTGCTGAAAGAATTCAACAGTCACTCGGACCTAGAGCACGGAGCTTCCGTTCCTTGAGAAGGTCCGTGGGTGTCCAAGCTGCTAATGAACATACAACCATAGAATTGACAGGGCGAGACCGACCAGGCTTGCTTTCAGAGGTGTTTGCGGTTCTTGCTGACCTCAAATGCAATGTGGTAGCAGCAGAAGTTTGGACCCATAATTCAAGAATGGCATCGGTTGTTTACATCACTGATGATGAGACTGGATTGCCAATTGATGATCCTGATCGGCTTGTGAAGATCAAACAGCTTCTCCTTTATGTGCTAAAAGGAGATAGAGATAAGCGGAGTGCCAATACTGCTGTTTCAGTGGGTTCCACTAACACGCAGAGGAGGCTGCATCAAATGATGTATGCTGATCGTGATTATGATATGGATAGTGGTTCCACAAATGATCGGAGCAAACCCCTTGTAACCGTGGAGAATTTTGCAGATAAGGGCTACACTGTCGTGAACCTAAGGTGCCCAGACCGGCCTAAGCTTCTCTTTGATACCGTCTGCACATTGACTGATATGCAGTATGTGGTATTCCATGCAACTGTCATTGCTGAAGGACCAGAGGCTTATCAGGAATATTATATCAGGCATGTGGATGGGTGCCCCATCAGTTCTGAAGCAGAGCAGCAAAGGGTAATTCTTTGCCTCGAGGCTGCTATCAGGAGACGTACTTCTGAGGGTATAAGACTAGAACTCTGTAGTGAAGACAGAGTTGGACTACTCTCTGATGTAACTCGCATATTTAGAGAAAACGGTCTATCCGTCACTCGAGCTGAGGTCACTACCAGGGGTTCTCAAGCTGTGAATGCTTTCTATGTCACTGATTCATCAGGAAATCCAGTAAAGAGTGAAACAATTGAGGCAGTCCGCAAAGAGATTGGCCTGACAATACTTCGTGTTAAAGATGATGCCTACTCCAAATCTCCACCCCAGGAGAGTGGGAGGTTCTCGTTGGGTAATCTCTTCCGATCAAGATCAGAGAAGGTCCTTTACAACTTGGGCTTAATGAGGTCATATTCTTGAGCTATTTCCTTGTTATCCTAGCTTCTGTCTGATGCCTGTAAATTGTTCAGGATAGTTTGGTTGATCGTAGATGATGCTTTATAACCATATTGACCAGGTTTAGGTCAACCCCTCGTTGAACTCTCGGGTCAGGCCTCTGATTTCACCTTGTAAAGCGTCATTCTCATTGTAAAATATACATTTTCCC
>GSVIVT01000919001
CTACAACACAGACCACACTTTCGTATCAGTCCACCATCTCCACTCCTTTCACATCTCCATCAATGGCGGCTTCACTCACTACCCTGTCAAACGTCGGCTCGCTCTCGAGTCCACGGAGCGTCGCGCAGATCAAGGCTCTCGGCCCCACCTGTAACGCTCTGAAGCTTCCAAGATCTCCGTTCCCTTCGAATGTGTCGTCTTCGTCGTCGTCGAGCTTCGTCTCTGGCTCGTTTCGTCTGGTGCCTCTCACATCTTCGTTGAATCCTTGTTCTCGGAGAAGAACTGGTCTTCTTAGTTCGCTTAGAGCCTCTGCGCAGGAAGCACCATTACAATCAAAAGTAACACAAAAGGTATATTTTGATATAAGCATTGGAAACCCAGTTGGGAAGGTTGTTGGACGGATTGTGATTGGATTATTTGGTGACGATGTGCCTCAAACAGCAGAGAACTTCCGTGCGCTTTGCACAGGAGAAAAGGGCTTTGGATATAAAGGTTCTACATTCCATCGGGTCATCAAGGATTTCATGATTCAGGGTGGAGACTTTGACAAAGGAAATGGAACTGGAGGTAAAAGTATATATGGCCGCACATTTAAAGATGAGAACTTCAAGTTGGCTCATGTTGGACCTGGAGTTGTTAGTATGGCAAATGCTGGCCCTAACACCAATGGCAGCCAATTTTTCATATGCACTGTCAAGACCCCATGGCTGGACCAGAGGCATGTAGTTTTCGGGCAAGTTTTGGAAGGCATGGATATTGTTAAGCTGGTAGAGTCCCAAGAGACTGACAGAGGAGACCGCCCTAGAAAGAAGGTGGTTATCAGCGAATGTGGTGAACTGCCAATGGTCTGACCAAGCTATCATCATTTCTAGATGTTCCTATCCACCTCCTTCTCCCTTTTGAAACTTCAGCTTCTCCGGCTAGTGTATCCTACCCTATTTAGAGGGCTTTTGTTCCAATCAGGTCCAATCCAACCCCAGATTTTTGGGTTTTTTATTTAATCTTCCTCAGGATAGAAAAATTGGTATCTGGGAGCTATAGTTAGGCTAAAAAAACTCTATATTAGAGAATGCTGGAAGAGGAGCTTCCCTAAAAATTTTCCAACATTTTGAATGAAATGTAGACAATAATGACCATTGCTTCCATAAAACATTTTAACTAAGATGGATGGTATCAGTCACCA
>GSVIVT01000920001
ACAAAACTATTCCCATCTCCAATGGCAGTGAGGCTGAAGCCATTGCTGCCACTCTCTGTCGTCCCTCACAATTCAAACCCCTCAAACCTCTTTTTCCCATTTTCAAAGAAATCCCATTTCCAAGCCTCTGCAGCAAAAATGGCTGCAAATGAAGTTCAGAGCAAAGCCTCTTCCAATGCCAAAATAATTGATTCTCATCTTCATGTATGGGCATCTGCTGAAGAGGCAGCAGATAAATACCCTTATTTTCCAGGCCAAGAACCCACTTTACCTGGACATCTCCAGTTCTTGCTCCAGTGTATGGAAGAAGCACATGTAGATGGTGCGCTAATTGTGCAACCTATCAATCATAAATTTGATCATTCTTTAGTGACAAGTGTCTTAAAGAAACACCCTTCCAAGTTTGTCGGTTGTTGCCTTGCAAATCCAGCAGAAGATGGAAGCGGTGTTAAGCAGCTTGAACATCTTGTTTTGAAGGATGGTTATCGTGCAGTTCGCTTCAATCCATATTTATGGCCATCTGGTCAGCAGATGACCAATGAAATTGGAAAGGCTATGTTCTCAAAAGCAGGGGAGCTTGGAGTGCCAGTGGCTTTCATGTGTATGAAGGGTCTCAATCTGCATATTTCTGAAATTGAGAAACTCTGCAAAGAGTTCCCTTCAACGGTTGTATTGCTTGACCATTTGGCTTTCTGCAAACCACCAACAAATGACGAGGAAAATCAAGCCTTCTCTAATCTTTTAAAACTTTCCAGATTCCCACAGGTTTATGTAAAATTCAGTGCCCTATTCAGGGTGTCAAGACTGCCACCTCCATACCAGGACTTAGCTCCCCTTCTTTCCCAAGTTGTTTCCAGCTTTGGTGCCAACCGTGTCATGTGGGGCAGTGACTTCCCATTTGTTGTTCCTGAATGCGGATATAAAGGAGCAAAAGAATCAGTGTCTCTCATTGCCAATGAGATACCTCTTTCATCCTCAGAGTTGGAGTGGATCATGGGTAGAACGGTTATGGAACTCTTCCAGGGACAATGGCTTCCTTCTTAGACAACCCATTTCCAACTCTTCTGCATGCTTATGAAAAGTAGGTACACTGCCAAATACTACTTGTACCGAAGATGTTTGCTTTTCTGAAGTATAAAATGGATGATATATATACTTAGCTGGCCATCTTTTGACGATGAACAGAAAGCAGAGAACACCAGTGTTGTTTCTTTTGATGATATAAGGTGAATAATGCTTGAATTTTGGCCCTGTAGAATGACTTCTGTAACATTTTTTTTATGACTAATCTGTTTGGTAAAAAAAAAGAAAAATTGATTCTCCAAGAATCTGACTCACGTTATTAGCCAAGAAGCTAATAAATATAGTTTAGAAAGTGATTTTTTTAAG
>GSVIVT01000921001
TGATATATTTGAACTCATTTCACATGCAAAGCAATCACAGATGCGTTCTTTGGAACACCAGATTTCCCACCAAGAGCAGCTCCGAGCAAGGCAATTGTCAATGGGATTGAGGCAGCGTATGGAAATGGAAGAAGAAAGGCACATGGGTACTGCTGCCTGGCCATTTGATGAAACTGCACATTTTCTCAGGTCTCCTGCTGGTACTCATCGAGTTCAGACCGCTGGGTTTAGCCCATTAGATTTTTATCAGCAACAGCAGAGGGCACCTTTGCATGAAGAGCAATTGAGTCACCTTGAGCGGAATCTTTCAATACAAGAGCGACTTCAGCGGGGGGCCTATGAGCCTGGCTCGCTGGCCTTTGAGCGGTCAATGTCTATGCCTACTGGTGCTCCAGGGATGAACCTGGATGTTGTGAATGCTATGGCTCATCCTCAAGGTTTAGATCTGCCGGATCCTAGCTCACATATGCACTCTGGTGGTCAATTAGATCCATTCTCATCTGGTTCACATCCTCGTCACCCTCAGCACCCTCTAGTTCCTAACCAATTTCATGGTTCACATTTGGATGCAACTGAAGGCCATTGGTCTGAGAGCAATGGACATTTGGCAAATGATTGGATGCAATCCCAGGTTCAACATCTGCAGCTTAATGCTGAGCGACAGAGAAGGGAGTTGGAAGTTAAAAAGAATTCTGAAGATCCTAATTCATGGATGTCTGTTGGAATCAATGATGACAAATCAAAACGCTTACTCATGGAACTGCTCCATAAGAACTGGAACCATCAGTCTACTGAGTCAGCGGACACAAGCAATGAAGTTTCTTATGAAAGAAGGGAACCTTCTATCCTATTCTGGATCATTGTTTATGGACAGAGAGTTCTCAGACGTGGAGGGAAAGAAGCGTAGCTCCAAGGTTGAGGGTTTTACAAAGGGGCTAATTTTTGAGAATCAAGAAGGAATGACAGAGCAAGCAGAGGTTCCAATGAATGCCATTAGCCAGCATTCTTCACTTGGCATTGCGGGTGGGGGTTCTGGTTTCTATGATGACAAGATTGGTATATCTGGTTCATTTGCAGAAGAGATTGCTAAGGATCGGGTTTCAACCATCCTATCAAAAGGGCAAGATAATCTTTTGCTACAACGTCCACCTGTCTCCAGGGTTTCGTCATCACAGGAAGCATTGTCCGAATTGGCATCTGATCCAGCTCTCAGAGGGAAAATTGTTCCAAGTGGTGGTCCTCCTGATGGGGGAAGACGAGATTTGGGTGGGAACCCAGGGAACCAAGGTTCTGAAATTCCAGCCTCAGGCAAGAAGGACGGCCATCTTCGGCGCACTTCATCTTCCAGCGAAGCTGATGTATCAGAAACAAAGTTCATAGACATGCTGAAGAGTAATGCCAAGAAACCGGCACCACAGGAGCCCCAAGGGGCGGCAGGAGCCTCGGACTCAACAGATGGAGCACAAGGGGGACGAAGTGGCAAAAAGAAAGGAAAGAAAGTGAGGCCTCTTGATTCGGCCTTCCTGGGTTTCAAGGTAACCAGCAACCGCATCATGATGGGTGAGATCCAACGCATAGATGATTAAAACCACCCCCAGCCCCCCGCTTGACCCTGTATAATTTTAATTTCTTAGACAATGTAAAGCCTTCTTACCAAAAAAAAAATCTCACTGTAAAGCATTTGCAGATGAAAATTCGTTGATTTTTTTTAACCTTTTCTTTTTGGCTTCCATTTTCCTCTTTTACTTTGTTCCTTTAATGATCGGGAAAGCCTGGTTTAGTTTTGAAAATGGAATCTGATTATGGTGTAGACTGACAGGTAAAAGCGTTGTATAGAGACAGATCATGTATCGGAAAATTAATCAGTGCATAGAATTATATTTACAAA
>chr1.529.1
GGTTTTCTATATTGGTGACAGATGGCACTTAGATTTCTTATAGAGCAACTGAATCTTCAGAGAACTACATGTTGATTGTGTTCTTACTAACATTAGATATTCTATGGATTACACTTTGATTATGTGCTGCTTGTTAATTTCTGAGATAATTAGTTTGTGATTTTGATGACCATGCTAAGCTGGTATCTTATAAATGATATATGGTAAGAATATGGGTCATATAGAGGCTGAATTGGGAGCACTTGGATATCCCATGATAAATGAGTTTGTCCATTATGGTGTGCATAAAATGTGGTGGTAAAATGATGTCAAGTTATTTCTACATGTACGGATTTGTGTGATCACCAAGATATTATACATTTCTGTTTACCTCATTTTGACAGGGTTTCAACCATCCTATCAAAAGGGCAAGATAATCTTTTGCTACAACGTCCACCTGTCTCCAGGGTTTCGTCATCACAGGAAGCATTGTCCGAATTGGCATCTGATCCAGCTCTCAGAGGGAAAATTGTTCCAAGTGGTGGTCCTCCTGATGGGGGAAGACGAGATTTGGGTGGGAACCCAGGGAACCAAGGTTCTGAAATTCCAGCCTCAGGCAAGAAGGACGGCCATCTTCGGCGCACTTCATCTTCCAGCGAAGCTGATGTATCAGAAACAAAGTTCATAGACATGCTGAAGAGTAATGCCAAGAAACCGGCACCACAGGAGCCCCAAGGGGCGGCAGGAGCCTCGGACTCAACAGATGGAGCACAAGGGGGACGAAGTGGCAAAAAGAAAGGAAAGAAAGTGAGGCCTCTTGATTCGGCCTTCCTGGGTTTCAAGGTAACCAGCAACCGCATCATGATGGGTGAGATCCAACGCATAGATGATTAAAACCACCCCCAGCCCCCCGCTTGACCCTGTATAATTTTAATTTCTTAGACAATGTAAAGCCTTCTTACCAAAAAAAAAATCTCACTGTAAAGCATTTGCAGATGAAAATTCGTTGATTTTTTT
>chr1.529.2
ACATTGAACAAGACTCCAACCGTTTTGATTTAGCTGAGCAGCTTATGCGCCAACAATTTCAACAACAGCTCCAACAGAGGCAGTTGCAACAGCAAAATCTGTTATCTTCTCATGCCCACTTGAATGAATCTCTTCTGGAACAAGTGGCTAGTCGGAATCACATGCACCACCAGCGCTTGGCCAATCAACCAGTGCCTGATCTGGAGCACTTGATGGCACTTCAGCTTCAACAACGGCAGCTTCAGCTACAACAAGATCATCAATTGCAACAACAGTTTCATCAAAAGCAAATGTTATTGCAGGAGCAAAAGCAGGCGCAAGCTCGACAAGCACTTCTTGAACAGTTGATGCATGGTCAAATGCACGATCCTGGCCTTAGGCAGTTCCCTATGGATCCTGTCAGAACCAACAATGGTCTTGATCAGGTTTTACTAAAGCAGCACATTCTACATGAGATACAACAGCGTTCCCACCATCCTTCGAGGCATGTTGATCCATCTCTAGATCAACTTATTCAAACAAAATTTGCTCAAACACCACAAGATGAGCATCAACGTGATATATTTGAACTCATTTCACATGCAAAGCAATCACAGATGCGTTCTTTGGAACACCAGATTTCCCACCAAGAGCAGCTCCGAGCAAGGCAATTGTCAATGGGATTGAGGCAGCGTATGGAAATGGAAGAAGAAAGGCACATGGGTACTGCTGCCTGGCCATTTGATGAAACTGCACATTTTCTCAGGTCTCCTGCTGGTACTCATCGAGTTCAGACCGCTGGGTTTAGCCCATTAGATTTTTATCAGCAACAGCAGAGGGCACCTTTGCATGAAGAGCAATTGAGTCACCTTGAGCGGAATCTTTCAATACAAGAGCGACTTCAGCGGGGGGCCTATGAGCCTGGCTCGCTGGCCTTTGAGCGGTCAATGTCTATGCCTACTGGTGCTCCAGGGATGAACCTGGATGTTGTGAATGCTATGGCTCATCCTCAAGGTTTAGATCTGCCGGATCCTAGCTCACATATGCACTCTGGTGGTCAATTAGATCCATTCTCATCTGGTTCACATCCTCGTCACCCTCAGCACCCTCTAGTTCCTAACCAATTTCATGGTTCACATTTGGATGCAACTGAAGGCCATTGGTCTGAGAGCAATGGACATTTGGCAAATGATTGGATGCAATCCCAGGTTCAACATCTGCAGCTTAATGCTGAGCGACAGAGAAGGGAGTTGGAAGTTAAAAAGAATTCTGAAGATCCTAATTCATGGATGTCTGTTGGAATCAATGATGACAAATCAAAACGCTTACTCATGGAACTGCTCCATAAGAACTGGAACCATCAGTCTACTGAGTCAGCGGACACAAGCAATGAAGTTTCTTATGAAAGAAGGGAACCTTCTGCTCACTTTTCTGGGTCAAGCTCTTCAGAACATCCATTCAGTCTTATCCCAGACCGAGGAACAGGTCTAAACAACTCGTTTGCAGCAGGATCTTATGGTTCTAATTTGGTTGGGCAATCTCATGTTAATTTAGCTGATGGACAGGGTAGCAGTTTGGAAAGCAATGAAAAATTGCCCATTAGATCCTATTCTGGATCATTGTTTATGGACAGAGAGTTCTCAGACGTGGAGGGAAAGAAGCGTAGCTCCAAGGTTGAGGGTTTTACAAAGGGGCTAATTTTTGAGAATCAAGAAGGAATGACAGAGCAAGCAGAGGTTCCAATGAATGCCATTAGCCAGCATTCTTCACTTGGCATTGCGGGTGGGGGTTCTGGTTTCTATGATGACAAGATTGGTATATCTGGTTCATTTGCAGAAGAGATTGCTAAGGATCGGGTTTCAACCATCCTATCAAAAGGGCAAGATAATCTTTTGCTACAACGTCCACCTGTCTCCAGGGTTTCGTCATCACAGGAAGCATTGTCCGAATTGGCATCTGATCCAGCTCTCAGAGGGAAAATTGTTCCAAGTGGTGGTCCTCCTGATGGGGGAAGACGAGATTTGGGTGGGAACCCAGGGAACCAAGGTTCTGAAATTCCAGCCTCAGGCAAGAAGGACGGCCATCTTCGGCGCACTTCATCTTCCAGCGAAGCTGATGTATCAGAAACAAAGTTCATAGACATGCTGAAGAGTAATGCCAAGAAACCGGCACCACAGGAGCCCCAAGGGGCGGCAGGAGCCTCGGACTCAACAGATGGAGCACAAGGGGGACGAAGTGGCAAAAAGAAAGGAAAGAAAGTGAGGCCTCTTGATTCGGCCTTCCTGGGTTTCAAGGTAACCAGCAACCGCATCATGATGGGTGAGATCCAACGCATAGATGATTAAAACCACCCCCAGCCCCCCGCTTGACCCTGTATAATTTTAATTTCTTAGACAATGTAAAGCCTTCTTACCAAAAAAAAAATCTCACTGTAAAGCATTTGCAGATGAAAATTCGTTGATTTTTTTTAACCTTTTCTTTTTGGCTTCCATTTTCCTCTTTTACTTTGTTCCTTTAATGATCGGGAAAGCCTGGTTTAGTTTTGAAAATGGAATCTGATTATGGTGTAGACTGACAGGTAAAAGCGTTGTATAGAGACAGATCATGTATCGGAAAATTAATCAGTGCATAGAATTATATTT
>GSVIVT01000922001
GACCACCCAAACAAACCCTCACCCCTTTCTCGCTCTCGTTTGCTCTCTAGCTCTCTCTTTATTTCTCTCTCTTGCTCTCGCTCCCTTGGCCTCTTTCACAAGTGTTCTACTTCTACCAAAACGCTTTTCAAAACCCTAGAATCTGTCTCTGTTACTCTCTCCATCTCCATTTCTCTAATCTCTAAAGCTTCGGTCTCATCGAAGACCCTCCAACCACTACTCTTCTTCGCTCCTTCCCTCTCTCTTTCGATCTTCTCTCGCTGCTTCGCCACTCCCGATGGCCGAAAGCAAGCTCGATCTGCCCGACGATCTCATCTCTACCAAGCCCTCCGATCAGTTTTGGACCGCTACAGTGGTAGCCTCTGGAGGAAACGACGATGAAAAGGCGCTTATGGGGTTAGCTGATGAGTCAAAAGATCAACTGGCATCAGAAAGCAGCATACCTTTGTCTCCTCAATGGCTTTATTCCAAACCAAACGAGACTAAGATGGAAACGCGTGCACCAAATTCTGCAGCTCTCGGAAATTCCACCGATCCCAATCAGAAGGAGGGTTGGCGTTTAGATGCATCTGAGGACAAAAAAGATTGGAGGAAGATTGCTACTGACACTGAAAGTAACCGCCGCTGGCGTGAAGAGGAAAGAGAAACAGGCTTACTTGGTGGTAGAAGAAATCTCAGGAAGGTGGATCGACGTGTTGACACTGTGTCAATCCGGGAATCCATTGACAGTCGAGCTTTGCCCACATCTGAGAGGTGGCATGATGGTAGTAACCGTAATTCTGTCCATGAAACACGGCGTGATAGTAAGTGGTCATCTAGGTGGGGTCCTGAAGAAAGAGAGAAGGAATCCCGAACTGAGAAAAGGCCAGATGTAGATAAGGAAGATGCTCATAGTGACAACCAATCTTTTGTAGGTAGCAACCGCCCGGCTCCTGAGCGTGATTCAGATTCTCGAGATAAATGGAGACCACGTCACAGGATGGAGCTTCATTCTGGTGGGCCAACTTCCTACCGGGCTGCACCTGGATTTGGTATTGAGAGAGCACGTTTGGAGGGTTCACATGTGGGATTTGCTATTGGACGTGGAAGGTCAACCGCTCTTGGTAGCACACCAGTTTTAAGGTCTTCATCTGCTGGCCCCATTGGCGGTGCTCAATTTGAGAGGAATGGAAATGTTACTGGGAAACTGAATCTCTTGGATGATACTCTTTGCTACCCAAGGGGAAAACTTCTTGACATATATCGTCGAAAAAAACTTGATCCATCTTTTGCTACCATGCCTGAAAATATGGAGGAAACACCTCATATAACACTAGGAGACTTTATTGAACCATTAGCTTTTGTCGCCCCTGATGCAGAAGAAGAGGTTATCCTTCGTGATATATGGAAAGGAAAAATCACAAGTAGTGGGGTGGTATACAATTCATTTAGAAAGGGGAGAACAACTGAAAATGTTACAGGCATTGAAGATCTGGAATCCCCCAAGGAAAAACAGGGTATACTCCCTTCAATTACAACCAAAGAGATTGCTGATACCTTTCCTGAAGGTGTAAATGATGGTGCATACCAAGATGATGACAGTGGCATCTCCTTTAATTACAACATGACGAAGAACATGATAGATGAGATGGATGCTAATCAAGGGGAAGGAAAATACAGTGTTGCTGGAATGGATGATATGATATCGACAGTTTCAAAAGGCAGCAGTTTGTGTGGTGTCTCAGAGATGAGTGGTGCCAACAGAACTGCTTCTCAGCTCAAAGCTGTTGAAAATGAGCATTTGGCCAACTCTGATTTTACCAAACATGATAAGCTTGACAACATTACCTCTGCTGCTTCTTTTGATATTGGTTGTGGGCTTCCTGATATTTCAAATTCTATATTTGCTTTGCCCTCCCCCAAGCATAGTCTAAGTAGCAATATGCAGCACTTGAACAGCACCGGTGGGACCAATCTTTTGGGAAGGGGTATCCCACCTGAGGATTTTAGTTTGCACTACCTGGATCCTCAAGGGGAAATACAGGGACCATTTCTTGGGGTTGACATCATATCTTGGTTCAAACAAGGTTTCTTTGGAATAGATTTACCTGTCCGATTGTCTGATGCTCCAGAAGGAATACCTTTTCAAGATTTGGGTGAGATCATGCCACACCTGAAAACTAAAGATGGGGCCAATAGCACTGATGCAAGTTCTGAGCTAGAACACGCTGGCATTTTGGGAGCAAACTTGGAGGCAAGTTCACCTGCTCCTGGTCCTGTTCCTGTTCCTGACATTGCAGACACAACTGCATTAAATGATCATCACTGGTCACTGTCTGAGTTTGACGGTCTCTCATCTCAGAACTTCCAGCAAAGAAAATCTGAGCGTGAAGGTCCATTGCAACTGTCATATTCTGATGGTCAAAGCTTTCATGACTTTTCTCCACAAGATGAAGAAATTGTGTTTCCAGGACGACCTGGCAGTGGTGGTGGTGGTTATCCAATTGGGAAACCTTCTAGAAGCACTCAAGATCCTTTGGCAAATCCTATTACTTACTCTTCTCTTCCAAATGAATTGACAGAACCCGTTATGGCAAATCAGAATGACAATAAGTTGCACCAATTTGGCTTGTTGTGGTCTGAGCTTGAAGGTGCTCATCCAACGCATGCCCAGCCATCAAATCTGTCTTCCAGCATTGGAAGGCTTGGTCCCCTTGGTGCAATGGCTGGTTCAACCCCTGATGCAGAGGCATTCTCTGATGTTTATCGAAGAAATATACTTTCCAACCCCAACTCATATCAAGATGCTACAGCTACTCGCCATTTGTCCCACATTGAACAAGACTCCAACCGTTTTGATTTAGCTGAGCAGCTTATGCGCCAACAATTTCAACAACAGCTCCAACAGAGGCAGTTGCAACAGCAAAATCTGTTATCTTCTCATGCCCACTTGAATGAATCTCTTCTGGAACAAGTGGCTAGTCGGAATCACATGCACCACCAGCGCTTGGCCAATCAACCATTTCATCAAAAGCAAATGTTATTGCAGGAGCAAAAGCAGGCGCAAGCTCGACAAGCACTTCTTGAACAATACAACAGCGTTCCCACCATCCTTCGAGGCATGTTGATCCATCTCTAG
>GSVIVT01000923001
ATGGTTACACCTAGTCTCCTAGAGGGTTCTTTATTAGATCTGAAGCTGTTGATGGAATCCAAGAATTATCTTTCAAATCCGCGTGTGAATGAATGCGCAGGAGTTGAAGGAAACCAAGAACACGGGAAAGAGGACCAAAGTAATGGAGAACTTCTGGAGAAGATAATGGAGGAGAATGCGAAACTGATGTGTCTGATGACGAAGCTCTTTGAGAAGAACGAAGCGCAGACTCGGCTGCTAAGCTCGCTTTCGCAGAGAGTTGAGCACTTGGAGAGATCCATCATGTGTGAGAAGTTGAGGAAAAAAAAGCGGCAAGCAGCAGCTGGGCAAGAAGCATCGCCGGATGCTAAGAAATGTGGAAAAAAATTATTAGTCTTTACATCTTCTAGATATGAATAA
>chr1.530.1
ACAGCAAGCAGGATCTCAAATATTTCAACGAGTGAAAGCGATACTTACGAATTCTTTCATATCTAATTTTCTCGATTTTTCGGTTCGATTATGGATAGTCCAGTTTTCGGAAGCCAGTGGAATCTCCCATCTCGCACTCGCCGCTACCCCGCGACGAGACAAGTACCGGTTCACCGTCAAATGCCCGTTCCGTCTCCCAAAGTGGTGTCGATTCCGGTTCACTTCGTCGGATCGGAGCGGACCAGGTCGGCGTCTGCGGTGAAGATCCAAAAGGTGTTTCGGGGTTTCTTAGTGAGGAAGAACATGAAGAGGATTGTGGCTGTTAAGAGGGAGATTGACGAGGTCGAGCGGAGGATATCAAGGGAAGAGATTGTTGATATGATTCGGAGAGATTCGAAGGAGCGGTTGAAGGTGAACGAGACGCTGATGTCTCTGCTTTTGCGGTTGGATTCTGTTCGTGGCGTGGACTCTGGGGTTAGGGATTGCAGAAAGGCGGTGATTAGGCGTGCGATTGCGCTGCAGGAGAAGGTTGATGCAATTGCTGCTTCTGATCAAACCGTAGACTCGGAGACACATACGGAGACTAGTGATCCATCTTCAGAGCTGATCGATGGCAGTAGATCTGAAGCTGTTGATGGAATCCAAGAATTATCTGTTGATTGTGATAGCGCCGCTGATGAAACCCTGGAAATTAAAGATTCAATTTGTGAATACTCTGCAAATGGAGCCTTAGAAACAGCGCCCGATCCCGCTGTTGTTTCTGATGATTGCAATGTTGATGGAGCCCTACAATTGCAAAATCCGGTAGAGCATGTGATCGATTCAGGTGATTCTAAGGTAATGTCCGAATCTACCCTGGACTGCTGTGTCGACTCTGCTGATGAAAGCAAGGAGGAGATGGATGTTACTGAAATTGGAGTAGATTCTGAAATCAACGCAAACAAAGACGTTTCAACTCCGAAAGAAACTGTTGAAGATCCAGACGATTCTAAGGCACTACCCAGATCTTCTCCGGACAGCTGTGACGACTCTGTTCATGAAATCAAGGAGGACGTCGATGTTGCTGAAGTTATTGATGAAATTAAAGAGGATATGGATGTTACAGAAGTTGGAGTGGATTCTGAAATCAACGCAAACGAAGAAGCTTATGCTCCGAAAGAAATTGTTGAAGATCCCAGTTCAAATCCGCGTGTGAATGAATGCGCAGGAGTTGAAGGAAACCAAGAACACGGGAAAGAGGACCAAAGTAATGGAGAACTTCTGGAGAAGATAATGGAGGAGAATGCGAAACTGATGTGTCTGATGACGAAGCTCTTTGAGAAGAACGAAGCGCAGACTCGGCTGCTAAGCTCGCTTTCGCAGAGAGTTGAGCACTTGGAGAGATCCATCATGTGTGAGAAGTTGAGGAAAAAAAAGCGGCAAGCAGCAGCTGGGCAAGAAGCATCGCCGGATGCTAAGAAATGTGGAAAAAAATTGTGAGTTCTGCCACTTTCCGGACACAGATGAATTTTTTTGTTTTTGCATTTATCTCAAAGTGTTGCGTGATAAAGTTTCGTCTCTATTTTGATGAAAGGGAAATGTAATATCTTTTGGCTTATTTGATCTGTTGGTGTTGTAAAAGCCATGTTTGGATTACATTTAATTCCCTATTTATTGTGTAAATTAATTTTAGACATTTTTATCCCAAATAAGAATAATTATGACATTTC
>GSVIVT01000924001
ATGGAGAAGCCCCCTCCTGAGAAATCCGGTAGTTTCTCCGGACACAATGTCGAGTCCCATCCACCGGAGTCAGAGGCTGAAGGAGAACTTGAGGATAGGGAAAATGCGAAGGAGTCTTCCTCCATTTCCGATTCAGCCCTACCTCAAGTTTCTCAGGACATTGATGGGTTTCTCTCCCATCTGTCTCTTCATGACGACAAATCTAACCCTCCGGACGTGCCGGATTCGGTTGAGGTGTTTTGTAAGCTGGTGGAGGCAATGATCGGAAACTACGATTCCGGTGATAGTTCTGCGAGGTTTGGTCAAGTTCCAGAGGAAGATACAGCGTTTGTAGAGTCGGTGGGGCGAATTTCTAAGCTGATGAATGCTCTGCGTGGTTTCCCGGTGGAGTCGCCCGCTGCAGCAATGTACGGACGTTCCGGGAGTGTTCTGCAACGAGCAATGTCGTTCCTGGAGGATGAGCTCCGGACACTTCTAGAAGATTCTAGAAGCCATATTTCCGATTCTAAGAGTTTGAAGACGAAGCATCCGTCGTTCAACTCCAAAGAAGATCACGATCGGTGTCCGCTGCCTGAATCTGAGTCCACCGGCGATGATGAGTATCCGGCGTACCCGCCGGAGGTCGTCGCCAGCATGAAGAAAATTGCGATGGCCATGATCTCCGCAGGGTACGAGACAGAGTGTTGCCAGGTTTTCAGCATTCTCAGGCGTAACGCGTTCAAGGAGGCAATCAACAAGCTGGGGTTTGACAGTATCAGCATCGACGATGTGCAGAAGATGCACTGGGAAACTCTGGAAGGAGAGATTGCGAAATGGATCAAAGTCGTGAAGCACTGCTCCCTCATCCTCTTCCCCGGCGAACGGCGATTCGCTGAATCGGTCTTCGAGGACTATCCAGAGATATTCAGCAGCCAATTCAGCAACCTAGCACGTGCTACCGTGATACATTTCCTCAATTTCGCAGAAGCGGTGGCAATGACGAAGCGATCGGCAGAGAAGCTGTTCAAATTCCTGGACATGTACGACCGCAGTGAGCATTTTCTGCGATCTGGAGAACTCAATCAAAAGCGACGTCAGCAAAACTCCTGTCCCAAGCGGTGCAGTTCACCCCCTGACTCGCTACACCATGAACTACCTGAAATACGCCTGCGAGTACAAAGACACCTTGGAAGAAGTCTTCCAACAGCACCAGAAAATCGAGCGCACCGACGAAGCAGGTTCCGACTGATGGACCTCCTGGACTCGAATCTCGACACCAAATCCAAGCTCTACAAAGACATGTCACTGCGCTACATTTTCCTGATGAACAATGGCAGGTACATTCTCCAAAAGATCAAAGGCTCATCAGAGATCCACGAGGTGATGGGAGACACCTGGTGCCGGAGGCGATCTTCGGATCTGAGGCAGTACCACAAGAACTACCAGAGAGAGACGTGGAGCAAAGTGTTGCAGTGCTTGAGAGACGAAGGCCTACAAGTGAACGGAAAAGTGAACAAGCCAGTGCTGAAGGAGAGGTTCAAGACCTTCAACACCTTGTTTGATGAGATCCACAAGACTCAAAGCACTTGGGTGGTGAGCGACGAGCAGCTTCAGTCGGAGCTTCGAGTGTCCATCTCTGCAGTGATGATTCCAGCTTACCGATCATTCCTAGCGCGGTTCAGCCAGTACTTGGACTCCGGGCGGCAGACAGAGAAATACGTAAAGTATCAACCAGACGATATCGAGACCTCCATTGATGAATTGTTTGATGGAAACCCTACATCGATGACAAGGAAGAGAACATGA
>GSVIVT01000925001
CCTGGAGTGAGCAGTGAGCTTCACGCCAAAACGGTGCGTTTTGAGTTCTGCCTCCAGTCGGTCGTCAGTCAGAGTTGGGTCGAAACGGTCTGTTTTCTGTCATTTGTGCAGAAGCAGCAAGCAGAGGAAGCGATGGAGACGAAGAGCAGCTCAGTCACGTTGCTCCACAATGCTTTGATCGTGACAATGGATTCCGAGACTCGAGTGTTCTACAACGGCGCGATCGTCGTCGAAAAAGATCGAATCATAGCCCTAGGTCAATCTCACAACATCTTCAACCAATTCGCTCCTCTTGCTCAGAACGTCTTCGACCTTCACGGCCAAATTCTACTTCCAGGATTCATCAACACTCATGTTCACACCTCTCAACAGCTTGGCAGAGGAATAGCCGATGATGTTGATCTGATGACTTGGTTGCATGAACGGATTTGGCCTTATGAATCCAACATGACTGAGGAGGATTCCTACATTTCAACTTTACTCTGCGGGATCGAGCTCATTCACTCTGGTGTAACTTGTTTCGCCGAAGCTGGAGGGCAACATGTATCAGAAATGGCAAGAGCAGTGGAATTACTGGGGTTACGTGCATGTCTAGTGCAGTCAACTATGGATTCTGGCCAGGGTTTGCCACCATCTTGGGCAGATCGAACTACAGATGATTGTATTCAGTCTCAGAAGGAACTTTACGAGAAGCATCATGATACTGCAGATGGGCGCATCAGAATATGGCTTGGAATAAGGCAAATTATGAATGCAACTGATCGTTTACTACTTGAAACAAGAGATGTAGCTAAAGAACTAAAAACTGGAATCCACATGCATGTTGCAGAGATATCCTATGAAAATCAAGTTGTGAAAGATACTCGAAAAGTTGATTATGGAACAGTTTCATACTTGGAGAAGATAGATCTCCTAAATGGCAATTTGCTGGCAGCTCATACTGTTTGGGTCAATGACACTGAGCATCTCCTCCTTCGATTGTCCATCAAAAGTAAGCTGGCCACTAGAGAATCTTTGATTAGTGAAAGTGTTTCAATTGGTTTTCTTTCAAGAGCTGGTGTTAAAGTATCTCACTGTCCTGCTTCTGCAATGCGGATGCTAGGATTTGCACCTATTAAGGAAATGCTTGATGCTGGAATTTGTGTCTCATTGGGAACAGATGGCGCACCATCAAATAACAGAATGAGCATTGTTGATGACATGTACCTTGCTTCTCTGATTAACAAAGGACGGGAAGTTTATAAACTTGGAACAACAGATCCCACTGCTCTCCCTGCTGAAACAATCCTCAAGATGGCAACAATCAATGGTGCAAAAACAGTACTCTGGGAAAACGAAATAGGTTCACTTGAGATCGGGAAAAAGGCTGACATGATCATAATCAATCCTTTCTCTTGGTCTATGGCTCCTGTTCATGACTGCATTTCCAGCCTTGTGTATAGCATGCGATCTGAAAATATTGTCTCAGTCATGTGCAATGGCCAGTGGATCATGAAGGATGGAAAGATCTTGAACGTGAATGAGGGAGAAGTTATTTCAATGGCAAGGAAAGCTTCAAGTGAACTTCTGAAGAGGGCGGGCATTAGAATTCCTAAGAGAATGAATATGATTTGATAGTTGTTTCTTCCTAAAAGCCCACTCCTTGTATCATACTTTGTGTTTTGTTGGAATGTTTCTTCAAGCGTACTCCTTCTTGTATCATACTTTCCGTGTGTTTTGTTGGAATGTTTCTTCCTAAATGCCCATTCCTTGTCAATGATGAAAATATTGATAATCACGTATATATCGATACTTTGATTTTACGG
>chr1.531.1
ATTGAACTGAGGCAGATACAAGAGTTTGAGGGCTTGGTTGATGTGAATTTTAGTTTTGTTTGGAAATCAAAGTAACATGAAACAGAAGATTCAAGATTCCGTGTTCTTTTATTTTCCTTAGTTTTCTCGGTGGTTTATGCGTCATTTGGAAATGCACCAGTGAAAACAAAAGAGTAGGGAGTTATCTTGCTTGATTTTTTCAGGAAAATATAATGAAAATTCAATTGAACTCAAATTTAATCGGTTATCCCAATTTATTTTTGTTTTCTGTTCACTTTTCGTTTCTTTTTTTTTTTTTTCCTTTCATTCACACTTTCCATGATTGAACTTGGATTAGATTAAGAAGAAATTATCGCTGATTCAGAACATTCCTTGATCTTATTTGCTAACTAACAGGATTCATCAACACTCATGTTCACACCTCTCAACAGCTTGGCAGAGGAATAGCCGATGATGTTGATCTGATGACTTGGTTGCATGAACGGATTTGGCCTTATGAATCCAACATGACTGAGGAGGATTCCTACATTTCAACTTTACTCTGCGGGATCGAGCTCATTCACTCTGGTGTAACTTGTTTCGCCGAAGCTGGAGGGCAACATGTATCAGAAATGGCAAGAGCAGTGGAATTACTGGGGTTACGTGCATGTCTAGTGCAGTCAACTATGGATTCTGGCCAGGGTTTGCCACCATCTTGGGCAGATCGAACTACAGATGATTGTATTCAGTCTCAGAAGGAACTTTACGAGAAGCATCATGATACTGCAGATGGGCGCATCAGAATATGGCTTGGAATAAGGCAAATTATGAATGCAACTGATCGTTTACTACTTGAAACAAGAGATGTAGCTAAAGAACTAAAAACTGGAATCCACATGCATGTTGCAGAGATATCCTATGAAAATCAAGTTGTGAAAGATACTCGAAAAGTTGATTATGGAACAGTTTCATACTTGGAGAAGATAGATCTCCTAAATGGCAATTTGCTGGCAGCTCATACTGTTTGGGTCAATGACACTGAGATTGGTTTTCTTTCAAGAGCTGGTGTTAAAGTATCTCACTGTCCTGCTTCTGCAATGCGGATGCTAGGATTTGCACCTATTAAGGAAATGCTTGATGCTGGAATTTGTGTCTCATTGGGAACAGATGGCGCACCATCAAATAACAGAATGAGCATTGTTGATGACATGTACCTTGCTTCTCTGATTAACAAAGGACGGGAAGTTTATAAACTTGGAACAACAGATCCCACTGCTCTCCCTGCTGAAACAATCCTCAAGATGGCAACAATCAATGGTGCAAAAACAGTACTCTGGGAAAACGAAATAGGTTCACTTGAGATCGGGAAAAAGGCTGACATGATCATAATCAATCCTTTCTCTTGGTCTATGGCTCCTGTTCATGACTGCATTTCCAGCCTTGTGTATAGCATGCGATCTGAAAATATTGTCTCAGTCATGTGCAATGGCCAGTGGATCATGAAGGATGGAAAGATCTTGAACGTGAATGAGGGAGAAGTTATTTCAATGGCAAGGAAAGCTTCAAGTGAACTTCTGAAGAGGGCGGGCATTAGAATTCCTAAGAGAATGAATATGATTTGATAGTTGTTTCTTCCTAAAAGCCCACTCCTTGTATCATACTTTGTGTTTTGTTGGAATGTTTCTTCAAGCGTACTCCTTCTTGTATCATACTTTCCGTGTGTTTTGTTGGAATGTTTCTTCCTAAATGCCCATTCCTTGTCAATGATGAAAATATTGATAATCACGTATATATCGATACTTTGATTTTACG
>chr1.531.2
AGAAGCAGCAAGCAGAGGAAGCGATGGAGACGAAGAGCAGCTCAGTCACGTTGCTCCACAATGCTTTGATCGTGACAATGGATTCCGAGACTCGAGTGTTCTACAACGGCGCGATCGTCGTCGAAAAAGATCGAATCATAGCCCTAGGTCAATCTCACAACATCTTCAACCAATTCGCTCCTCTTGCTCAGAACGTCTTCGACCTTCACGGCCAAATTCTACTTCCAGGATTCATCAACACTCATGTTCACACCTCTCAACAGCTTGGCAGAGGAATAGCCGATGATGTTGATCTGATGACTTGGTTGCATGAACGGATTTGGCCTTATGAATCCAACATGACTGAGGAGGATTCCTACATTTCAACTTTACTCTGCGGGATCGAGCTCATTCACTCTGGTGTAACTTGTTTCGCCGAAGCTGGAGGGCAACATGTATCAGAAATGGCAAGAGCAGTGGAATTACTGGGGTTACGTGCATGTCTAGTGCAGTCAACTATGGATTCTGGCCAGGGTTTGCCACCATCTTGGGCAGATCGAACTACAGATGATTGTATTCAGTCTCAGAAGGAACTTTACGAGAAGCATCATGATACTGCAGATGGGCGCATCAGAATATGGCTTGGAATAAGGCAAATTATGAATGCAACTGATCGTTTACTACTTGAAACAAGAGATGTAGCTAAAGAACTAAAAACTGGAATCCACATGCATGTTGCAGAGATATCCTATGAAAATCAAGTTGTGAAAGATACTCGAAAAGTTGATTATGGAACAGTTTCATACTTGGAGAAGATAGATCTCCTAAATGGCAATTTGCTGGCAGCTCATACTGTTTGGGTCAATGACACTGAGATTGGTTTTCTTTCAAGAGCTGGTGTTAAAGTATCTCACTGTCCTGCTTCTGCAATGCGGATGCTAGGATTTGCACCTATTAAGGAAATGCTTGATGCTGGAATTTGTGTCTCATTGGGAACAGATGGCGCACCATCAAATAACAGAATGAGCATTGTTGATGACATGTACCTTGCTTCTCTGATTAACAAAGGACGGGAAGTTTATAAACTTGGAACAACAGATCCCACTGCTCTCCCTGCTGAAACAATCCTCAAGATGGCAACAATCAATGGTGCAAAAACAGTACTCTGGGAAAACGAAATAGGTTCACTTGAGATCGGGAAAAAGGCTGACATGATCATAATCAATCCTTTCTCTTGGTCTATGGCTCCTGTTCATGACTGCATTTCCAGCCTTGTGTATAGCATGCGATCTGAAAATATTGTCTCAGTCATGTGCAATGGCCAGTGGATCATGAAGGATGGAAAGATCTTGAACGTGAATGAGGGAGAAGTTATTTCAATGGCAAGGAAAGCTTCAAGTGAACTTCTGAAGAGGGCGGGCATTAGAATTCCTAAGAGAATGAATATGATTTGATAGTTGTTTCTTCCTAAAAGCCCACTCCTTGTATCATACTTTGTGTTTTGTTGGAATGTTTCTTCAAGCGTACTCCTTCTTGTATCATACTTTCCGTGTGTTTTGTTGGAATGTTTCTTCCTAAATGCCCATTCCTTGTCAATGATGAAAATATTGATAATCACGTATATAT
>GSVIVT01000927001
GGGTGTGGGAGCAAAGTAACATTGAAGACTTTTGAGTTTGTTTGAATCTTAGGAAGCCAAGGTTGAGATTGTTGGAAAGTATTTCAGATTTGAATTTTGAGTCAATTGGAAAGTTATTAATGGTTTTCTAATAAAAAAATATTCTTGTAAGTGGGTTTCCCATTATTATAAAGAAAATATCCTATTGTGAAATCTTCTTTTAGGAATAGACATCTTTAACAATTATACTCTTACTTTGCTATATAAAATCTTCTTTAGTAAATAGAAAAAAAATATAGGACGAGATTTTGATCAAAATAGTAATGGTCACTTTTTAGGTGTAATTGGGACTTTGGGATTTGAGAGTTCAAGAATTGTAATATCCTTCAACAATACTAAAAGCTTTTCTTCGTCTTCACTTGTGGATGTAGGCTTGAAGTCGAAACCATGTAAATTGTTTTGTGTGTCTTTTTTTTTTTTTGTTCTCTTATTCTTTTTACCTTATTATTATTTTTTGACGTGCTTTTTCACAAAAAAAAAAAAAAATTGGTATCAAAACTTTGAGTTAAAGATCTTTGAAAGAGCCAATAAGAATAAAGCACATAAGACGATGATAAATGAAATTTTAGTTGAACGTGGAGAGATGGTAGAACCCGCGGCTAAAGGACTTCCATCATTGACAAGGCAATCATCAACATCCAGACGCCTGAATATTTTAGGGTTCACCAGAACTGCCGAAGCAAACATACCGCATTTCAAATGGAGATTGGAGATGGAGCAGCCTCCGGCGCATGCATTCGTGATCTCCACACTGAAAGACGGTATCCCACTTGGTAGAGTGCCGGCACTCGACTGTGCAATCACGATATCGCCATTTGAACAGTTTGTCTCAGCTGCTACCACTGGTCAACACCATTGCAACCTTAAGATATATATCATACTAATGTATATATATATTTAG
>GSVIVT01000929001
ATGGATGAAACTAAGAGCAGACAGAAAAAAGGTCTGATGAAGAAGACATGGGAGCAATTCAAATCTTTTGGTCATGGGAGGATTTTATCAAGAACCCATCATTCTTCTATGAAAAGCAAGTCAAGGCCTGGCCACACAGCCTCTCTTGAAGGCGTGAAGAAGGGGCGGGTTGCTCCAGAGGGCTGCTTCTCAGTGTACGTTGGACATGGGAAACAAAGGTTTGTGGTCAAAACTGAGTATGCCAACCATCCTCTATTCAGAGCACTCCTAGAAGAGGCTGAGCTAGAATATGGGTACAACAATGGAGGGCCTCTTGTGCTTCCATGTAAAGTGGAAATTTTTCTTAAGGTGTTACTGGAAATGGACAGTTCTGATGAGGTTCATCAAGGGTGCAGCTTTGCTAGGAGCCCTAGCTCCTATCGCCTCCTCGGCCCATCTCGGATGATCACCATGAATCATCTATGA
>GSVIVT01000930001
ATGGCACCATTGCAACTGTACTACCACAAAGGAATAATGTCTTGGGAAATTTATTTATTTTTCTTATTGGCTGGTAGGAGGGGATGGAGGGTAGTAGGTGTCCAAGTTTTGGGGTCTCCCAAGTTGAATGCTGGTGGGGGAGGGGGAGACAGGGAAGGTATGTGTGGTATCCACGTTCTGGGGTCTCCCCAGTTGAACGCAGGCGGAGGAGGGGGAGGAAGGGAGAGAGGTGGGGTTGGAGGGAAAGGGAAGGGTAGAGATGGTGGTGTTTTGAATGGTAATGGAGGAAATGGAAGTGATGGAAATGGGGGCAATGGGGAAAAGGGAAAAGGCAATGTTGGCAGAGGAGGCCAAGGGAAGCCAAATGGTGGAAAGCAAGGCAGAAAGAATTTTGCAGAATTTAAGTCATTTGGCAATTCCTGTGTTTGA
>GSVIVT01000932001
ATGGCGGATCCGCTGGAGCGAGTGGCGAGGCTGGCGTCGGAGAATGCGGTGGTGATCTTCAGCCTCAGCTCCTGCTGCATGTGCCATGCCGTGAAGAGGCTCTTCTGCGGAATGGGCGTGAACCCGACTGTGTACGAGCTGGACCAGGACCCCAGAGGGAAGGAGATTGAGCGGGCGTTGATGAGGCTGCTGGGGAACTCTCCGGCGGTGCCTGTGGTGTTCATCGGGGGGAAGCTCGTGGGGTCAATGGACAGTGTCATGGCTTCACATATCAATGGGACTCTGGTCCCTCTCCTCAAGGAAGCCGGAGCTCTCTGGCTCTGA
>GSVIVT01000935001
ATGCCTCTCTTTATTAGCTTTGAACTGGTAAATTCAGCCTCAATTGGTTGCTTTAAAACCACCACTCCATTTTCAACTTTTTCCCAGCCTGCAACAGCTTCTTCAACGACTTTGGCACGATTTTCATGA
>GSVIVT01000936001
ATGGCAAAGCATGGGTTGGTTAGAGACCTCTATCTGCCTAATTCATCTCCATTTGCAAAGCTCTTGGACTCCTGCCTCCGTTCAAGGTCGGCCAGGGGCACTCGTCTGGTTCACGCCCGCATTCTCATGACTCAGTTTTCAATGGAAATCTTCATTCAGAACAGGTTGATTGATGTTTATGGGAAATGTGACTGTTTGGATGATGCCCGCAAGTTGTTTGATAGAATGCCCCAAAGGAACACTTTCACTTGGAATTCCCTTATAAGTGTGTTGACTAAATCGGGATTTCTTGATGAGGCAGCAAGGCTCTTTGGTTCAATGCCTGAGCCTGATCAGTGCTCGTGGAATTCGATGGTGTCGGGTTTCGCTCAACATGATCGATTCGAAGAATCTTTAGAATATTTTGTTAAGATGCATAGGGAGGACTTTTTGCTTAATGAGTACTCGTTTGGTAGTGCTCTGAGTGCCTGTGCAGGGTTGATGGATTTAAATATGGGTACCCAAGTCCATGCTTTGGTATCAAAATCTAGGTATTCAACCGATGTTTATATGGGGTCTGCCCTTATTGATATGTACTCTAAGTGTGGGAGTGTGGCTTGCGCTGAGGAAGTTTTTTCAGGAATGATCGAGCGGAACTTAGTCACATGGAATAGCTTGATTACCTGTTACGAGCAAAATGGTCCAGCAAGTGAAGCTCTAGAGGTATTTGTGAGGATGATGGACTCTGGACTAGAACCAGATGAGGTCACGCTAGCTAGCGTAGTCAGTGCCTGTGCAAGCTTGTGTGCACTCAAAGAAGGCCTGCAAATTCATGCCCGTGTCGTGAAAACTAACAAATTTAGGGATGATCTTGTTTTGGGCAATGCTTTGGTTGATATGTATGCAAAATGCAGTAAAGTTAATGAAGCCAGAAGGGTTTTTGATAGGATGTCTATTAGGAATGTCGTGTCTGAAACCTCCATGGTAAGCGGGTATGCAAGGGCAGCAAGCGTAAAAGCTGCAAGATTTATGTTTTCGAAGATGACACAAAGGAATGTAGTATCTTGGAATGCACTTATTGCAGGTTATACACAGAATGGGGAGAATGAAGAGGCTCTCAGACTCTTCCGCCTCCTAAAGAGGGAATCCATTTGGCCAACCCATTATACCTTTGGGAATCTCCTTAAGTCTGATATTTTTGTGGGAAACTCTCTCATAGACATGTACATGAAATGCGGTTCAATTGAAGATGGGAGCCGGGTGTTTGAGAAAATGAAGGAAAGAGATTGTGTTTCATGGAATGCCATAATAGTAGGGTATGCACAAAATGGTTATGGGGCAGAAGCTCTTCAAATTTTCAGAAAAATGTTGGTATGTGGAGAGAAACCCGACCATGTTACTATGATAGGAGTTCTATGTGCTTGTAGCCATGCAGGCTTGGTTGAAGAGGGCCGTCACTATTTCTTTTCAATGGAGGAGCATGGTTTAATACCACTGAAGGACCATTATACATGTATGGTCGATTTACTAGGACGAGCTGGTTGCCTCAATGAAGCAAAGAATTTAATTGAAGCAATGCCAGTGAATCCTGATGCTGTCGTGTGGGGGTCTTTGCTTGCTGCTTGTAAAGTTCATGGCAACATCGAAATGGGGAAGCATGCAGCAGAGAAGCTTTTGGAGATCGATCCTTGGAACTCTGGACCTTATGTTCTTCTCTCAAACATGTATGCTGAGCTTGGAAGATGGGGAGATGTTGTAAGAGTAAGGAAACTTATGAGGCAACAGGGGGTCACTAAGCAGCCAGGTTGCAGTTGGATTGAAGTAGAGAGCCGAGTGCATGTTTTCCTGGTTAAAGATAAAAGCCATCCTCATAGGAAGCAAATCTATTCAGTTCTCAAAATGCTCACAGAGCAAATGAAGCGGGTTGGATATATCCCAGATGCCAATGATTTCGAGGCTTATGATGAGCAGAGCAAATCTGAATAA
>chr1.1106.1
CACTTGGAATTCCCTTATAAGTGTGTTGACTAAATCGGGATTTCTTGATGAGGCAGCAAGGCTCTTTGGTTCAATGCCTGAGCCTGATCAGTGCTCGTGGAATTCGATGGTGTCGGGTTTCGCTCAACATGATCGATTCGAAGAATCTTTAGAATATTTTGTTAAGATGCATAGGGAGGACTTTTTGCTTAATGAGTACTCGTTTGGTAGTGCTCTGAGTGCCTGTGCAGGGTTGATGGATTTAAATATGGGTACCCAAGTCCATGCTTTGGTATCAAAATCTAGGTATTCAACCGATGTTTATATGGGGTCTGCCCTTATTGATATGTACTCTAAGTGTGGGAGTGTGGCTTGCGCTGAGGAAGTTTTTTCAGGAATGATCGAGCGGAACTTAGTCACATGGAATAGCTTGATTACCTGTTACGAGCAAAATGGTCCAGCAAGTGAAGCTCTAGAGGTATTTGTGAGGATGATGGACTCTGGACTAGAACCAGATGAGGTCACGCTAGCTAGCGTAGTCAGTGCCTGTGCAAGCTTGTGTGCACTCAAAGAAGGCCTGCAAATTCATGCCCGTGTCGTGAAAACTAACAAATTTAGGGATGATCTTGTTTTGGGCAATGCTTTGGTTGATATGTATGCAAAATGCAGTAAAGTTAATGAAGCCAGAAGGGTTTTTGATAGGATGTCTATTAGGAATGTCGTGTCTGAAACCTCCATGGTAAGCGGGTATGCAAGGGCAGCAAGCGTAAAAGCTGCAAGATTTATGTTTTCGAAGATGACACAAAGGAATGTAGTATCTTGGAATGCACTTATTGCAGGTTATACACAGAATGGGGAGAATGAAGAGGCTCTCAGACTCTTCCGCCTCCTAAAGAGGGAATCCATTTGGCCAACCCATTATACCTTTGGGAATCTCCTTAGTGCTTGTGCCAATCTCGCTGATCTGCTGCTCGGTCGTCAGGCTCATACCCATGTCTTGAAGCAAGGTTTTGAGTTCCAGTCTGGAGCAGAGTCTGATATTTTTGTGGGAAACTCTCTCATAGACATGTACATGAAATGCGGTTCAATTGAAGATGGGAGCCGGGTGTTTGAGAAAATGAAGGAAAGAGATTGTGTTTCATGGAATGCCATAATAGTAGGGTATGCACAAAATGGTTATGGGGCAGAAGCTCTTCAAATTTTCAGAAAAATGTTGGTATGTGGAGAGAAACCCGACCATGTTACTATGATAGGAGTTCTATGTGCTTGTAGCCATGCAGGCTTGGTTGAAGAGGGCCGTCACTATTTCTTTTCAATGGAGGAGCATGGTTTAATACCACTGAAGGACCATTATACATGTATGGTCGATTTACTAGGACGAGCTGGTTGCCTCAATGAAGCAAAGAATTTAATTGAAGCAATGCCAGTGAATCCTGATGCTGTCGTGTGGGGGTCTTTGCTTGCTGCTTGTAAAGTTCATGGCAACATCGAAATGGGGAAGCATGCAGCAGAGAAGCTTTTGGAGATCGATCCTTGGAACTCTGGACCTTATGTTCTTCTCTCAAACATGTATGCTGAGCTTGGAAGATGGGGAGATGTTGTAAGAGTAAGGAAACTTATGAGGCAACAGGGGGTCACTAAGCAGCCAGGTTGCAGTTGGATTGAAGTAGAGAGCCGAGTGCATGTTTTCCTGGTTAAAGATAAAAGCCATCCTCATAGGAAGCAAATCTATTCAGTTCTCAAAATGCTCACAGAGCAAATGAAGCGGGTTGGATATATCCCAGATGCCAATGATTTCGAGGCTTATGATGAGCAGAGCAAATCTGAATAAACCTCTTGTTACCACATGGAACTGCCAGTGGATGCTGCTGTGGGATGATTTACTCGAAACATCATTCTTCATGTGCTGTAGTCTTGGCATTCTCTTTTGGTGAAATTCTTATCGAAAATTTTCTCTTCATTCTTTCAACAACAACAAAAAGACAAACAAACAAACACACAAGCAATAACATCTACATTTTCTCCTTGT
>GSVIVT01000937001
GTAATGAGTTGAGAGACAAAGCCGGCTTCAACACCCCTGTTTCAGTGCCAGTTATCTCTCACCAAAGCAAGCATCAAGACCCCTCTCTCTATCTTCGTCTTCCTTCCCAACTTGGATTCATTGTCGTTGTCTTTTGGGGTGATGCCTCTCCATTTTGATGCATATTCTTCAATGGGTTTTTAGTATACACCTCAGGTATTCAAGGACAAGTTTTTGAGAGATTGGGGGCCGTTTTTTCTTTTGTGTGTGTGGGAGATGGGTTGTTTTCCTTGTTTCGATTCGAGGGAGGAGGAGAAGCTGAATCCGGACAAGGGTAGGGATGATCGGAGGGAATCTCCGCAGATGGTGGCATCCAACATCTCCAGATTGTCCTCCGGTGCAGACAGGCTCAAAGCAAGGAACAGCACCGGGTTGAAAAAGGAGTCATCTGGTCCTAAGGATGTGCCGGATGGCCATATCGCTGCTCAAACATTCACTTTCCGTGAGCTAGCGGTGGCAACAAAGAATTTCCAGCCAGAGTCCTTTATAGGGGAAGGGGGATTTGGACGTGTGTACAAAGGGCGACTTGAGAGTACGGGGCAGGTTGTTGCTGTTAAACAATTGGATAGAGAGGGTCTCCAGGGTAACAGGGAATTCCTGGTGGAGGTTCTCATGCTCAGCCTTCTGCATCACCCTAACCTAGTGAATCTGATAGGCTACTGTGCTGATGGAGAACAGCGACTTCTTGTCTATGAATTTATGCCCCTGGGATCACTGGAGGATCACCTTCTTGATCTTCCACCTGATAAGGAACCGCTGGATTGGAACACAAGAATGAAGATAGCAGCTGGTGCAGCCAAGGGTTTGGAATACTTGCATGACAAAGCAAGCCCTCCAGTTATTTATAGAGACTTCAAGTCATCCAATATTTTACTAGAAGAAGGATTTCACCCCAAGCTTTCTGATTTTGGGCTTGCAAAGCTTGGTCCTGTTGGGGACAAGTCACATGTTTCAACTAGGGTTATGGGCACTTATGGTTATTGTGCTCCCGAGTATGCCATGACTGGACAATTGACAGTGAAGTCTGATGTCTACAGCTTCGGGGTGGTCTTCTTGGAGCTGATTACTGGACGTAAAGCCATTGACAGCACCCTACCCCATGGAGAACAGAATCTTGTCACATGGGCCCGCCCTTTGTTCAATGATCGTCGAAAATTTGCAAAGTTGGCGGACCCACGATTGCATGGTCGGTATCCAATGCGGGGTCTCTATCAGGCTCTAGCTGTGGCATCCATGTGCATCCAAGAACAAGCTGCCACCCGTCCTCTCATTGGTGATGTGGTGACTGCCCTCTCTTATTTGGCAAACCAGTCATATGACCCTAATGCAGCTCATGGGCACATCTACAGAGGTTCTGGGGATAGAGATGAGAGGAGAAACAGAGAGGAGAGAAACTCTCCTAGGGAAACTGCAAGGATGCTAAACAGGGATTTGGATAGAGAACGAGCTGTTGCTGAAGCCAAAATGTGGGGAGAGAATTGGCGAGAAAAGAGACGACAAAGTGCTCAAGGCAGTTTTGATGGCACTAACGGGTAATCTCCCTGTGTACAATCCAAGGCTCCACCCTCTACCCCCTCGGAGCTTTCCTGGTTTTGTACCAGATGGACTGAAGAAATTCCTGAAGCTGATCTTCCCTTAAGCAGGTCCATCCAAACAGCTCTGAATGCCAACATGTTTCTTCCTTTTTTTTTTTTTAACTTTTTCCTTTTTCCCTTTCCCCCTTTTCCTTGAAACATAGAAGAACAAGAAGATGAAAAGCACAACAGATGATAGTGTATATTTTCTGTTTAGAGGAAATCGTATTAAAAAATTTTGAGAGTAAACTGTCGAGTAATGTTATAAACCTTTCAGGCTCTTTTAGGGTTTCTTCTATGCAAAAAGATTTCTGTTGTCTATAGTCTTCTTCAGGAACAGTTCATGGACTAATTGATATGTTACTTTATTCATCCTTGATCATCTTG
>chr1.1107.1
AATGAGTTGAGAGACAAAGCCGGCTTCAACACCCCTGTTTCAGTGCCAGTTATCTCTCACCAAAGCAAGCATCAAGACCCCTCTCTCTATCTTCGTCTTCCTTCCCAACTTGGATTCATTGTCGTTGTCTTTTGGGGTGATGCCTCTCCATTTTGATGCATATTCTTCAATGGGTTTTTAGTATACACCTCAGGTATTCAAGGACAAGTTTTTGAGAGATTGGGGGCCGTTTTTTCTTTTGTGTGTGTGGGAGATGGGTTGTTTTCCTTGTTTCGATTCGAGGGAGGAGGAGAAGCTGAATCCGGACAAGGGTAGGGATGATCGGAGGGAATCTCCGCAGATGGTGGCATCCAACATCTCCAGATTGTCCTCCGGTGCAGACAGGCTCAAAGCAAGGAACAGCACCGGGTTGAAAAAGGAGTCATCTGGTCCTAAGGATGTGCCGGATGGCCATATCGCTGCTCAAACATTCACTTTCCGTGAGCTAGCGGTGGCAACAAAGAATTTCCAGCCAGAGTCCTTTATAGGGGAAGGGGGATTTGGACGTGTGTACAAAGGGCGACTTGAGAGTACGGGGCAGGTTGTTGCTGTTAAACAATTGGATAGAGAGGGTCTCCAGGGTAACAGGGAATTCCTGGTGGAGGTTCTCATGCTCAGCCTTCTGCATCACCCTAACCTAGTGAATCTGATAGGCTACTGTGCTGATGGAGAACAGCGACTTCTTGTCTATGAATTTATGCCCCTGGGATCACTGGAGGATCACCTTCTTGGTAATAATTTTTTGCCTATAATTCTGTTTCTACGATTCGTAAAATAATCAATCTTTGTGGACCCAAATAATTGGTAAAAAGCTTGGTGTTCCAGTTTTGGTTCTTATTTGTTCATTCTGTTAAGTCCAAGTGGTGATATCAAAAATCACTTTAGACCCTAAAGTTCAATTATATTTAGATCATGTACTTTGGCTGTGGAAGGCTGATGATGACCTCCAACTCAGATATGCTGGTGTCAATTTGCCCGTTGGTTGTGGTGAACCTTGCGGTGACTTACATTCTGCTAATTTAGCACGAGACATTCCTGTACTGGACAGCTTAGTGAATGTCTATAGTTGTGGATCCTGTTAAGTGATCGGAACATGTCAATTCTTGTTATTTTACCATGTCAAAATTGTTGGCCCATTTTGTCTTGAAACAGACTCAACCATATACCTGTGTATGCATAAATTTTATTTTATCAGGATATGGAGGACAGTATAAGTGGGTTCATTTTCTGTTGCTGGTTTTCCTATTCTTGCATTTCTTTTTTCCTGATCAATGAGATTTTATTTCTACCCTTTTTGATCCATCAATGAGTCTTTAGTTCTCTGATTCATTGGTTGCTATATTCAGTATTCTCTAATGATATATTTTTTTATCTGCATACACTACATGATAGTATTCTACAAATGCTGCGAGTTAGTTAAACTAAAGATGATTCAGAATTCTGTTAGGTAGGATCTATTTTTAATGGTAAGTGAAATCATAGAGGACAATAGTGTTCATCCTTGGGATTAGAACCATATTTTTATGAATAGAGGTGATTTAAAATCTTCTATTATTATTAGATTATAGGTAGGATAAATTGAATTTCAAACACATTTGTTTTGCACTGAAGTTTGCTTTCAGGTCATAGATTTTTAAGTTGATACAAATAAATGAAAAAATTACAGTTTCTAGATCAATTAGATTGCTTATCTAGAAACAAGAAGGCACTGTGTTGTTATTACTGTTATTATTAGTCTCAATAATGTGTAATGGGCATGCATTCATTTGGACATTATTCTTTTTTTCTTGTTTTCTGTTTTTTTGTTTTTGTTTTGTTTTGCTTTGTTTTATTTTCTTTGTTTTTATATATTTTGGTTAAAATTCCCTTTATTTTTCTTTCTAGCATGATAACTGGTGTGCCTGACTAGTTTTAGATAAAGGATTATTAAATTGGAAGGAAACAATCAAGCTTAGGATTGAGATCTCCGGAGTATTATCTTTTGGATAAAGTTCTATCAAGTCACGGGACAAAAATGCATAGACGCAAGCATTTCATGCTTAATAAATTTGTAACCATTGCCTGATCATTTCAGTCACATGAGCTGTTGCCAATTTTAGTAACTTGTCAACCAATAGTTAAATGAACTTTGTGCAGATCTTCCACCTGATAAGGAACCGCTGGATTGGAACACAAGAATGAAGATAGCAGCTGGTGCAGCCAAGGGTTTGGAATACTTGCATGACAAAGCAAGCCCTCCAGTTATTTATAGAGACTTCAAGTCATCCAATATTTTACTAGAAGAAGGATTTCACCCCAAGCTTTCTGATTTTGGGCTTGCAAAGCTTGGTCCTGTTGGGGACAAGTCACATGTTTCAACTAGGGTTATGGGCACTTATGGTTATTGTGCTCCCGAGTATGCCATGACTGGACAATTGACAGTGAAGTCTGATGTCTACAGCTTCGGGGTGGTCTTCTTGGAGCTGATTACTGGACGTAAAGCCATTGACAGCACCCTACCCCATGGAGAACAGAATCTTGTCACATGGGCCCGCCCTTTGTTCAATGATCGTCGAAAATTTGCAAAGTTGGCGGACCCACGATTGCATGGTCGGTATCCAATGCGGGGTCTCTATCAGGCTCTAGCTGTGGCATCCATGTGCATCCAAGAACAAGCTGCCACCCGTCCTCTCATTGGTGATGTGGTGACTGCCCTCTCTTATTTGGCAAACCAGTCATATGACCCTAATGCAGCTCATGGGCACATCTACAGAGGTTCTGGGGATAGAGATGAGAGGAGAAACAGAGAGGAGAGAAGTGCAAGGGTTACAAGGAACGAGGATGGGGGAGGATCTGGACGAAGATGGGACTTGGAAGGGTCTGAGAGGGAAGACTCTCCTAGGGAAACTGCAAGGATGCTAAACAGGGATTTGGATAGAGAACGAGCTGTTGCTGAAGCCAAAATGTGGGGAGAGAATTGGCGAGAAAAGAGACGACAAAGTGCTCAAGGCAGTTTTGATGGCACTAACGGGTAATCTCCCTGTGTACAATCCAAGGCTCCACCCTCTACCCCCTCGGAGCTTTCCTGGTTTTGTACCAGATGGACTGAAGAAATTCCTGAAGCTGATCTTCCCTTAAGCAGGTCCATCCAAACAGCTCTGAATGCCAACATGTTTCTTCCTTTTTTTTTTTTTAACTTTTTCCTTTTTCCCTTTCCCCCTTTTCCTTGAAACATAGAAGAACAAGAAGATGAAAAGCACAACAGATGATAGTGTATATTTTCTGTTTAGAGGAAATCGTATTAAAAAATTTTGAGAG
>chr1.1107.2
ATATAAATACAGACTCTTCACAAACAAAACGTAATGAGTTGAGAGACAAAGCCGGCTTCAACACCCCTGTTTCAGTGCCAGTTATCTCTCACCAAAGCAAGCATCAAGACCCCTCTCTCTATCTTCGTCTTCCTTCCCAACTTGGATTCATTGTCGTTGTCTTTTGGGGTGATGCCTCTCCATTTTGATGCATATTCTTCAATGGGTTTTTAGTATACACCTCAGGTATTCAAGGACAAGTTTTTGAGAGATTGGGGGCCGTTTTTTCTTTTGTGTGTGTGGGAGATGGGTTGTTTTCCTTGTTTCGATTCGAGGGAGGAGGAGAAGCTGAATCCGGACAAGGGTAGGGATGATCGGAGGGAATCTCCGCAGATGGTGGCATCCAACATCTCCAGATTGTCCTCCGGTGCAGACAGGCTCAAAGCAAGGAACAGCACCGGGTTGAAAAAGGAGTCATCTGGTCCTAAGGATGTGCCGGATGGCCATATCGCTGCTCAAACATTCACTTTCCGTGAGCTAGCGGTGGCAACAAAGAATTTCCAGCCAGAGTCCTTTATAGGGGAAGGGGGATTTGGACGTGTGTACAAAGGGCGACTTGAGAGTACGGGGCAGGTTGTTGCTGTTAAACAATTGGATAGAGAGGGTCTCCAGGGTAACAGGGAATTCCTGGTGGAGGTTCTCATGCTCAGCCTTCTGCATCACCCTAACCTAGTGAATCTGATAGGCTACTGTGCTGATGGAGAACAGCGACTTCTTGTCTATGAATTTATGCCCCTGGGATCACTGGAGGATCACCTTCTTGATCTTCCACCTGATAAGGAACCGCTGGATTGGAACACAAGAATGAAGATAGCAGCTGGTGCAGCCAAGGGTTTGGAATACTTGCATGACAAAGCAAGCCCTCCAGTTATTTATAGAGACTTCAAGTCATCCAATATTTTACTAGAAGAAGGATTTCACCCCAAGCTTTCTGATTTTGGGCTTGCAAAGCTTGGTCCTGTTGGGGACAAGTCACATGTTTCAACTAGGGTTATGGGCACTTATGGTTATTGTGCTCCCGAGTATGCCATGACTGGACAATTGACAGTGAAGTCTGATGTCTACAGCTTCGGGGTGGTCTTCTTGGAGCTGATTACTGGACGTAAAGCCATTGACAGCACCCTACCCCATGGAGAACAGAATCTTGTCACATGGGCCCGCCCTTTGTTCAATGATCGTCGAAAATTTGCAAAGTTGGCGGACCCACGATTGCATGGTCGGTATCCAATGCGGGGTCTCTATCAGGCTCTAGCTGTGGCATCCATGTGCATCCAAGAACAAGCTGCCACCCGTCCTCTCATTGGTGATGTGGTGACTGCCCTCTCTTATTTGGCAAACCAGTCATATGACCCTAATGCAGCTCATGGGCACATCTACAGAGGTTCTGGGGATAGAGATGAGAGGAGAAACAGAGAGGAGAGAAGTGCAAGGGTTACAAGGAACGAGGATGGGGGAGGATCTGGACGAAGATGGGACTTGGAAGGGTCTGAGAGGGAAGACTCTCCTAGGGAAACTGCAAGGATGCTAAACAGGGATTTGGATAGAGAACGAGCTGTTGCTGAAGCCAAAATGTGGGGAGAGAATTGGCGAGAAAAGAGACGACAAAGTGCTCAAGGCAGTTTTGATGGCACTAACGGGTAATCTCCCTGTGTACAATCCAAGGCTCCACCCTCTACCCCCTCGGAGCTTTCCTGGTTTTGTACCAGATGGACTGAAGAAATTCCTGAAGCTGATCTTCCCTTAAGCAGGTCCATCCAAACAGCTCTGAATGCCAACATGTTTCTTCCTTTTTTTTTTTTTAACTTTTTCCTTTTTCCCTTTCCCCCTTTTCCTTGAAACATAGAAGAACAAGAAGATGAAAAGCACAACAGATGATAGTGTATATTTTCTGTTTAGAGGAAATCGTATTAAAAAATTTTGAGAGTAAACTGTCGAGTAATGTTATAAACCTTTCAGGCTCTTTTAGGGTTTCTTCTATGCAAAAAGATTTCTGTTGTCTATAGTCTTCTTCAGGAACAGTTCATGGACTAATTGATATGTTACTTTATTCATCCTTGATC
>chr1.1107.3
AATGAGTTGAGAGACAAAGCCGGCTTCAACACCCCTGTTTCAGTGCCAGTTATCTCTCACCAAAGCAAGCATCAAGACCCCTCTCTCTATCTTCGTCTTCCTTCCCAACTTGGATTCATTGTCGTTGTCTTTTGGGGTGATGCCTCTCCATTTTGATGCATATTCTTCAATGGGTTTTTAGTATACACCTCAGGTGCAGACAGGCTCAAAGCAAGGAACAGCACCGGGTTGAAAAAGGAGTCATCTGGTCCTAAGGATGTGCCGGATGGCCATATCGCTGCTCAAACATTCACTTTCCGTGAGCTAGCGGTGGCAACAAAGAATTTCCAGCCAGAGTCCTTTATAGGGGAAGGGGGATTTGGACGTGTGTACAAAGGGCGACTTGAGAGTACGGGGCAGGTTGTTGCTGTTAAACAATTGGATAGAGAGGGTCTCCAGGGTAACAGGGAATTCCTGGTGGAGGTTCTCATGCTCAGCCTTCTGCATCACCCTAACCTAGTGAATCTGATAGGCTACTGTGCTGATGGAGAACAGCGACTTCTTGTCTATGAATTTATGCCCCTGGGATCACTGGAGGATCACCTTCTTGATCTTCCACCTGATAAGGAACCGCTGGATTGGAACACAAGAATGAAGATAGCAGCTGGTGCAGCCAAGGGTTTGGAATACTTGCATGACAAAGCAAGCCCTCCAGTTATTTATAGAGACTTCAAGTCATCCAATATTTTACTAGAAGAAGGATTTCACCCCAAGCTTTCTGATTTTGGGCTTGCAAAGCTTGGTCCTGTTGGGGACAAGTCACATGTTTCAACTAGGGTTATGGGCACTTATGGTTATTGTGCTCCCGAGTATGCCATGACTGGACAATTGACAGTGAAGTCTGATGTCTACAGCTTCGGGGTGGTCTTCTTGGAGCTGATTACTGGACGTAAAGCCATTGACAGCACCCTACCCCATGGAGAACAGAATCTTGTCACATGGGCCCGCCCTTTGTTCAATGATCGTCGAAAATTTGCAAAGTTGGCGGACCCACGATTGCATGGTCGGTATCCAATGCGGGGTCTCTATCAGGCTCTAGCTGTGGCATCCATGTGCATCCAAGAACAAGCTGCCACCCGTCCTCTCATTGGTGATGTGGTGACTGCCCTCTCTTATTTGGCAAACCAGTCATATGACCCTAATGCAGCTCATGGGCACATCTACAGAGGTTCTGGGGATAGAGATGAGAGGAGAAACAGAGAGGAGAGAAGTGCAAGGGTTACAAGGAACGAGGATGGGGGAGGATCTGGACGAAGATGGGACTTGGAAGGGTCTGAGAGGGAAGACTCTCCTAGGGAAACTGCAAGGATGCTAAACAGGGATTTGGATAGAGAACGAGCTGTTGCTGAAGCCAAAATGTGGGGAGAGAATTGGCGAGAAAAGAGACGACAAAGTGCTCAAGGCAGTTTTGATGGCACTAACGGGTAATCTCCCTGTGTACAATCCAAGGCTCCACCCTCTACCCCCTCGGAGCTTTCCTGGTTTTGTACCAGATGGACTGAAGAAATTCCTGAAGCTGATCTTCCCTTAAGCAGGTCCATCCAAACAGCTCTGAATGCCAACATGTTTCTTCCTTTTTTTTTTTTTAACTTTTTCCTTTTTCCCTTTCCCCCTTTTCCTTGAAACATAGAAGAACAAGAAGATGAAAAGCACAACAGATGATAGTGTATATTTTCTGTTTAGAGGAAATCGTATTAAAAAATTTTGAGAGTAAACTGTCGAGTAATGTTATAAACCTTTCAGGCTCTTTTAGGGTTTCTTCTATGCAAAAAGATTTCTGTTGT
>GSVIVT01000938001
ATTTCCAAGCGCTTTATGAGCTGAAGGGGTTGGCTGTTTAGGAGAGAAAGCCAGGGTTTCACTTGGGGGTCGGCCCTGTCGTCTTCTTTCCCTTTTCTCTTGCAAAAGATCTCTGATCTTTTCTCCTCTTAATTCATTGAAGAGATGGCTATGGCCATGGCCAACCATCACACACTAGGTCTTATCTTCGGTATCTTAGGCAACATTATCTCCTTCCTCGTATACTTCGCTCCTGCACCAACATTTTATCGAATATATAAGAGAAAATCAGCAGAAGGCTTTCATTCACTGCCTTACATAGTAGCACTCTTCAGTGCTATGCTATGGTTGTACTATGCTCTACTCAAGAAAGATGCATTTCTTCTGATTACCATTAACTCCTTCGGCTGCGCCATAGAGTCTTTCTACATTCTTCTGTACTTCTTTTACGCGCCGATGCAGGCCAAGAAACAAACTCTCAAAGTGGTCATTTCTTTGAATGTTGGGGTGTTCTCTATCCTTGTTGTCCTTATACAATTTCTTCTGAAAGGCTCAAATAGGATAAATGTTTTTGGGTGGATCTGTGCTTCATTCTCAGTGGCAGTCTTTGCAGCTCCTTTGAGCATTGTAGCCAAAGTGATTCGAACCAAGAGCGTCGAATTCATGCCTTTTTCCTTGTCCTTCTTCCTCACATTGAGTGCCATCATGTGGTTTGCCTATGGCCTTCTCAAAAATGACCCCTGTGTTGCTATTCCAAACATTCTGGGGGTCATATTGGGGCTGGTCCAAATGGTGCTGTATGGATTCTATAGGAATGCTGGCAAAGAAAAGATGGAGAAGAAGCTGCCGGAACACATAATTGACATGGTCATGCTGAGCACATTAGGCACATCTGACATCCATCCGATCGGAGCCCAGCAGAATGGGATCAAGAAAAGTGGTAGTGAAGATGTCAAGGATGATGAAGAAACTGGGAATCGCGAGAAAAGTACGGAAAATTCAGGTGAACTCCAGCCAAATGGAAGTACAGTTTGATAAAAGATGAAACTCTATTTTATTTTGTTAACGAGTGTTGCAGCCAAGTATACGCTGCCCTTGGCTTCTCTCCTTGCTTTTGGACCATACCCCCCATCTCTGTCTCTCGTGTATTCGATACATATATCATGAAACCAATATAAATGCTTAAATATATACTTTCTTGATCTCATTCTACATGCATCA
>GSVIVT01000939001
GGGCCAGGCATTTTCCCAGATTTTCCTTTCTTTCAGTTCCCATCTTCGATAGTCCATACTCGAACTATGGAAAACTACAAAACCCTAGAAATTGTTCAGAGAAGCCCTAAATCTTCAGTTTTCCACCTCAATCTCAACCGTCCTTCTCTCCGAAATGCTCTCTCCCTCGACTTCTTCTCAGAGTTTCCCAAAGCCCTCGATTCCCTCGACCAAAACCCTAACGTAAGCGTCATTATTCTCTCCGGAAACGGAGCCCATTTCTGCTCCGGCATCGACCTAAAAGTCTTGGACTCCATCTCCGAACGTTCCCAATCCAGTGACCGCGGCCGCACCGGGGAGAGGCTCCGACGGCATATTAAGTTCTTGCAGGATGCCATCACGGCCATCGAGCACTGCCGGAAGCCGGTGATCGCCGGGATCCACGGAGCGTGCATCGGCGCTGGGATTGATGTTGTGACGGCTTGTGACATCAGGTTTTGTACGGAGGACGCATTCTTCTCCGTGAAAGAGGTGGATCTGGCGATCACTGCCGATGTCGGTACGCTTCAGCGGCTCCCGAGCATCGTTGGGTACGGTAACGCGGTCGAATTGGCGCTGACTGGAAGGCGATTTTCGGGCTCTGAGGCGAAATCGTTGGGTCTGGTTTCTACGGTTTTTGCCTCCAAGGAAGCCATGGATGAAGGCATAAGACTAGTTGCAGAAGGAATTGCAGCCAAGTCTCCTCTTGCTGTCACCGGGACAAAAGCAGTGTTACTAAGAGGTCGAGATCTCACTGTGGATCAAGGATTAGATTATGTTGCAACTTGGAACTCCGGCATGCTTTTATCTGGTGATTTAGCCGAAGCCGTCTCAGCTCAAATCCAGAAGAGGAAGCCTGTTTTTGCCAAGCTCTGATGGTGCCCACACCGCCTGCAGTTCTCCAGCTACCACCCCTTTCCTGGATCTGCACTCACTGGCAAGCAAGTGCTATGTGGCCACAAGGTGGAATTTGTAACAATTAATAAGCTCCATCTCTTTGTACAGTTTCTTTAAGCCAAAATACAGCAAAAGAGATCTTTATAAGGTGTTTTGTCTATCATATAAGGCTTGAAAAAATAAGAAGAGCTTTTCTGGAATTCATATTACATTCAGGGGACTATATTTGATTTGGTGATCGCTTAATTGACCCATATCCCCCTCTTTTATCTTAGATTGCCCGCGATTGAATGTAGAATCCAATACAAAAGCTCAAATATGATGGGCAGAAGGAAAAAAGGTAATTATATTTTGATTTGTCCACATT
>chr1.1108.2
CTAAATCTTCAGTTTTCCACCTCAATCTCAACCGTCCTTCTCTCCGAAATGCTCTCTCCCTCGACTTCTTCTCAGAGTTTCCCAAAGCCCTCGATTCCCTCGACCAAAACCCTAACGTAAGCGTCATTATTCTCTCCGGAAACGGAGCCCATTTCTGCTCCGGCATCGACCTAAAAGTCTTGGACTCCATCTCCGAACGTTCCCAATCCAGTGACCGCGGCCGCACCGGGGAGAGGCTCCGACGGCATATTAAGTTCTTGCAGGATGCCATCACGGCCATCGAGCACTGCCGGAAGCCGGTGATCGCCGGGATCCACGGAGCGTGCATCGGCGCTGGGATTGATGTTGTGACGGCTTGTGACATCAGGTTTTGTACGGAGGACGCATTCTTCTCCGTGAAAGAGGTGGATCTGGCGATCACTGCCGATGTCGGTACGCTTCAGCGGCTCCCGAGCATCGTTGGGTACGGTAACGCGGTCGAATTGGCGCTGACTGGAAGGCGATTTTCGGGCTCTGAGGCGAAATCGTTGGGTCTGGTTTCTACGGTTTTTGCCTCCAAGGAAGCCATGGATGAAGGCATAAGACTAGTTGCAGAAGCCAAGTCTCCTCTTGCTGTCACCGGGACAAAAGCAGTGTTACTAAGAGGTCGAGATCTCACTGTGGATCAAGGATTAGATTATGTTGCAACTTGGAACTCCGGCATGCTTTTATCTGGTGATTTAGCCGAAGCCGTCTCAGCTCAAATCCAGAAGAGGAAGCCTGTTTTTGCCAAGCTCTGATGGTGCCCACACCGCCTGCAGTTCTCCAGCTACCACCCCTTTCCTGGATCTGCACTCACTGGCAAGCAAGTGCTATGTGGCCACAAGGTGGAATTTGTAACAATTAATAAGCTCCATCTCTTTGTACAGTTTCTTTAAGCCAAAATACAGCAAAAGAGATCTTTATAAGGTGTTTTGTCTATCATATAAGGCTTGAAAAAATAAGAAGAGCTTTTCTGGAATTCATAT
>GSVIVT01000940001
AACCCACACCCCACCTTCGCCTTTTCTTTTCTTTCTTTCTTTCTTTACACCAGTCCCCTCCCTTCCTTTTTCCTCCCTCTCTTTTCTTATTCTCTTACTTTGCTGGATTATAAGTACTACCACATATGTCTTCCTTCGAATTGGACCTCAATCAGTTATCATTTCTCAACTAGTCTCTTCTTCTTCTCCTTCAGCTTCAGCTCTAGAGTTGATAGGATTTTTTTAGCGATGGAGAAGCTCAATTTTGTGAAGAATGGCGTCCTCAGATTGCCTCCTGGCTTCCGCTTCCATCCTACTGATGAAGAGCTGGTGGTGCAGTACTTGAAGCGCAAGGCCTATTCTTGCCCCCTGCCCGCCTCCATCATCCCTGAGGTCGATGTCTGCAAGGCTGATCCTTGGGATTTGCCAGGTGATTTGGAGCAGGAGAGGTACTTCTTCAGCACCAGGGAGGCCAAGTACCCGAATGGAAACCGGTCGAATAGAGCCACGGTTTCGGGTTACTGGAAGGCAACTGGAATTGACAAGCAAATTGTAGCTTCCAAGGGGAACCAGGTTGTGGGGATGAAGAAAACTTTGGTTTTTTATAGAGGAAAGCCTCCACATGGGTCGAGAACCGATTGGATCATGCACGAATACCGGCTTGTTGGTGCTGAAACCACCCCACAGAGAAAGAGCTCGACAACTCAGAGCTCAATGGCGCAAGCGGAGAACTGGGTGTTGTGCCGCATATTCCTGAAGAAACGGGGCACGAAAAATGATGAGGAGATGATGCAAACCAACAATGAGAACCGGGTGGTTCAGAAGTTGAGGAGCAGCAGGCCTGTTTTCTATGATTTCTTGACAAGGGGCAGGGATGATACTAATCTTGCTTCTTCCAATTCTTCGGGTTCAAGTGGGATCACAGAGGTGTCGAATACCGAATCAGAAGAACACGAAGAAAGCAGTAGTTGCAATAGTTTCTCGCCTTTCAGAAGAAAACCATAACCATATATATACTCACTCTCCCCTTTCAGTAATGCCTGCTGTATCAGTAACTGGGTTTCTGGAAAGAAAAAAGAAGAAAAAAACACCCAAGATTAAAATAACCATCTAAGAATTCTCATATAAAAAAGAAAAAAAAAAAAAAAA
>chr1.1109.1
ACACCCCACCTTCGCCTTTTCTTTTCTTTCTTTCTTTCTTTACACCAGTCCCCTCCCTTCCTTTTTCCTCCCTCTCTTTTCTTATTCTCTTACTTTGCTGGATTATAAGTACTACCACATATGTCTTCCTTCGAATTGGACCTCAATCAGTTATCATTTCTCAACTAGTCTCTTCTTCTTCTCCTTCAGCTTCAGCTCTAGAGTTGATAGGATTTTTTTAGCGATGGAGAAGCTCAATTTTGTGAAGAATGGCGTCCTCAGATTGCCTCCTGGCTTCCGCTTCCATCCTACTGATGAAGAGCTGGTGGTGCAGTACTTGAAGCGCAAGGCCTATTCTTGCCCCCTGCCCGCCTCCATCATCCCTGAGGTCGATGTCTGCAAGGCTGATCCTTGGGATTTGCCAGGTTAGTTGGCAACTTGGAATAATTCTAAGCATAGCAATGCGTATGCAGAGTACTGAATGAATGAATTTGTTTTCGGGTCTGTTTGTTCAGGTGATTTGGAGCAGGAGAGGTACTTCTTCAGCACCAGGGAGGCCAAGTACCCGAATGGAAACCGGTCGAATAGAGCCACGGTTTCGGGTTACTGGAAGGCAACTGGAATTGACAAGCAAATTGTAGCTTCCAAGGGGAACCAGGTTGTGGGGATGAAGAAAACTTTGGTTTTTTATAGAGGAAAGCCTCCACATGGGTCGAGAACCGATTGGATCATGCACGAATACCGGCTTGTTGGTGCTGAAACCACCCCACAGAGAAAGAGCTCGACAACTCAGGTGAGTTTCCGACCTGCAGTTTCAAGAAATATAGCCAATTTGTATGGTATTAGTACTGAAGAATCGATGGTTTTTTTGTACCATTTCTACAGAGCTCAATGGCGCAAGCGGAGAACTGGGTGTTGTGCCGCATATTCCTGAAGAAACGGGGCACGAAAAATGATGAGGAGATGATGCAAACCAACAATGAGAACCGGGTGGTTCAGAAGTTGAGGAGCAGCAGGCCTGTTTTCTATGATTTCTTGACAAGGGGCAGGGATGATACTAATCTTGCTTCTTCCAATTCTTCGGGTTCAAGTGGGATCACAGAGGTGTCGAATACCGAATCAGAAGAACACGAAGAAAGCAGTAGTTGCAATAGTTTCTCGCCTTTCAGAAGAAAACCATAACCATATATATACTCACTCTCCCCTTTCAGTAATGCCTGCTGTATCAGTAACTGGGTTTCTGGAAAGAAAAAAGAAGAAAAAAACACCCAAGATTAAAATAACCATCTAAGAATTCTCATGTTCAGCCACTTCTTTTCCGGAGTCTCGTCTGTAATCAATGATCATCACTTCATAGAGAGGTTT
>chr1.1109.2
AAAAGAAGGAAAAGAAAAAAAAGAAAGAGTTTGAGTCTTGTTTACGCCAAAGGGGTCGTCGTATTCTATTCTCCTCCTCTGCGAGACCTTGTCTCGCCGCACCATTTATATAAAGAACCCGCACTTTATCTCTCAACCCACACCCCACCTTCGCCTTTTCTTTTCTTTCTTTCTTTCTTTACACCAGTCCCCTCCCTTCCTTTTTCCTCCCTCTCTTTTCTTATTCTCTTACTTTGCTGGATTATAAGTACTACCACATATGTCTTCCTTCGAATTGGACCTCAATCAGTTATCATTTCTCAACTAGTCTCTTCTTCTTCTCCTTCAGCTTCAGCTCTAGAGTTGATAGGATTTTTTTAGCGATGGAGAAGCTCAATTTTGTGAAGAATGGCGTCCTCAGATTGCCTCCTGGCTTCCGCTTCCATCCTACTGATGAAGAGCTGGTGGTGCAGTACTTGAAGCGCAAGGCCTATTCTTGCCCCCTGCCCGCCTCCATCATCCCTGAGGTCGATGTCTGCAAGGCTGATCCTTGGGATTTGCCAGGTGATTTGGAGCAGGAGAGGTACTTCTTCAGCACCAGGGAGGCCAAGTACCCGAATGGAAACCGGTCGAATAGAGCCACGGTTTCGGGTTACTGGAAGGCAACTGGAATTGACAAGCAAATTGTAGCTTCCAAGGGGAACCAGGTTGTGGGGATGAAGAAAACTTTGGTTTTTTATAGAGGAAAGCCTCCACATGGGTCGAGAACCGATTGGATCATGCACGAATACCGGCTTGTTGGTGCTGAAACCACCCCACAGAGAAAGAGCTCGACAACTCAGGTGAGTTTCCGACCTGCAGTTTCAAGAAATATAGCCAATTTGTATGGTATTAGTACTGAAGAATCGATGGTTTTTTTGTACCATTTCTACAGAGCTCAATGGCGCAAGCGGAGAACTGGGTGTTGTGCCGCATATTCCTGAAGAAACGGGGCACGAAAAATGATGAGGAGATGATGCAAACCAACAATGAGAACCGGGTGGTTCAGAAGTTGAGGAGCAGCAGGCCTGTTTTCTATGATTTCTTGACAAGGGGCAGGGATGATACTAATCTTGCTTCTTCCAATTCTTCGGGTTCAAGTGGGATCACAGAGGTGTCGAATACCGAATCAGAAGAACACGAAGAAAGCAGTAGTTGCAATAGTTTCTCGCCTTTCAGAAGAAAACCATAACCATATATATACTCACTCTCCCCTTTCAGTAATGCCTGCTGTATCAGTAACTGGGTTTCTGGAAAGAAAAAAGAAGAAAAAAACACCCAAGATTAAAATAACCATCTAAGAATTCTCATGTTCAGCCACTTCTTTTCCGGAGTCTCGTCTGTAATCAATGATCATCACTTCATAGAGAGGTTTAAAAAAGGAAAAAAAAATAAAAAAATTTCGGCATCATCAACTGTCAATTACTAGTAATTTTGAGAGCAGGGGTGTTGGCAGACGGTATAGTTTATGCTATGTAATCAATCATCCCCAAAGTTTCAAAATTAGTGATGATCATCTCTCCTTTTTCTCTC
>chr1.1109.3
AACCCACACCCCACCTTCGCCTTTTCTTTTCTTTCTTTCTTTCTTTACACCAGTCCCCTCCCTTCCTTTTTCCTCCCTCTCTTTTCTTATTCTCTTACTTTGCTGGATTATAAGTACTACCACATATGTCTTCCTTCGAATTGGACCTCAATCAGTTATCATTTCTCAACTAGTCTCTTCTTCTTCTCCTTCAGCTTCAGCTCTAGAGTTGATAGGATTTTTTTAGCGATGGAGAAGCTCAATTTTGTGAAGAATGGCGTCCTCAGATTGCCTCCTGGCTTCCGCTTCCATCCTACTGATGAAGAGCTGGTGGTGCAGTACTTGAAGCGCAAGGCCTATTCTTGCCCCCTGCCCGCCTCCATCATCCCTGAGGTCGATGTCTGCAAGGCTGATCCTTGGGATTTGCCAGGTGATTTGGAGCAGGAGAGGTACTTCTTCAGCACCAGGGAGGCCAAGTACCCGAATGGAAACCGGTCGAATAGAGCCACGGTTTCGGGTTACTGGAAGGCAACTGGAATTGACAAGCAAATTGTAGCTTCCAAGGGGAACCAGGTTGTGGGGATGAAGAAAACTTTGGTTTTTTATAGAGGAAAGCCTCCACATGGGTCGAGAACCGATTGGATCATGCACGAATACCGGCTTGTTGGTGCTGAAACCACCCCACAGAGAAAGAGCTCGACAACTCAGAGCTCAATGGCGCAAGCGGAGAACTGGGTGTTGTGCCGCATATTCCTGAAGAAACGGGGCACGAAAAATGATGAGGAGATGATGCAAACCAACAATGAGAACCGGGTGGTTCAGAAGTTGAGGAGCAGCAGGCCTGTTTTCTATGATTTCTTGACAAGGGGCAGGGATGATACTAATCTTGCTTCTTCCAATTCTTCGGGTTCAAGTGGGATCACAGAGGTGTCGAATACCGAATCAGAAGAACACGAAGAAAGCAGTAGTTGCAATAGTTTCTCGCCTTTCAGAAGAAAACCATAACCATATATATACTCACTCTCCCCTTTCAGTAATGCCTGCTGTATCAGTAACTGGGTTTCTGGAAAGAAAAAAGAAGAAAAAAACACCCAAGATTAAAATAACCATCTAAGAATTCTCATGTTCAGCCACTTCTTTTCCGGAGTCTCGTCTGTAATCAATGATCATCACTTCATAGAGAGGTTTAAAAAAGGAAAAAAAAATAAAAAAATTTCGGCATCATCAACTGTCAATTACTAGTAATTTTGAGAGCAGGGGTGTTGGCAGACGGTATAGTTTATGCTATGTAATCAATCATCCCCAAAGTTTCAAAATTAGTGATGATCATCTCTCCTTTTTCTCTCTCTTTTTTGTTTTCTTTTTTTGTTTTTTTGGTTTTTTGCTATGAAACTTGCCCCCTAAAACCACTCATAATTCAACATTGTTGAGAGCTTTTTTCCCTTTTCCAAAAGGCAAATGATTTTCCAAGGCAAGAAAATTTGAAAGAGAGATGGGAAAGGGGGAGAAAGATGAGGCATATGCATTTACAATAGTCCAATATACACTTTGTCAAAAGAGAACCCTTTTGGGGAGCACAAGAATAAGAACCATGATCTTAACAAAATCACCCGAGAGGGCATGGGGTTCCGTTTTCAGATTCTCCCTTCTTTTTTGATCCCCAAAGATAAAAAAGAAAAAAAAAAAAAAAAGAGAGAGAGAGAGAGAGAAACGAGAAACTACCCAGAAAGAACCCAGTTCTGATCCTCCAACAATGGGTTGATTCTGTCAAAGATAATTAACAGACATTCCAAAAAATATTTTCAAACATACAACAAGAAAACAAAACAATATGCAGGCAAAGTAGGTATATTTCTGCAGAAAAACATGGTTAACTAAAGTTTGAAATTGCAGGACTAGTTGGTGGAAGTAGAGAGACTTAAGGTAGTGATTTCTTGGCCAAGAATTTGTAGCATTTCAAACTAAGATGGGTCCCAACGCAAGAAACTAGGCCAATGACCTTAGCTTCTCCTACGATTTTTTTTTCTCATCTTACTGCATTTTCAAGCAATGTTCTTAGCTTTAGCTCACACACCGGACAAAAAATTACAACCCAGCTAGTACGATTCTAAATTTCTTCCACCGCACACCAACAAGACCCACTTCTCTAATTTGAAAATGGGGGTCAGCTGATAGCGGAGATAGATAAGAATAGAGATCATCCCACACAATCTTCCAACTGCTCTACAACTTTGACCTGAAAAATTGTACTTATAATTCAATGTATTATACTTCT
>GSVIVT01000942001
GGTCCAATGCCTATCGCAAAGACCCAAAACAACCTCGAAGAGTCTAATCACTCGTTCTAGCCGACGACAGAAGCAGGGGAAGAGAGAGATGGCAGGTGCGTTTTGGGGGACGAGGGTGATGGAGATAGTGAAGAAGCACGACTCTGGAGGCCTAGTTTGGAAGAGAATAAAGCTCACCACCACCCGCAAAGCCAACGCCAAGAAGCGGCTCCTCAGGGTTTGGCAGAATGAAGCTGTACTGAAGGTTTGTTCAGAGCCGCCTCCTTCAAAAACTTCAGCGCCTGGTACCAATGTAACTGGGGAGGCTGCCAACTAGAGCAGCCAACAACCAAGAAACGAAATGAATGTGAACAGAGTACTATGGTGATTTCTGGCTTTATAATGCCAAAATATTTTTGCCTCTATGTTTTCCTGATTAAGTGTAGTCATATCATGACTGACCGCATTGTTAGTTCTTCGGCTAGGAGAATTTAAGGAATTTATCAGTTCCTTGATTGTTTAGAATGGAACAATATGGCAGTTCTTCAGTCATTGGACAATATGCTATTGTAATCTTGCATCATCTTGGCACCTCTGAATGAGATTCAGTTTTACACAATTAAATATTGTATTCTTTACTTGCT
>GSVIVT01000943001
ATGGAGTTTCAAGCTTGCTTGCATTTGCCTTATGCTTTGATTCCTAACCTGTTTTATATCCTCTGTTTTGAGATTTTAAGAGGGATATGGCATTTACGTATTGATTTCGTTTTGAAAATCATTTGGAATCTGCTTTGTCCTCTTCCTGTCTGGCCAGCAAAGATGAAAGCCAAGGCTTCGGCAGCTGGAAAACGGGTGCCCACAGGCCTCCAGACCAAGTCCTCGAGTGCCCTAATCTCTCTCGCTGTCTCTTTTCATTTCACAATGACGAAGCAGCAAGCTAACTGGTCTCTTTACAACAACAATGGAGGATCTTGTGTTGCAATTGCAGGTGCCGATTACTGCGTCATCACATCCGGTACTCGGATGTCGATCGGCTACAATATCCTCACTTGTGATTACTCTAAAATCTGCAAATTAGCAGACAAATGTGTAATGGCCTCATCTGGATTTCAAGCTGATGTAAGAGCTTTACAGAAGCACTTGGCAGCTAGACAGTTGATCTATCAGCATCAGCACAACAAGCAGATGAGTTGCCCTGCAATGGCTCAACTGCTCTCCAACACCCTCTACTATAAACGTTTCTTCCCTTATTATTCTTTTAACGTTTTAGGTGGCCTTGATAATGAAGGAAAGGGTTGGGTCTTACCCAGATGTTGCCACCCACTAAGCCCATTTCCAAAGCCCACTTACTCCTTTTGTTTATTCATCTCCATGCATGCACACATCAGAATGTATTAA
>GSVIVT01000944001
ATGGGAAACATATCTAAACAGATGACTAATAAACCACTCAACGGACGGCGCAGAGGACAAAGCAAAAGGGATCAAGCCACCCTCCAAAACGGTGTCGTTTGGACCATCACTGCACCGTTCGCCCTATACCTAGCGGACCAAACTCTCCGGCGAAGCTCAGCGCAGGTTCGATCGGAGGAAGCGAAGATGTTGGGGATTGTGAGTCGGAAGGTTTTGGGGCAGTCGTTGGGGAGGATTAGGCCTGCGGTGTGGGCATTGAGGAACTACTCGTCTGCGGAAAAACAGATGACAGTGAGGGATGCTCTAAACTCTGCACTTGATGAGGAAATGTCCGCAGATCCTAAAGTCTTTTTGATGGGTGAAGAGGTCGGGGAATACCAAGGTGCATACAAGATTTCTAAAGGGCTTTTGGAGAAATATGGCCCTGAGAGGGTTCTGGATACCCCAATCACAGAGGCTGGTTTTACTGGGATTGGAGTTGGTGCTGCTTACTATGGTCTTAAGCCTGTTGTAGAGTTCATGACATTTAATTTCTCTATGCAGGCAATTGACCACATCATTAATTCTGCTGCAAAATCAAACTACATGTCCGCTGGTCAGATATCCGTACCTATTGTTTTTAGAGGACCAAATGGTGCTGCCGCTGGAGTTGGTGCCCAGCACTCCCAGTGTTATGCAGCCTGGTATGGCTCCTGCCCTGGGTTGAAAGTGCTGTCCCCATATTCATCTGAGGATGCCCGTGGATTGCTAAAAGCTGCTATAAGAGACCCTGATCCTGTTATTTTCCTTGAAAATGAGTTGCTGTATGGTGAATCTTTCCCTATCTCAGCAGAAGTTCTTGATTCCAGTTTTTGCCTCCCAATAGGGAAAGCCAAGATTGAGAGAGAAGGAAGGGATGTGACTATCACAGCTTTCTCAAAAATGGTGGGCTTTGCACTCAAGGCTGCTGATATTCTTGCAAAGGATGGAATCAGTGCTGAGATTATAAATCTGCGTTCAATTAGGCCCCTGGACACACCCACGATCAATGCCTCAGTCAGGAAAACTAACAGACTTGTAACCGTTGAAGAAGGGTTCCCTCAGCATGGTGTTGGGGCTGAGATCTGCATGGCTGTTGTTGAGGAGAGCTTTGGTTATCTTGATGCACCAGTGGAAAGGATTGCCGGGGCTGATGTTCCCATGCCTTATGCTGCTAATCTCGAGAGAATGGCTGTCCCACAGATTGAAGATATCGTCCGAGCTGCAAAGAGAGCATGCTACAGATCCACTGCAATGGCTGCAACTGCTTGACATCTTCCAAGATTAGTTCAGATACATATCCAACTCTAGGTTAGTTTCATCGAATCACCTGTTTAATATGTGCCTACCAAATAGTTTTCGATTTTGAGATCTTCAACAATCAAATGTTTTCAGGGAAACAATGGGGCTATATAAATTTTTTCCCTTTCTCATCAGGTAGGAAGGAAATGGTTGTTAAATAACTCGAGAAACACTGGACAGAGGCGGGAATTTTAGGACTCTTGTTTTGGTTTTTGTTAATACAGCAACCAACATGAATCCTCTTTGGGCAGCTGCATATCTCAACTTCCTCTTTCGGGTCTTCTGGAAAGGCCCCCCACCCCACCTTGCTACTGTTGATTTGTTTGTCTTACAATAAAGTTTTGTTCAATTTGATGAACAGCTCATTCAAATGATGAAATGGTTCTTTTTTCTCCCTTTATTTCGCGAAAAATGCTCTTTGAATTTGGCTTTTTGGAAGCCGAAAAGGTGGTTTTTAAAAGACCATAGCAGCTTTTGTATGTGGGTAATTTGAAGAAGTTTGTGGTTAATTTGAAGGGTCATTCTATGGCACCGATGTTTCTCGGTGTTATACAAAAAAGTGGCGGCCAATCATGAAAGGTCAAAATTACAGAAATGATTTTATTTGTTGGTAGAAATCTTATTCATTTATTTGTATTTATATCTCATTTTTTTAATTTTTATTTCTAGTTCATATCAAA
>chr1.1110.1
TCGTTTGGACCATCACTGCACCGTTCGCCCTATACCTAGCGGACCAAACTCTCCGGCGAAGCTCAGGTGCGTCCTTTTCCGAGTCTCTGACTCTACGATCTGTATCAATTTCGGATCAATCGATCTATATCGGCGTTTCGCACCCTCATTTTCTTTCGATTTTCGTGGCCGCGAATCATCGGTTTGTGGAATTTTGAGTGTTTGGTTGGATCTTTGTGCGGTGAATTGATTTTTCTGAGTTTTGTGTGTGTTTATGTTTGGTTAGCGCAGGTTCGATCGGAGGAAGCGAAGATGTTGGGGATTGTGAGTCGGAAGGTGAGTAGCTGTTTTGGTAGAGCTGAGAATGTTGATGGTTTGGTTTGTGGAGTGGATTTTTTGTGAATGATTGGTTAGGGAGTGTGGTTGTGGTGAATTGATGGCTGTTTGTATCAGGTTTTGGGGCAGTCGTTGGGGAGGATTAGGCCTGCGGTGTGGGCATTGAGGAACTACTCGTCTGCGGAAAAACAGGTGAGAAGTGTGGGTTGTGTTGATTGTGTTACACTTGTTGCTCTGTTTGGTTGGTGAGAATTGGCTGCAAGGAAAGTATATTATTGACACAGAAAACTGAGGCCTCCCATTGCAGCTGTTGGGCTTAATTAAGACGAGTTTTCAATGTTCTGAAAAACAGAACAAGAAAAGGAAATGAACATGAAAAAGATGGCTGTTTCGTAAAAAGGTGGAGGTTCTGGGTTTGGTTCTTTTTGTATTTAAGTCCTTGTTTGCAATAACCTTTTGTTTCTGGCTTCAGCTTCTGCTAAAGCAAAAACCATAGTCTTCAAACAAACACCATAATTTTCAAGCCATAATATTTAACAAAATTATCCCATCAGATATAGAAGCTCTTATTAAACTTATCCAAAATTATCTAATTCAGGGCCTAACTCCACTGGCTGTGAATGTTTCCTTGAACTCCAAAATTTTCAATTCAACCCTTCTAGTTATACATAAAGGGCCAATCTTGTTTAGCAGGAAATGTGGAATGGTGAAATGGGAATTTCACTCATTGGTGGCTCATTCAAACATTTGGCTGCATGTGGCCTTCATTCACATTTCATGTCAACCTTATGATTTTCATTTCTTCATGTCCCTTAGTTATTATCATTTCTCCTCCAAGGGAGGAAATAAAAAAAATATACAACAAGCTATCAAGAAGCAGTTTAGATCACAAATAAAAATATCCATTTATATTAAATTTCATATTTTATATATTTTGGTTGATGAGTAAGTGGGATGTTTTGTTTGGTTACTGAGAAAAGGAGGAAACAAAGAGAAAATGACGAGAAAGTGAGTAGTCTCTATTTAATTGTTGAGAAAATAAAGGAAAAGGAACTGATAATTGAATTCTTTCTTCAATTTCATGTTTTACACCTATTTGGATGATGAGAAAGTGAAGATTTTTATTTTTTGTGTTTTTTGTTTAGTTGCCAAGAAAATGGAGAATAGTCAGAAAAATGATTTGTTTTATTTCATGTTTTGCATTATTTTGGTTAATGAAAAAATGATTTTTTTTTTGTTTGGTTGCTTAAAAATGATGGTAAGGAAGAGAAAAATATTTTTTTAATACTTTTTTTGGTATTGTTTGGATCTTTTCATTGATAAGAAAATGAAAATTTTCTAGATGATTACCTGGAAACTTGAGTAAATCTTGAAAAGTTGTATTGGTGAAAATATATTAAAATTTTAATTTCATTTCTACTGTTGGCAAACACTTAAATGGAAATGAGAGGTTTTTCCAATTTTTTGATTCCTAGCCTGTCCAAACATAGGAACGAAATTTGAAAAAACCATTCTCATTCTCCAAGAGGAAGTGTAAAGGAATATTCATTCTCAATCTTGCATTCTGGTCAACCAAACAGGGCCATAAGGAAGTCGATGAATGTTTTTTCTTCCTGCATATGGTAGCAAGAAACTTATTCTATTAGATTTTTATCAAACTTCTGTATACTATTCATCATTGTGTCTCCGTTCCCTTTTCCCCTGTAAATGTAATAGTGCTTAGTACTATTAAGATTGCAAGAATAATATATAAATTATTTCTTCTTTGCTTTTGACTAAACACCATGCTTTGTGGATATGTCCATGCTTGAGGCTTATGCCTAACTCTTTAAGAACTCTAAATTTAACAATAATTATTATTTTGCACAGATGACAGTGAGGGATGCTCTAAACTCTGCACTTGATGAGGAAATGTCCGCAGATCCTAAAGTCTTTTTGATGGGTGAAGAGGTGAGGAAAAGTGGATAGGAATGCCTCCCTTGGCTTTGTTCTCACTTGTTTCTCCTTTTTCATTTGTCCTTGTTCTTATGTTCTGATTTTTGTTTACAGGTCGGGGAATACCAAGGTGCATACAAGGTTAGTGGCATGCTTTATGAATCCATAATTTTCTTTTTGCTTGGAAACCATTCATATATTTTTTTAGTTCATCTAGTGATCATAATTTGCCTTCATTTTCATATAGATTTCTAAAGGGCTTTTGGAGAAATATGGCCCTGAGAGGGTTCTGGATACCCCAATCACAGAGGTAAGTTCTGTTACATGACTTGCCCATATAAGTGGATAAGTTTTTGCTCCTTTTTGTAAATTTTGTGATTAATCCAAAAATTTTCTTATTATTAGTCGTTACTTTCTACAACATGTTTGTTACATATTTTGCAGGCTGGTTTTACTGGGATTGGAGTTGGTGCTGCTTACTATGGTCTTAAGCCTGTTGTAGAGTTCATGACATTTAATTTCTCTATGCAGGTTAGAGTCTTATCACTATATACTCAAATTATGAAAATTTCTAGTTCTGATTTTATTTGATGTTCTCAAATTGAACCTTTAGCTGGGATTGGTCAAAACTGAGTATGATGGTGCATTTCTATTTGAACTTTTGTATATTAGTTAATTGAAGTACTTTAATACCTTAGAAATTCCGACATCATTCTGACATCATAGCTCCTTACCATATCCCTAAACCCAATTTCCTTGGTCGTATGTTTTTGAACTTTAATGAGTGCTTTTCTCTCCTCAACCCCCACCATCCATTGGAACATAATCAGAAACTGGTCTTGATAATAGACATTGATAGAGGTTGGAGCAATGTCCCCTATC
>chr1.1110.2
GTCGTTTGGACCATCACTGCACCGTTCGCCCTATACCTAGCGGACCAAACTCTCCGGCGAAGCTCAGCGCAGGTTCGATCGGAGGAAGCGAAGATGTTGGGGATTGTGAGTCGGAAGGTTTTGGGGCAGTCGTTGGGGAGGATTAGGCCTGCGGTGTGGGCATTGAGGAACTACTCGTCTGCGGAAAAACAGATGACAGTGAGGGATGCTCTAAACTCTGCACTTGATGAGGAAATGTCCGCAGATCCTAAAGTCTTTTTGATGGGTGAAGAGGTCGGGGAATACCAAGGTGCATACAAGATTTCTAAAGGGCTTTTGGAGAAATATGGCCCTGAGAGGGTTCTGGATACCCCAATCACAGAGGCTGGTTTTACTGGGATTGGAGTTGGTGCTGCTTACTATGGTCTTAAGCCTGTTGTAGAGTTCATGACATTTAATTTCTCTATGCAGGCAATTGACCACATCATTAATTCTGCTGCAAAATCAAACTACATGTCCGCTGGTCAGATATCCGTACCTATTGTTTTTAGAGGACCAAATGGTGCTGCCGCTGGAGTTGGTGCCCAGCACTCCCAGTGTTATGCAGCCTGGTATGGCTCCTGCCCTGGGTTGAAAGTGCTGTCCCCATATTCATCTGAGGATGCCCGTGGATTGCTAAAAGCTGCTATAAGAGACCCTGATCCTGTTATTTTCCTTGAAAATGAGTTGCTGTATGGTGAATCTTTCCCTATCTCAGCAGAAGTTCTTGATTCCAGTTTTTGCCTCCCAATAGGGAAAGCCAAGATTGAGAGAGAAGGAAGGGATGTGACTATCACAGCTTTCTCAAAAATGGTGGGCTTTGCACTCAAGGCTGCTGATATTCTTGCAAAGGATGGAATCAGTGCTGAGATTATAAATCTGCGTTCAATTAGGCCCCTGGACACACCCACGATCAATGCCTCAGTCAGGAAAACTAACAGACTTGTAACCGTTGAAGAAGGGTTCCCTCAGCATGGTGTTGGGGCTGAGATCTGCATGGCTGTTGTTGAGGAGAGCTTTGGTTATCTTGATGCACCAGTGGAAAGGATTGCCGGGGCTGATGTTCCCATGCCTTATGCTGCTAATCTCGAGAGAATGGCTGTCCCACAGATTGAAGATATCGTCCGAGCTGCAAAGAGAGCATGCTACAGATCCACTGCAATGGCTGCAACTGCTTGACATCTTCCAAGATTAGTTCAGATACATATCCAACTCTAGGTTAGTTTCATCGAATCACCTGTTTAATATGTGCCTACCAAATAGTTTTCGATTTTGAGATCTTCAACAATCAAATGTTTTCAGGGAAACAATGGGGCTATATAAATTTTTTCCCTTTCTCATCAGGTAGGAAGGAAATGGTTGTTAAATAACTCGAGAAACACTGGACAGAGGCGGGAATTTTAGGACTCTTGTTTTGGTTTTTGTTAATACAGCAACCAACATGAATCCTCTTTGGGCAGCTGCATATCTCAACTTCCTCTTTCGGGTCTTCTGGAAAGGCCCCCCACCCCACCTTGCTACTGTTGATTTGTTTGTCTTACAATAAAGTTTTGTTCAATTTGATGAACAGCTCATTCAAATGATGAAATGGTTCTTTTTTCTCCCTTTATTTC
>chr1.1110.3
AAAGCAAAAGGGATCAAGCCACCCTCCAAAACGGTGTCGTTTGGACCATCACTGCACCGTTCGCCCTATACCTAGCGGACCAAACTCTCCGGCGAAGCTCAGCGCAGGTTCGATCGGAGGAAGCGAAGATGTTGGGGATTGTGAGTCGGAAGGTTTTGGGGCAGTCGTTGGGGAGGATTAGGCCTGCGGTGTGGGCATTGAGGAACTACTCGTCTGCGGAAAAACAGATGACAGTGAGGGATGCTCTAAACTCTGCACTTGATGAGGAAATGTCCGCAGATCCTAAAGTCTTTTTGATGGGTGAAGAGGTCGGGGAATACCAAGGTGCATACAAGATTTCTAAAGGGCTTTTGGAGAAATATGGCCCTGAGAGGGTTCTGGATACCCCAATCACAGAGGCTGGTTTTACTGGGATTGGAGTTGGTGCTGCTTACTATGGTCTTAAGCCTGTTGTAGAGTTCATGACATTTAATTTCTCTATGCAGGCAATTGACCACATCATTAATTCTGCTGCAAAATCAAACTACATGTCCGCTGGTCAGATATCCGTACCTATTGTTTTTAGAGGACCAAATGGTGCTGCCGCTGGAGTTGGTGCCCAGCACTCCCAGTGTTATGCAGCCTGGTATGGCTCCTGCCCTGGGTTGAAAGTGCTGTCCCCATATTCATCTGAGGATGCCCGTGGATTGCTAAAAGCTGCTATAAGAGACCCTGATCCTGTTATTTTCCTTGAAAATGAGTTGCTGTATGGTGAATCTTTCCCTATCTCAGCAGAAGTTCTTGATTCCAGTTTTTGCCTCCCAATAGGGAAAGCCAAGATTGAGAGAGAAGGAAGGGATGTGACTATCACAGCTTTCTCAAAAATGGTGGGCTTTGCACTCAAGGCTGCTGATATTCTTGCAAAGGATGGAATCAGTGCTGAGATTATAAATCTGCGTTCAATTAGGCCCCTGGACACACCCACGATCAATGCCTCAGTCAGGAAAACTAACAGACTTGTAACCGTTGAAGAAGGGTTCCCTCAGCATGGTGTTGGGGCTGAGATCTGGTTTATTCTCTCTCCACTGATGTTCGTTTGATGCAGGTTGTTTGATAAGGCATTATATGTACTTACACTATCTGCTTCTTTTAAACAGCATGGCTGTTGTTGAGGAGAGCTTTGGTTATCTTGATGCACCAGTGGAAAGGATTGCCGGGGCTGATGTTCCCATGCCTTATGCTGCTAATCTCGAGAGAATGGCTGTCCCACAGATTGAAGATATCGTCCGAGCTGCAAAGAGAGCATGCTACAGATCCACTGCAATGGCTGCAACTGCTTGACATCTTCCAAGATTAGTTCAGATACATATCCAACTCTAGGTAGGAAGGAAATGGTTGTTAAATAACTCGAGAAACACTGGACAGAGGCGGGAATTTTAGGACTCTTGTTTTGGTTTTTGTTAATACAGCAACCAACATGAATCCTCTTTGGGCAGCTGCATATCTCAACTTCCTCTTTCGGGTCTTCTGGAAAGGCCCCCCACCCCACCTTGCTACTGTTGATTTGTTTGTCTTACAATAAAGTTTTGTTCAATTTGATGAACAGCTCATTCAAATGATGAAATGGTTCTTTTTTC
>chr1.1110.4
ACTCAACGGACGGCGCAGAGGACAAAGCAAAAGGGATCAAGCCACCCTCCAAAACGGTGTCGTTTGGACCATCACTGCACCGTTCGCCCTATACCTAGCGGACCAAACTCTCCGGCGAAGCTCAGCGCAGGTTCGATCGGAGGAAGCGAAGATGTTGGGGATTGTGAGTCGGAAGGTTTTGGGGCAGTCGTTGGGGAGGATTAGGCCTGCGGTGTGGGCATTGAGGAACTACTCGTCTGCGGAAAAACAGATGACAGTGAGGGATGCTCTAAACTCTGCACTTGATGAGGAAATGTCCGCAGATCCTAAAGTCTTTTTGATGGGTGAAGAGGTCGGGGAATACCAAGGTGCATACAAGATTTCTAAAGGGCTTTTGGAGAAATATGGCCCTGAGAGGGTTCTGGATACCCCAATCACAGAGGCTGGTTTTACTGGGATTGGAGTTGGTGCTGCTTACTATGGTCTTAAGCCTGTTGTAGAGTTCATGACATTTAATTTCTCTATGCAGGCAATTGACCACATCATTAATTCTGCTGCAAAATCAAACTACATGTCCGCTGGTCAGATATCCGTACCTATTGTTTTTAGAGGACCAAATGGTGCTGCCGCTGGAGTTGGTGCCCAGCACTCCCAGTGTTATGCAGCCTGGTATGGCTCCTGCCCTGGGTTGAAAGTGCTGTCCCCATATTCATCTGAGGATGCCCGTGGATTGCTAAAAGCTGCTATAAGAGACCCTGATCCTGTTATTTTCCTTGAAAATGAGTTGCTGTATGGTGAATCTTTCCCTATCTCAGCAGAAGTTCTTGATTCCAGTTTTTGCCTCCCAATAGGGAAAGCCAAGATTGAGAGAGAAGGAAGGGATGTGACTATCACAGCTTTCTCAAAAATGGTGGGCTTTGCACTCAAGGCTGCTGATATTCTTGCAAAGGATGGAATCAGTGCTGAGATTATAAATCTGCGTTCAATTAGGCCCCTGGACACACCCACGATCAATGCCTCAGTCAGGAAAACTAACAGACTTGTAACCGTTGAAGAAGGGTTCCCTCAGCATGGTGTTGGGGCTGAGATCTGCATGGCTGTTGTTGAGGAGAGCTTTGGTTATCTTGATGCACCAGTGGAAAGGATTGCCGGGGCTGATGTTCCCATGCCTTATGCTGCTAATCTCGAGAGAATGGCTGTCCCACAGATTGAAGATATCGTCCGAGCTGCAAAGAGAGCATGCTACAGATCCACTGCAATGGCTGCAACTGCTTGACATCTTCCAAGATTAGTTCAGATACATATCCAACTCTAGGTAGGAAGGAAATGGTTGTTAAATAACTCGAGAAACACTGGACAGAGGCGGGAATTTTAGGACTCTTGTTTTGGTTTTTGTTAATACAGCAACCAACATGAATCCTCTTTGGGCAGCTGCATATCTCAACTTCCTCTTTCGGGTCTTCTGGAAAGGCCCCCCACCCCACCTTGCTACTGTTGATTTGTTTGTCTTACAATAAAGTTTTGTTCAATTTGATGAACAGCTCATTCAAATGATGAAATGGTTCTTTTTTCTCCCTTTATTTCGCGAAAAATGCTCTTTGAATTTGGCTTTTTGGAAGCCGAAAAGGTGGTTTTTAAAAGACCATAGCAGCTTTTGTATGTGGGTAATTTGAAGAAGTTTGTGGTTAATTTGAAGGGTCATTCTATGGCACCGATGTTTCTCGGTGTTATACAAAAAAGTGGCGGCCAATCATGAAAGGTCAAAATTACAGAAATGATTTTATTTGTTGGTAGAAATCTTATTCATTTATTTGTAT
>chr1.1110.5
ACTCAACGGACGGCGCAGAGGACAAAGCAAAAGGGATCAAGCCACCCTCCAAAACGGTGTCGTTTGGACCATCACTGCACCGTTCGCCCTATACCTAGCGGACCAAACTCTCCGGCGAAGCTCAGCGCAGGTTCGATCGGAGGAAGCGAAGATGTTGGGGATTGTGAGTCGGAAGGTTTTGGGGCAGTCGTTGGGGAGGATTAGGCCTGCGGTGTGGGCATTGAGGAACTACTCGTCTGCGGAAAAACAGATGACAGTGAGGGATGCTCTAAACTCTGCACTTGATGAGGAAATGTCCGCAGATCCTAAAGTCTTTTTGATGGGTGAAGAGGTCGGGGAATACCAAGGTGCATACAAGATTTCTAAAGGGCTTTTGGAGAAATATGGCCCTGAGAGGGTTCTGGATACCCCAATCACAGAGGCTGGTTTTACTGGGATTGGAGTTGGTGCTGCTTACTATGGTCTTAAGCCTGTTGTAGAGTTCATGACATTTAATTTCTCTATGCAGGCAATTGACCACATCATTAATTCTGCTGCAAAATCAAACTACATGTCCGCTGGTCAGATATCCGTACCTATTGTTTTTAGAGGACCAAATGGTGCTGCCGCTGGAGTTGGTGCCCAGCACTCCCAGTGTTATGCAGCCTGGTATGGCTCCTGCCCTGGGTTGAAAGTGCTGTCCCCATATTCATCTGAGGATGCCCGTGGATTGCTAAAAGCTGCTATAAGAGACCCTGATCCTGTTATTTTCCTTGAAAATGAGTTGCTGTATGGTGAATCTTTCCCTATCTCAGCAGAAGTTCTTGATTCCAGTTTTTGCCTCCCAATAGGGAAAGCCAAGATTGAGAGAGAAGGAAGGGATGTGACTATCACAGCTTTCTCAAAAATGGTGGGCTTTGCACTCAAGGCTGCTGATATTCTTGCAAAGGATGGAATCAGTGCTGAGATTATAAATCTGCGTTCAATTAGGCCCCTGGACACACCCACGATCAATGCCTCAGTCAGGAAAACTAACAGACTTGTAACCGTTGAAGAAGGGTTCCCTCAGCATGGTGTTGGGGCTGAGATCTGCATGGCTGTTGTTGAGGAGAGCTTTGGTTATCTTGATGCACCAGTGGAAAGGATTGCCGGGGCTGATGTTCCCATGCCTTATGCTGCTAATCTCGAGAGAATGGCTGTCCCACAGATTGAAGATATCGTCCGAGCTGCAAAGAGAGCATGCTACAGATCCACTGCAATGGCTGCAACTGCTTGACATCTTCCAAGATTAGTTCAGATACATATCCAACTCTAGGAAGGAAATGGTTGTTAAATAACTCGAGAAACACTGGACAGAGGCGGGAATTTTAGGACTCTTGTTTTGGTTTTTGTTAATACAGCAACCAACATGAATCCTCTTTGGGCAGCTGCATATCTCAACTTCCTCTTTCGGGTCTTCTGGAAAGGCCCCCCACCCCACCTTGCTACTGTTGATTTGTTTGTCTTACAATAAAGTTTTGTTCAATTTGATGAACAGCTCATTCAAATGATGAAATGGTTCTTTTTTCTC
>chr1.1110.6
ACTCAACGGACGGCGCAGAGGACAAAGCAAAAGGGATCAAGCCACCCTCCAAAACGGTGTCGTTTGGACCATCACTGCACCGTTCGCCCTATACCTAGCGGACCAAACTCTCCGGCGAAGCTCAGGTGCGTCCTTTTCCGAGTCTCTGACTCTACGATCTGTATCAATTTCGGATCAATCGATCTATATCGGCGTTTCGCACCCTCATTTTCTTTCGATTTTCGTGGCCGCGAATCATCGCGCAGGTTCGATCGGAGGAAGCGAAGATGTTGGGGATTGTGAGTCGGAAGGTTTTGGGGCAGTCGTTGGGGAGGATTAGGCCTGCGGTGTGGGCATTGAGGAACTACTCGTCTGCGGAAAAACAGATGACAGTGAGGGATGCTCTAAACTCTGCACTTGATGAGGAAATGTCCGCAGATCCTAAAGTCTTTTTGATGGGTGAAGAGGTCGGGGAATACCAAGGTGCATACAAGATTTCTAAAGGGCTTTTGGAGAAATATGGCCCTGAGAGGGTTCTGGATACCCCAATCACAGAGGCTGGTTTTACTGGGATTGGAGTTGGTGCTGCTTACTATGGTCTTAAGCCTGTTGTAGAGTTCATGACATTTAATTTCTCTATGCAGGCAATTGACCACATCATTAATTCTGCTGCAAAATCAAACTACATGTCCGCTGGTCAGATATCCGTACCTATTGTTTTTAGAGGACCAAATGGTGCTGCCGCTGGAGTTGGTGCCCAGCACTCCCAGTGTTATGCAGCCTGGTATGGCTCCTGCCCTGGGTTGAAAGTGCTGTCCCCATATTCATCTGAGGATGCCCGTGGATTGCTAAAAGCTGCTATAAGAGACCCTGATCCTGTTATTTTCCTTGAAAATGAGTTGCTGTATGGTGAATCTTTCCCTATCTCAGCAGAAGTTCTTGATTCCAGTTTTTGCCTCCCAATAGGGAAAGCCAAGATTGAGAGAGAAGGAAGGGATGTGACTATCACAGCTTTCTCAAAAATGGTGGGCTTTGCACTCAAGGCTGCTGATATTCTTGCAAAGGATGGAATCAGTGCTGAGATTATAAATCTGCGTTCAATTAGGCCCCTGGACACACCCACGATCAATGCCTCAGTCAGGAAAACTAACAGACTTGTAACCGTTGAAGAAGGGTTCCCTCAGCATGGTGTTGGGGCTGAGATCTGCATGGCTGTTGTTGAGGAGAGCTTTGGTTATCTTGATGCACCAGTGGAAAGGATTGCCGGGGCTGATGTTCCCATGCCTTATGCTGCTAATCTCGAGAGAATGGCTGTCCCACAGATTGAAGATATCGTCCGAGCTGCAAAGAGAGCATGCTACAGATCCACTGCAATGGCTGCAACTGCTTGACATCTTCCAAGATTAGTTCAGATACATATCCAACTCTAGGTAGGAAGGAAATGGTTGTTAAATAACTCGAGAAACACTGGACAGAGGCGGGAATTTTAGGACTCTTGTTTTGGTTTTTGTTAATACAGCAACCAACATGAATCCTCTTTGGGCAGCTGCATATCTCAACTTCCTCTTTCGGGTCTTCTGGAAAGGCCCCCCACCCCACCTTGCTACTGTTGATTTGTTTGTCTTACAATAAAGTTTTGTTCAATTTGATGAACAGCTCATTCAAATGATGAAATGGTTCTTTTTTCTCCCTTTATTTCGCGAAAAATGCTCTTTGAATTTGGCTTTTTGGAAGCCGAAAAGGTGGTTTTTAAAAGACCATAGCAGCTTTTGTATGTGGGTAATTTGAAGAAGTTTGTGGTTAATTTGAAGGGTCATTCTATGGCACCGATGTTTCTCGGTGTTATACAAAAAAGTGGCGGCCAATCATGAAAGGTCAAAATTACAG
>chr1.1110.7
AAAGCAAAAGGGATCAAGCCACCCTCCAAAACGGTGTCGTTTGGACCATCACTGCACCGTTCGCCCTATACCTAGCGGACCAAACTCTCCGGCGAAGCTCAGCGCAGGTTCGATCGGAGGAAGCGAAGATGTTGGGGATTGTGAGTCGGAAGGTTTTGGGGCAGTCGTTGGGGAGGATTAGGCCTGCGGTGTGGGCATTGAGGAACTACTCGTCTGCGGAAAAACAGATGACAGTGAGGGATGCTCTAAACTCTGCACTTGATGAGGAAATGTCCGCAGATCCTAAAGTCTTTTTGATGGGTGAAGAGGTCGGGGAATACCAAGGTGCATACAAGATTTCTAAAGGGCTTTTGGAGAAATATGGCCCTGAGAGGGTTCTGGATACCCCAATCACAGAGGCTGGTTTTACTGGGATTGGAGTTGGTGCTGCTTACTATGGTCTTAAGCCTGTTGTAGAGTTCATGACATTTAATTTCTCTATGCAGGCAATTGACCACATCATTAATTCTGCTGCAAAATCAAACTACATGTCCGCTGGTCAGATATCCGTACCTATTGTTTTTAGAGGACCAAATGGTGCTGCCGCTGGAGTTGGTGCCCAGCACTCCCAGTGTTATGCAGCCTGGTATGGCTCCTGCCCTGGGTTGAAAGTGCTGTCCCCATATTCATCTGAGGATGCCCGTGGATTGCTAAAAGCTGCTATAAGAGACCCTGATCCTGTTATTTTCCTTGAAAATGAGTTGCTGTATGGTGAATCTTTCCCTATCTCAGCAGAAGTTCTTGATTCCAGTTTTTGCCTCCCAATAGGGAAAGCCAAGATTGAGAGAGAAGGAAGGGATGTGACTATCACAGCTTTCTCAAAAATGGTGGGCTTTGCACTCAAGGCTGCTGATATTCTTGCAAAGGATGGAATCAGTGCTGAGATTATAAATCTGCGTTCAATTAGGCCCCTGGACACACCCACGATCAATGCCTCAGTCAGGAAAACTAACAGACTTGTAACCGTTGAAGAAGGGTTCCCTCAGCATGGTGTTGGGGCTGAGATCTGCATGGCTGTTGTTGAGGAGAGCTTTGGTTATCTTGATGCACCAGTGGAAAGGATTGCCGGGGCTGATGTTCCCATGCCTTATGCTGCTAATCTCGAGAGAATGGCTGTCCCACAGATTGAAGATATCGTCCGAGCTGCAAAGAGAGCATGCTACAGATCCACTGCAATGGCTGCAACTGCTTGACATCTTCCAAGATTAGTTCAGATACATATCCAACTCTAGGGAAACAATGGGGCTATATAAATTTTTTCCCTTTCTCATCAGGTAGGAAGGAAATGGTTGTTAAATAACTCGAGAAACACTGGACAGAGGCGGGAATTTTAGGACTCTTGTTTTGGTTTTTGTTAATACAGCAACCAACATGAATCCTCTTTGGGCAGCTGCATATCTCAACTTCCTCTTTCGGGTCTTCTGGAAAGGCCCCCCACCCCACCTTGCTACTGTTGATTTGTTTGTCTTACAATAAAGTTTTGTTCAATTTGATGAACAGCTCATTCAAATGATGAAATGGTTCTTTTTTCTCCCTTTATTTCGCGAAAAATGCTCTTTGAATTTGGCTTTTTGGAAGCCGAAAAGGTGGTTTTTAAAAGACCATAGCAGCTTTTGTATGTGGGTAATTTGAAGAAGTTTG
>GSVIVT01000945001
ATGGCGATCAAGGTGAATCACCTCCTCTTCTATGGTCTTCTTGCTCTTTATATCATTCTCATCTCGAAAACGGTCGGTTTCACAGGTTTATATATGCAGAAGTTGCAGACTAGATCGCCATTAGTTGAGCGACGGAGAGCCCAATCACCACCGCCACCACCAAATTCACCGGGATCGCATAACCCTTAGGGGCCATGGTTTGGAGGATGACGAGGGTGACCAAGCTTTGTTGTTAGATATTTTATATAGGAGCAGT
>chr1.535.1
ACCCCATGCATATGCAGTATGGCGATCAAGGTGAATCACCTCCTCTTCTATGGTCTTCTTGCTCTTTATATCATTCTCATCTCGAAAACGGTCGGTTTCACAGGCAAGTTTTCCTACGTAATTCAACAAGTATTTCATGGATTTGGATCATGATATTATAGTTAATATTCCTTATCAATTTTAAAGTTGAGACTGAGAAGAAAGTTATGTTTATGTACAGGTTTATATATGCAGAAGTTGCAGACTAGATCGCCATTAGTTGAGCGACGGAGAGCCCAATCACCACCGCCACCACCAAATTCACCGGGATCGCATAACCCTTAGGGGCCATGGTTTGGAGGATGACGAGGGTGACCAAGCTTTGTTGTTAGATATTTTATATAGGAGCAGTCTTGTATATGTAATTGATGAATTGTGTTGGTGAGAAAACAT
>GSVIVT01000947001
CTCTTCTTCATTCTTCAATGGACTCCATTTCTTTCCGTCACAATCCTCTTCAATTCTCTCTCTAGGGTTTCTGAATCCTCAATTCTCTCGCCTCCACGCCCGCCATGAAAACTTCCCTCCGAAAGCTCCGCGGCTTCGCCCTCCACCGCCAAGACGTCCGCGAACGGAGAGTCGTGCAGCCTCTCGCGCAACTGGATGAGCTCGTTCAGGCCACGCAGGATATGCAAGACATGCGAAACTGCTATGATACCCTACTCTCTGCAGCTGCAGCGACTGCAAACAGTGCTTATGAATTCTCAGAATCATTGAAAGAACTGGGGGGTTGTCTTCTTGAGAAAACTGCATTGAATGAGGATGAAGAAAGTGGTAAAGTTTTGCTAAAGCTGGGAAAGGTGCAATATGAACTTCAGAAACTTGTAGATAGCTATCGCTCTCATATTTTCCAGACAATTGTAACACCATCAGAGTCTCTTCTTAAGGAGCTTCGGACGGTTGAGGAGATGAAGCGACAATGTGATGAAAAAAGAGACGTATATGAATACATGATAACAAGACAAAGAGAAAAAGGGAGGTCAAGAAGCGGGAGAGGTGAAACTTTTTCTTCACACCAGGTGCAAGCGGCTTGTGATGAATATGATGAGGAGGCAACCTTATTTGTTTTCCGTTTGAAATCTTTGAAGCAAGGACAATCCCGTAGCCTTCTTACACAGGCTTCTAGGCACCATGCTGCTCAGTTGTCTTTCTTCAGAAAGGCTCTCAAGTCTCTTGAGGTAATTGAGCCGCATGTAAAATTGGTCACAGAACAGCAACATATTGATTACAAGTTCAGTGGACTAGAAGATGATGATTGGGATGATGGGGAAGATGATGACGACTATGATGGGCATGATGGGGACTTAAGTTTTGACTATGGACAAATTGATCATGAACAGGATTTTGTTTCTACAGCGAGAAACTCAATGGAGTTGGATCAGGAGGACCTTACATTTCCTCAAGTTGCAACAATGGATTCTGTGAAGGAAAATCTAGACAAAAGCTATGTGGATTCTTTTGCTATTAATAGTGAAAGCAGGAAAATCAGCCAATCTGCCCCACTTTTTGCTGAGAAGAAATTTGATTCTGCATGGATGAGAGAAATGCGGCCTCTGTCAACACGCAAGCTTCGGACCTATGTACTACCCACACCAGATGATACAAAGAGTTCAGCTCCTACAAGATCAGATAGTCCGGATTCTCGCCCAATACCCACAAGTTTGAGTGGTCGTCCTCACAATTTGTGGCATTCTTCCCCCTTGGAACCAAAGTATGAAAAGATTTTGGGAGATGACAAAGTTTTTGAATCTACTGCCATGAATGCACAGTCAGTACTCAAAGAGAGCAATACTAATCATGTGTCTAGTGGACTACCCCCTCCTTTGGTTGATGGGCTTCCATTTCGGATGATAAATTCAAGTGTTGTTTCTGATACTAAGAAGGTCAAAAGATACGCTTTTTCTGGTCCATTGACAAGGAACCCATGGTCAACCAAGCCTGGTTTGTCTGCCAGTGATCCTTTGGTCTCAGTGACACAACCCCAATTGTTTTCTGGACCCCTTTTGCGGAGTCAAATGCCGCATCTATCATCATCATCATCACCTCCAAGAGTATCTCCAATTGCTTCTCCCTTTTTGTCATCACCCAAAATAAATGAGCTTCATGAGCTTCCTAGGCCCCCTTCCAGTTTGACCTTGAAACCTTCAAGACCTTCAAGTTTGATAGGTCATTCTGCCCCCTTGGTTGCCAGTGGTCCCAACCTTTCTGCTACAAATAAATTGGTGGTGTCAAGTACAGCATCTCGGTTGCCATTACCTCTGCAAGCTGTTCCTCGCAGTCTCTCCACCCCCTCAAGTGGTCAGAAACTGAAGATACCACGTGTTTCTGGACCATCAGAAGCTCCTCAGAATTCAGAGATGGCTGAAAATGTCACTTCACCACCTCTAACACCAATTTCTTTATCAAACATCCAGCCGGCATCAACTTCTTCTGTCAATGATACTAGTCAACTTGGAGGTGCTGAATGATTTTAAGCAATTCCATGGGTAATTTTCTTCTCCTAACTTACCAACCAAAAGCAAGGAGGCAAAATTTGTTTCACATAATCTCCAACAGGTGCGAATCTGTAAATATATCCAGTTGTGTATTATTTTTTTGTTTCTTGTATTAGTTTCTGTTAACAGTCATTTGTTATTTAGGGCAGAGTTCATGGAAACTGCCCTATATTCCCTCATTTGAGGAATTTTGTCATGTTGTCAAGTAATTAATAACAGAATGCCTTTCTTTTTTCATTTTTATTATTATTTTTAATTCT
>chr1.1111.1
AGATTTTCCAAGTTTATTTCCCTATTTTGGCTTCTTTTTTTTTTGTGTTATCGTCTCCTTATTAATTCCATTTTTTTTATGGTGGTACATATCTTTATTCTTCATCTGCTTATGACTTTTTGAAGTAAGGAATGCACAAAAACGGAACTCTGTTTCAATCTCACAGGCCTTTTCTCCTCATTCTTAAGATGTGTGCATGTTTCTGGTCTTGAGTGTTAATATATTCAATTGATGCAGGTGCTGAATGATTTTAAGCAATTCCATGGGTAATTTTCTTCTCCTAACTTACCAACCAAAAGCAAGGAGGCAAAATTTGTTTCACATAATCTCCAACAGGTGCGAATCTGTAAATATATCCAGTTGTGTATTATTTTTTTGTTTCTTGTATTAGTTTCTGTTAACAGTCATTTGTTATTTAGGGCAGAGTTCATGGAAACTGCCCTATATTCCCTCATTTGAGGAATTTTGTCATGTTGTCAAGTAATTAATAACAGAATGCCTTTCTTTTTTCATTTTTA
>chr1.1111.2
TATTTTTTGAAAGAAATGGAGGATACAATGAATGATCATGTATAGAAAACAGGGAAATGCAGAATTTTTATTGTTGCTAGCCAATATATATATGCATTCCATACTGCTTAAAAAAATTTATTTCCAGAGAATTTTACAAATTCATGTTTTGGGAAACAATCATATTGTTCAATACTTCATTTTCCACTTTCAAGGTTCTCAAAACTTACATTTTAATGTCACTTTTAAGTAATTGTGACTTCTTGTTACTTTTGCAGTTGGATCAGGAGGACCTTACATTTCCTCAAGTTGCAACAATGGATTCTGTGAAGGAAAATCTAGACAAAAGCTATGTGGATTCTTTTGCTATTAATAGTGAAAGCAGGAAAATCAGCCAATCTGCCCCACTTTTTGCTGAGAAGAAATTTGATTCTGCATGGATGAGAGAAATGCGGCCTCTGTCAACACGCAAGCTTCGGACCTATGTACTACCCACACCAGATGATACAAAGAGTTCAGCTCCTACAAGATCAGATAGTCCGGATTCTCGCCCAATACCCACAAGTTTGAGTGGTCGTCCTCACAATTTGTGGCATTCTTCCCCCTTGGAACCAAAGTATGAAAAGATTTTGGGAGATGACAAAGTTTTTGAATCTACTGCCATGAATGCACAGTCAGTACTCAAAGAGAGCAATACTAATCATGTGTCTAGTGGACTACCCCCTCCTTTGGTTGATGGGCTTCCATTTCGGATGATAAATTCAAGTGTTGTTTCTGATACTAAGAAGGTCAAAAGATACGCTTTTTCTGGTCCATTGACAAGGAACCCATGGTCAACCAAGCCTGGTTTGTCTGCCAGTGATCCTTTGGTCTCAGTGACACAACCCCAATTGTTTTCTGGACCCCTTTTGCGGAGTCAAATGCCGCATCTATCATCATCATCATCACCTCCAAGAGTATCTCCAATTGCTTCTCCCTTTTTGTCATCACCCAAAATAAATGAGCTTCATGAGCTTCCTAGGCCCCCTTCCAGTTTGACCTTGAAACCTTCAAGACCTTCAAGTTTGATAGGTCATTCTGCCCCCTTGGTTGCCAGTGGTCCCAACCTTTCTGCTACAAATAAATTGGTGGTGTCAAGTACAGCATCTCGGTTGCCATTACCTCTGCAAGCTGTTCCTCGCAGTCTCTCCACCCCCTCAAGTGGTCAGAAACTGAAGATACCACGTGTTTCTGGACCATCAGAAGCTCCTCAGAATTCAGAGATGGCTGAAAATGTCACTTCACCACCTCTAACACCAATTTCTTTATCAAACATCCAGCCGGCATCAACTTCTTCTGTCAATGATACTAGTCAACTTGGAGGTGCTGAATGATTTTAAGCAATTCCATGGGTAATTTTCTTCTCCTAACTTACCAACCAAAAGCAAGGAGGCAAAATTTGTTTCACATAATCTCCAACAGGTGCGAATCTGTAAATATATCCAGTTGTGTATTATTTTTTTGTTTCTTGTATTAGTTTCTGTTAACAGTCATTTGTTATTTAGGGCAGAGTTCATGGAAACTGCCCTATATTCCCTCATTTGAGGAATTTTGTCATGTTGTCAAGTAATTAATAACAGAATGCCTT
>chr1.1111.3
CAGCGAGAAACTCAATGGAGTTGGATCAGGAGGACCTTACATTTCCTCAAGTTGCAACAATGGATTCTGTGAAGTTGCAGGAAAATCTAGACAAAAGCTATGTGGATTCTTTTGCTATTAATAGTGAAAGCAGGAAAATCAGCCAATCTGCCCCACTTTTTGCTGAGAAGAAATTTGATTCTGCATGGATGAGAGAAATGCGGCCTCTGTCAACACGCAAGCTTCGGACCTATGTACTACCCACACCAGATGATACAAAGAGTTCAGCTCCTACAAGATCAGATAGTCCGGATTCTCGCCCAATACCCACAAGTTTGAGTGGTCGTCCTCACAATTTGTGGCATTCTTCCCCCTTGGAACCAAAGTATGAAAAGATTTTGGGAGATGACAAAGTTTTTGAATCTACTGCCATGAATGCACAGTCAGTACTCAAAGAGAGCAATACTAATCATGTGTCTAGTGGACTACCCCCTCCTTTGGTTGATGGGCTTCCATTTCGGATGATAAATTCAAGTGTTGTTTCTGATACTAAGAAGGTCAAAAGATACGCTTTTTCTGGTCCATTGACAAGGAACCCATGGTCAACCAAGCCTGGTTTGTCTGCCAGTGATCCTTTGGTCTCAGTGACACAACCCCAATTGTTTTCTGGACCCCTTTTGCGGAGTCAAATGCCGCATCTATCATCATCATCATCACCTCCAAGAGTATCTCCAATTGCTTCTCCCTTTTTGTCATCACCCAAAATAAATGAGCTTCATGAGCTTCCTAGGCCCCCTTCCAGTTTGACCTTGAAACCTTCAAGACCTTCAAGTTTGATAGGTCATTCTGCCCCCTTGGTTGCCAGTGGTCCCAACCTTTCTGCTACAAATAAATTGGTGGTGTCAAGTACAGCATCTCGGTTGCCATTACCTCTGCAAGCTGTTCCTCGCAGTCTCTCCACCCCCTCAAGTGGTCAGAAACTGAAGATACCACGTGTTTCTGGACCATCAGAAGCTCCTCAGAATTCAGAGATGGCTGAAAATGTCACTTCACCACCTCTAACACCAATTTCTTTATCAAACATCCAGCCGGCATCAACTTCTTCTGTCAATGATACTAGTCAACTTGGAGGTGCTGAATGATTTTAAGCAATTCCATGGGTAATTTTCTTCTCCTAACTTACCAACCAAAAGCAAGGAGGCAAAATTTGTTTCACATAATCTCCAACAGGTGCGAATCTGTAAATATATCCAGTTGTGTATTATTTTTTTGTTTCTTGTATTAGTTTCTGTTAACAGTCATTTGTTATTTAGGGCAGAGTTCATGGAAACTGCCCTATATTCCCTCATTTGAGGAATTTTGTCATGTTGTCAAGTAATTAATAACAGAATGCCTTTCTTTTTT
>chr1.1111.4
AATGGACTCCATTTCTTTCCGTCACAATCCTCTTCAATTCTCTCTCTAGGGTTTCTGAATCCTCAATTCTCTCGCCTCCACGCCCGCCATGAAAACTTCCCTCCGAAAGCTCCGCGGCTTCGCCCTCCACCGCCAAGACGTCCGCGAACGGAGAGTCGTGCAGCCTCTCGCGCAACTGGATGAGCTCGTTCAGGCCACGCAGGTGGGTAAAAATTGAGAAATTATTGTGAGATTTTGATGTTTTTCTTTTCTTTTCTTTTCTGCTTTTGATTTGAATTTGTTGTGAGGATTGTAGATTGAGGCTGTGAGTTCTAGGTTTTGGCCGAGGTTTGTTGGATTAGGCGGTGTTTGGACGGTGGAGTTCTGTTTCCGTAACTGCAATCTGAAAGGAGTGGTTGACGATTAGTGTGGTTTCGATCCTCTAGGTGAAGAGCTGAGCTTGAAGTCTGTGTTTTTGTCGTTAGAAGAGTGGAGGAAGCTGAGAATATTGGTGGTGGTTGGTGATTCATAGTCAGTAAAGCACTATGCACTTCAGAGGGTGTAGAACCGTAATGTTGATATGCAAGACATGCGAAACTGCTATGATACCCTACTCTCTGCAGCTGCAGCGACTGCAAACAGTGCTTATGAATTCTCAGAATCATTGAAAGAACTGGGGGGTTGTCTTCTTGAGAAAACTGCATTGAATGAGGATGAAGAAAGTGGTAAAGTTTTGCTAAAGCTGGGAAAGGTGCAATATGAACTTCAGAAACTTGTAGATAGCTATCGCTCTCATATTTTCCAGACAATTGTAACACCATCAGAGTCTCTTCTTAAGGAGCTTCGGACGGTTGAGGAGATGAAGCGACAATGTG
>GSVIVT01000948001
GCTCTATAAATTCCCCAACAAAGCTTGGATTCCCTTGCCTCTTTGCTTTCAACTAAACAACAACTCTCTCTCTCTCTCTCTCTCTCTCTCTCTCTCTCTATTAAGAAAGTAAGAAACATTCAGAATCACTCAACGCTCAACTCAAAGTTTGAAGGTTTCTGAATGGCGATCTGGGCTCAGTATCATCATCTTCTAGCCCTTTTTCTCCTAACATGGGCATCTACAGTGCCCACAAATGCAAACATGGAAGGAGATGCCTTGTATGCATTGAGGAGAGCAGTGGAGGACCCAGAGCATGTTCTACAGAGCTGGGATCCAACTTTGGTGGATCCCTGTACATGGTTTCATGTCACTTGTGACTCAGACAACAGAGTCACCAGACTTGACCTTGGAAATGCAAAGCTATCAGGCAATCTAGTTCCAGAGTTGGGGAAGCTTGAGCGTCTCCAGTATCTGGAACTCTATATGAACAACTTGGTGGGTCCAATACCAGTGCAACTTGGAGGACTCAAGAACCTAGTAAGCTTGGATCTGTTCCACAACAACCTCACTGGCTCAATCCCTCCATCACTCTCCAAGCTCTCCAATCTCAGATTCCTGAGACTGAACAGCAACAGGTTGAGTGGAACAATACCCAGAGAACTTACCAAGCTTGGAAGCCTTAAGATCCTTGATGTGTCAAACAACGATTTGTGTGGCACAATCCCAACCACTGGTTCCTTCTCCAAGTTCTCAGAGGAAAGTTTTATGAATAACCCAAGATTGGAAGGGCCAGAGCTGATGGGGTTTGTAAGATATGACACGAGAGGAGGCTGCAAGTGAAGAATATGGGGAGGGCCATAGTTCTTTTTCTATAATGATTAATATACTTGAAACACTGAAACAAGTTTCCTTGTGTCAAGTCCAGAGATTCTCCATCTCCATGTCAGAATGGGTTTCAAGTTCAACCACCTTTTTTTTTTGTCATTCGGTGTAAAATATATATATATATATATCTCCTGCTATGTCTAACAGTCTATGTCCTCTGCCCTTTATGCATTTGAAGGTGGTTTTTGGTTCAAGAATGGTTACTGTATTATATAGAAATAAAGAGAATGGAGAAAAAGGGGATGTTCTGTGTTTTATTTATTTATCAAGAAAA
>GSVIVT01000949001
TTAAGATTTCTTCTCTCTCTGGATTTGAGGTTTCTAGAACCGCTGCTCAATGGGGTCTCCATCTCTGCTCTTCCTTTTTCTTGCTGTCTTAGCTTTTGTGACTGTGGATTGCAGCTATGAAGGCGATGTCCTTTATGCATGGAAGATCAAACTCGAGGACCCTAACAACGTCCTCAAGAGTTGGGATTCATCATTAGCAAATCCATGTACTTGGTCTCATGTCACTTGCAACTCCAACAACAATGTCACAAGGGTGGACCTTGGCAATGCAGGACTCTCAGGACCTCTTATCCCTGACCTTGGAAACTTGACCTTTCTTCAATACTTCGAGGTGTTTGAAAACAAGATCAATGGTTCCATTCCAAGTGAGATAGGGAAATTATTAAAGCTGGTCAGCTTAGACCTAAAATATAATCATCTTTCAGGGTTCATTCCTGAGTCTCTTGGCAACCTCACATCCTTGAGGTTTATGAGATTGAATCATAATAATCTAACAGGGACTGTACCAAAAGAGATCTTTCAGCTAATTGGCTCCGGCAACTTGTGGACACTGGACCTATCGGATAACGACTTAAATGGGACCGTTCGAGCAACTAATCCAATAGGGTTTGCCATTACAACACTAAAAATGCCTCACTATAATGCACCTTTTTACATAGGAATAAATCATGAAAACATTTAA
>GSVIVT01000951001
ATGCAGGAAAAAGGTGTCCCTCTCCTCCCAAATTCACCATGTGCCCTTCATCCCCTTGCTGCCCTTTCCTATCCTATCATTTCATCAATAAGTCTCACTTCTGATAGAAAAAAAACAACAAAACATACATGTACAAATAACCAATTTTGTTATGACACTTTTCTGCAACTACTGACCCATGCTCCTCATGTACCCCATTGCTTAATATATTACAAAAGGTTTTGGTGTTCTGGGTTCGTTCAAGCTGTTGTGAGGATTGAGCTGTCGCAGATTTTGTTGTGTTTTAGGGTGTCGAAGAGGCAGAGCCCGAGCTGTGGGAAGCACAAACAAGTGATATTCAAACAGTTGGGGCATGTAGGGGAATCTATTGGTATAGAAAATGGTGGAGTATTGGATGTTGATCATCAGGCATTGGAGCAGCAAACACCATTCACATCTTTGCTTATGTTACCAAATCGCGCCACCACCGGCGGAGTGATTTTGTGGGATAATAATCCCAGTGATCAAAGCACTCAGATATGGGATTTTCATTTAGGACACTCAAGGGGTTATGAAGAATGTGGTCTATTAGAAGCCGAATATGGTGTTAATGATGCAGGATTCGTAATCAAGAGTTACAGTGAGCTTATGAAAGAAACATCATTCACAAATACAAAGGTGGTGGGGGAAATGTATGATATAAATTACTCCATGACACATGAAGATATCACATCATTTAATAATAACTCAAATAACCCAACAGCAAGCCAGGGAGCAGCAACTTCTGAGAGCAACAACTTACCTATTGCACGGCCGTCATCAGGTTCAGCTTTTGCTAAACCTAAAAGCTTTAGTGGATCGAAGGACATTGAGTTAACAGAACAATCTATTCTTATGAGAGGTGAAAGTGGAAGAACAGCAGCAACAACGAAGGTGGATTTGGAGCAGCTGGCACAGAATAGAGGTAATGCCATGCTACGTTACAAGGAAAAGAAGAAAACTAGAAGATATGATAAGCATATACGGTATGAGTCAAGGAAGGCAAGGGCTGATACTAGGAAGCGAGTGAAGGGTCGGTTTGTGAAGGCTACTGAAGCTCCGGATGGTTGAAGATGTGCTCAATTACTTTGAGATGAGCTCCATATTGTCTGTAAATGCTTAATATGTTTCTCCCTCTGTCACATTAAATATATAATGTAAGGATTCTTAAATTCTTT
>chr1.537.1
TCCGCCGCACACGATCGGAAGCCGGTGGAGGGTTTCTCTGGCTGCCCCTCGGCGGTGCAGCTCTCCTCCATCTGGGGTCTCGATATCGAGGAGAAGAAGGCCCCGCTGCCGCCGCCGCCGTCCATGGCGGTGGATTCGTGGGTGTATAAGTCCAATACATTGACTTTTCAAGACTTAATGGTGCCGAACGGGAATGCGGTGGCCTTTCCGGATGCATTAGGTGGCGAGGTGTCGAAGAGGCAGAGCCCGAGCTGTGGGAAGCACAAACAAGTGATATTCAAACAGTTGGTGGAGTTGTTCAGGAGGGATTTACTGGCTGGCAATGGCGGTGGCGGTGGCATAGTCGGTGATGATGAAGATGATGGTGGCGGTGGCGTCTGCGGAGGTGGTGAAAATTTGGTGACGGGTTGGCAGGGGCATGTAGGGGAATCTATTGGTATAGAAAATGGTGGAGTATTGGATGTTGATCATCAGGCATTGGAGCAGCAAACACCATTCACATCTTTGCTTATGTTACCAAATCGCGCCACCACCGGCGGAGTGATTTTGTGGGATAATAATCCCAGTGATCAAAGCACTCAGATATGGGATTTTCATTTAGGACACTCAAGGGGTTATGAAGAATGTGGTCTATTAGAAGCCGAATATGGTGTTAATGATGCAGGATTCGTAATCAAGAGTTACAGTGAGCTTATGAAAGAAACATCATTCACAAATACAAAGGTGGTGGGGGAAATGTATGATATAAATTACTCCATGACACATGAAGATATCACATCATTTAATAATAACTCAAATAACCCAACAGCAAGCCAGGGAGCAGCAACTTCTGAGAGCAACAACTTACCTATTGCACGGCCGTCATCAGGTTCAGCTTTTGCTAAACCTAAAAGCTTTAGTGGATCGAAGGACATTGAGTTAACAGAACAATCTATTCTTATGAGAGGTGAAAGTGGAAGAACAGCAGCAACAACGAAGGTGGATTTGGAGCAGCTGGCACAGAATAGAGGTAATGCCATGCTACGT
>chr1.537.2
CATCTGCCACTTATTGAGACCACACTTCCCGTTGTTGGCCTGAGCAACTGGGCTACCATGATATGGGATTTTCATTTAGGACACTCAAGGGGTTATGAAGAATGTGGTCTATTAGAAGCCGAATATGGTGTTAATGATGCAGGATTCGTAATCAAGAGTTACAGTGAGCTTATGAAAGAAACATCATTCACAAATACAAAGGTGGTGGGGGAAATGTATGATATAAATTACTCCATGACACATGAAGATATCACATCATTTAATAATAACTCAAATAACCCAACAGCAAGCCAGGGAGCAGCAACTTCTGAGAGCAACAACTTACCTATTGCACGGCCGTCATCAGGTTCAGCTTTTGCTAAACCTAAAAGCTTTAGTGGATCGAAGGACATTGAGTTAACAGAACAATCTATTCTTATGAGAGGTGAAAGTGGAAGAACAGCAGCAACAACGAAGGTGGATTTGGAGCAGCTGGCACAGAATAGAGGTAATGCCATGCTACGTTACAAGGAAAAGAAGAAAACTAGAAGATATGATAAGCATATACGGTATGAGTCAAGGAAGGCAAGGGCTGATACTAGGAAGCGAGTGAAGGGTCGGTTTGTGAAGGCTACTGAAGCTCCGGATGGTTGAAGATGTGCTCAATTACTTTGAGATGAGCTCCATATTGTCTGTAAATGCTTAATATGTTTCTCCCTCTGTCACATTAAATATATAATGTAAGGATTCTTAAATTCTTTTC
>chr1.537.3
ACTGACCCATGCTCCTCATGTACCCCATTGCTTAATATATTACAAAAGGTTTTGGTGTTCTGGGTTCGTTCAAGCTGTTGTGAGGATTGAGCTGTCGCAGATTTTGTTGTGTTTTAGGGTTTGAATTTTTGCAGATTTTGTTGGGTTCTTCTGGGTTTAAGGAGCTGGTCCAATTCTCTTTGTGGGCATTTCTCTTTTAATTTGTTTTCGGGTTAGGTCAGTTTCGAGTTTTCTGGGGGTTTTTCTGAAGCTCTTCCAAGGTTTTGGCGGTCTAGGGTTGTTAGAGGTTTTCGTGACGGATTTGGGTGTGTGTTCTAGGATTTATATCAGAAAATGGTGAGCCCCAAACCCAGTAATGGCGAGAGGGTGCCCTGCGATTTCTGCAGTGGGCAGATTGCGGTTCTGTACTGCAGAGCTGACTCCGCGAAGCTCTGTTTGTTCTGCGACCAGCACGTTCACTCAGCGAACGCCCTCTCTCGCAAGCATCTGCGTTCTCAGATCTGCGATAACTGCAGTTCAGAGCCCGTTTCAGTCCGGTGCAGTACGGACAATATGGTGCTATGCCAAGAGTGCGATTGGGACGCCCACGGGAGCTGCTCTGTGTCCGCCGCACACGATCGGAAGCCGGTGGAGGGTTTCTCTGGCTGCCCCTCGGCGGTGCAGCTCTCCTCCATCTGGGGTCTCGATATCGAGGAGAAGAAGGCCCCGCTGCCGCCGCCGCCGTCCATGGCGGTGGATTCGTGGGTGTATAAGTCCAATACATTGACTTTTCAAGACTTAATGGTGCCGAACGGGAATGCGGTGGCCTTTCCGGATGCATTAGGTGGCGAGGTGTCGAAGAGGCAGAGCCCGAGCTGTGGGAAGCACAAACAAGTGATATTCAAACAGTTGGTGGAGTTGTTCAGGAGGGATTTACTGGCTGGCAATGGCGGTGGCGGTGGCATAGTCGGTGATGATGAAGATGATGGTGGCGGTGGCGTCTGCGGAGGTGGTGAAAATTTGGTGACGGGTTGGCAGGGGCATGTAGGGGAATCTATTGGTATAGAAAATGGTGGAGTATTGGATGTTGATCATCAGGCATTGGAGCAGCAAACACCATTCACATCTTTGCTTATGTTACCAAATCGCGCCACCACCGGCGGAGTGATTTTGTGGGATAATAATCCCAGTGATCAAAGCACTCAGATATGGGATTTTCATTTAGGACACTCAAGGGGTTATGAAGAATGTGGTCTATTAGAAGCCGAATATGGTGTTAATGATGCAGGATTCGTAATCAAGAGTTACAGTGAGCTTATGAAAGAAACATCATTCACAAATACAAAGGTGGTGGGGGAAATGTATGATATAAATTACTCCATGACACATGAAGATATCACATCATTTAATAATAACTCAAATAACCCAACAGCAAGCCAGGGAGCAGCAACTTCTGAGAGCAACAACTTACCTATTGCACGGCCGTCATCAGGTTCAGCTTTTGCTAAACCTAAAAGCTTTAGTGGATCGAAGGACATTGAGTTAACAGAACAATCTATTCTTATGAGAGGTGAAAGTGGAAGAACAGCAGCAACAACGAAGGTGGATTTGGAGCAGCTGGCACAGAATAGAGGTAATGCCATGCTACGTTACAAGGAAAAGAAGAAAACTAGAAGATATGATAAGCATATACGGTATGAGTCAAGGAAGGCAAGGGCTGATACTAGGAAGCGAGTGAAGGGTCGGTTTGTGAAGGCTACTGAAGCTCCGGATGGTTGAAGATGTGCTCAATTACTTTGAGATGAGCTCCATATTGTCTGTAAATGCTTAATATGTTTCTCCCTCTGTCACATTAAATATATAATGTAAGGATTCTTAAATTCTTTTC
>GSVIVT01000954001
AGAAAGTGAATTAGAAAGTTGAACGATAGAAAATGGCGAAGAAAGAGGAAGAACCAGTGATGGGGATCCCCTACCCGGCGGTCTACCATCCTAACCAGAACCCCTACCAGGCCGGTGTCATTCCGCCGAACGCCTTCGTCGGCGATCCCAAGGGAGTTCCGATTCAGCAGACCATTTTCCGAGACACTCCCGCTCCTTTCAACTGCGTCTACTGCGGCAGCTCCGGCGTTACCACCGTAAAGTCGAAACCAAGCCTGGCAGCTGTTGTCGGTTGTATGATGCCGATGATGCTTGGAATTTGCTTTCTTTGTCCTTCAATGGACTGCCTCTGGCATAAATATCATTATTGCCCAAGCTGCAAGGAAAAGGTTGCCGATTTTGAGAAATCAGATCCCTGTGTAGTGATGGATCCTCCACAATGGACACAGCAGAGCTTTGCATTGCCTGCATCATATTGATAAGTCATTAACCCGCATTGTAGCTGCTGTTGTCAGTTTGCATTTGTTTTCTGTGTGCTTAATAGTGATGGAGCCAACTGTTTGGTATGTGTACATGGCGCTTTGAACATATCATGTTGCTATGTGTACATGGAGCTATGAACAAATGTTTTTGTTATGTGTATATGAACCTATGAACAAATACTACTGGCATACAGTATACATTTTTAAGTGTACTACCTTTGTTTTTCATTTTCCTCAATAATATGGAGCATTGGGCTCAGTAACAGAGATGCAGGGTATGATGAGCCTGAATGAGCTTAATCATTTTTA
>chr1.539.2
GAATTAGAAAGTTGAACGATAGAAAATGGCGAAGAAAGAGGAAGAACCAGTGATGGGGATCCCCTACCCGGCGGTCTACCATCCTAACCAGAACCCCTACCAGGCCGGTGTCATTCCGCCGAACGCCTTCGTCGGCGATCCCAAGGGAGTTCCGATTCAGCAGACCATTTTCCGAGACACTCCCGCTCCTTTCAACTGCGTCTACTGCGGCAGCTCCGGCGTTACCACCGTCGAAACCAAGCCTGGCAGCTGTTGTCGGTTGTATGATGCCGATGATGCTTGGAATTTGCTTTCTTTGTCCTTCAATGGACTGCCTCTGGCATAAATATCATTATTGCCCAAGCTGCAAGGAAAAGGTTGCCGATTTTGAGAAATCAGATCCCTGTGTAGTGATGGATCCTCCACAATGGACACAGCAGAGCTTTGCATTGCCTGCATCATATTGATAAGTCATTAACCCGCATTGTAGCTGCTGTTGTCAGTTTGCATTTGTTTTCTGTGTGCTTAATAGTGATGGAGCCAACTGTTTGGTATGTGTACATGGCGCTTTGAACATATCATGTTGCTATGTGTACATGGAGCTATGAACAAATGTTTTTGTTATGTGTATATGAACCTATGAACAAATACTACTGGCATACAGTATACATTTTTAAGTGTACTACCTTTGTTTTTCATTTTCCTCAATAATATGGAGCATTGGGC
>GSVIVT01000955001
ATGCCTCAACTGGATAAATTCACTTATTTCACACAATTCTTCTGGTCATGCCTTTTCCTCTTTACTTTCTATATTCCCATATGCAATGATGGAGATGGAGTACTTGGGATCAGCAGAATTCTAAAACTACGGAACCAACTGGTTTCACACCGGGGGAACAACATCCGGAGCAACGACCCCAACAGTTTGGAAGATATCTTGAGAAAAGGTTTTAGCACCGGTGTATCCTATATGTACTCTAGTTTATTCGAAGTATCCCAATGGTGTAACGCCGTCGACTTATTGGGAAAAAGGAGTCAAATAACTTTGATCTCTTGTTTCGGAGAAATAAGTGGCTCACGAGGAATGGAAAGAAACATATTCTATTTGATCTCGAAGTCCTCATATAGCACTTCTTCCAATCCTGGATGGGGGATCACTTGTAGGAATGACATAATGCTAATCCATGTTCCACACGGCCAAGGAAGCATCGTTTTTTAA
>GSVIVT01000957001
TCCTTTGATTTTCTTTGTATTTCTATATATTTTTGGTTTGGGGTTAAAGCGGTTCGGGCAAAAGGGAAGTGATGACAGCTCCAAACATGGCTACGATCACTGCGTCCTTGGAGAGATCTCTCCAAAACTGTTCGCTAAATCACAGCAGCAGTAACAGCGGTGAAGGCTCAGGTGTTGAAGATGGCATAGGCATATCATCAACCTCTGATGACGCTTCGCCGGAGAATCTCTCCCACTCCGACACCACCTTGGAGCTCAATTCCCAAATGTCTCTCCCTTACCATTGGGAACAATGCCTCGATTTAAAGACGGGAGAAATCTACTACATAAACTGGATAAACGGCAAGAAAGCCAAGGAAGACCCTCGAACAATGGCGGACTACAGCGGCGGCGGAGGAGAGCTCGACTACTCAGAGGACGACAGCTCCTACGACAGCGAGGGCTCATCATCAGGATCACCCCCATCGTCCTCGAGAGACCAACACCACCCCCACCATCACTACAGAGTGGTGGAGAAAGACCACGTCCTCGTCGTGGCCGGCTGCAAGAGTTGCCTCATGTATTTCATGGTGCCCAAACAGGTGGAAGACTGCCCCAAATGCGCCGGCCAGCTCCTCCACTTCGACCGCTCTGAACCTGCAAATGCCTCTCCATAAACACACTTCCTTCCCCCTCCCCCATTATTTTTCCTCCATTTTCTTCTCTCCATTGTGGTTTAGGAAATTCATTGTTGATGGAAATGCGACAAATGGATCTGTGACTTCACTCCTGTTTTTCCTTTTTTTTTTTCTTGTCTGTGGAGGGTTTATTTTGGGCGCCATGGAATTGGCTGAGAGAGGTCAATGATAGCAGAAAGAAAGAATAATACTGGTATGATTGCGACGTG
>chr1.1113.1
CTCTCTCTCTCTCTCTCTCTCTCTCTCTCTCTCTCTCTCCAATTTTATCTTCTCTCTCCTTTGATTTTCTTTGTATTTCTATATATTTTTGGTTTGGGGTTAAAGCGGTTCGGGCAAAAGGGAAGTGATGACAGCTCCAAACATGGCTACGATCACTGCGTCCTTGGAGAGATCTCTCCAAAACTGTTCGCTAAATCACAGCAGCAGTAACAGCGGTGAAGGCTCAGGTGTTGAAGATGGCATAGGCATATCATCAACCTCTGATGACGCTTCGCCGGAGAATCTCTCCCACTCCGACACCACCTTGGAGCTCAATTCCCAAATGTCTCTCCCTTACCATTGGGAACAATGCCTCGATTTAAAGACGGGAGAAATCTACTACATAAACTGGATAAACGGCAAGAAAGCCAAGGAAGACCCTCGAACAATGGCGGACTACAGCGGCGGCGGAGGAGAGCTCGACTACTCAGAGGACGACAGCTCCTACGACAGCGAGGGCTCATCATCAGGATCACCCCCATCGTCCTCGAGAGACCAACACCACCCCCACCATCACTACAGAGTGGTGGAGAAAGACCACGTCCTCGTCGTGGCCGGCTGCAAGAGTTGCCTCATGTATTTCATGGTGCCCAAACAGGTGGAAGACTGCCCCAAATGCGCCGGCCAGCTCCTCCACTTCGACCGCTCTGAACCTGCAAATGCCTCTCCATAAACACACTTCCTTCCCCCTCCCCCATTATTTTTCCTCCATTTTCTTCTCTCCATTGTGGTTTAGGAAATTCATTGTTGATGGAAATGCGACAAATGGATCTGTGACTTCACTCCTGTTTTTCCTTTTTTTTTTTCTTGTCTGTGGAGGGTTTATTTTGGGCGCCATGGAATTGGCTGAGAGAGGTCAATGATAGCAGAAAGAAAGAATAATACTGGTATGATTGCGACGT
>GSVIVT01000958001
TTCCCAAAAAGGCTAATAATTCTTTTGTTCCTTTCTTTCAACCATGACTGGCACATCAAAAGGTCAATCTCCACCATCCCCCAAGGCCAAAGAATCAGATTCTCAGCAACCGTCATATTCTTTGCCTAAATCTTCAGGCGAGGACACTAAGAAATGGGGAACACACGTGATGGGGCCACCAGCAGTGCCCACTGTACACCCAGACAACCAGAAGGCAGCCATGTGGAAGGGTGATCACCAGCAGATCTACCACCAGCCATACCTTCAGTTCGCCCCAGTTGAGAAGCCCAGAAACAACCCTTTTGAGCCTGTCATTCATACCTTCAATTCATGGAGCAGAAAGGCTGAGATCATTGCCAGAAACATCTGGCACAACTTGAAAATGGGGCACTCGGTGTCAGAAACTGCATGCGGAAAGGTGAATTTGAGGGCAAAGGCCATGACAAGGGGTGGATTTGAGTCTCTCTACAAGCAGACTTTCGCAACAGATCCCAACGAGAGGTTGAAGAAGACCTTCGCCTGTTACCTCTCCACCTCCACTGGCCACGTTGCCGGCACCCTCTATCTCTCAACCGCCCGTTTGGCTTTCTGCAGTGACCGTCCCTTGTCCTTCACTGCCCCATCTGGGCAGGGGGCTTGGAGCTACTACAAGGTTGTGATACCTTTGGGGAACATAGGCACCGTCAACCCGGTGACTATGCGAGAAAATCCATCGGAAAAGTACATCCAGATTCACACCATTGATGGCCATGACTTCTGGTTCACGGGGTTCGTCAATTTTGAGAAGGCGACCCAACATCTCTTGAGCATTGTCTCAGAGTTCAGAGCCCATGCATGAAAATAGAATAAAGCCAGGAGCTGGTGGATCATCCTCCTAGAAGTTACTGGTGTTATCTTCTGATCTGATCTTTATGAGTTTTTTCGATTCCAGTTAAGAGTATTGCGACCTGGTTTGCTTGTTCTTCATCTTGTAATATAATATGATACCTACCATATCTTTCTGCTTTCTTTTT
>GSVIVT01000959001
ATGAGACAATGGTGGAACCTTCCTCCTTTGGCTCTAAGCCTGACCTTTTGGGTCCACGTGCCGTTTACCAGCATATTCATCATTCTCCTCAAGGGTTTGGAGGACCTTTTCCATCAGCAGTGCCACCACCGGGGTTTCCTTATGACGCACCGCCACCTCCACCGCCACCGCCATCCCGACCTGGGCCTGGGTACCAGGACTACTTCACTGAAGGCTACAACCAGCCTCCACAGCCCACCTATGAACACACCCACCACTACCGCTATGGGGATGATTTCCGGGGGCGGTGTTGGTCATTCTGCAGAGGATGTTGTGCTGCACTTTGCTGCTGCTGTATGTTGGAAGAGTGCTGCCTTTAAGTTGTGCTGCTGTGTAATGGAGGAGTGGTGCTGCTGCTGCTTCTAGGGTTTGATGGCTTTGGTGATGTCTGTAAACATGCTGTCTACTGATGCCTATGCTGTAATCAGTCTTTTAAACTTCTAAACCTACATTTTCTGATGAAATTCTGCATCCTTTGAATAAATATTTCATATGTAAATGCATCCAATAATTTAATCAAAGATATGTTGTTGGAAAATGCTGAGGAATCGAATAGTAACCA
>GSVIVT01000960001
ATGGCGAATTTAAGAAGGTATGAAAAAAAAAAAAAAAAAAAAAAAACCTTCCATTGCATCACTTGTGTCATTCCGAAGGATCCCATTGTGACCCATAACAAGGGCCACTTGGTGCTTGGGCAAGAGCTTGTTCCAGTCATCACCCCAAAGCCAAATTTACTTCGCCACCTCTCTATAGCAAAGCATTAA
>GSVIVT01000961001
ATGTTTTCTTGGATTCTATGCTATGCCTTCTTTTGTAGAGCATTGGGAGCACCACAAATGCAGTTGAAGATGGCGACTCTCTCCAACCTCCTTGGCCCTCCGGAGCTACGCCGAGGAGCCAGTATGCACCAGCCACAAGATCCTCCCGCCGCCACCGGCGACGCCTTCATGGACTTGATGGTGGCGAACTTCAACTCAGCGAGGGTACTGCCAAAACCTCCGATGGGTTACACTGAGAACGCGTCCGCAACATTTCTCTCCTCCGGCAACCCCTGCCTTGACTTCTTCTTCCACGTCGTCCCCGACACTCCGCCGGAGGTTCTGAAGCAGCGGCTGGAGCTGGCCTGGAGCCACAACCCCCTCACCACCCTGAAACTTATCTGTAATCTAAGAGGTGTTCGCGGCACCGGCAAGTCCGATAAGGAGGGCTACTATACGGCGGGGCTTTGGCTCCACGGCCTCCATCCGAAAACGTTCGCGTGTAATGTAGAGTCGTTTGCCAATTTTGGGTACTATAAGGACCTGCTGGAGATTCTCTTCAGGCTGCTGGAAGGGCCCGACGTCCGGCGAATTGCGAAGAGTCAGCGGAGGATGAAGAACAAGAAGAGGGGCAACTATTTTGTACGAAAATTCATATTCGGACATGGCAAGTTGGGGAAGAATAAGAAGACGAAGAAAGGGAAACATAGGAGGTTGGCGATGGCGAAGAAGGCGGTGGAAAGGTATGGACGTGATCCTGATTACAGGTTCCTCCACGATCGGATCTCTGATCTCTTCGCCGAACATCTCAAGTCCGATCTCCAGCTGCTGAACTCCGGCAATGTCAACAAGATCAGCCTCGCCGCCAAGTGGTGCCCCTCCATTGACTCTTCGTTTGATCGGTCGACTCTTCTCTGCGGGAGCATCGCTCGGAAAATTTTCCCAAAATCTGATCCTGAATACGAAGGAGTTGAAGATGCTCATTACGCCTACAGAGTCCGGGACCGCCTGAGAAAGCAAGTGCTGGTCCCTCTCCGTCGAGCCCTGGAGCTGCCGGAGGTATACATGGGCGCGAACCGCTGGAGCGAGCTCCCCTACAACAGGGTCGCTTCCGTAGCCATGAAAACCTATAAAGAACGTTTTATTAAGCACGACGAAGCCCGTTTCTTTGAGTACCTTAGCAGTGTCAGGGCCGGAAAAGCCAAGATCGCCGCGGGCGCCCTGCTCCCACACGAGATAATCTCGTCATTGGAAGACGAAGATGGTGGGCAAGTTGCAGAGCTTCAATGGCAGAGAATGGTCGAGGACGTCTCCAAGAAGGGCAAACTGAAAAACTGCATCGCCGTCTGCGACGTCTCCGGCAGCATGTTCGGGATCCCAATGGAGGTCTCCGTCGCTCTCGGCATACTCGTCTCCGAACTGAGCGAAGATCCATGGAAAGGCAAGGTCATCACTTTCAGCAAGACCCCAGAGCTCCACATGATCACCGGCGAAGACCTCCGCTCCAAGGCGAATTTCGTGAGAGAAATGAACTGGGGAATGAACACAGACTTCCAGAAAGTGTTTGATCTGATCCTGCAAGTGGCGGTGAACGGGAAGCTGAGCCAAGACGCCATGATCAAGAGAATCATCGTCTTCAGCGACATGGAGTTCGACCAAGCTTCTGCAAACAGTTGGGAGACCGACTATGAAGCCATAAAGAGGAAGTTCAGGGAGAGTGGGTATGAGGCGGCCGTGCCGGAGATAGTGTTCTGGAATCTCCGGGACTCTCGGGCAACGCCGGTGCCGGGAACAGAGAAAGGGGTGGCGCTGGTGAGTGGGTTTTCAAAGAATCTTCTGACGTTGTTCTTGGAGAATGGTGGGGTTATGAATCCGGAGGCCGTCATGGAAGCCGCCATCTCTGGGGAAGAATACGATAAACTGATTGTAATGGACTGA
>chr1.541.1
CAGTTGAAGATGGCGACTCTCTCCAACCTCCTTGGCCCTCCGGAGCTACGCCGAGGAGCCAGTATGCACCAGCCACAAGATCCTCCCGCCGCCACCGGCGACGCCTTCATGGACTTGATGGTGGCGAACTTCAACTCAGCGAGGGTACTGCCAAAACCTCCGATGGGTTACACTGAGAACGCGTCCGCAACATTTCTCTCCTCCGGCAACCCCTGCCTTGACTTCTTCTTCCACGTCGTCCCCGACACTCCGCCGGAGGTTCTGAAGCAGCGGCTGGAGCTGGCCTGGAGCCACAACCCCCTCACCACCCTGAAACTTATCTGTAATCTAAGAGGTGTTCGCGGCACCGGCAAGTCCGATAAGGAGGGCTACTATACGGCGGGGCTTTGGCTCCACGGCCTCCATCCGAAAACGTTCGCGTGTAATGTAGAGTCGTTTGCCAATTTTGGGTACTATAAGGACCTGCTGGAGATTCTCTTCAGGCTGCTGGAAGGGCCCGACGTCCGGCGAATTGCGAAGAGTCAGCGGAGGATGAAGAACAAGAAGAGGGGCAACTATTTTGTACGAAAATTCATATTCGGACATGGCAAGTTGGGGAAGAATAAGAAGACGAAGAAAGGGAAACATGTTTTGCCGAGGGAGGTGAGAGTTAAGGCGGAGATGGAGAGAGCTAAGGCGGAGAAGGAGACGGCGAGGGTTTGCAGGAAGGAGAGGAGGTTGGCGATGGCGAAGAAGGCGGTGGAAAGGTATGGACGTGATCCTGATTACAGGTTCCTCCACGATCGGATCTCTGATCTCTTCGCCGAACATCTCAAGTCCGATCTCCAGCTGCTGAACTCCGGCAATGTCAACAAGATCAGCCTCGCCGCCAAGTGGTGCCCCTCCATTGACTCTTCGTTTGATCGGTCGACTCTTCTCTGCGGGAGCATCGCTCGGAAAATTTTCCCAAAATCTGATCCTGAATACGAAGGAGTTGAAGATGCTCATTACGCCTACAGAGTCCGGGACCGCCTGAGAAAGCAAGTGCTGGTCCCTCTCCGTCGAGCCCTGGAGCTGCCGGAGGTATACATGGGCGCGAACCGCTGGAGCGAGCTCCCCTACAACAGGGTCGCTTCCGTAGCCATGAAAACCTATAAAGAACGTTTTATTAAGCACGACGAAGCCCGTTTCTTTGAGTACCTTAGCAGTGTCAGGGCCGGAAAAGCCAAGATCGCCGCGGGCGCCCTGCTCCCACACGAGATAATCTCGTCATTGGAAGACGAAGATGGTGGGCAAGTTGCAGAGCTTCAATGGCAGAGAATGGTCGAGGACGTCTCCAAGAAGGGCAAACTGAAAAACTGCATCGCCGTCTGCGACGTCTCCGGCAGCATGTTCGGGATCCCAATGGAGGTCTCCGTCGCTCTCGGCATACTCGTCTCCGAACTGAGCGAAGATCCATGGAAAGGCAAGGTCATCACTTTCAGCAAGACCCCAGAGCTCCACATGATCACCGGCGAAGACCTCCGCTCCAAGGCGAATTTCGTGAGAGAAATGAACTGGGGAATGAACACAGACTTCCAGAAAGTGTTTGATCTGATCCTGCAAGTGGCGGTGAACGGGAAGCTGAGCCAAGACGCCATGATCAAGAGAATCATCGTCTTCAGCGACATGGAGTTCGACCAAGCTTCTGCAAACAGTTGGGAGACCGACTATGAAGCCATAAAGAGGAAGTTCAGGGAGAGTGGGTATGAGGCGGCCGTGCCGGAGATAGTGTTCTGGAATCTCCGGGACTCTCGGGCAACGCCGGTGCCGGGAACAGAGAAAGGGGTGGCGCTGGTGAGTGGGTTTTCAAAGAATCTTCTGACGTTGTTCTTGGAGAATGGTGGGGTTATGAATCCGGAGGCCGTCATGGAAGCCGCCATCTCTGGGGAAGAATACGATAAACTGATTGTAATGGACTGATATGGCCTCTGATTCTGACAAATGAAAAGTACATATTT
>chr1.541.2
ACCACAAATGCAGTTGAAGATGGCGACTCTCTCCAACCTCCTTGGCCCTCCGGAGCTACGCCGAGGAGCCAGTATGCACCAGCCACAAGATCCTCCCGCCGCCACCGGCGACGCCTTCATGGACTTGATGGTGGCGAACTTCAACTCAGCGAGGGTACTGCCAAAACCTCCGATGGGTTACACTGAGAACGCGTCCGGAAAATTTTCCCAAAATCTGATCCTGAATACGAAGGAGTTGAAGATGCTCATTACGCCTACAGAGTCCGGGACCGCCTGAGAAAGCAAGTGCTGGTCCCTCTCCGTCGAGCCCTGGAGCTGCCGGAGGTATACATGGGCGCGAACCGCTGGAGCGAGCTCCCCTACAACAGGGTCGCTTCCGTAGCCATGAAAACCTATAAAGAACGTTTTATTAAGCACGACGAAGCCCGTTTCTTTGAGTACCTTAGCAGTGTCAGGGCCGGAAAAGCCAAGATCGCCGCGGGCGCCCTGCTCCCACACGAGATAATCTCGTCATTGGAAGACGAAGATGGTGGGCAAGTTGCAGAGCTTCAATGGCAGAGAATGGTCGAGGACGTCTCCAAGAAGGGCAAACTGAAAAACTGCATCGCCGTCTGCGACGTCTCCGGCAGCATGTTCGGGATCCCAATGGAGGTCTCCGTCGCTCTCGGCATACTCGTCTCCGAACTGAGCGAAGATCCATGGAAAGGCAAGGTCATCACTTTCAGCAAGACCCCAGAGCTCCACATGATCACCGGCGAAGACCTCCGCTCCAAGGCGAATTTCGTGAGAGAAATGAACTGGGGAATGAACACAGACTTCCAGAAAGTGTTTGATCTGATCCTGCAAGTGGCGGTGAACGGGAAGCTGAGCCAAGACGCCATGATCAAGAGAATCATCGTCTTCAGCGACATGGAGTTCGACCAAGCTTCTGCAAACAGTTGGGAGACCGACTATGAAGCCATAAAGAGGAAGTTCAGGGAGAGTGGGTATGAGGCGGCCGTGCCGGAGATAGTGTTCTGGAATCTCCGGGACTCTCGGGCAACGCCGGTGCCGGGAACAGAGAAAGGGGTGGCGCTGGTGAGTGGGTTTTCAAAGAATCTTCTGACGTTGTTCTTGGAGAATGGTGGGGTTATGAATCCGGAGGCCGTCATGGAAGCCGCCATCTCTGGGGAAGAATACGATAAACTGATTGTAATGGACTGATATGGCCTCTGATTCTGACAAATGAAAAGTACATATTTTATT
>chr1.541.3
CTCTCCAACCTCCTTGGCCCTCCGGAGCTACGCCGAGGAGCCAGTATGCACCAGCCACAAGATCCTCCCGCCGCCACCGGCGACGCCTTCATGGACTTGATGGTGGCGAACTTCAACTCAGCGAGGGTACTGCCAAAACCTCCGATGGGTTACACTGAGAACGCGTCCGCAACATTTCTCTCCTCCGGCAACCCCTGCCTTGACTTCTTCTTCCACGTCGTCCCCGACACTCCGCCGGAGGTTCTGAAGCAGCGGCTGGAGCTGGCCTGGAGCCACAACCCCCTCACCACCCTGAAACTTATCTGTAATCTAAGAGGTGTTCGCGGCACCGGCAAGTCCGATAAGGAGGGCTACTATACGGCGGGGCTTTGGCTCCACGGCCTCCATCCGAAAACGTTCGCGTGTAATGTAGAGTCGTTTGCCAATTTTGGGTACTATAAGGACCTGCTGGAGATTCTCTTCAGGCTGCTGGAAGGGCCCGACGTCCGGCGAATTGCGAAGAGTCAGCGGAGGATGAAGAACAAGAAGAGGGGCAACTATTTTGTACGAAAATTCATATTCGGACATGGCAAGTTGGGGAAGAATAAGAAGACGAAGAAAGGGAAACATGTTTTGCCGAGGGAGGTGAGAGTTAAGGCGGAGATGGAGAGAGCTAAGGCGGAGAAGGAGACGGCGAGGGTTCCTCCACGATCGGATCTCTGATCTCTTCGCCGAACATCTCAAGTCCGATCTCCAGCTGCTGAACTCCGGCAATGTCAACAAGATCAGCCTCGCCGCCAAGTGGTGCCCCTCCATTGACTCTTCGTTTGATCGGTCGACTCTTCTCTGCGGGAGCATCGCTCGGAAAATTTTCCCAAAATCTGATCCTGAATACGAAGGAGTTGAAGATGCTCATTACGCCTACAGAGTCCGGGACCGCCTGAGAAAGCAAGTGCTGGTCCCTCTCCGTCGAGCCCTGGAGCTGCCGGAGGTATACATGGGCGCGAACCGCTGGAGCGAGCTCCCCTACAACAGGGTCGCTTCCGTAGCCATGAAAACCTATAAAGAACGTTTTATTAAGCACGACGAAGCCCGTTTCTTTGAGTACCTTAGCAGTGTCAGGGCCGGAAAAGCCAAGATCGCCGCGGGCGCCCTGCTCCCACACGAGATAATCTCGTCATTGGAAGACGAAGATGGTGGGCAAGTTGCAGAGCTTCAATGGCAGAGAATGGTCGAGGACGTCTCCAAGAAGGGCAAACTGAAAAACTGCATCGCCGTCTGCGACGTCTCCGGCAGCATGTTCGGGATCCCAATGGAGGTCTCCGTCGCTCTCGGCATACTCGTCTCCGAACTGAGCGAAGATCCATGGAAAGGCAAGGTCATCACTTTCAGCAAGACCCCAGAGCTCCACATGATCACCGGCGAAGACCTCCGCTCCAAGGCGAATTTCGTGAGAGAAATGAACTGGGGAATGAACACAGACTTCCAGAAAGTGTTTGATCTGATCCTGCAAGTGGCGGTGAACGGGAAGCTGAGCCAAGACGCCATGATCAAGAGAATCATCGTCTTCAGCGACATGGAGTTCGACCAAGCTTCTGCAAACAGTTGGGAGACCGACTATGAAGCCATAAAGAGGAAGTTCAGGGAGAGTGGGTATGAGGCGGCCGTGCCGGAGATAGTGTTCTGGAATCTCCGGGACTCTCGGGCAACGCCGGTGCCGGGAACAGAGAAAGGGGTGGCGCTGGTGAGTGGGTTTTCAAAGAATCTTCTGACGTTGTTCTTGGAGAATGGTGGGGTTATGAATCCGGAGGCCGTCATGGAAGCCGCCATCTCTGGGGAAGAATACGATAAACTGATTGTAATGGACTGATATGGCCTCTGATTCTGACAAATGAAAAGTACATATTT
>GSVIVT01000962001
ATTCAGTTCTCGGTCTCGTTTCTCATCGCCATGACCCAAAAATGATTTTATTTTGACGTGAGAAAAAAATGAAGAAGTTCGTTCCCCATTCGCAACTGAAAATAGAACCATTCGATTGATGTCGAAAAGACTAAAAACCATGACGTATTTTCCAGCGGAGGTTTTAGAGCGGATATTCGCACTGCTCACGTCCCAGAGAGACCGGAACAGCGTGTGTCTGGTCTGTAAGTACTGGTGGAAGGTGGAGGCTGGATGCAGATTGAGGGTTTCTGTGAAGAATTGTTATGCTTTGGGGCCTAATAGGGTTTTGGCGAGGTTTCCAAGGATGAGGGCTTTGAGCCTGAAGGGAAAGCCCCATTTTGCTGGTTTGAACATGGTGAATTGGGGTGGTTTTGCTTTGCCTTGGATTGAGTTCTTCGCCAAGAATTGTCCATGGCTACAAGAGCTTCGATTGAAGAGGATGGTTGTTTCCGATCAGAGTCTTCAAATGATTTCTCTTTCCTTTTCGGAGTTTGAGTCTCTGTCTTTGATCCGCTGTGGAGGGTTCAGCCCTGTTGGGCTTGCAGCCATTGCTTCCAATTGCAGGTTTCTTAAAGAGCTGGTATTGCTGGAAAATGAAGTTGAAGAGGACATAGGCCATATACTTGGTGTTGGGGTTGGAGATGGCATAGGCCAGTGGCTTAGTTGCTTTCCTGAAAGCTGCTCGTCTCTTGTCTCCCTGAATTTTGCATGTACTAAAGGAGTAGTGAATTTGGAAGCTCTTGAGAAACTGGTTGCTAGATGTCCAAACCTCAGGAGCCTGCGGTTAAACCGCCGAGTGCCACCTAATGTTCTCCAGAGACTCCTGCAGCAGGCACCTCAACTGGAGGACTTGGGGATAGGGTCTTTTTCCAACTACACAGACCGGAGAACTTACTTGAGACTGCAGAATGCTGTGTCGAAATGTCGATCAATCCGGAGCCTATCTGGTTTTTCATCGTTTACCCCTCTGTATCAGGCTGCTATTTACCCTATGTGCTCAAACCTGATTTCCTTGAACCTGAGCAAAGCAGTAGAGCTTCCAGCTCACAGTCTCATGGAGATAATTTCCCGCTGCAAAAAACTTCAAAATCTTTGGGTCTTGGATAATATTGGCGACAAGGGGCTAGGATTAGTGGCTGATACTTGTAAAAACCTTCAAGTGTTGAGGGTATTTCGACTTGGTTCCCATAATGAAGGGAATCCAGCTCTAACTGAAGAAGAAACTGTCCTAATCTCACCAACTTCAAATTATGCATCAATGACCCAAAGACGCCTGATCATACAACTTCACAACCTTTTGATGAAGGCTTTGGGGCAATCGTTCAGTCATGCAAGGGGCTCAGACGGCTGTCACTGTCTGGCCTTCTAAGTGACCAAGTTTTCCTCTACATTGGAATGTATGCAGAGCAGTTAGAAATGCTTTCAATTGGATCTTCTGGGGGAGGTGATAAAGAATTATCCTATGTCTTAAATGGTTGTAGGAACCTCATGAAATTGGAGATCAAGGGCAGTCCCTTTGTTGATGCTGGACTCCTGGAAGAGATAGTGAAGCATGAAAAAATACGATGCCTCTGGATTTCATCCTCCAAAGTTACTCTTGGAGGATGCAGGGCACTCTCAATGCAGGTGCCCATGATGAACATAGAGATCATAGGGGAAAACAACAAGATGAAGAAGGATGATGATCATAAGGTCGGGAAAATGTACCTCTACCGAACCCTCAATGGACCCAGAAAAGATGCACCAGCTTCTGTTTGGACTCTGTAATGGCCTCCTGCATTCTCTTGAAGAAGTTGGGAGTTCTTTTGCTCTGAAGGTAGTTGCCGAGTTCCTTATCAGACTACTATTTACCCCTTTTTTTTCTCCAATTTTCTGAATTATATGGTAGTGAATCAGAACCATAATCATCTGGGCATATTGTTCCTGAAACTCTTGTTAATATCATTTCTGTGGTTCTTGTTCCTGAACTCTTGGCTCCTTCCATGTTGAAACCATAAGTAAAAATAATGTGTTTTCTCTTGTTGGTCTGTTGCAAGCAGCTTCACAGAGGCTTGATACTTGGGCATTCTTG
>chr1.542.1
AACATGGTGAATTGGGGTGGTTTTGCTTTGCCTTGGATTGAGTTCTTCGCCAAGAATTGTCCATGGCTACAAGAGCTTCGATTGAAGAGGATGGTTGTTTCCGATCAGAGTCTTCAAATGATTTCTCTTTCCTTTTCGGAGTTTGAGTCTCTGTCTTTGATCCGCTGTGGAGGGTTCAGCCCTGTTGGGCTTGCAGCCATTGCTTCCAATTGCAGGTTTCTTAAAGAGCTGGTATTGCTGGAAAATGAAGTTGAAGAGGACATAGGCCATATACTTGGTGTTGGGGTTGGAGATGGCATAGGCCAGTGGCTTAGTTGCTTTCCTGAAAGCTGCTCGTCTCTTGTCTCCCTGAATTTTGCATGTACTAAAGGAGTAGTGAATTTGGAAGCTCTTGAGAAACTGGTTGCTAGATGTCCAAACCTCAGGAGCCTGCGGTTAAACCGCCGAGTGCCACCTAATGTTCTCCAGAGACTCCTGCAGCAGGCACCTCAACTGGAGGACTTGGGGATAGGGTCTTTTTCCAACTACACAGACCGGAGAACTTACTTGAGACTGCAGAATGCTGTGTCGAAATGTCGATCAATCCGGAGCCTATCTGGTTTTTCATCGTTTACCCCTCTGTATCAGGCTGCTATTTACCCTATGTGCTCAAACCTGATTTCCTTGAACCTGAGCAAAGCAGTAGAGCTTCCAGCTCACAGTCTCATGGAGATAATTTCCCGCTGCAAAAAACTTCAAAATCTTTGGGTTCAGTCTCTTGAAATACTCTCTTCCCTGTTCTCTCTCTGCATTTTATCATCTTTATTTCATTGCAAATTATTTAATGCTCCCATTATCACTGCAGGTCTTGGATAATATTGGCGACAAGGGGCTAGGATTAGTGGCTGATACTTGTAAAAACCTTCAAGTGTTGAGGGTATTTCGACTTGGTTCCCATAATGAAGGGAATCCAGCTCTAACTGAAGAAGGTCTAATTGCTATATCCATGGGTTGCCCTCAACTTCATTCTTTGGTATATTGCTGTGATCAGATGACAAATGCTTCCCTAATAACTGTTGCCAGAAACTGTCCTAATCTCACCAACTTCAAATTATGCATCAATGACCCAAAGACGCCTGATCATACAACTTCACAACCTTTTGATGAAGGCTTTGGGGCAATCGTTCAGTCATGCAAGGGGCTCAGACGGCTGTCACTGTCTGGCCTTCTAAGTGACCAAGTTTTCCTCTACATTGGAATGTATGCAGAGCAGTTAGAAATGCTTTCAATTGGATCTTCTGGGGGAGGTGATAAAGAATTATCCTATGTCTTAAATGGTTGTAGGAACCTCATGAAATTGGAGATCAAGGGCAGTCCCTTTGTTGATGCTGGACTCCTGGAAGAGATAGTGAAGCATGAAAAAATACGATGCCTCTGGATTTCATCCTCCAAAGTTACTCTTGGAGGATGCAGGGCACTCTCAATGCAGGTGCCCATGATGAACATAGAGATCATAGGGGAAAACAACAAGATGAAGAAGGATGATGATCATAAGGTCGGGAAAATGTACCTCTACCGAACCCTCAATGGACCCAGAAAAGATGCACCAGCTTCTGTTTGGACTCTGTAATGGCCTCCTGCATTCTCTTGAAGAAGTTGGGAGTTCTTTTGCTCTGAAGGTAGTTGCCGAGTTCCTTATCAGACTACTATTTACCCCTTTTTTTTCTCCAATTTTCTGAATTATATGGTAGTGAATCAGAACCATAATCATCTGGGCATATTGTTCCTGAAACTCTTGTTAATATCATTTCTGTGGTTCTTGTTCCTGAACTCTTGGCTCCTTCCATGTTGAAACCATAAGTAAAAATAATGTGTTTTCT
>chr1.542.2
AATTCAGTTCTCGGTCTCGTTTCTCATCGCCATGACCCAAAAATGATTTTATTTTGACGTGAGAAAAAAATGAAGAAGTTCGTTCCCCATTCGCAACTGAAAATAGAACCATTCGATTGATGTCGAAAAGACTAAAAACCATGACGTATTTTCCAGCGGAGGTTTTAGAGCGGATATTCGCACTGCTCACGTCCCAGAGAGACCGGAACAGCGTGTGTCTGGTCTGTAAGTACTGGTGGAAGGTGGAGGCTGGATGCAGATTGAGGGTTTCTGTGAAGAATTGTTATGCTTTGGGGCCTAATAGGGTTTTGGCGAGGTTTCCAAGGATGAGGGCTTTGAGCCTGAAGGGAAAGCCCCATTTTGCTGGTTTGAACATGGTGAATTGGGGTGGTTTTGCTTTGCCTTGGATTGAGTTCTTCGCCAAGAATTGTCCATGGCTACAAGAGCTTCGATTGAAGAGGATGGTTGTTTCCGATCAGAGTCTTCAAATGATTTCTCTTTCCTTTTCGGAGTTTGAGTCTCTGTCTTTGATCCGCTGTGGAGGGTTCAGCCCTGTTGGGCTTGCAGCCATTGCTTCCAATTGCAGGTTTCTTAAAGAGCTGGTATTGCTGGAAAATGAAGTTGAAGAGGACATAGGCCATATACTTGGTGTTGGGGTTGGAGATGGCATAGGCCAGTGGCTTAGTTGCTTTCCTGAAAGCTGCTCGTCTCTTGTCTCCCTGAATTTTGCATGTACTAAAGGAGTAGTGAATTTGGAAGCTCTTGAGAAACTGGTTGCTAGATGTCCAAACCTCAGGAGCCTGCGGTTAAACCGCCGAGTGCCACCTAATGTTCTCCAGAGACTCCTGCAGCAGGCACCTCAACTGGAGGACTTGGGGATAGGGTCTTTTTCCAACTACACAGACCGGAGAACTTACTTGAGACTGCAGAATGCTGTGTCGAAATGTCGATCAATCCGGAGCCTATCTGGTTTTTCATCGTTTACCCCTCTGTATCAGGCTGCTATTTACCCTATGTGCTCAAACCTGATTTCCTTGAACCTGAGCAAAGCAGTAGAGCTTCCAGCTCACAGTCTCATGGAGATAATTTCCCGCTGCAAAAAACTTCAAAATCTTTGGGTCTTGGATAATATTGGCGACAAGGGGCTAGGATTAGTGGCTGATACTTGTAAAAACCTTCAAGTGTTGAGGGTATTTCGACTTGGTTCCCATAATGAAGGGAATCCAGCTCTAACTGAAGAAGGTCTAATTGCTATATCCATGGGTTGCCCTCAACTTCATTCTTTGGTATATTGCTGTGATCAGATGACAAATGCTTCCCTAATAACTGTTGCCAGAAACTGTCCTAATCTCACCAACTTCAAATTATGCATCAATGACCCAAAGACGCCTGATCATACAACTTCACAACCTTTTGATGAAGGCTTTGGGGCAATCGTTCAGTCATGCAAGGGGCTCAGACGGCTGTCACTGTCTGGCCTTCTAAGTGACCAAGTTTTCCTCTACATTGGAATGTATGCAGAGCAGTTAGAAATGCTTTCAATTGGATCTTCTGGGGGAGGTGATAAAGAATTATCCTATGTCTTAAATGGTTGTAGGAACCTCATGAAATTGGAGATCAAGGGCAGTCCCTTTGTTGATGCTGGACTCCTGGAAGAGATAGTGAAGCATGAAAAAATACGATGCCTCTGGATTTCATCCTCCAAAGTTACTCTTGGAGGATGCAGGGCACTCTCAATGCAGGTGCCCATGATGAACATAGAGATCATAGGGGAAAACAACAAGATGAAGAAGGATGATGATCATAAGGTCGGGAAAATGTACCTCTACCGAACCCTCAATGGACCCAGAAAAGATGCACCAGCTTCTGTTTGGACTCTGTAATGGCCTCCTGCATTCTCTTGAAGAAGTTGGGAGTTCTTTTGCTCTGAAGGTAGTTGCCGAGTTCCTTATCAGACTACTATTTACCCCTTTTTTTTCTCCAATTTTCTGAATTATATGGTAGTGAATCAGAACCATAATCATCTGGGCATATTGTTCCTGAAACTCTTGTTAATATCATTTCTGTGGTTCTTGTTCCT
>GSVIVT01000965001
ATGCTAAGGAAAAGCACTCATATTCCTCCCTTTCGTTTCCCCCCACCCTTTTTTTTTTGTTTTTTGTCGAAAGTAAGTGCTCATATTCCTCTTTTTTTTTTCTTTTTTTTTTTGTTTTTGTTTTTGTTTTTTTTTTTTTTTGGTCAAAAGTGA
>GSVIVT01000967001
CCATTCTCATGCTCCTCGTGCATTTTATTATTTGAATTCTAATATCTAACCATTCCACCACCGCCTCGCCATTCGCCCTTTTTCTTCCATTTAGACCGACGCAACCCTCACTTCTTCCCCACCTCCACTTTTCAAACCCACCCATTCTTCATACGAAAAATCAGAAATGTCGAGAGCCGCCATGGAACTTGATTTCTTCGGAATGGAGAAGGACGGCGCCACCGCCAAATCTCAGTTCCAGAGGTTCTCGGATCGCCGGAGAAGCTTTCGAGGAATGCAAAGCGCCATTTCCAAGATCAATCCGGATCTTCTCAAGACCGTGATCGCCTCCGGCTCTGTATCGCAGGCTCCGAAGAATAATCCGCCGTTCGCTTCCCGGAAGTCGTTCTCGGTGCCGTCCACTCCGAAAGCTGACCAGAATTACCTTCCGGCGTTGCCGGTTTACAGTCCTGTTTTCAGGCCTGTGAGTGCCGAAACAACTCCAATAACCATTTTCTATAATGGCACCGTCTCCGTTTTTGATGTCTCTCCAGAGCAGATCGAGAGTATCATGAAGCTCGCTTTGGACGGAAGCACCAAGACTGTGGAACCTGCTGATTCGAAACTTGCAATTCCTCCAAACGAGGAGCAGCAGCTTCTCGAGACTCTCAACGGAGATCTGCCACTGGCACGAAGGAAGTCATTGCACAGGTTTCTAGAGAAGCGTAAAGAGAGGTTGACTTCAGTGTACCCATATCCACCTCACATCCAATACGCGGTTTCAGACCAGGAAAAGACCACCATGGAGGAGCTGTTCCGGGCCTAGAAAGAATATATTTATAGAGAAGACAACCCAGTTGATCTTCATTGATATCTAGCCGATACTTTGTAGAGTAGTTTCAGCAGTGGGTCCTCCAACAACCATTGGAATCACTCAATCTCCCATTTCTTGCAATTTCCTAGAGTCTTCTTATGGATTCAAAGCTATTGTTCCTTTATTTTATGAGATTATTATAGTCACGTGTAAATGGATCTCTTCATCAATTAACCATACCATTATAAATTTATTATTATCATTCA
>chr1.1114.1
ACCGCCTCGCCATTCGCCCTTTTTCTTCCATTTAGACCGACGCAACCCTCACTTCTTCCCCACCTCCACTTTTCAAACCCACCCATTCTTCATACGAAAAATCAGAAATGTCGAGAGCCGCCATGGAACTTGATTTCTTCGGAATGGAGAAGGACGGCGCCACCGCCAAATCTCAGTTCCAGAGGTTCTCGGATCGCCGGAGAAGCTTTCGAGGTCCGCGCTTTTTTCTCGCCTTCCTTCGTTTGGTTCCCGCGAAAATATGGCGTTTCCGGTTTTGCTTGACTTGCTTTGATCTTTCTCCCCGCAGGAATGCAAAGCGCCATTTCCAAGATCAATCCGGATCTTCTCAAGACCGTGATCGCCTCCGGCTCTGTATCGCAGGCTCCGAAGAATAATCCGCCGTTCGCTTCCCGGAAGTCGTTCTCGGTGCCGTCCACTCCGAAAGCTGACCAGAATTACCTTCCGGCGTTGCCGGTTTACAGTCCTGTTTTCAGGTATAAGAAATGTTTTCATGTGAACAAGAAAAATAAAAATAAGAATTTTTAATTAATAATTTACATGAAAATACTTCAATTTTTTCAGGCCTGTGAGTGCCGAAACAACTCCAATAACCATTTTCTATAATGGCACCGTCTCCGTTTTTGATGTCTCTCCAGAGCAGGTTCGCTTCATTTGTTTCGAAAATATTATTACAAACTGTGTTTTTATTGTTACTGACATTATCATATTTTCTTTTCTATGGTTTAGATCGAGAGTATCATGAAGCTCGCTTTGGACGGAAGCACCAAGACTGTGGAACCTGCTGATTCGAAACTTGCAATTCCTCCAAACGAGGAGCAGCAGCTTCTCGAGACTCTCAACGGAGGTTAGATTTTGTTTTTAAATGCATTCAATACCATTTTTTTGGTCTCTAATGATAAAAACTAAGAAATATTTTTATTTTTGTGCAGATCTGCCACTGGCACGAAGGAAGTCATTGCACAGGTTTCTAGAGAAGCGTAAAGAGAGGTACAATTCTAATTTTCATTTGTTTCATCTGAAATCTCAAAATCGTTTTTCGTTGATCCGTGATAAGAAATTAGGCAGATGTTCCTATCCATGATATTCCTGCAATTTGGCATTTTTGTACGCATGTAGTAGAAGTGGACCACACGGTCCACACAGGATTTGGCTGATTAACTAGCCTATCTTTGGTTGTCCAGAAATTTAAAGAAAAATATGAAGGGAAAG
>chr1.1114.2
ACCTCCACTTTTCAAACCCACCCATTCTTCATACGAAAAATCAGAAATGTCGAGAGCCGCCATGGAACTTGATTTCTTCGGAATGGAGAAGGACGGCGCCACCGCCAAATCTCAGTTCCAGAGGTTCTCGGATCGCCGGAGAAGCTTTCGAGGTCCGCGCTTTTTTCTCGCCTTCCTTCGTTTGGTTCCCGCGAAAATATGGCGTTTCCGGTTTTGCTTGACTTGCTTTGATCTTTCTCCCCGCAGGAATGCAAAGCGCCATTTCCAAGATCAATCCGGATCTTCTCAAGACCGTGATCGCCTCCGGCTCTGTATCGCAGGCTCCGAAGAATAATCCGCCGTTCGCTTCCCGGAAGTCGTTCTCGGTGCCGTCCACTCCGAAAGCTGACCAGAATTACCTTCCGGCGTTGCCGGTTTACAGTCCTGTTTTCAGGCCTGTGAGTGCCGAAACAACTCCAATAACCATTTTCTATAATGGCACCGTCTCCGTTTTTGATGTCTCTCCAGAGCAGATCGAGAGTATCATGAAGCTCGCTTTGGACGGAAGCACCAAGACTGTGGAACCTGCTGATTCGAAACTTGCAATTCCTCCAAACGAGGAGCAGCAGCTTCTCGAGACTCTCAACGGAGATCTGCCACTGGCACGAAGGAAGTCATTGCACAGGTTTCTAGAGAAGCGTAAAGAGAGGTTGACTTCAGTGTACCCATATCCACCTCACATCCAATACGCGGTTTCAGACCAGGAAAAGACCACCATGGAGGAGCTGTTCCGGGCCTAGAAAGAATATATTTATAGAGAAGACAACCCAGTTGATCTTCATTGATATCTAGCCGATACTTTGTAGAGTAGTTTCAGCAGTGGGTCCTCCAACAACCATTGGAATCACTCAATCTCCCATTTCTTGCAATTTCCTAGAGTCTTCTTATGGATTCAAAGCTATTGTTCCTTTATTTTATGAGATTATTATAGTCACGTGTAAATGGATCTCTTCAT
>chr1.1114.3
ACCCATTCTTCATACGAAAAATCAGAAATGTCGAGAGCCGCCATGGAACTTGATTTCTTCGGAATGGAGAAGGACGGCGCCACCGCCAAATCTCAGTTCCAGAGGTTCTCGGATCGCCGGAGAAGCTTTCGAGGAATGCAAAGCGCCATTTCCAAGATCAATCCGGATCTTCTCAAGACCGTGATCGCCTCCGGCTCTGTATCGCAGGCTCCGAAGAATAATCCGCCGTTCGCTTCCCGGAAGTCGTTCTCGGTGCCGTCCACTCCGAAAGCTGACCAGAATTACCTTCCGGCGTTGCCGGTTTACAGTCCTGTTTTCAGGCCTGTGAGTGCCGAAACAACTCCAATAACCATTTTCTATAATGGCACCGTCTCCGTTTTTGATGTCTCTCCAGAGCAGATCGAGAGTATCATGAAGCTCGCTTTGGACGGAAGCACCAAGACTGTGGAACCTGCTGATTCGAAACTTGCAATTCCTCCAAACGAGGAGCAGCAGCTTCTCGAGACTCTCAACGGAGATCTGCCACTGGCACGAAGGAAGTCATTGCACAGGTTTCTAGAGAAGCGTAAAGAGAGGTACAATTCTAATTTTCATTTGTTTCATCTGAAATCTCAAAATCGTTTTTCGTTGATCCGTGATAAGAAATTAGGCAGATGTTCCTATCCATGATATTCCTGCAATTTGGCATTTTTGTACGCATGTAGTAGAAGTGGACCACACGGTCCACACAGGATTTGGCTGATTAACTAGCCTATCTTTGGTTGTCCAGAAATTTAAAGAAAAATATG
>GSVIVT01000968001
ATGGTTTGTCGAAACAATTTTTTGATTCAATTTTCTCGACGTGGGTTCTCAGTCCAATCTGCAAAACTGACTCAAGAATTCGTGGGTCATGTTTCCCCTTCAGAGTTCAATTCACATGCATACGCCAATGCGCTTCAAGATTGTATCCAAAAAGATGAACCCAGTAGAGGAAAGGGTCTGCATTGTGAGATTCTGAAAAGGGGTGGTTGCTTGGACTTGTTTGCTTGGAACATTCTCCTCAATATGTACGTAAAGTCAGATTTTTTGTGTGATGCGAGTAAATTGTTTGATGAAATGCCTGAAAGAAATACAATCTCATTTGTTACTTTAATTCAAGGTTATGCAGAGTCTGTTCGATTTTTGGAGGCGATTGAGTTGTTTGTTAGATTGCATAGGGAGGGTCATGAGCTTAATCCGTTTGTTTTTACCACAATTCTGAAGTTGCTTGTGAGTACGGACTGTGGGGAGTTAGGTTGGGGCATCCATGCCTGCATTTTTAAGCTTGGTCATGAGTCCAATGCATTTGTAGGGACTGCACTTATTGATGCTTATTCAGTTTGTGGACGTGTTGATGTTGCCAGAGAAGTGTTTGATGGGATTCTTTACAAGGACATGGTTTCTTGGACTGGGATGGTAACTTGTTTTGCGGAGAATGATTGTTTCAAAGAGGCTTTGAAGCTCTTTTCTCAAATGAGGATGGTCGGGTTTAAGCCAAATAACTTTACATTTGCTAGTGTGTTTAAGGCTTGTCTTGGTTTAGAGGCATTTGATGTGGGGAAGAGTGTGCATGGGTGTGCCTTAAAATCTCGCTATGAGTTGGATCTATATGTAGGTGTTGCTTTGCTTGATTTGTATACTAAGTCTGGAGACATCGATGATGCTCGGCGGGCATTTGAGGAGATTCCTAAAAAGGATGTGATCCCTTGGAGTTTTATGATTGCACGTTATGCTCAAAGTGACCAGAGCAAGGAGGCTGTGGAAATGTTTTTTCAGATGAGGCAAGCTTTAGTGCTTCCTAATCAGTTTACTTTTGCGAGTGTGCTGCAAGCATGTGCAACTATGGAGGGTTTAAATTTGGGAAATCAAATACATTGCCATGTAATCAAGATTGGCCTTCACTCTGATGTTTTTGTTTCAAATGCCTTAATGGATGTCTATGCAAAATGTGGAAGGATGGAGAACTCAATGGAACTTTTTGCGGAGTCACCACATAGGAATGATGTGACCTGGAACACGGTGATCGTTGGGCATGTGCAGTTAGGGGATGGGGAGAAGGCTTTAAGATTGTTTCTCAATATGCTTGAATACCGAGTGCAGGCAACTGAAGTAACATACTCTAGTGCTCTTCGTGCTTGTGCTAGCTTAGCAGCATTGGAGCCAGGACTTCAGATTCATTCCTTGACAGTCAAACCTGACAAGTTAACTTTTGTTGGTGTACTATCAGCATGCGCCAATGCAGGCCTTTTAGATCAAGGCCAAGCTTATTTTACTTCAATGATACAAGACCATGGTATTGAACCTTGCATAGAGCACTATACATGCATGGTGTGGCTGTTAGGTCGAGGAGGCCATCTTGACAAGGCTGTCAAGTTGATTGACGAAATTCCATTTCAGCCTAGTGTTATGGTTTGGCGTGCTTTACTTGGAGCTTGTGTGATCCATAATGACATTGAGCTTGGGAGAATTTCTGCTCAGCGTGTGCTTGAGATGGAACCCCAAGACAAGGCTACCCACGTGTTACTGTCTAACATGTATGCCACTGCAAAGAGATGGGACAATGTTGCCTCTGTTAGGAAAAACATGAAAAGAAAAGGAGTGAAGAAGGAACCAGGCCTTAGTTGGATTGAAAGCCAGGGCACAGTTCATTCTTTCACTGTGGGGGATACTTCACACCCTGAGGTGAGAGTGATTAATGGGATGCTGGAGTGGTTGCACATGAAAACCAAGAAGGCAGGCTACATTCCAAACTATAATGTTGTTTTGCTTGATGTGGAGGATGAAGAAAAGGAACGCCTCTTGTGGGTACACAGTGAAAGATTAGCTCTTTCTTTTGGGATAATTAGGACACCATCTGGAAGCCCCATTAGGATAATGAAAAATCTACGAATATGTGTGGATTGCCATGCTGCAATTAAGTGTATATCAAAGGTTGTGCAGCGAGAAATTGTTGTCAGAGACATCAATCGATTCCATCACTTTCAAGAAGGTTTATGCTCTTGTGGTGATTATTGGTGA
>GSVIVT01000969001
ATGTCAAAAAAAAAAAAAAAAAAAAGAAAGAAAAAAAAGAAAAAGAAAAGAGAAAGCCTTTAA
>GSVIVT01000970001
ATGACCATGATTCCTGCGCGTAATCTCTCCAAACAGTGTTTTCGCGGCGGTTATGGTGATTATACTGGTAATTACTTGGACGAGAACGTATGTCTTATGAGCAGATTAGAAGGGTATGACTGTTGTAGTGAAGCTTGCTTAGGATCTGATCTAGTGCTTGCTCCCATGGCGGAAAATGAATCAAGAGCTGATAGTGTCAATGAGACAGGCTCCAGCTCGAAAGATATGCAGGAAGATAGAGACGAAGAGTGGCTCCAATTGAGTATTGGCGGCCAAATGACGAGCCAAGAGCGCAAGCAGCACCACCATCATCATCAGCTCGATCCCATGTCCGGCCGAGGTGGGATGGTTGAGCTGAATCTGTTACCAGGCCGCAGCGGCTCGCAGCAAGGGAGGCCATTAGGCCCCATCATCCACCACCTGCCTGACTTCCGGCCGCCGCCACCGCGGCCAATTACCAATATCACTAACAGTTTTAGCACATCCTTATTCTTGCAACAACAACAGCCTGGAGCTGCCTCAAATTTTCCTCATCTCCAAGATATTAACTGGGCATTCCGGCATATCCCGCAAAATATAACATCGGCTTCTTCATCCACCTCTTCATCTTTCATACCCCAAGCCCCCTATTTCGCTACACCCTTCCAACTCCACGCCCCCGGAGTAGATGTAGCTGGGCCGAGCTCGGATTTCAGAATCATCAATGCCAATGCCTCCCACAGGCCTCATTCGGGTGTTTGGTTTCTTCTACAAGCATCGCAAAACCAGGCCAAAGAACCCTTTTTGCCTCAGATACCCAAGAGCTACTTAAGAATCAAAGACGGGAGGATGACAGTTCGATTATTAATGAAGTATGTGGTTAATAAGCTGAGACTCGATAGCGAATCAGAGATAGAGATAACATGTAGAGGGCAACAACTTCTACCTTTCTTCACATTGCAGCATGTAAGAGATAACATATGGAGTCCAAGAGATGCACTCACTTTTCTTCAACCAGACTCATCCACTTCAGACCATGTCATGGTTTTAAACTATGGTAGGAGTGCTTGA
>GSVIVT01000971001
ATGCTTCCTATTACAGATAATCAATGTGAAGGCAATATAGAGAAAAATAAAGAACCACTCAGCAGCAAAATTAGCAAAATTAGTAACTTAAAAGCAAAACTACTATCAGACAAAAGAGCTCAAAAACACCTCAGACATGGCATTTATCCTCCAGTGTCAACAATGGCAGAACCTCAAAATCCACCTCATGTATCTCGAAAACCGGGGCGTATCGGCCTAGCCCCAGTCCGAAGAGCCAGGTTCTCACACCATCAATCGGAGTCAGGCATTGCGTCCAATTCAACAGCATCGTGTTCTCTGCTTTCCGACACCCTCGCCCTAACCGGTCTTCGATGGCCGTGCCACAAATCGAGAGCCACATTATCGACGGACGTCGCCGCCGGCTGGTCTCCGATCTCCCCCAGCCTGACGCTCGGCCGCCGCTGCCGCTTCGGAGCAAGAGACGTCGATAGATTTTCTACCGCCGCCGGGACTGCCGGAGCTATGGCTACTCCCACCAGACCGGCGTTGACGGTACTTTCTGGTGGCTGTAACTCTGCCATCACAGTACTGAGAAGAAAGAGAGAGAGTGTAGGTGTCAAGAGTGCGTAG
>GSVIVT01001078001
ATGTTTCGCTTTCGGCCTCGTGATAGCGACGCCAGTAAGACGAGCAGAGAAGCCATTTCCCTGCTTTTCCTGCTCATCTTCATCCATTTCTACAACGTAAAATGCCAAGAAAACATTATCAACCGCGTCTCCACTGATTCTTCTCCATCTCCATCTAGAGAAGCAGAATTCAAAAGTGGTCTCAAGAAGATAATCCTCAGCATAGTATTCGGGGTTTTAACCGGTTTGCTCTCCGCCGCCTTGTGCGCCGGCATAGTCCACTGCGTCGTCCGCTACATGAACCGAACCCCAATTCTCAAAGGCCCAGTTGTATTCTCCCCCAAAATCGCCCCCAAAACGGTCCAATCCGCGCTTGACATCAAGAGGCTTGAACCCTTTGAGACTGGCTCACCAGAAACCCAAAGTAAATCCGTGAAGAGAAGAATTCAGCAGGAACTAGAAATGCTAGCCAACTTGAGACATAGAAATTTGATGAGTTTGCGGGCTTATGTCCGCGATTCCGATAGGTTTTCACTGGTCTATGACTATGTCCCCACTGGGAGTCTTGAGGACGCCATGAATAGAGTTAGGGAGAATCAGCTGCAGCTTAGTTGGGAGGTTCGGCTTAGGATTGCAGTTGGGGTGATCAAGGGTCTTCAGTATCTTCATTTCAGCTGCGTTCCTAGAATTTTACACTATAATCTGAAGCCAACCAATGTAATGTTGGATGCAGAGTTTGAGCCTAGATTGGCAGATTGCGGGCTGGCTAAGCTCATGCCTAATTTGGATAGAGCTGCGTCGGGGTATAGCGCTCCAGAGTGTTTCCAGAATTGCAGGTATACTGAGAAGAGCGACGTGTTCAGCTTTGGGGTCATACTGGGGGTTCTGCTAACTGGTAGAGACCCCATGGATCCATTCTTTAGTGAAGCAGCAGGTGGGGGGAGTTTGGGACGGTGGCTTCGCCATTTGCAGCAAGCAGGAGAGGCAAGAGAGGCATTGGATAAGAGCATCCTTGGGGAAGAAGTAGAGGAAGATGAGATGCTGATGGCAGTGAGAATTGCTGTTGTTTGCCTATCCGATTTGCCTGCAGATCGGCCTTCCAGCGATGAGCTCGTCCCAATGCTCACCCAACTGCACAGCTTTTGAAGGAACTGTAAGTAATTCACCAAACTTCAGTTTCCGCAGATTCTGGGATTTGGATTTTTTGGGCTGTTTCTTTCAGGGTTTTGGCGTCCAATTGGCATGGAGTCTTGCTCTTTTTCGGCTATTTTGGAGGGGCAATGCAGTTGCTGCCTTCAGTATGTTTGGTTTCTCACAACTCTTGAGTCTGATTTCACTGCATCTATCATTGTAAGTTCATTTACTAAGCTATGTACAATGTACATTTCCAATGCTTTATCTGAAGAAGCTGGTATTCAAGTAGGTTTCTAACCAAA
>GSVIVT01001079001
GTTTTTGGAGCTACACAACAAGAAGGAAAACACTTCAAATTGAAGCTCCCAATGCTGTGAAATCGAGCTTTTCTTGGTTCGGTGGAGGATTTTTTTGTTGTTATTTTCTTGGAATTTGGGTTGTTTTTTTTGTGGGTTTTGGGGTTTGATGGTGGTTGAGATCGGACTGGAATGGGAGATCTTGTTTTGATGGAGTGGATTGTTGATGACTGATGATGTTAGGGGTGAAGATCGAATATCGGTGTTATGGTAATTGAGATTTGTAGTGTGTTCGAGCAAGAATCTCGGTAGCGAAGATGCATTTCGCGAAGCTCGATGACTCTCCTATGTTTCGGAAGCAGATACAATGCTTGGAGGAAAGTGCTGAATCATTGAGGGAGAGAAGTCTGAAGTTTTACAAAGGATGTCGAAAATACACTGAAGGGCTTGGGGAAGGATATGATGGGGACATTGCTTTTGCAAGTGCTCTAGAAACTTTTGGTGGAGGACACAATGATCCTATTAGTGTGGCTTTTGGAGGCCCTGTTATGACCAAATTCACTATTGCATTGAGAGAGATTGGGACATACAAGGAAGTTCTTCGCTCCCAGGTTGAGCACATGCTAAATGACCGGTTGATACAATTTGTGAATATTGATTTGCATGATGTCAAGGAAGCAAGAAAGCGTTTTGACAAAGCTAGCCTCCTATATGATCAGGCTCGTGAGAAGTATCTGTCGCTGAGGAAAGGCACAAAAAGTGATATAGCTACTGTTCTGGAGGAGGAGCTTCATAATGCAAGATCTACATTTGAGCAAGCTCGCTTTAATCTGGTAACTACTCTTTCTAATGTTGAAGCAAAAAAAAGGTTCGAATTCTTGGAAGCAGTTAGTGGGACAATGGATGCTCACCTTCGCTACTTCAAGCAGGGGTATGAGCTGTTGCATCAAATGGAACCTTATATCAATCAGGTTTTGACTTATGCACAACAATCAAGAGAAAGGTCCAAATATGAACAGGCAGCCCTTAATGAAAAGATGCAAGAGTTCAAAAGACAGATTGATCGAGAAAGCAGGTGGCCTTCAAATGGTTCTAATGGGTCTCCTAATGGAGACGGTATACAAGCCATTGGCAGAAGCTCACATAAAATGATAGAGGCTGTGATGCAATCTGCAGCCAAGGGAAAGGTTCAAACCATCCGACAAGGTTACCTCTCAAAACGCTCCTCAAACCTGAGAGGTGACTGGAAAAGAAGGTTTTTTGTTCTTGATAGCCGAGGAATGCTATATTACTATCGCAAACAGAACAGCAAACCATCTGGATCTGGCAGTCAGCATTCAGGTCAGAGGAATAGTTCTGAACTTGGTTCTGGACTGTTGAGTCGGTGGCTTTCTTCCCATTATCATGGTGGAGTACATGACGAGAAATCTGTTGCTCATCACACAGTGAACCTGTTGACATCAACAATAAAGGTTGATGCTGATCAGTCAGATCTCAGGTTTTGTTTCAGGATTATTTCTCCAACGAAGAACTATACTTTGCAGGCAGAGAGTGCACTGGACCAAATGGATTGGATTGAAAAGATAACAGGGGTTATTGCTTCATTACTGAGTTCTCAGGCTCCTGAGAGGTGTCTGCCTATTAGTCCAATGGGAAGCAGTCATCACCGCTCTGCAAGTGAGAGTAGTTCATATGAAAGTACTGATTTCGATCACACAGCAGTTGAAGAATACACATCCGAGAGGAGCTCAGCCACTGCACATCATGAGCGCCCATCAAAAGGTTTGCAACAGATACGGTCCTGCATAAAATCCGAGAAGCCAATTGATGTATTGCGAAGAGTATGTGGGAATGATAAATGTGCTGATTGTGGGGCACCTGAACCAGACTGGGCATCCTTAAATCTTGGTGTTCTTGTCTGCATTGAATGTTCTGGTGTTCATCGTAATCTTGGTGTACATATATCAAAGGTAAGATCGCTGACACTTGATGTTAAAGTGTGGGAGCCTTCTGTATTAACTCTGTTTCAGTCTCTGGGCAATACCTTCGCTAATTCAGTTTGGGAGGAACTATTGCAATCAAGAAATGCCTTTCAGGTTGATCTTGTTCCTACAGGCTTATACAAGTCAGATAAACCACAGTTGCATTTTATCAGCAAGCCAAGTCATGCTGATTCTATTTCAATTAAGGAGAAATACATACATGCAAAGTATGCAGAAAAGCTTTTTGTTCGCAAGCCAAAAGACAATCAATATCCTTGTTTAGTGACACAACAAATCTGGGATGCTGTTCGTACTAATGACAAGAAAGCAGTATATCGTTACATTGTTAACTCTGAAGCCGATGTGAATGTTGTGTATGAGCAAACATTATGTAACTCTTCTTTAACCCTTGCCAAAGTAATGCTGTTGCAAGAGCAGACAAACCTTGACCACAGCTCTAGGTGCTTGACAGGGGATTCATTTGACAAGTCATCTGTAAGCTCTTCGAATGCAGCAAGTACAAGTGAAGGCCAGACCATGGAGGATTTTGATGGGTGGTCCCTGCTTCACCTTGCTTGTGAAACTGCAGACATTGGCATGCTAGAGCTTCTTCTACAGTATGGAGCAAACATAAATGCTTGTGATTCAAGAGGTCAGATGCCACTCCATCGATGTATTCTGAGAGGCAAAGCTACATTCGCCAAACTGCTTCTCACAAGGGGAGCAGACCCGCGAGCTGTAAACGGGGAAGGCAAAACCCCATTTGAGCTAGCAGTAGAGTCAAACTTTGTTGATAGTGATGTCCTTGCTCTATTATCAGACTCGAATGGATAAGACACTAAAGAAAAAGAGGATTTACTGAAGAGCCAACTGCATTGAAGCTGAGTGATCTCAGTAAACAAAGAAAAATCATATTGAAGGTGTTGTTTCTTTTTTTGTATAATTATATCATATCATAAATTTGAGGGTTGATTCTTCATTGAAGGGGGGAGCTGTCACAACCGTTTTTAGGGCATCTGCTCAGATTGGTCTGGAAGAGTGCAAATCAAAATGGCCCCTGGAGTTGAGAGGTGGGCAACGGCGTCTGCCTCGGGCCTCTGTAATGTAATGTGTTTGTTTATTCAGTTTGTTTGCTTCCTTTTTTCCATGGGGCTGCGAGGATTTAGTTTTAGGGCATTTGTGTGTTTGTAAATTGTTTTGTTGTAGTCCATTTTCTGTTAGCATGGTAACATCCCTGTGTTGGCTGTAGACTTTTCAAATACCCATTTGAAAAAAAGTTAAAAAAAGTTAAAAAAAGAAAAAAAAAGAAAAAGAAAAGAAAATCCCCCCCTTTTTTTTGGAATTTTTGATGAAGAATTTAAAGAAAAGTTTGCATGCAAATGCTTATAGAACTATTTGGTGATGGTTGGACAACATTGAGTGGCCCTTGTGATGCTTATAGAACATTAGTTTTTTCCTTTTTCCTTTGGATAAGTTGTTATTTAGATTTGCATTCTGCAGATGTTGGATTATGGGGATTTATTGTTGCCAAGAGAATGGAATGTCTTAAAATATCTGTCTGGGA
>chr1.546.2
AGGGAAATACAGAGAAAGGCTCTGTTTTCGCTTTTATCTATGTCTGTGTCTTTCTCTCTCTTTCCCTCTCTCCAAACACATGGTTTCGACATTACAGGGTTTTTGGAGCTACACAACAAGAAGGAAAACACTTCAAATTGAAGCTCCCAATGCTGTGAAATCGAGCTTTTCTTGGTTCGGTGGAGGATTTTTTTGTTGTTATTTTCTTGGAATTTGGGTTGTTTTTTTTGTGGGTTTTGGGGTTTGATGGTGGTTGAGATCGGACTGGAATGGGAGATCTTGTTTTGATGGAGTGGATTGTTGATGACTGATGATGTTAGGGGTGAAGATCGAATATCGGTGTTATGGTAATTGAGATTTGTAGTGTGTTCGAGCAAGAATCTCGGTAGCGAAGATGCATTTCGCGAAGCTCGATGACTCTCCTATGTTTCGGAAGCAGATACAATGCTTGGAGGAAAGTGCTGAATCATTGAGGGAGAGAAGTCTGAAGTTTTACAAAGGATGTCGAAAATACACTGAAGGGCTTGGGGAAGGATATGATGGGGACATTGCTTTTGCAAGTGCTCTAGAAACTTTTGGTGGAGGACACAATGATCCTATTAGTGTGGCTTTTGGAGGCCCTGTTATGACCAAATTCACTATTGCATTGAGAGAGATTGGGACATACAAGGAAGTTCTTCGCTCCCAGGTTGAGCACATGCTAAATGACCGGTTGATACAATTTGTGAATATTGATTTGCATGATGTCAAGGAAGCAAGAAAGCGTTTTGACAAAGCTAGCCTCCTATATGATCAGGCTCGTGAGAAGTATCTGTCGCTGAGGAAAGGCACAAAAAGTGATATAGCTACTGTTCTGGAGGAGGAGCTTCATAATGCAAGATCTACATTTGAGCAAGCTCGCTTTAATCTGGTAACTACTCTTTCTAATGTTGAAGCAAAAAAAAGGTTCGAATTCTTGGAAGCAGTTAGTGGGACAATGGATGCTCACCTTCGCTACTTCAAGCAGGGGTATGAGCTGTTGCATCAAATGGAACCTTATATCAATCAGGTTTTGACTTATGCACAACAATCAAGAGAAAGGTCCAAATATGAACAGGCAGCCCTTAATGAAAAGATGCAAGAGTTCAAAAGACAGATTGATCGAGAAAGCAGGTGGCCTTCAAATGGTTCTAATGGGTCTCCTAATGGAGACGGTATACAAGCCATTGGCAGAAGCTCACATAAAATGATAGAGGCTGTGATGCAATCTGCAGCCAAGGGAAAGGTTCAAACCATCCGACAAGGTTACCTCTCAAAACGCTCCTCAAACCTGAGAGGTGACTGGAAAAGAAGGTTTTTTGTTCTTGATAGCCGAGGAATGCTATATTACTATCGCAAACAGAACAGCAAACCATCTGGATCTGGCAGTCAGCATTCAGGTCAGAGGAATAGTTCTGAACTTGGTTCTGGACTGTTGAGTCGGTGGCTTTCTTCCCATTATCATGGTGGAGTACATGACGAGAAATCTGTTGCTCATCACACAGTGAACCTGTTGACATCAACAATAAAGGTTGATGCTGATCAGTCAGATCTCAGGTTTTGTTTCAGGATTATTTCTCCAACGAAGAACTATACTTTGCAGGCAGAGAGTGCACTGGACCAAATGGATTGGATTGAAAAGATAACAGGGGTTATTGCTTCATTACTGAGTTCTCAGGCTCCTGAGAGGTGTCTGCCTATTAGTCCAATGGGAAGCAGTCATCACCGCTCTGCAAGTGAGAGTAGTTCATATGAAAGTACTGATTTCGATCACACAGCAGTTGAAGAATACACATCCGAGAGGAGCTCAGCCACTGCACATCATGAGCGCCCATCAAAAGGTTTGCAACAGATACGGTCCTGCATAAAATCCGAGAAGCCAATTGATGTATTGCGAAGAGTATGTGGGAATGATAAATGTGCTGATTGTGGGGCACCTGAACCAGACTGGGCATCCTTAAATCTTGGTGTTCTTGTCTGCATTGAATGTTCTGGTGTTCATCGTAATCTTGGTGTACATATATCAAAGGTAAGATCGCTGACACTTGATGTTAAAGTGTGGGAGCCTTCTGTATTAACTCTGTTTCAGTCTCTGGGCAATACCTTCGCTAATTCAGTTTGGGAGGAACTATTGCAATCAAGAAATGCCTTTCAGGTTGATCTTGTTCCTACAGGCTTATACAAGTCAGATAAACCACAGTTGCATTTTATCAGCAAGCCAAGTCATGCTGATTCTATTTCAATTAAGGAGAAATACATACATGCAAAGTATGCAGAAAAGCTTTTTGTTCGCAAGCCAAAAGACAATCAATATCCTTGTTTAGTGACACAACAAATCTGGGATGCTGTTCGTACTAATGACAAGAAAGCAGTATATCGTTACATTGTTAACTCTGAAGCCGATGTGAATGTTGTGTATGAGCAAACATTATGTAACTCTTCTTTAACCCTTGCCAAAGTAATGCTGTTGCAAGAGCAGACAAACCTTGACCACAGCTCTAGGTGCTTGACAGGGGATTCATTTGACAAGTCATCTGTAAGCTCTTCGAATGCAGCAAGTACAAGTGAAGGCCAGACCATGGAGGATTTTGATGGGTGGTCCCTGCTTCACCTTGCTTGTGAAACTGCAGACATTGGCATGCTAGAGCTTCTTCTACAGTATGGAGCAAACATAAATGCTTGTGATTCAAGAGGTCAGATGCCACTCCATCGATGTATTCTGAGAGGCAAAGCTACATTCGCCAAACTGCTTCTCACAAGGGGAGCAGACCCGCGAGCTGTAAACGGGGAAGGCAAAACCCCATTTGAGCTAGCAGTAGAGTCAAACTTTGTTGATAGTGATGTCCTTGCTCTATTATCAGACTCGAATGGATAAGAC
>GSVIVT01001080001
ATGGCGTCTTCTCAAGAGCCGGACGACGATTTCGGAGTCCGAGTCGAGAAGGTTTTCAGATCACTCAAGCCGGTTCATTCCTCTGACTCGACTTCGCTGTGGTCTGTTTCCGATACTGAGGTCGAAAAGCGGGACCAAAACCGGGAGGGAAAGAAAGGGACGGAGAAAGACGAGGAAAACGACGTCGTTTTGGGTTCGGAGGATCGGGAGGGTTTGGAGGTAGAGTCGGGGGACGGCCGGAGAGAGGCCGATGGTGGCTTCGAAGATCGCGGCGACGGCGGAGTTCGCGGTGGCGTGGAGAATGCTGGCGCGGGTGATGGGGAGGAGTGGGAGATCAGATCTTCGATAGGAATGGATCGAACGCTGGACGACGAGGAGGAAGAAGATCTGTTTGACAAAGTGGCAATGGGCAGGGAAAATGCTGGCGATCGCATATACATGAGAGATGCTACTGACCATGGGACTGGCTTAAACTCTCACAATGTTCTTACCCAATCACATGATGCCACCAAGGACCCACGAATTGACCACTTTGCTGCACAGATCGGGCTGAAAGAAGATAAAGTGGAAGCTCAAAATTTTAACTCTCCTCAGTCTTGTTGTAAATCTGCTTTAGATGTCAAGGAGCCTCAGCATCAAGAGTCTGCACATGATGGTGTAAAATCTATCTTGAAAAGAAAAGGTGATACAACCGTCCCCAAGTCCCAAAAACGTGTGAAGTTTGATCTTAGCAGAAACGATTATAACGAAGCACCAACAAGAGCCAAAGATTTTTTTTCAACAGATGCCAGCTTGGTAGAGATTGAAGTATCAGAAGATGACTCTCTGCTGACCAGAAATACTCGGGGAGTTCCAGATTATGTACTCAACTCTTCAAAATATACACACTATACTTTAGATTCCTCAAGTGATGTTATTGAAGATTCCAAAAGCCAGGCTTGCGTGGAGCTTCTTGAGCAGATGAAGAGGTCAAAGGCCGAGGAACTGGGTTTGGAGCTGAAGGATAATTCAGTTGATCTTCCCAAATCCCTAACCTTCATACCAAAGAAGAAGGTTTGTGATGCCAAAGTAGCTGATAGTAGCAGCCAAAAGAAAAATCAGGATGCTGGGTGCAAGGGATCCTTGCACCAAACCGGCTTCCCCATTGGCATTGCAGCTGGGGAAGTCCATCAAACCGAAGCTGGCATAGATGAAGAGCCAGACGCAATCCCTGCAGATAAAAGCCCAGTCCAGGCATTACCAGAATGCCATGATAGTGTATATGACTCTTATTTAAGGAGAACCTTTTTTTTCTTCCAAATAATTTCATCTTTTTTTCAGGTGTTTTTCCATGTGCATTTTCGTTGGAGTATGCTTAGATTTGGCCTATTGATTACCCAAGTAATAATACTTATTCGTGCTTTTACCTAG
>chr1.1115.1
GTTTAAAAAGGCCAGATATCAAAGAGAGAACCAAAACCACTGCTCTCGCTCAGCATCGTGAGTTCAGTTGAGAGCGAAGCTAACACTCATCAATGGCGTCTTCTCAAGAGCCGGACGACGATTTCGGAGTCCGAGTCGAGAAGGTTTTCAGATCACTCAAGCCGGTTCATTCCTCTGACTCGACTTCGCTGTGGTCTGTTTCCGATACTGAGGTCGAAAAGCGGGACCAAAACCGGGAGGGAAAGAAAGGGACGGAGAAAGACGAGGAAAACGACGTCGTTTTGGGTTCGGAGGATCGGGAGGGTTTGGAGGTAGAGTCGGGGGACGGCCGGAGAGAGGCCGATGGTGGCTTCGAAGATCGCGGCGACGGCGGAGTTCGCGGTGGCGTGGAGAATGCTGGCGCGGGTGATGGGGAGGAGTGGGAGATCAGATCTTCGATAGGAATGGATCGAACGCTGGACGACGAGGAGGAAGAAGATCTGTTTGACAAAGTGGCAATGGGCAGGGAAAATGCTGGCGATCGCATATACATGAGAGATGCTACTGACCATGGGACTGGCTTAAACTCTCACAATGTTCTTACCCAATCACATGATGCCACCAAGGACCCACGAATTGACCACTTTGCTGCACAGATCGGGCTGAAAGAAGATAAAGTGGAAGCTCAAAATTTTAACTCTCCTCAGTCTTGTTGTAAATCTGCTTTAGATGTCAAGGAGCCTCAGCATCAAGAGTCTGCACATGATGGTGTAAAATCTATCTTGAAAAGAAAAGGTGATACAACCGTCCCCAAGTCCCAAAAACGTGTGAAGTTTGATCTTAGCAGAAACGATTATAACGAAGCACCAACAAGAGCCAAAGATTTTTTTTCAACAGATGCCAGCTTGGTAGAGATTGAAGTATCAGAAGATGACTCTCTGCTGACCAGAAATACTCGGGGAGTTCCAGATTATGTACTCAACTCTTCAAAATATACACACTATACTTTAGATTCCTCAAGTGATGTTATTGAAGATTCCAAAAGCCAGGCTTGCGTGGAGCTTCTTGAGCAGATGAAGAGGTCAAAGGCCGAGGAACTGGGTTTGGAGCTGAAGGATAATTCAGTTGATCTTCCCAAATCCCTAACCTTCATACCAAAGAAGAAGGTTTGTGATGCCAAAGTAGCTGATAGTAGCAG
>GSVIVT01001081001
AAAAACCCTCTTTTTTCTTTTTTTTCCTCTGCGCAATCCCACTCGTCTCTTCTCTTTTTTCTCTTACGGGGGTTGAAGAAAAGGAGAGAGGGAGATAATGAGAAGGTGTGATACGAGATGACAACACTTTTATTAATATAACGGAGCCTCCCTAGAACGCCGTTACTTCTCAACCAGCCGTTAAGTCACGTGACCACCCCAAAACCCACTCTCTCTCACTTTATGGAGCTTGAGCGATTGAGCCTCGCTCCCGCCCCCGTTGACGACGACGCTGACGCCGTCCCTAACGGCGTCAACGCCGCCGGTGATGATGGCAGCCGAGCTCCACGGCTGCCGCGGTGGACGAGGCAGGAGATCCTCGTGTTGATTCAGGGCAAAAAGGTGGCCGAGAGCCGGGTCCGGAGGGGCCGGACCGGCGGGTTAGCGTTTGGGTCAGCGCAAATCGAGCCGAAGTGGGCGTCCGTTTCGTCGTATTGTAAGCGCCACGGCGTGAACCGGGGACCAGTCCAGTGCCGGAAACGATGGAGCAACCTCGCGGGCGATTACAAGAAGATCAAGGAATGGGAGTCGCAGATAAGGGACGAGAGCGAGTCGTTTTGGGTGATGAGGAACGACGTGAGGAGGGAAAAGAGGCTACCAGGGTTTTTCGATAGGGAGGTTTACGACATGCTCGACGGGGTTGGCGCCGCGCCGCCAGGGCCGTCCGGACTCGCTCTGGGCCTGGCGCCGGCCCCCGAGGGCGAGGGGATGGTGGCGCCAGAGGAGGAGGCGGAGGCCGTGTTCGATAGTGGGCGGAGCGCGGCGGCGGAGGACGGGCTGTTTTCGGACTTTGAGCAGTCAGGTGGGAGTCCGGAGAAGGAACCGCCGGCAAAGGAGGTTCCGGCGACGGTGGCAGCTCCTGTGCCAATTTCTGAGAAGCAGTATCAACCTTTTCCCAGGGAGGGTTCAAGTCAAGGTCCGGCAAGCAAGAGACACCCAGCCTCAAATCCTGAGATGGCGTCCACGTCTCAGGAGGGACGGAAGCGAAAGCGGTTTACAGTAGATGGGGACGAGGAAACAACAAGACTGCAGGATCAGTTGATCGAGGTTTTGGAGAGGAATGGCAGAATGTTGAGCGACCAACTCGAAGCTCAGAACACCAATTTCCAATTGGATAGGGAGCAGCGAAAGGACCAAGCCGATTGCCTGGTTGCTGTTCTTAGTAAGCTTGCAGATGCGCTAGGGAGAATTGCGGATAAGTTGTAGTAAAAGGGCATCAGAATACAGTTGCTGTACATAGGAAAAATTTCTGGACAAGCTCCAATGCGGGGAATGAAGCTTGAAGAAAGAGCGATTTGGTAGGGGATTAAATTTCGATAGCTTCATGGCAAGCAGGATCACATTGAGGATGGCTTTCACATCTGTTTTTCCTCATCTTTTTTTTAAAAAAATTTCTTTTTACCATTTTGTGGCTTATTGCCATTATAGGGATTCATACACAGATAATAAAGTATAGAAATTTGAGAGCTTCACAAACATTTGGGCATCCTTCTTGTTATATAATTCAAGTTTATATATTGAGAATTTTTTTTT
>chr1.547.1
ACTCGTCTCTTCTCTTTTTTCTCTTACGGGGGTTGAAGAAAAGGAGAGAGGGAGATAATGAGAAGGTGTGATACGAGATGACAACACTTTTATTAATATAACGGAGCCTCCCTAGAACGCCGTTACTTCTCAACCAGCCGTTAAGTCACGTGACCACCCCAAAACCCACTCTCTCTCACTTTATGGAGCTTGAGCGATTGAGCCTCGCTCCCGCCCCCGTTGACGACGACGCTGACGCCGTCCCTAACGGCGTCAACGCCGCCGGTGATGATGGCAGCCGAGCTCCACGGCTGCCGCGGTGGACGAGGCAGGAGATCCTCGTGTTGATTCAGGGCAAAAAGGTGGCCGAGAGCCGGGTCCGGAGGGGCCGGACCGGCGGGTTAGCGTTTGGGTCAGCGCAAATCGAGCCGAAGTGGGCGTCCGTTTCGTCGTATTGTAAGCGCCACGGCGTGAACCGGGGACCAGTCCAGTGCCGGAAACGATGGAGCAACCTCGCGGGCGATTACAAGAAGATCAAGGAATGGGAGTCGCAGATAAGGGACGAGAGCGAGTCGTTTTGGGTGATGAGGAACGACGTGAGGAGGGAAAAGAGGCTACCAGGGTTTTTCGATAGGGAGGTTTACGACATGCTCGACGGGGTTGGCGCCGCGCCGCCAGGGCCGTCCGGACTCGCTCTGGGCCTGGCGCCGGCCCCCGAGGGCGAGGGGATGGTGGCGCCAGAGGAGGAGGCGGAGGCCGTGTTCGATAGTGGGCGGAGCGCGGCGGCGGAGGACGGGCTGTTTTCGGACTTTGAGCAGTCAGGTGGGAGTCCGGAGAAGGAACCGCCGGCAAAGGAGGTTCCGGCGACGGTGGCAGCTCCTGTGCCAATTTCTGGTCCGGCAAGCAAGAGACACCCAGCCTCAAATCCTGAGATGGCGTCCACGTCTCAGGAGGGACGGAAGCGAAAGCGGTTTACAGTAGATGGGGACGAGGAAACAACAAGACTGCAGGATCAGTTGATCGAGGTTTTGGAGAGGAATGGCAGAATGTTGAGCGACCAACTCGAAGCTCAGAACACCAATTTCCAATTGGATAGGGAGCAGCGAAAGGACCAAGCCGATTGCCTGGTTGCTGTTCTTAGTAAGCTTGCAGATGCGCTAGGGAGAATTGCGGATAAGTTGTAGTAAAAGGGCATCAGAATACAGTTGCTGTACATAGGAAAAATTTCTGGACAAGCTCCAATGCGGGGAATGAAGCTTGAAGAAAGAGCGATTTGGTAGGGGATTAAATTTCGATAGCTTCATGGCAAGCAGGATCACATTGAGGATGGCTTTCACATCTGTTTTTCCTCATCTTTTTTTTAAAAAAATTTCTTTTTACCATTTTGTGGCTTATTGCCATTATAGGGATTCATACACAGATAATAAAGTATAGAAATTTGAGAGCTTCACAAACATTTGGGCATCCTTCTTGTTATATAATTCAAGTTT
>chr1.547.2
AGCGATTGAGCCTCGCTCCCGCCCCCGTTGACGACGACGCTGACGCCGTCCCTAACGGCGTCAACGCCGCCGGTGATGATGGCAGCCGAGCTCCACGGCTGCCGCGGTGGACGAGGCAGGAGATCCTCGTGTTGATTCAGGGCAAAAAGGTGGCCGAGAGCCGGGTCCGGAGGGGCCGGACCGGCGGGTTAGCGTTTGGGTCAGCGCAAATCGAGCCGAAGTGGGCGTCCGTTTCGTCGTATTGTAAGCGCCACGGCGTGAACCGGGGACCAGTCCAGTGCCGGAAACGATGGAGCAACCTCGCGGGCGATTACAAGAAGATCAAGGAATGGGAGTCGCAGATAAGGGACGAGAGCGAGTCGTTTTGGGTGATGAGGAACGACGTGAGGAGGGAAAAGAGGCTACCAGGGTTTTTCGATAGGGAGGTTTACGACATGCTCGACGGGGTTGGCGCCGCGCCGCCAGGGCCGTCCGGACTCGCTCTGGGCCTGGCGCCGGCCCCCGAGGGCGAGGGGATGGTGGCGCCAGAGGAGGAGGCGGAGGCCGTGTTCGATAGTGGGCGGAGCGCGGCGGCGGAGGACGGGCTGTTTTCGGACTTTGAGCAGTCAGGTGGGAGTCCGGAGAAGGAACCGCCGGCAAAGGAGGTTCCGGCGACGGTGGCAGCTCCTGTGCCAATTTCTGGTAAGTTCACAGTTACTTGCTTTGGACCAATGAAATTGAAATTTGAATTTCACATCTTAAAGAAAAACAAAAATTCAAATTCAAGGAATTGGGTTTTCATCGTCATAAAGAAATCCAAGTTCTGAAATATTTATAATTTCCGGGAATGTTTAAATTTCATAAGATTTTCGTTCGTTATTGGTCCAGACTCCCAGCCTTTTCGAAGTGTTGATTTCATAGTTATAATTTCTGTTCTTTTCTTTTCTTTTTACAATGAATTCGGTGAACAACTGTTATTAGTAATTTTTTTCTTACAAAAATAGGAAATATCATGACGTGTTGGTTGTTGAAGGGAATGCTTTGAGAAAACTCCTAATTGCTTTTTAATTTAATTTAATTTTTCTTATTTTTTTACTTATTTTCTTGGGCCTATTTTGGATTTTCAGAGAAGCAGTATCAACCTTTTCCCAGGGAGGGTTCAAGTCAAGGTCCGGCAAGCAAGAGACACCCAGCCTCAAATCCTGAGATGGCGTCCACGTCTCAGGAGGGACGGAAGCGAAAGCGGTTTACAGTAGATGGGGACGAGGAAACAACAAGACTGCAGGATCAGTTGATCGAGGTTTTGGAGAGGAATGGCAGAATGTTGAGCGACCAACTCGAAGCTCAGAACACCAATTTCCAATTGGATAGGGAGCAGCGAAAGGACCAAGCCGATTGCCTGGTTGCTGTTCTTAGTAAGCTTGCAGATGCGCTAGGGAGAATTGCGGATAAGTTGTAGTAAAAGGGCATCAGAATACAGTTGCTGTACATAGGAAAAATTTCTGGACAAGCTCCAATGCGGGGAATGAAGCTTGAAGAAAGAGCGATTTGGTAGGGGATTAAATTTCGATAGCTTCATGGCAAGCAGGATCACATTGAGGATGGCTTTCACATCTGTTTTTCCTCATCTTTTTTTTAAAAAAATTTCTTTTTACCATTTTGTGGCTTATTGCCATTATAGGGATTCATACACAGATAATAAAGTATAGAAATTTGAGAGCTTCACAAACATTTGGGCATCCTTCTTGTTATATAATTCAAGTTTATATATTGAGAATTTTTTTTTCCTTTTT
>GSVIVT01001082001
TGAAAATGGGGTTTGGTTTAGTTTTTCTGCTAGTTTTGAGTTTGGGTGTGTTTGATGTATGTGAAGGGAAAGGGAAGGGTTATGAAGAAGCAGTGAATTGTAAGAGGCTTGAGTGTGCTCCATATGAGGTGGTCCACTCCCAAAAGGACTATGAAATCAGAAGCTATACAACTTCTATGTGGATTTCGACTCCACCCCTCAATTCTTCCTCCTACAAGGATGCAGTTGGTAGAGGCTTTAACATCCTCTTTGCCTACATTCAAGGCAACAACGATCAAAGGGCAAAAATCGACATGACAGCACCAGTTTTGGTTGATATTTTCCCCTCCACAGGACCCTTCTGCAACTCATCCTTTATCATGTATTTTTATGTGCCCACTAAGTACCAAAACAACCCTCCTCTATCAGCCCAGGCTCACCAAGTGAAGCTCCCTAAACACAAGTATGCTGCTGTGAGGAGGTTTGGGGGATTCATGGATGATTCCAACATTCCCACTCAAGCATTGGCCTTGAGGAGAAGCCTCAAAGGCACACCCTGGGAGACCTCAATTTCAACCAAAAACAGAGTACTAACCTACAGTGTGGCTGGTTATAACTCACCATTTGAATATGAGAATCGTGTAAATGAAGTTATATTCTGGTTTGATAGACCCTGAAAGATCAGGGAGGAATAAATTTAGGGTAAGATGAGGAATCTGAGGAAGCTGTTGTCATTGAGAAAAAGGAAGGGAAGGAAAAGAAAGGAGAAGATGAGCTATCTTTGTCAAAGGAGATCCTATTCTATGGGGTTTAGACTATGATTGAGTTTCTACTTTTTCCTTGGAAA
>GSVIVT01001083001
ATGTTTTTTGAACTTACAAGTTATAAATATTTTAATGGAGAAATTCTTTTTGGTGCAGGGGTTAGTGTTGGGCAGCAATTCTTTTCACGAGCTGAAATGGTTGTTGTAGGCTTGCATGGTCGCTGGATGAGTGGAATTGATTACATGGGCAAATCCTACAAGAAACAGTACAACAATTATACTTTTCCACTTGCTGTGGCAGTTGTTTTGTCTGGCAATTATGAAGATAATGAGGATGATATGGAAGAAGTCGTGTATTCTGGTGAAGGTGGGAATGACATCCTCGGTACTAAACAGCAAATTCGGGATCAAGTTATGGAGCGTGGTAACCTGGCACTTAAGAATAGCATGGAGCAGCTTGTCCCTGTTAGAGTCATCCGTGGCCATAAATTTCGTGATACTTATCCTCGCAAAGTTTACACATATGATGGCCTCTACATGATTAATGAATACTGGGAAGAAAAAGGTATTTCTGGATTTATTGTTTTTAAGTACAAATTAGACCGATTCGGAGGACAACCAAAGGCCAGCAGTAAGGTTGTTTTATTTTCTAATAAAAAGAGTTCATCAAGGGCTCCTTCTGCAAAGGATGAGTTGGTCTGCAAGGACATTGCTAAAGGTCAAGAAAAATTAAGAATTCCTGTTATCAATGAAGTTGACAATCATCGCGGGTTTACATATTCCAATTCTCTTAAAGTAGCTGACAACGTGATCCTCCCTCCGAATGCTGCTGGATGCAATTGCAAAGGGAAATGCACAAACCCAATGTCTTGTTCTTGTGCCGAGCGTAATGGATCTAGCTTTCCATATGTGCTTGAAAATGGCAACAGATTATTATTTGAACCAAAGGATGTTGTATTTGAATGTGGACCAAACTGTGGGTGTGGACCTAATTGCCTTAACCGCACATCTCAACAGGGAATAAAATATCATCTTGAGGTTTTTCGTACGAAGGAGAAAGGATGGGGAGTCAGAACCTTGGACTTTATTCCTTCAGGTTCACCAGTATGTGAATACATTGGAGAGCTTAAGAGGACCAAAGATATCAATGATGTTTTTGATAATGACTACATATTTGAAATTGATTGCTGGCAAACAATGCATGGAATTGGGGGAAGAGAGAAGCGACTAAAAGATGTACAAATACCTGTACATAACAATGTGGACAACATAGATGACATGCCTGAGTATTGCATAGATGCACGTAAAACTGGTAGTGTTTCCAGATTTGTCAATCACAGTTGTGAGCCTAACCTCTTTGTTCAGTGTGTTTTGAGTTCTCACCATGACCTCGAACTTGCCCAAGTGGTGCTATTTGCAGCTGAAAATATAACTCCTTCCCAGGAACTCACATATGACTACGGTTACATTCTTGATGGTGTTGTGGGTCCTGATGGTAATATAAAAGAGTTGGCATGCCGGTGTGGTGCAGCAAGCTGTAGTAAGCGTTTATACTAG
>GSVIVT01001085001
AGCCTGTGACATGCTACAACCCCGGTAGCAAATGCTCTTTGAAATATGTGACATGCCCAGTTGAGTGTCCTAAGGTCCCAACCTACAGATGGGAAATCTAAAGAATGCTTTCTCGATTGTTACTCCCCCAAATGTGAAGCTCGTTTGCAGAGGGCCTAAACCAACTTGCAATGGTGTGGGAGCTGCTTGCTTTGTCCCTCGCTTCATAGGTGGAGACGGCATTGTGTTCTACTTCCATGGCAAGAGCAATCAGCATTTCAGCCTGGTCTCTGATGTCAATCTCCAACCGTTTCATTGGTCTCCGCCCTGCTGGAAGAACCTGGGACTACACATGGATCCAGGCCTTGGGTCCCTTGTTTGGCCCTCACACCTTTACACTTTAAGCCACAAGAAGCTTTATAATAACAAGGGAAAAGAAAGAAGTGGAAGAAAATTTAAACCAGTTCGATTCCAATATTCTTCCCCATTATTTTCCAACTTTATGCATTTTTCCTGA
>GSVIVT01001086001
GAGAGATGTAGAAGGCTATAGCGCTTTGCCTGAACTGGAACTGAGACCACACAGCACCACATTTTTTTTAAGGAGTTAACGCCGTTAGCGCCCGCTCTAACGGTGACCAGCACCGCACATCTCTCCCGTTTTCTCTCTCCGCGATCTCGTCGGAGCTCTCCTCGTGTTTATCGGAGCAAGGGAAGAGAGAGTGAGAGGATGGTGGAATCAAAGCTTTGGAGGTTATTGCACGGCACAGATACCTAGATCTCTTCATCAATCTCTCTCCCTGCCTTGTGCCGTAATCAATTCCAAATTTTTGAAATTTTTTTCTCTGCCTCTCTCTGAGTTTAAATTCTTTTTTCGCCATTTCTCTCTCCGCATCTCTTCGCTCACGGAAGCTTGGTTGGGTGGTGATGTCGGTGGTAATTTAACAGATGTGCATTCAATTGCGGGAGCCAGAAACGGAACTTTCTGATTGAGTTTTAATTTTTTTCTCTTTTGGGGGTTTCTTGCTGCTGGGTTTTATTATGCCATCAAAAATGACAGACTTACATGGTTGGTCTCGGTCCTCATACTTTTCTGAGGAAGCATGCTTGCCTAGTGAGAGACAAGTTGGGTTTTGGAAGGCAGAAACCATGGCTGACCGCAATGCAGGTGGCAAATCAATTGCTTCTTCACCCATGGAGAAACTTATACCAACAGAATCTCAGACGGTGAATTGCTGGGAGCAATCAGAGCCCTACCTAATCCGGGACCAGAAAGTGAATCTTAGCTCCGAAAGGCATGCAGTGGGAGCAGAGAGAGTAGTCAGAAATTCCTTGGATATGTGGAGAACTGTGGAACATGATCTAGGGACAAGATCTAATGCAAATGTACATTCAGCATCCTATTTTATGGAAGGTGACAAAATTAATATGACTGGTTCTCAGTATGAGAATGGTCTGTTCTCAAGCTCACTGTCAGAATTATTTAATAGAAAGTTGAGATTATCATCAAACAATGGACTATATGGCCATTCTGTTGATACTGTTGCCCCTCATCATGAGGAAGAGGACCTTTTTGAATCTCTTGAGGAAATTGAGGCCCAAACCATTGGAAACCTCCTCCCTAATGAGGATGACTTGCTTTCCGGAGTGGCTGATGTGCTTGACTATGTTGTCCAACCCAGTAATGGAGATGATTTAGAAGATATAGACCTTTTTAGCAGTGTTGGAGGGATGGATTTAGGGGATGATGGGTCCTCTGCAGGACAAAGAAATTCTGAATATCCTGGAGGAATGTCTAATGGTCAGCTAGGAGGATCTAATGGTTCAGCAGTTGGGGAACACCCTTATGGTGAACATCCTTCTAGGACACTGTTTGTGAGAAATATAAATAGCAATGTTGAAGATTCTGAGTTACGGATCCTTTTTGAGCAATATGGAGATATTCGTGCCCTTTATACGGCCTGCAAGCATCGTGGTTTTGTTATGATCTCATATTATGATATAAGAGCAGCCCGAAATGCAATGAGAGCACTCCAGAACAAACCATTGAGGCGTAGGAAGCTTGACATTCATTATTCTATTCCAAAGGACAACCCTCCAGAAAAGGATGTTAATCAGGGCACCCTTGTGGTCTTTAACCTAGATCCTTCTGTAACAAATGATGAACTACTTCAGATATTTGGTGTTTATGGAGAGATTAAAGAGATCCGTGAAACTCCACACAGAAGTCATCACAAATTTGTAGAGTTTTATGATATAAGAGCTGCAGAAGCTGCTCTTCGTGCTTTGAATAGAAGTGATATTGCTGGGAAACGGATTAAACTTGAACCAAGCCGTCCTGGTGGTGCAAGACGTTTGATGCAACAATTTCCTTCTGAGCTGGAGGAAGATGAATCAGGTCTTTATCTGCAACAGAATAACACTCCTAACAATTCAACAACAGGATTCCCTGGACCAGCTTCACTTGGAGCAATTACCTCTAGCAGCATGGAGAATGGAACAATTATGGGAGTACACTCTGGAATCCCATTTCCTATTAGACCCTTCCTGGAAAATGTGTCTCATCATGGGATCTCTTCTAGTGTTCCGAACACCTTACCCTCTCTCTTGTCTGTCGAATCAGTTGGCAGTCAATCTGGTCTTGCTGAGTCCAGCCGCTCACAGGGCCAATTGAAATTTGATTTTCGAGGCACACAAAGTTTGCACCCTCATTCACTCCCAGAGTATAATGATGGTTTAGCTAATGGTGCTCCCTGCAATCCTGTGGGCACCATGGCTGCCAACATCAATCCCAGGCCAGAAAGAATTGAGAATAGGCAGTTGTCTGGAGCAAACTCGAATGGCCTCACAGTTGAACTTAATGATGGTGTTTTTGGTTCTTCTGGAAATGGAAGTTGTCCTCTTCCTGGACATCATTATATGTGGAGTAATTCGCATCACCCTCAGTCTCCAGGCATGATGTGGCCGAACTCACCATCCTTTATGAATGGGATTGGCACTGCTCATCCTCCACCTAGATTGCATGGACTTCCTAGGGCACCATCTCATATGCTGAATACTATGCTATCTATTAATAACCACCATGTGGGATCAGCACCAACTGTTAATCCTTCTATCTGGGACAGGCGGCATACCTATGCTGGGGAATCCTCTGAGGCTTCTGGGTTTCATCCAGGTTCTCTTGGGAGTATGAGAATTTCCAATAACTCACTGCATCCTTTGGAATTTGCTCCTCATAATATCTTCCCTTCTGTTGGTGGGAACTGCATAGATCTTTCCATTCCCCCTAAAAATGTTGGACTGCACTCCCATCATCAGAGGTGCCTGATGTTTCCTGGCAGAAGCCAACTGATTCCTATGATGAGTTCCTTTGACCCTCCTAATGAGCGTTCTAGAAGCCGTAGAAATGACAACAGTTCCAATCAGGTTGACAACAAGAAACAATATGAACTTGATATTGACCGCATACTGCGAGGGGAGGACACCCGGACAACACTCATGATAAAGAACATTCCCAACAAATATACTTCAAAGATGCTTTTGGCTGCAATTGATGAACGCCACCGGGGGACTTACGATTTCATTTACCTACCCATTGATTTCAAGAACAAATGCAATGTAGGGTATGCCTTTATCAACATGACCGATCCTTGCCAGATTATTCCATTCTATCAGGCATTCAATGGAAAGAAATGGGAGAAGTTCAATAGCGAAAAGGTGGCATCACTTGCATATGCCCGCATACAGGGAAAGGCTGCTCTCATTGCCCATTTCCAGAACTCAAGCCTGATGAATGAGGATAAGCGATGTCGTCCCATTCTCTTCCATACTGATGGTCCCAATGCAGGTGATCAGGTGCCTTTCCCAATGGGAGTAAATGTTCGATCTAGACCTGGAAAAACTCGAACCAGCTCCAATGAGGACAACCACCAAGGAAGTCCACCAAATTTGACAACTGGGGAGGACTATTCGAATGGAGACTCATCTTCAGGTTCAACAAAGGATTCAGACTGAGCAAGCCATTTTTTATTGTGGGCACTAACCTTATTAGAGGGACTGAGACCAAGTAATTTGAATTGTGTCCAACCCAAATCCTAATAACCGCATATTAGGGATGGCTGACCAAAAAGAAGAAAAAAAAAAAAAAAGAACCACTTTTGATGCCTCTGAAAAGCCTCTTACACATTTAGAGTACAAATGCTTAGACAAAAGCTAAGTGTTATTCCAGTTTTTGTGGGGGTTTCTGTAATACAGGGACGGTTAGAAAAAAGGAGCAACAGGTGGAGCTTCAAAATTTTGGGTGGTCTGGAGAGTATTATTTAAAACTATTACATATGTACAGGAGTCACTGAGCGCTGAAGATATATTTTCGAATATGATCCCAGGAGGCTTCTTCTCTGGTATACCTTTCTTTCTCTCGCATTTTCCTCATCCGGGTTTTTTTGATCTTTTTCACATTGTTGGTTTTCTTGTTTGTGTGTGTAATTGCTGAGACTGAGAGGTCTTTGATGTGAAAATTTTTTGTAAGTGATGACCTGAGGGCACTTTGTACCATTGTTATTGAGGGAGATGTCGGGTCCTTACTATATCATGACTTTATGACATTTATCTAAGGGTGGATACTCTTTTTTTTCCTAAATCGTCCTGATGTACTGCTTGATCTCATAATCTGACACCTCGTTCTCCACTCAATGTTTCGTAATGCTTTTATTTTAGAGAATATATGCTGCTGTTGACCCAGCTTTTATGTATTAAGTTGCCTACAAGGTTGAGTATCAGCAATGGTATCAACCTATATCTATGGTTTTATATAATAAGGAATACATTTATCATGGATTTGGAGTCCT
>chr1.1117.1
TAATCAATTCCAAATTTTTGAAATTTTTTTCTCTGCCTCTCTCTGAGTTTAAATTCTTTTTTCGCCATTTCTCTCTCCGCATCTCTTCGCTCACGGAAGCTTGGTTGGGTGGTGATGTCGGTGGTAATTTAACAGACTTACATGGTTGGTCTCGGTCCTCATACTTTTCTGAGGAAGCATGCTTGCCTAGTGAGAGACAAGTTGGGTTTTGGAAGGCAGAAACCATGGCTGACCGCAATGGTGGCAAATCAATTGCTTCTTCACCCATGGAGAAACTTATACCAACAGAATCTCAGACGGTGAATTGCTGGGAGCAATCAGAGCCCTACCTAATCCGGGACCAGAAAGTGAATCTTAGCTCCGAAAGGCATGCAGTGGGAGCAGAGAGAGTAGTCAGAAATTCCTTGGATATGTGGAGAACTGTGGAACATGATCTAGGGACAAGATCTAATGCAAATGTACATTCAGCATCCTATTTTATGGAAGGTGACAAAATTAATATGACTGGTTCTCAGTATGAGAATGGTCTGTTCTCAAGCTCACTGTCAGAATTATTTAATAGAAAGTTGAGATTATCATCAAACAATGGACTATATGGCCATTCTGTTGATACTGTTGCCCCTCATCATGAGGAAGAGGACCTTTTTGAATCTCTTGAGGAAATTGAGGCCCAAACCATTGGAAACCTCCTCCCTAATGAGGATGACTTGCTTTCCGGAGTGGCTGATGTGCTTGACTATGTTGTCCAACCCAGTAATGGAGATGATTTAGAAGATATAGACCTTTTTAGCAGTGTTGGAGGGATGGATTTAGGGGATGATGGGTCCTCTGCAGGACAAAGAAATTCTGAATATCCTGGAGGAATGTCTAATGGTCAGCTAGGAGGATCTAATGGTTCAGCAGTTGGGGAACACCCTTATGGTGAACATCCTTCTAGGACACTGTTTGTGAGAAATATAAATAGCAATGTTGAAGATTCTGAGTTACGGATCCTTTTTGAGCAATATGGAGATATTCGTGCCCTTTATACGGCCTGCAAGCATCGTGGTTTTGTTATGATCTCATATTATGATATAAGAGCAGCCCGAAATGCAATGAGAGCACTCCAGAACAAACCATTGAGGCGTAGGAAGCTTGACATTCATTATTCTATTCCAAAGGACAACCCTCCAGAAAAGGATGTTAATCAGGGCACCCTTGTGGTCTTTAACCTAGATCCTTCTGTAACAAATGATGAACTACTTCAGATATTTGGTGTTTATGGAGAGATTAAAGAGATCCGTGAAACTCCACACAGAAGTCATCACAAATTTGTAGAGTTTTATGATATAAGAGCTGCAGAAGCTGCTCTTCGTGCTTTGAATAGAAGTGATATTGCTGGGAAACGGATTAAACTTGAACCAAGCCGTCCTGGTGGTGCAAGACGTTTGATGCAACAATTTCCTTCTGAGCTGGAGGAAGATGAATCAGGTCTTTATCTGCAACAGAATAACACTCCTAACAATTCAACAACAGGATTCCCTGGACCAGCTTCACTTGGAGCAATTACCTCTAGCAGCATGGAGAATGGAACAATTATGGGAGTACACTCTGGAATCCCATTTCCTATTAGACCCTTCCTGGAAAATGTGTCTCATCATGGGATCTCTTCTAGTGTTCCGAACACCTTACCCTCTCTCTTGTCTGTCGAATCAGTTGGCAGTCAATCTGGTCTTGCTGAGTCCAGCCGCTCACAGGGCCAATTGAAATTTGATTTTCGAGGCACACAAAGTTTGCACCCTCATTCACTCCCAGAGTATAATGATGGTTTAGCTAATGGTGCTCCCTGCAATCCTGTGGGCACCATGGCTGCCAACATCAATCCCAGGCCAGAAAGAATTGAGAATAGGCAGTTGTCTGGAGCAAACTCGAATGGCCTCACAGTTGAACTTAATGATGGTGTTTTTGGTTCTTCTGGAAATGGAAGTTGTCCTCTTCCTGGACATCATTATATGTGGAGTAATTCGCATCACCCTCAGTCTCCAGGCATGATGTGGCCGAACTCACCATCCTTTATGAATGGGATTGGCACTGCTCATCCTCCACCTAGATTGCATGGACTTCCTAGGGCACCATCTCATATGCTGAATACTATGCTATCTATTAATAACCACCATGTGGGATCAGCACCAACTGTTAATCCTTCTATCTGGGACAGGCGGCATACCTATGCTGGGGAATCCTCTGAGGCTTCTGGGTTTCATCCAGGTTCTCTTGGGAGTATGAGAATTTCCAATAACTCACTGCATCCTTTGGAATTTGCTCCTCATAATATCTTCCCTTCTGTTGGTGGGAACTGCATAGATCTTTCCATTCCCCCTAAAAATGTTGGACTGCACTCCCATCATCAGAGGTGCCTGATGTTTCCTGGCAGAAGCCAACTGATTCCTATGATGAGTTCCTTTGACCCTCCTAATGAGCGTTCTAGAAGCCGTAGAAATGACAACAGTTCCAATCAGGTTGACAACAAGAAACAATATGAACTTGATATTGACCGCATACTGCGAGGGGAGGACACCCGGACAACACTCATGATAAAGAACATTCCCAACAAATATACTTCAAAGATGCTTTTGGCTGCAATTGATGAACGCCACCGGGGGACTTACGATTTCATTTACCTACCCATTGATTTCAAGAACAAATGCAATGTAGGGTATGCCTTTATCAACATGACCGATCCTTGCCAGATTATTCCATTCTATCAGGCATTCAATGGAAAGAAATGGGAGAAGTTCAATAGCGAAAAGGTGGCATCACTTGCATATGCCCGCATACAGGGAAAGGCTGCTCTCATTGCCCATTTCCAGAACTCAAGCCTGATGAATGAGGATAAGCGATGTCGTCCCATTCTCTTCCATACTGATGGTCCCAATGCAGGTGATCAGGTGCCTTTCCCAATGGGAGTAAATGTTCGATCTAGACCTGGAAAAACTCGAACCAGCTCCAATGAGGACAACCACCAAGGAAGTCCACCAAATTTGACAACTGGGGAGGACTATTCGAATGGAGACTCATCTTCAGGTTCAACAAAGGATTCAGACTGAGCAAGCCATTTTTTATTGTGGGCACTAACCTTATTAGAGGGACTGAGACCAAGTAATTTGAATTGTGTCCAACCCAAATCCTAATAACCGCATATTAGGGATGGCTGACCAAAAAGAAGAAAAAAAAAAAAAAAGAACCACTTTTGATGCCTCTGAAAAGCCTCTTACACATTTAGAGTACAAATGCTTAGACAAAAGCTAAGTGTTATTCCAGTTTTTGTGGGGGTTTCTGTAATACAGGGACGGTTAGAAAAAAGGAGCAACAGGTGGAGCTTCAAAATTTTGGGTGGTCTGGAGAGTATTATTTAAAACTATTACATATGTACAGGAGTCACTGAGCGCTGAAGATATATTTTCGAATATGATCCCAGGAGGCTTCTTCTCTGGTATACCTTTCTTTCTCTCGCATTTTCCTCATCCGGGTTTTTTTGATCTTTTTCACATTGTTGGTTTTCTTGTTTGTGTGTGTAATTGCTGAGACTGAGAGGTCTTTGATGTGAAAATTTTTTGTAAGTGATGACCTGAGGGCACTTTGTACCATTGTTATTGAGGGAGATGTCGGGTCCTTACTATATCATGACTTTATGACATTTATCTAAGGGTGGATACTCTTTTTTTTCCTAAATCGTCCTGATGTACTGCTTGATCTCATAATCTGACACCTCGTTCTCCACTCAATGTTTCGTAATGCTTTTATTTTAGAGAATATATGCTGCTGTTGACCCAGCTTTTATGT
>GSVIVT01001087001
CGTTCACTTCAGTAGGGAGACCAGTGAGAGGGAGATCGAAGGAGAGAGAGGAACGATCGCGATTCAACTCCAGGAGTATCTACTCCCAGATTCAGGAGAAGTTGAACCAGCACGTGATTTTCTTTATTGAGCTCCAGAGGCGATGGAGAATGAAGAGGGGCTTCAAGCAGATGGTGAATCAGATCCTAAAGCACCCATTCCAGTATCTGAAGTTGATGCTTGGGAAAACATCAGGGATGATGATATCATGCAACAACAGTCTGCGATTCGGGCCGAGGAAGCTGAGAAAGTTCCCTTCATCGGTGACAAGGAACCTCTTTCTGTATTAGCAGCTGAATATGAGTCAGGCAGCCCCATCTTGCTGAAGAAAATAAAGGTGCTTGGTGAAAAATATGGCTCTATCAGGCGAACTAGGGGAGATGGGAACTGCTTTTTTCGAGGCTTTATGTTTTCATACCTTGAGCATATTCTGGAGTCACAAGACCAAGCAGAAGTTGATCGCGTCACAACTAATGTTGAAAAATGCAGAGAGACACTTCAAGCTCTAGGTTATGCAGACTTTACTTTTGAGGACTTTTTTGCGTTATTCCTTGAGCAGCTGGAAAGTGTTGTCCAAGGAAAGGAGACTTCCATAAGTCATGATGAGCTTGTAATAAGGAGTCGAGATCAGTCCATATCCGACTATATTGTAATGTTCTTCAGATTTGTAACCTCTGGTGAAATAAAACGACGCTCAGAGTTTTTTGAACCCTTCATATTGGGAATGACAAATGCTACAGCTACAGTGGAGCAGTTTTGCAAGTCATCAGTGGAACCAATGGGCGAAGAGAGCGACCATGTGCACATTATTGCATTGTCTGATGCACTGGGTGTGCCAATCCGTGTTGTGTACCTGGACCGGAGCACTTATGATATTGATCATGTCATCGTAAATCATCATGATTTCATTCCCTCTGCTGGTGATCTTCCCAGTGCAGGTGGTGGGAGCTCTGAAACCACCAAGCCCATTGTGACTTTGCTATACCGACCAGGCCACTATGATATTCTTTACCTTAAGTGAAGTTCACCTGTTCTGGTAAAGCTGCTTTCATGGGCATTCTTTTTTGTTTTTCGGGTTATGGAGTTTTTTGCTTGACTATGCATGTATTACAGGAACTGAAAATGTCCTGGTTCGTGAATTTGTATTGGCAGGACATCAAGTTCTGTGAGGTGAAGACTCGAGCTCTTTCATGCCCTTCATGCTGTAACTTGTGGTCCCGAGTGTTGATATGCTTCTGAGCTGTGTGAGTGAGGACAGATGATGACCTGGTAAAGTTTTTTTGCTTTAAATGGAGGATGACATAACAATTAGCGTGTCTTTACATGGTCTTCATTCATCTGGATGAACTTTTATTGCTAAAAATGAAAACTGTAGATTCTGCAATCAAATTCAAGGTCTAAACTTCCAATCTGAACCTTTT
>chr1.548.1
TTTTTTTCACCGTTCACTTCAGTAGGGAGACCAGTGAGAGGGAGATCGAAGGAGAGAGAGGAACGATCGCGATTCAACTCCAGGAGTATCTACTCCCAGATTCAGGAGAAGTTGAACCAGCACGTGATTTTCTTTATTGAGCTCCAGAGGCGATGGAGAATGAAGAGGGGCTTCAAGCAGATGGTGAATCAGATCCTAAAGCACCCATTCCAGTATCTGAAGTTGATGCTTGGGAAAACATCAGGGATGATGATATCATGCAACAACAGTCTGCGATTCGGGCCGAGGAAGCTGAGAAAGTTCCCTTCATCGGTGACAAGGAACCTCTTTCTGTATTAGCAGCTGAATATGAGTCAGGCAGCCCCATCTTGCTGAAGAAAATAAAGGTGCTTGGTGAAAAATATGGCTCTATCAGGCGAACTAGGGGAGATGGGAACTGCTTTTTTCGAGGCTTTATGTTTTCATACCTTGTATGTATAGATATATGTTCTTCTCACAAATTCATCTTTCTTTATAGTTTGTATTTCATCATTTGAGGTTCTTGTTGGAAGGAAGTTAATACGATGTTGTAATTTTAGCTACTTAAAAAATTGTGAGTTGCCAAAATAGGAGCATATTCTGGAGTCACAAGACCAAGCAGAAGTTGATCGCGTCACAACTAATGTTGAAAAATGCAGAGAGACACTTCAAGCTCTAGGTTATGCAGACTTTACTTTTGAGGACTTTTTTGCGTTATTCCTTGAGCAGCTGGAAAGTGTTGTCCAAGGAAAGGAGACTTCCATAAGTCATGATGAGCTTGTAATAAGGAGTCGAGATCAGTCCATATCCGACTATATTGTAATGTTCTTCAGATTTGTAACCTCTGGTGAAATAAAACGACGCTCAGAGTTTTTTGAACCCTTCATATTGGGAATGACAAATGCTACAGCTACAGTGGAGCAGTTTTGCAAGTCATCAGTGGAACCAATGGGCGAAGAGAGCGACCATGTGCACATTATTGCATTGTCTGATGCACTGGGTGTGCCAATCCGTGTTGTGTACCTGGACCGGAGCACTTATGATATTGATCATGTCATCGTAAATCATCATGATTTCATTCCCTCTGCTGGTGATCTTCCCAGTGCAGGTGGTGGGAGCTCTGAAACCACCAAGCCCATTGTGACTTTGCTATACCGACCAGGCCACTATGATATTCTTTACCTTAAGTGAAGTTCACCTGTTCTGGACATCAAGTTCTGTGAGGTGAAGACTCGAGCTCTTTCATGCCCTTCATGCTGTAACTTGTGGTCCCGAGTGTTGATATGCTTCTGAGCTGTGTGAGTGAGGACAGATGATGACCTGGTAAAGTTTTTTTGCTTTAAATGGAGGATGACATAACAATTAGCGTGTCTTTACATGGTCTTCATTCATCTGGATGAACTTTTATTGCTAAAAATGAAAACTGTAGATTCTGC
>chr1.548.2
GTTCACTTCAGTAGGGAGACCAGTGAGAGGGAGATCGAAGGAGAGAGAGGAACGATCGCGATTCAACTCCAGGAGTATCTACTCCCAGATTCAGGAGAAGTTGAACCAGCACGTGATTTTCTTTATTGAGCTCCAGAGGCGATGGAGAATGAAGAGGGGCTTCAAGCAGATGGTGAATCAGATCCTAAAGCACCCATTCCAGTATCTGAAGTTGATGCTTGGGAAAACATCAGGGATGATGATATCATGCAACAACAGTCTGCGATTCGGGCCGAGGAAGCTGAGAAAGTTCCCTTCATCGGTGACAAGGAACCTCTTTCTGTATTAGCAGCTGAATATGAGTCAGGCAGCCCCATCTTGCTGAAGAAAATAAAGGTGCTTGGTGAAAAATATGGCTCTATCAGGCGAACTAGGGGAGATGGGAACTGCTTTTTTCGAGGCTTTATGTTTTCATACCTTGAGCATATTCTGGAGTCACAAGACCAAGCAGAAGTTGATCGCGTCACAACTAATGTTGAAAAATGCAGAGAGACACTTCAAGCTCTAGGTTATGCAGACTTTACTTTTGAGGACTTTTTTGCGTTATTCCTTGAGCAGCTGGAAAGTGTTGTCCAAGGAAAGGAGACTTCCATAAGTCATGATGAGCTTGTAATAAGGAGTCGAGATCAGTCCATATCCGACTATATTGTAATGTTCTTCAGATTTGTAACCTCTGGTGAAATAAAACGACGCTCAGAGTTTTTTGAACCCTTCATATTGGGAATGACAAATGCTACAGCTACAGTGGAGCAGTTTTGCAAGTCATCAGTGGAACCAATGGGCGAAGAGAGCGACCATGTGCACATTATTGCATTGTCTGATGCACTGGGTGTGCCAATCCGTGTTGTGTACCTGGACCGGAGCACTTATGATATTGATCATGTCATCGTAAATCATCATGATTTCATTCCCTCTGCTGGTGATCTTCCCAGTGCAGGTGGTGGGAGCTCTGAAACCACCAAGCCCATTGTGACTTTGCTATACCGACCAGGCCACTATGATATTCTTTACCTTAAGTGAAGTTCACCTGTTCTGGACATCAAGTTCTGTGAGGTGAAGACTCGAGCTCTTTCATGCCCTTCATGCTGTAACTTGTGGTCCCGAGTGTTGATATGCTTCTGAGCTGTGTGAGTGAGGACAGATGATGACCTGGTAAAGTTTTTTTGCTTTAAATGGAGGATGACATAACAATTAGCGTGTCTTTACATGGTCTTCATTCATCTGGATGAACTTTTATTGCTAAAAATGAAAACTGTAGATTCTGCAATCAAATTCAAGGTCTAAACTTCCAATCTGAACCTTTTCTTCTATGGTTAACATTTCTCTTTGTC
>GSVIVT01001088001
ATGGATTATGACACGTCTTGGAAATCATCTACTGACACATTTTATCATTTCTTTTCCAAAGGCGGCGTCGATCGATTTCCGAGCTCAAGTTGGTCCATGGCTAAGAGTAAAGGAAAGAAGTCTAGAAATAATGGGCCTCATGTGAACCCCCCAAATGCGAGTAAGAAGATAGAGAAGAAATCTTCAAAGAAAAAGAAGAAAGTGAAGAAAATCAACGAGGCTTCTGCCCTTGATATTGGTCCTTCTTCTACTTCTACTCCTAATACGACTATCATTGCTTCCTCTAATGCCACTCCTCCTAATGCTAGCAATAAAGGGGAGAAAAAGAAGGAGAAGGGGAATGAGGAGTGGGTTTTTGGGTTTATATTCATGTGTAATGGAAAAACAAAACCTCAATGCTACCAATATCGTGTTTTTGGGCTACCAACGGGGAGAAAGGAAGAAGTAGCAAAAATCAAAGTGGGAACGAAGCTTTTCTTGTTCGACTTTGACTTGAAACTTCTCTATGGCATATATGAGGCAAGCTCTAAAGGACAAATGAATTTGGAACAAGACGCTTTCAATGGGAAATTTCCTGCACAGGTGAAGTTCAAGATTTGGAAGGAATGTTTACCACTTTCTGAGGGTGCTTTCAAAAATGCTATTCGAGATAACTATGAAGGCTCCAAGTTTAGGCCGGAGCTTACTAAAAAACAGGTGAAAGCTTTAATTTCATTGTTCCGTCCAATCAATGTGCCATTACCAACTTCTGTTGCTCCTTTGGGTTCGAATGTGGCCCCACTACATTCATTCCCAGCTCCACTTGTGGAGGAACAGTTCCGCCCATCGGCAGGACTGCCTCCTTTAGAGGACCCATATTTACCAGGCGTTCAACATACTCATGGCCCACTTGTTTTGCATCCTCGTTCTGCTCAAGTGGTTTCATCTTCGCTATACGATCATTATGGAGCAACTGCACCACCATCTTCAGTGTATGATCATTATGAAGCAGCGCCCTCTGTGGCACGTGTGCAAGCTTCAATAGAAGAACCTCGTGTTGTTCGGCAGACTACTCTTCCTCATCATACTGACCCCTATTATTGCACAGCAGCACCTCAGACATACTTGACTGAAAAACCTGTCTCATCCACACAATATCCATACAGAAGGTATGTGACTGCACCTGAGATGGTTCGTAGAGACCATCCTGTTGGTTATGAAAGGGAGTATCGTGTCTCTCACTTGCCAAGGGTGGATGAAGCCCTCCTACCAATCGAAGCTTTAGTTGATTACTACAATCAACGCCCGCTACCAGCTGCAAACACCCATCCTTCATTACGACCCCATGCTTTGGGACCACCATATGTCCCAGCACCGGCATCACATGCATTACCAGAATTGCCATCTTCGCATAGATCATATTATGCTCGAGAGGAACCAAGCCGGGTTTATGCTGTCGATCCTCTTCGAAGACCAATGCCTGGAAGGCTGAGCTTGGCTGAGCCAGTTGCACCGGTGTCTTCCTTTTATTCCTTTGCTGGGCCTCCGCCAACTTTCCGGTAAGAATGAATTGAAAGTGGAAATTTAGGGGTGATGGTGAACTTTTGCTTATTATTGAGAAGGCAAAGCTTTTTGAACTCCTTTTCAGCTCTGTTACTTGTATGCTTGATGCCATCAACTTCTTCATGCAATTTTAAGAACATTTGTCCTAGTAGGCCTGAATGTGCCTCTCTTCACATGGAGGGTTTCTTAAATGCTAAGCACAATTTCTATTAGCATTTGGGGAAAATTCTCAAGCTCTCATATTTCACAATTTATACATTTTTCTCA
>chr1.1118.1
CCGGAGAAGCTTCAGTTCTTACCCATAAGCATTTTATCATTTCTTTTCCAAAGGCGGCGTCGATCGATTTCCGAGCTCAAGGTGAAGTTCAAGATTTGGAAGGAATGTTTACCACTTTCTGAGGGTGCTTTCAAAAATGCTATTCGAGATAACTATGAAGGCTCCAAGTTTAGGCCGGAGCTTACTAAAAAACAGGTGAAAGCTTTAATTTCATTGTTCCGTCCAATCAATGTGCCATTACCAACTTCTGTTGCTCCTTTGGGTTCGAATGTGGCCCCACTACATTCATTCCCAGCTCCACTTGTGGAGGAACAGTTCCGCCCATCGGCAGGACTGCCTCCTTTAGAGGACCCATATTTACCAGGCGTTCAACATACTCATGGCCCACTTGTTTTGCATCCTCGTTCTGCTCAAGTGGTTTCATCTTCGCTATACGATCATTATGGAGCAACTGCACCACCATCTTCAGTGTATGATCATTATGAAGCAGCGCCCTCTGTGGCACGTGTGCAAGCTTCAATAGAAGAACCTCGTGTTGTTCGGCAGACTACTCTTCCTCATCATACTGACCCCTATTATTGCACAGCAGCACCTCAGACATACTTGACTGAAAAACCTGTCTCATCCACACAATATCCATACAGAAGGTATGTGACTGCACCTGAGATGGTTCGTAGAGACCATCCTGTTGGTTATGAAAGGGAGTATCGTGTCTCTCACTTGCCAAGGGTGGATGAAGCCCTCCTACCAATCGAAGCTTTAGTTGATTACTACAATCAACGCCCGCTACCAGCTGCAAACACCCATCCTTCATTACGACCCCATGCTTTGGGACCACCATATGTCCCAGCACCGGCATCACATGCATTACCAGAATTGCCATCTTCGCATAGATCATATTATGCTCGAGAGGAACCAAGCCGGGTTTATGCTGTCGATCCTCTTCGAAGACCAATGCCTGGAAGGCTGAGCTTGGCTGAGCCAGTTGCACCGGTGTCTTCCTTTTATTCCTTTGCTGGGCCTCCGCCAACTTTCCGGTAAGAATGAATTGAAAGTGGAAATTTAGGGGTGATGGTGAACTTTTGCTTATTATTGAGAAGGCAAAGCTTTTTGAACTCCTTTTCAGCTCTGTTACTTGTATGCTTGATGCCATCAACTTCTTCATGCAATTTTAAGAACATTTGTCCTAGTAGGCCTGAATGTGCCTCTCTTCACATGGAGGGTTTCTTAAATGCTAAGCACAATTTCTAT
>chr1.1118.2
GCCGGAGAAGCTTCAGTTCTTACCCATAAGCATTTTATCATTTCTTTTCCAAAGGCGGCGTCGATCGATTTCCGAGCTCAAGTTGGTCCATGGCTAAGAGTAAAGGAAAGAAGTCTAGAAATAATGGGCCTCATGTGAACCCCCCAAATGCGAGTAAGAAGATAGAGAAGAAATCTTCAAAGAAAAAGAAGAAAGTGAAGAAAATCAACGAGGCTTCTGCCCTTGATATTGGTCCTTCTTCTACTTCTACTCCTAATACGACTATCATTGCTTCCTCTAATGCCACTCCTCCTAATGCTAGCAATAAAGGGGAGAAAAAGAAGGAGAAGGGGAATGAGGAGTGGGTTTTTGGGTTTATATTCATGTGTAATGGAAAAACAAAACCTCAATGCTACCAATATCGTGTTTTTGGGCTACCAACGGGGAGAAAGGAAGAAGTAGCAAAAATCAAAGTGGGAACGAAGCTTTTCTTGTTCGACTTTGACTTGAAACTTCTCTATGGCATATATGAGGCAAGCTCTAAAGGACAAATGAATTTGGAACAAGACGCTTTCAATGGGAAATTTCCTGCACAGGTGAAGTTCAAGATTTGGAAGGAATGTTTACCACTTTCTGAGGGTGCTTTCAAAAATGCTATTCGAGATAACTATGAAGGCTCCAAGTTTAGGCCGGAGCTTACTAAAAAACAGGTGAAAGCTTTAATTTCATTGTTCCGTCCAATCAATGTGCCATTACCAACTTCTGTTGCTCCTTTGGGTTCGAATGTGGCCCCACTACATTCATTCCCAGCTCCACTTGTGGAGGAACAGTTCCGCCCATCGGCAGGACTGCCTCCTTTAGAGGACCCATATTTACCAGGCGTTCAACATACTCATGGCCCACTTGTTTTGCATCCTCGTTCTGCTCAAGTGGTTTCATCTTCGCTATACGATCATTATGGAGCAACTGCACCACCATCTTCAGTGTATGATCATTATGAAGCAGCGCCCTCTGTGGCACGTGTGCAAGCTTCAATAGAAGAACCTCGTGTTGTTCGGCAGACTACTCTTCCTCATCATACTGACCCCTATTATTGCACAGCAGCACCTCAGACATACTTGACTGAAAAACCTGTCTCATCCACACAATATCCATACAGAAGGTATGTGACTGCACCTGAGATGGTTCGTAGAGACCATCCTGTTGGTTATGAAAGGGAGTATCGTGTCTCTCACTTGCCAAGGGTGGATGAAGCCCTCCTACCAATCGAAGCTTTAGTTGATTACTACAATCAACGCCCGCTACCAGCTGCAAACACCCATCCTTCATTACGACCCCATGCTTTGGGACCACCATATGTCCCAGCACCGGCATCACATGCATTACCAGAATTGCCATCTTCGCATAGATCATATTATGCTCGAGAGGAACCAAGCCGGGTTTATGCTGTCGATCCTCTTCGAAGACCAATGCCTGGAAGGCTGAGCTTGGCTGAGCCAGTTGCACCGGTGTCTTCCTTTTATTCCTTTGCTGGGCCTCCGCCAACTTTCCGGTAAGAATGAATTGAAAGTGGAAATTTAGGGGTGATGGTGAACTTTTGCTTATTATTGAGAAGGCAAAGCTTTTTGAACTCCTTTTCAGCTCTGTTACTTGTATGCTTGATGCCATCAACTTCTTCATGCAATTTTAAGAACATTTGTCCTAGTAGGCCTGAATGTGCCTCTCTTCACATGGAGGGTTTCTTAAATGCTAAGCACAATTTCTATTAGCATTTGGGGAAAATTCTCAAGCTCTCATATTTCACAATTTATACATTTTTCTCAAATATAATGCAGGGAAAGTGGATTTTTGTTTAGT
>GSVIVT01001089001
ACGACACTCTCCTACTACACCCAACCTCCCACTCAGCTCTTGGATCTCCCTGAATGATTTTCTTTCTGCTTTCTCTCCACCTCCCCACCATTTTCTCCAGCTCATGAGCTGATCAGGGAGGGCTGTTAGAACTGAGTTCTCGAAAAACCAAAAACATATAAACATAAAAGAAAGAAAGTGGATCGAAGGCATGGAAAACGGTCACTTCCTCCAGAAGCATCAGAGGAAAAAGAGATCAAAGCGTACAGTGATGATCAGCAGCAATGGACGCAGCATGATCAGGACATGTCGGCCATGGTTTCGGCTCTTTCTCAAGTGATAGGCACCAGGGACAACAACCCTAGTGCTACTCGTATGGTGCAGTCGGCTGATTCATCTTCAGCTCTCTCTGAATCATCTCAATTACCACCCCAAGATCAAGGAAATGTGAGGAGAAGGCACTATAGAGGAGTAAGGCAAAGGCCATGGGGGAAATGGGCCGCCGAAATACGAGACCCGAAGAAGGCGGCGAGAGTCTGGCTAGGCACATTCGACACGGCCGAGGATGCGGCCCTCGCCTATGATCAAGCAGCCCTCAGGTTCAAAGGCACCAAGGCTAAGCTCAACTTTCCCGAGCGCGTCCAACAACAAACAAGTCAGATTGGGTATTTCATGGACCACGCAGGCATGTTCGACGACCAAAGCCATCGTCCTCCGGCCATGCCGGCGCCTCCTCCGCCTCTTCCTCCTCCGTCGCTGCCACACGAATTTCTTCAGTATGGTCAGCTCCTCTCTAGTAGCAGTGACGCCGATTTCGCTTATTTCAGTTCGAATCTTTACAACCAACCCCAACAGCAACCGCCTTATTTCCCGCAACCGTCGTCCACCACCACCACCACCACTTCTTCGTCTTCTACTACCACCTCGGATCAGTACTACTCTTCACAGAGCTCGTCCAGCTTCTATTATCCTCACTATGGGGAAGACTTCAATACTAGTTACCACCCACCAAGTGAGTAG
>chr1.1119.1
AAAAAAGGAAGAAGATAAACCCCAAGCAATGGCCAATAAAAACCCTTATATCCAACCCTATTTTCCCTTTCTAATCTCTCCCTCAAACGACACTCTCCTACTACACCCAACCTCCCACTCAGCTCTTGGATCTCCCTGAATGATTTTCTTTCTGCTTTCTCTCCACCTCCCCACCATTTTCTCCAGCTCATGAGCTGATCAGGGAGGGCTGTTAGAACTGAGTTCTCGAAAAACCAAAAACATATAAACATAAAAGAAAGAAAGTGGATCGAAGGCATGGAAAACGGTCACTTCCTCCAGAAGCATCAGAGGAAAAAGAGATCAAAGCGTACAGTGATGATCAGCAGCAATGGACGCAGCATGATCAGGACATGTCGGCCATGGTTTCGGCTCTTTCTCAAGTGATAGGCACCAGGGACAACAACCCTAGTGCTACTCGTATGGTGCAGTCGGCTGATTCATCTTCAGCTCTCTCTGAATCATCTCAATTACCACCCCAAGATCAAGGTACTACTTCACTAGCTTCAAGGTTTATGCTAAATGGCCTAATTTTGAAGGGTTTTGTCCTTAGTCCTGATCTATCTCTATCACAAGCTTCTTTTTCTTCACTACCCTTTTGTGGATCTGTTGACCATTTTTCTTTTTTGG
>chr1.1119.2
AGGCATGCATTTGATGAGTTCGATTAAAAGAGTTTTTCTTCTCATTTACATAGAGGCATGATGTGAATCGGTTTTCTTTGTTATTTGCTTGCCCAGACAAAGTCAGATAGTGTAAGTGATCATGATTTTCCAAGTGCTTACTATCATTTCAGCATTACAATGCTAAAATTTTATTCATATTTCACTTGAAAGAAGAGAGATTCTTTTCCCAATTTCAAATAGGGATGTTGTGATGTATCACGTTTCGATGTTGCTTCTTAACGTTTGTCAATTCATGATTTTTTTGGGGTTTCTTTGCACTTACAAGTAAGATACGATGCTACAATATATGTATGCATCATGAATCGATTTTCTTTCTTATTTACTCCTCCAAATAAGCACATACAATATAAGCTATCTTTATTTTCGAAACACTTACTATCTTAGAAGTCATACAAAGCTGCATCTTTAATTTGTAAGCCGTTCATGCATGTGAGTCTCTTGTGAAGGAAATGTGAGGAGAAGGCACTATAGAGGAGTAAGGCAAAGGCCATGGGGGAAATGGGCCGCCGAAATACGAGACCCGAAGAAGGCGGCGAGAGTCTGGCTAGGCACATTCGACACGGCCGAGGATGCGGCCCTCGCCTATGATCAAGCAGCCCTCAGGTTCAAAGGCACCAAGGCTAAGCTCAACTTTCCCGAGCGCGTCCAACAACAAACAAGTCAGATTGGGTATTTCATGGACCACGCAGGCATGTTCGACGACCAAAGCCATCGTCCTCCGGCCATGCCGGCGCCTCCTCCGCCTCTTCCTCCTCCGTCGCTGCCACACGAATTTCTTCAGTATGGTCAGCTCCTCTCTAGTAGCAGTGACGCCGATTTCGCTTATTTCAGTTCGAATCTTTACAACCAACCCCAACAGCAACCGCCTTATTTCCCGCAACCGTCGTCCACCACCACCACCACCACTTCTTCGTCTTCTACTACCACCTCGGATCAGTACTACTCTTCACAGAGCTCGTCCAGCTTCTATTATCCTCACTATGGGGAAGACTTCAATACTAGTTACCACCCACCAAGTGAGTAGCAGCATCTTTATCAAGTCCATTAAAGTACGGGGCTGAAGATATTGTCTTTCTATCTAGTGTTTGCATGAATTATTTTTGTTATTGCCATTGCCATTCAGAATTGGAGTCTCTGAGGTTTTTTGTCACTCTTTTAGAGGCTCACTGGTACTATGAAAAAGGATTGAGATATGGGATTGGGATTAAGATGTAAAATAGACGATATTTTTCTAAGTATTGGAATTATTATTCTAAATATGTTGTTTAATTTGCATTTATTTAAATGATTCTAACAGCTTGTT
>chr1.1119.4
GGTTGGTCATTTTTCTAATGCCTGATTAATCCATGCCTAAACTCCTGAAGTTTCCTCGAAAACGCCTTAACCTTCAGATGATTCCCACTTTATAATATGAAACTCTTTCCAATTCACCCATTCACATCTAGGGCATAAGGCTATGTACATATGGTATCATCTGGTGAAATGTGAGGAGAAGGCACTATAGAGGAGTAAGGCAAAGGCCATGGGGGAAATGGGCCGCCGAAATACGAGACCCGAAGAAGGCGGCGAGAGTCTGGCTAGGCACATTCGACACGGCCGAGGATGCGGCCCTCGCCTATGATCAAGCAGCCCTCAGGTTCAAAGGCACCAAGGCTAAGCTCAACTTTCCCGAGCGCGTCCAACAACAAACAAGTCAGATTGGGTATTTCATGGACCACGCAGGCATGTTCGACGACCAAAGCCATCGTCCTCCGGCCATGCCGGCGCCTCCTCCGCCTCTTCCTCCTCCGTCGCTGCCACACGAATTTCTTCAGTATGGTCAGCTCCTCTCTAGTAGCAGTGACGCCGATTTCGCTTATTTCAGTTCGAATCTTTACAACCAACCCCAACAGCAACCGCCTTATTTCCCGCAACCGTCGTCCACCACCACCACCACCACTTCTTCGTCTTCTACTACCACCTCGGATCAGTACTACTCTTCACAGAGCTCGTCCAGCTTCTATTATCCTCACTATGGGGAAGACTTCAATACTAGTTACCACCCACCAAGTGAGTAGCAGCATCTTTATCAAGTCCATTAAAGTACGGGGCTGAAGATATTGTCTTTCTATCTAGTGTTTGCATGAATTATTTTTGTTATTGCCATTGCCATTCAGAATTGGAGTCTCTGAGGTTTTTTGTCACTCTTTTAGAGGCTCACTGGTACTATGAAAAAGGATTGAGATATGGGATTGGGATTAAGATGTAAAATAGACGATATTTTTCTAAGTATTGGAATTATTATTC
>GSVIVT01001090001
ATAAAGAAAAAAGGGAAAAAAACACATGGCTCTAAGGCTGTTGTCTGCAACCTTCGTCACTGTTCCCAAACTTCAAATCTCGAAGAAGCGCGACGGCTTTACCGAAGCTAGGGTTTCGTCATCGCCGTCGATTTCTAGTATTTCGCGTAAAACCGGATCGATAAAATGTCAGGCTTTGGGAGAGAGCTCTGTTGATGGAGTCGTTAATCAAGGAATTTACGGTCCATGGACCGTCGATTCCTCCGACGTCCGAGAGGTGATTTTATACAGGTCAGGGCTAGTGACTGCTGCTGCTTCATTTGTAGTTGCTGCTTCAGCTGCTTTTTTGCCTGAGAACTCTTTACCTAGCAATGTAATCAATGAAAATCTTGATTTGCTTTATACACTTGGAGCTGGAGGATTGGGCTTATCTTTATTTTTGATTCACATCTATGTGACTGAGATTAAGCGCACTCTTCAAGCACTATGGGCACTAGGTGTTGTTGGATCTTTAGCAACATACACGAGCCTTGCACAACCAACTGGTGAGAACTTAATACAGTATGTTATTGACAACCCAACAGCTGTGTGGTTCATTGGCCCTCTTTTTGCAGCACTGACTGGACTTGTCTTCAAGGAAGGCCTTTGCTATGGAAAGCTGGAAGCTGGTATTCTCACCTTCATTATCCCCACTGTTCTTCTTGGGCACCTGACGGGCATAATGGATAATGGAGTAAAACTTACTCTTCTGGCTTCTTGGATGGCACTCTTCGTGATATTTGCAAGCAGAAAGTTCACTCAGCCTATCAAGGATGACATTGGCGACAAATCTGTATTCATGTTCAATGCCCTTGCGGAAGAGGAAAAGATGGCTTTGATTGAGAAGCTTGAGCAACAAAAATTAAAGAACCTTAAATAGAAATGGACGGGTGCCAACAATGACTTATGCATCAAGACAGGGTTTTGTATCAACTCAAATGAAACAATGATCTCAGGGATCGGTAATGTAAACTAGGATTCTTATCCCACTGGCTCTAATATTCTTACATTATTAGCTTATGAATCTAAGTTTTTTATTTATTTAGGGGTTCATATGATGCAATTCAACCTCTGAGTCTATTTTGTATACTAATGATGTTAATGAAAGAACTAGTTAGACTAGGCAATAGAGCAACCCCATCCAGAAACCAAGCTGACTTCCTGCTTAGGATGTTTCAACCACATAATTTTATATGGTTAAATCCAGGTTGTACTTTATACAAAGTAATATTGCATGGAAAAAGCAATAGCCA
>chr1.1120.1
AAAAAAACACATGGCTCTAAGGCTGTTGTCTGCAACCTTCGTCACTGTTCCCAAACTTCAAATCTCGAAGAAGCGCGACGGCTTTACCGAAGCTAGGGTTTCGTCATCGCCGTCGATTTCTAGTATTTCGCGTAAAACCGGATCGATAAAATGTCAGGCTTTGGGAGAGAGCTCTGTTGATGGAGTCGTTAATCAAGGAATTTACGGTCCATGGACCGTCGATTCCTCCGACGTCCGAGAGGTGATTTTATACAGGTCAGGGCTAGTGACTGCTGCTGCTTCATTTGTAGTTGCTGCTTCAGCTGCTTTTTTGCCTGAGAACTCTTTACCTAGCAATGTAATCAATGAAAATCTTGATTTGCTTTATACACTTGGAGCTGGAGGATTGGGCTTATCTTTATTTTTGATTCACATCTATGTGACTGAGATTAAGCGCACTCTTCAAGCACTATGGGCACTAGGTGTTGTTGGATCTTTAGCAACATACACGAGCCTTGCACAACCAACTGGTGAGAACTTAATACAGTATGTTATTGACAACCCAACAGCTGTGTGGTTCATTGGCCCTCTTTTTGCAGCACTGACTGGACTTGTCTTCAAGGAAGGTAATTCAGTACATATGTTATCTGCTTCCATATAATGGTTTTGGTTATGGACATTTTTTTCAATTCTAATGAATTAGAATGGTGTGAAAGTGCCTCAATCCTTCGGATACTAATCTTCACTGATATTGTTTTGATATTTTTACTCAATATAGTCCTTTTTAAAATGTTAAAAAGTTGGTTTCTACCCTTGGGAATCTTCAGGAAAGTTAAAAGGTTGAGAGAACAAAAAGAGTAAGCAAAAAGTATATGCAAGATCTTTATTTGTTCATATTTCAAAAACCAAATTGATGAGAAGATTCCATGGCGCCCTCTGTTTCTAGCCAAATGTTCCTTGTTTAAAAGTACAGGTATTACCTATAACTGAATTTTTTTATTGTTTTGAAATTATGCACTAACAACTCTAGTACTGTCATAAGTCGTATTTGGGCCTTGTATATCTGATAAAATGTCTTTGGTTAGCACCATTACTAGAACTTTCCATTTCCCACTTGGAAGCAGTAAAGCCATAACTCACCATTTAAAAGTGTAATTTAACAATGCTTATTTGGTCATCTTGTATCTGTCATTGTCCCCGGTTTCATATTTGTTCTATATAAAGCTTATTCTCACTACAAGCTCAATCCTGGTACTTGTATTTTGGGATCAGGCCTTTGCTATGGAAAGCTGGAAGCTGGTATTCTCACCTTCATTATCCCCACTGTTCTTCTTGGGCACCTGACGGGCATAATGGATAATGGAGTAAAACTTACTCTTCTGGCTTCTTGGATGGCACTCTTCGTGATATTTGCAAGCAGAAAGTTCACTCAGCCTATCAAGGATGACATTGGCGACAAATCTGTATTCATGTTCAATGCCCTTGCGGAAGAGGAAAAGATGGCTTTGATTGAGAAGCTTGAGCAACAAAAATTAAAGAACCTTAAATAGAAATGGACGGGTGCCAACAATGACTTATGCATCAAGACAGGGTTTTGTATCAACTCAAATGAAACAATGATCTCAGGGATCGGTAATGTAAACTAGGATTCTTATCCCACTGGCTCTAATATTCTTACATTATTAGCTTATGAATCTAAGTTTT
>chr1.1120.3
AAGGCTGTTGTCTGCAACCTTCGTCACTGTTCCCAAACTTCAAATCTCGAAGAAGCGCGACGGCTTTACCGAAGCTAGGGTTTCGTCATCGCCGTCGATTTCTAGTATTTCGCGTAAAACCGGATCGATAAAATGTCAGGCTTTGGGAGAGAGCTCTGTTGATGGAGTCGTTAATCAAGGAATTTACGGTCCATGGACCGTCGATTCCTCCGACGTCCGAGAGGTGATTTTATACAGGTCAGGGCTAGTGACTGCTGCTGCTTCATTTGTAGTTGCTGCTTCAGCTGCTTTTTTGCCTGAGAACTCTTTACCTAGCAATGTAATCAATGAAAATCTTGATTTGCTTTATACACTTGGAGCTGGAGGATTGGGCTTATCTTTATTTTTGATTCACATCTATGTGACTGAGATTAAGCGCACTCTTCAAGCACTATGGGCACTAGGTGTTGTTGGATCTTTAGCAACATACACGAGCCTTGCACAACCAACTGGTGAGAACTTAATACAGTATGTTATTGACAACCCAACAGCTGTGTGGTTCATTGGCCCTCTTTTTGCAGCACTGACTGGACTTGTCTTCAAGGAAGGAAAGTTAAAAGGTTGAGAGAACAAAAAGAGTAAGCAAAAAGTATATGCAAGATCTTTATTTGTTCATATTTCAAAAACCAAATTGATGAGAAGATTCCATGGCGCCCTCTGTTTCTAGCCAAATGTTCCTTGTTTAAAAGTACAGGCCTTTGCTATGGAAAGCTGGAAGCTGGTATTCTCACCTTCATTATCCCCACTGTTCTTCTTGGGCACCTGACGGGCATAATGGATAATGGAGTAAAACTTACTCTTCTGGCTTCTTGGATGGCACTCTTCGTGATATTTGCAAGCAGAAAGTTCACTCAGCCTATCAAGGATGACATTGGCGACAAATCTGTATTCATGTTCAATGCCCTTGCGGAAGAGGAAAAGATGGCTTTGATTGAGAAGCTTGAGCAACAAAAATTAAAGAACCTTAAATAGAAATGGACGGGTGCCAACAATGACTTATGCATCAAGACAGGGTTTTGTATCAACTCAAATGAAACAATGATCTCAGGGATCGGTAATGTAAACTAGGATTCTTATCCCACTGGCTCTAATATTCTTACATTATTAGCTTATGAATCTAAGTTTTTTATTTATTTAGGGGTTCATATGATGCAATTCAACCTCTGAGTCTATTTTGTATACTAATGATGTTAATGAAAGAACTAGTTAGACTAGGCAATAGAGCAACCCCATCCAGAAACCAAGCTGACTTCCTGCTTAGGATGTTTCAACCACATAATTTTATATGGT
>GSVIVT01001091001
ATGGCGCACGGTAGCGACCTCCCGTGTGACGGCGACGGAGTCTGCATGATCTGTCGGAGGAAGCCCTCCGACGACGAGTCTATCACGTGCAAAACATGTGCCACGCCCTGGCACGTCACGTGCCTCTCGGTCCGTCCCGAAACCCTAGCGGATGCTCTCCAGTGGCAGGTTGCTGATGCTCTCCAGTGGGAGTGTCCTGACTGCTCTCCGGCGGTCGGTGAGCGGGATCCGCCGGAGGGATCCGGTGACTTGATTGCAGCGATTCGGGCGATCGAGTCGGATGGGTCGTTGACCGAGCAGGAGAAGGCGAAGAGGAGGCAGGAGCTGTTGAGCGGAACTGTGCGATCGGGGTCGCCGGAGGAGGGGAGCCCGAATAAGAGGAAGAATGGTGGGAGGGATGTTCTCGATATTCTCGACGGGAGTTTGAACTGTTCCGTTTGTATGCAGCTTCTGGAGAGACCGGTAACGACACCATGTGGTCACAACTTTTGCCTTAAATGCTTTGAGAAATGGATTGGGCAAGGAAAGCGCACATGTGCAAATTGCCGCAATGAAATCCCACGCAAGGTTGCAAGCCAACCCCGTATTAATTCTGCCCTTGTTGTTGCCATAAGAATGGCCAAGATGTCAAAATCTGTGACCTCAGTGGGCACATCAAAGGTTTACCATTTTGTCCACAACCAGAACCGACCTGACAAGGCGTACACCACTGAGCGGGCAAAGAAGGCTGGGAAGGCTAATGCTTGTAGTGGAAAGATCTTTGTCACTGTCCCTCCCGATCATTTTGGACCAATTCTTGCAGAGAATGATCCGGAAAGAAATCAAGGTGTGCTGGTTGGTGAAAGCTGGGAGGACAGGCTGGAGTGCAGGCAATGGGGAGCCCACCTTCCCCATGTTGCAGGGATTGCTGGGCAGTCAGAAGTTGGTGCCCAGTCAGTGGCACTCTCTGGAGGCTACGAAGATGATGAGGATCACGGTGAGTGGTTCCTCTATACTGGAAGTGGTGGGAGAGACCTTAGTGGGAATAAACGCACAAACAAAGAACAGTCATTTGATCAGAAGTTTGAGAAGTCAAATGAAGCACTGAAAGTAAGTTGCCTCAAGGGGTATCCTGTTCGAGTTGTGAGATCCCACAAGGAAAAGCGTTCTTCTTATGCCCCAGAAACAGGAGTGCGGTATGATGGAATCTACAGAATAGAGAAATGTTGGCGAAAAGTTGGAATACAAGGTTTTAGAGTGTGCAGATATCTTTTTGTTCGATGTGACAATGATCCTGCCCCATGGACAAGTGATGACCATGGAGACCGTCCAAGACCATTGCCTGTTATCAAGGAGTTAAAGAATGCAACCGATACAAGTGAAAGGAAAGGAACACCATCTTGGGATTATGATGAGACAGAAGGTCGATGGATGTGGAAGAAACCTCCACCAGCTAGCAGGAAACAAGGGGATGGTGGGGGAACTGTAGTCAGGAAAATTCAGCGGCATAAACAAATTTTGTCTGCCAAGGAAAGGCTTCTAAATGAATTCAGATGCCTTATGTGTCGGAATGTAATGGTTCTTCCACTCACGACCCCCTGTGCCCATAATTTTTGTAAGTCTTGCCTGGAGGGTGCCTTTTCTGGCCAAACTTTTGTGAGACAGAGGACGTGTGAAGGCAGACGGACGCTACGAGCACAAAAGAATGTCATGAAATGCCCTTCTTGCCCCAATGACATCTCTGACTTCCTTCAAAATCCACAGGTTAATAGAGAGTTGATGGATGTGATAGTATCACTCCAGCGCAGGACTGTGGAGTCGGGGGAAGATGCTGAGGAGACGAGTGAAGGAACCGATGGCATGGATGAAAAGCCTGATGCCATTACTGGTGATAAAGAAATTGGCGAGAGTTGTGAAATTCAGGAGGATTCTGAAGAGACTGATGGCATGAACGAGAAGCAGGATTCTGAAGAGACTGATGGCATGGATGAGAAGCCTGATGCTGTTGCTGCAGATAAGGAAACTGGTGATGAAAGTTGTGAAATTCAGGATGCTTACCAAAAGGATGTATCTGATCCTTTGGTTGAAACCAAACCCGAGAAGGGTAACAAGCAAAAGAAAGTATTACCCAGGAAGTCAGATAGTGTGAATGGTAATGCTGAAGTGAAGTCTGATACTTTGAATGCCGATGCTGAAGTTAATGCTGTCAAAGGGGGGGCTCCTGAAAATAATGAGCTACAAACAAGTCCAGTTGACAGCACACCAAAGCGAAATTACAAGAGAAGGAAGCCTAATGGAGTGAGCAACAGCCCCGCATCAACGCTGGGTTATGGGGTGAAGACTAGAAGCATGAAGGCCAAAATGGCAGCTGCTGCTCCAAATGATTTGCCATCAATTACAATCCAAGTTCAGAGTGATGATGATTTTGAATGATGCATCCTCTGGTAATTTGTTTTCTTTTCCTCGTTTGGTCATATGAGCTGTGATTTTTTTGGCTTTTTGGGGGGTTAATCGGCATTTTTGGGGTTACATGAAACAACATATTCTTCAAAGCTATACAGCTCTTCTTTTTCACTTTTTCATCTTTTGTGTTAAGCTAGTGCCCCATTGTTGAGTCTTAAGAACATTGGGTGGCTATATAGATGATGTCTATAGGGCAAATGTTTTGAATGTATTGTACGCTGTGTTGCATTGTTGTTCTAAGAAAGTAGAATTTGC
>GSVIVT01001092001
GTTGGACTTCGAATGCGTTTCTTCTATCCTGTCATATCTCCATCAAATCTCCGCTTCCTCTCCCGCTGCCGCCTGTTTAATGCGTCATCACCCAAACCTCAGGAGTCAGCGGCAACCCACGTCCTCCGACGTAACGTGCTGTCAATGAACGTCGCAGTCAACAGAGAGGCCTTCCGACAGGCCGTCGCCAACACTCTCGAGCGCCGACTCTTCTACATTCCTTCTTTCAAGATCTACCGCGGCGTCGCTGGACTTTACGACTACGGACCGCCGGGATGCGCCGTCAAGGCCAACGTCCTCGCTTTCTGGCGTCAGCATTTTGTTCTTGAGGAGAACATGTTGGAAGTTGACTGCCCTTGTGTAACGCCTGAAGTTGTTCTGAAGGCTTCAGGGCATGTTGATAAATTTACCGACCTTATGGTTAAGGATGAGAAAACTGGAACATGTTACCGAGCTGATCATTTGGTCAAGGATTTCTTGTTGGATGATCTCTCTGCTGAGGAGCTTGGTGCAAGGATCAAGGAGTATGGCATTACTGCACCTGAAACAAAGAGCCCGCTCTCCGATCCTTATCCTTTCAACTTAATGTTTCAAACATCAATAGGCCCTTCTGGCTTGATCCCTGGGTATATGCGCCCTGAAACAGCTCAAGGAATATTTGTAAATTTTAAGGACTTGTACTATTATAATGGCAGCAAGCTTCCCTTTGCTGCAGCTCAAATCGGTCAGGCTTTCAGAAATGAGATATCTCCCCGCCAAGGCCTTTTGAGAGTTCGCGAGTTCACATTGGCAGAGATTGAGTACTTTGTTGATCCTGAAGACAAATCTCACCCCAAATATTCTGAAGTTGCGGATTTGGAATTCTTGATGTTCCCGAGGGAGGAGCAGACATCTGGACAGTCAACAAGGACAATCCAACTTGGTGAAGCTGTTTCAACGGGAATTGTCAACAATGAGACACTTGCCTACTTCATTGGGAGAGTATACCTATTCCTAACACGTCTTGGCATAGACAAGGACAGGTTACGTTTCAGACAGCACCTTGCAAAGGAAATGGCCCACTATGCTGCAGATTGTTGGGATGCTGAGATTGAGTGTTCTTATGGTTGGATTGAGTGTGTTGGTATTGCGGATAGATCTGCCTATGATTTGCGTGCTCATTCAGAAAAAAGTGGTGTTGATCTTGTGGCTCATGAAAAATTCTCAGAACCTAGAGAAGTGGAGAAATTGGTTATAGCTACAGTAAAGAAGGAACTGGGTCTTGCTTTCAGGGGTAATCAAAAGATGGTGGTTGAAGCTTTGGAGGCAATGGATGAAAAAGAAGCTTTGGAAATGAAGGCCACTTTGGAGTCCAAAGGAGAGGCAGAGTTCAATGTCTGCACACTTGGAAAAAATGTAACTATTAAGAAGAACATGGTCACAATTTCAAAGGAGAAAAAGAAAGAACACCAGAGGGTTTTCACCCCTTCAGTAATAGAGCCATCTTTTGGTATTGGGCGGATAATTTATTGTCTCTTTGAGCAGTGTTTCTACACAAGACCAAGCAAAGCTGGGGATGAACAGTTAAATGTGTTCGCTTTCCCCCCTCTTGTGGCACCTATCAAATGCTCAGTTTTCCCATTAATTCAGGACAAAAAGTACGATGCAGTTGCCAAACTCATTTCCAAGTCATTGACTGTTGCCGGTATCTCACATAAGATTGACATTTCAGGGGCCACGATTGGGAAACGATATGCAAGAACCGATGAACTTGGTATACCCTTTGCAATCACCGTTGATTCAACATCATCGGTTACAATTCGGGAGAGGGACAGCAAGGATCAAATTCGTGTTAATGTTGAAGAGGTAGTTTCAGTTGTGAAGGACGTAACTGATGGACAGAGCTCCTGGGCAGATGCGAAGGGGAGATTCCCAGCCCATTCTTCAGTGTCTGCAGATGCTTAAATCTCTTGCTAAATCAATAAACAGCACAATAGAACCGTGTTGCATCAAAATAACACAGCAGCTCTAGATCAGAATTGCTGAATGATAGAAAATTTTATTTATTTTATTTTATTTTTCCTCTTTGTAATTGGATAATTTATTTTTCCAAGCTGGGATTTTTCTGCATTAAGCAGCCTAGCCAAAGGACAAACATGAATTTGGAAATTTTAAAGGTGAATTTTACAGGTTTA
>chr1.1121.1
GTTGGACTTCGAATGCGTTTCTTCTATCCTGTCATATCTCCATCAAATCTCCGCTTCCTCTCCCGCTGCCGCCTGTTTAATGCGTCATCACCCAAACCTCAGGAGTCAGCGGCAACCCACGTCCTCCGACGTAACGTGCTGTCAATGAACGTCGCAGTCAACAGAGAGGCCTTCCGACAGGCCGTCGCCAACACTCTCGAGCGCCGACTCTTCTACATTCCTTCTTTCAAGATCTACCGCGGCGTCGCTGGACTTTACGACTACGGACCGCCGGGATGCGCCGTCAAGGCCAACGTCCTCGCTTTCTGGCGTCAGCATTTTGTTCTTGAGGAGAACATGTTGGAAGTTGACTGCCCTTGTGTAACGCCTGAAGTTGTTCTGAAGGCTTCAGGGCATGTTGATAAATTTACCGACCTTATGGTTAAGGATGAGAAAACTGGAACATGTTACCGAGCTGATCATTTGGTCAAGGATTTCTGTAATGAGAAGCTTCAGAATGACAATACCATGACTGCAGATAAGGCTGCAGAACTGAGACACATGCTTGCAGTGTTGGATGATCTCTCTGCTGAGGAGCTTGGTGCAAGGATCAAGGAGTATGGCATTACTGCACCTGAAACAAAGAGCCCGCTCTCCGATCCTTATCCTTTCAACTTAATGTTTCAAACATCAATAGGCCCTTCTGGCTTGATCCCTGGGTAAGGATTTAATTTCTATTGCTTCAGTTGTATTCAATTTAGTATAGGCATGCCAATTTCTTTTGCTCATCTGATGCAGGTATATGCGCCCTGAAACAGCTCAAGGAATATTTGTAAATTTTAAGGACTTGTACTATTATAATGGCAGCAAGCTTCCCTTTGCTGCAGCTCAAATCGGTCAGGCTTTCAGAAATGAGGTCTGAAAATTTTCCCTTAGAACTGTAAAATGTGTTAACGAGTGCTTTTATGTGGATGCTCTCTCATACCCTTTGTGAATTGGACTGGGCACATCATTTGGAAGTAATGTTAGTGTCTGTTTGGATATACTTTCTATTTTCTGTTTTTAAAACCATATAATAGTAATAACTTTTATAAAAGATGCAAGAACTCTTAAAAGTTTACATTAATTAAATAATAGTTTTTAAAACTATTTAAAAAAATCGGGGTATTAAAATTTTTTTACTACCTCAAATTTTAAAATCTTTGAAATTACTTTTTAAATATATAAGGCAAATCAATACTTTCTGTATAAAAAAAGGAAATGTATCCAAACAGACACCTAATTATTGATTTTTTTATTTTTTGGTTCTTTTTGGTCTTGGTTTACTTATAATTTGGAGGGCTATCTCCTTAGCCGAAATGCACACATTAAATCTGATAATGATTTCCTTAAAGTTCAGATATCTCCCCGCCAAGGCCTTTTGAGAGTTCGCGAGTTCACATTGGCAGAGATTGAGTACTTTGTTGATCCTGAAGACAAATCTCACCCCAAATATTCTGAAGTTGCGGATTTGGAATTCTTGATGTTCCCGAGGGAGGAGCAGACATCTGGACAGTCAACAAGGACAATCCAACTTGGTGAAGCTGTTTCAACGGTTGGTTCGAATTCTATCTAGATTGACCTTTATTTGTTTTGTTTGTACAAACCAACTGCTCCACCTTTGCATATGTGATAATATGATGGTTCAATGCTGATTAGGGAATTGTCAACAATGAGACACTTGCCTACTTCATTGGGAGAGTATACCTATTCCTAACACGTCTTGGCATAGACAAGGACAGGTTACGTTTCAGACAGCACCTTGCAAAGGAAATGGCCCACTATGCTGCAGATTGTTGGGATGCTGAGATTGAGTGTTCTTATGGTTGGATTGAGTGTGTTGGTATTGCGGATAGATCTGCCTATGATTTGCGTGCTCATTCAGTAAGTTTACAGTTTATCTTGTGTTTTGTGTGGCATTAGTTCATGGTCATAGACTCATATGTGGAAAAATTCAAGTTTTCTTCATTTCCTGTAAGGATATTAGGTACTGTTAAATTGGTCTTGTTCTCATGTAGTTAAGCATGCTTGTTTGGATCTTATGCATCATCACTATCAATTTAAAGGAGGATGATTATCT
>chr1.1121.2
TTGGACTTCGAATGCGTTTCTTCTATCCTGTCATATCTCCATCAAATCTCCGCTTCCTCTCCCGCTGCCGCCTGTTTAATGCGTCATCACCCAAACCTCAGGAGTCAGCGGCAACCCACGTCCTCCGACGTAACGTGCTGTCAATGAACGTCGCAGTCAACAGAGAGGCCTTCCGACAGGCCGTCGCCAACACTCTCGAGCGCCGACTCTTCTACATTCCTTCTTTCAAGATCTACCGCGGCGTCGCTGGACTTTACGACTACGGACCGCCGGGATGCGCCGTCAAGGCCAACGTCCTCGCTTTCTGGCGTCAGCATTTTGTTCTTGAGGAGAACATGTTGGAAGTTGACTGCCCTTGTGTAACGCCTGAAGTTGTTCTGAAGGCTTCAGGGCATGTTGATAAATTTACCGACCTTATGGTTAAGGATGAGAAAACTGGAACATGTTACCGAGCTGATCATTTGGTCAAGGATTTCTGTAATGAGAAGCTTCAGAATGACAATACCATGACTGCAGATAAGGCTGCAGAACTGAGACACATGCTTGCAGTGTTGGATGATCTCTCTGCTGAGGAGCTTGGTGCAAGGATCAAGGAGTATGGCATTACTGCACCTGAAACAAAGAGCCCGCTCTCCGATCCTTATCCTTTCAACTTAATGTTTCAAACATCAATAGGCCCTTCTGGCTTGATCCCTGGGTATATGCGCCCTGAAACAGCTCAAGGAATATTTGTAAATTTTAAGGACTTGTACTATTATAATGGCAGCAAGCTTCCCTTTGCTGCAGCTCAAATCGGTCAGGCTTTCAGAAATGAGATATCTCCCCGCCAAGGCCTTTTGAGAGTTCGCGAGTTCACATTGGCAGAGATTGAGTACTTTGTTGATCCTGAAGACAAATCTCACCCCAAATATTCTGAAGTTGCGGATTTGGAATTCTTGATGTTCCCGAGGGAGGAGCAGACATCTGGACAGTCAACAAGGACAATCCAACTTGGTGAAGCTGTTTCAACGGGAATTGTCAACAATGAGACACTTGCCTACTTCATTGGGAGAGTATACCTATTCCTAACACGTCTTGGCATAGACAAGGACAGGTTACGTTTCAGACAGCACCTTGCAAAGGAAATGGCCCACTATGCTGCAGATTGTTGGGATGCTGAGATTGAGTGTTCTTATGGTTGGATTGAGTGTGTTGGTATTGCGGATAGATCTGCCTATGATTTGCGTGCTCATTCAGAAAAAAGTGGTGTTGATCTTGTGGCTCATGAAAAATTCTCAGAACCTAGAGAAGTGGAGAAATTGGTTATAGCTACAGTAAAGAAGGAACTGGGTCTTGCTTTCAGGGGTAATCAAAAGATGGTGGTTGAAGCTTTGGAGGCAATGGATGAAAAAGAAGCTTTGGAAATGAAGGCCACTTTGGAGTCCAAAGGAGAGGCAGAGTTCAATGTCTGCACACTTGGAAAAAATGTAACTATTAAGAAGAACATGGTCACAATTTCAAAGGAGAAAAAGAAAGAACACCAGAGGGTTTTCACCCCTTCAGTAATAGAGCCATCTTTTGGTATTGGGCGGATAATTTATTGTCTCTTTGAGCAGTGTTTCTACACAAGACCAAGCAAAGCTGGGGATGAACAGTTAAATGTGTTCGCTTTCCCCCCTCTTGTGGCACCTATCAAATGCTCAGTTTTCCCATTAATTCAGGACAAAAAGTACGATGCAGTTGCCAAACTCATTTCCAAGTCATTGACTGTTGCCGGTATCTCACATAAGATTGACATTTCAGGGGCCACGATTGGGAAACGATATGCAAGAACCGATGAACTTGGTATACCCTTTGCAATCACCGTTGATTCAACATCATCGGTTACAATTCGGGAGAGGGACAGCAAGGATCAAATTCGTGTTAATGTTGAAGAGGTAGTTTCAGTTGTGAAGGACGTAACTGATGGACAGAGCTCCTGGGCAGATGCGAAGGGGAGATTCCCAGCCCATTCTTCAGTGTCTGCAGATGCTTAAATCTCTTGCTAAATCAATAAACAGCACAATAGAACCGTGTTGCATCAAAATAACACAGCAGCTCTAGATCAGAATTGCTGAATGATAGAAAATTTTATTTATTTTATTTTATTTTTCCTCTTTGTAATTGGATAATTTATTTTTCCAAGCTGGGATTTTTCTGCATTAAGCAGCCTAGCCAAAGGACAAACATGAATTTGGAAATTTTAAAGGTGAATTTT
>GSVIVT01001093001
AGGCAGCCCCTCTTTCTCTGTGCTCTCTGTTTTCTCTCTCTCCTATTTTCGAGGACCAAGTCTCTGTGAAAACCTAGCTAGAACGATGTTGAGAGTAGCAGGGAGGAGGCTCTCCTCTCTTTCACGCTGGTCGCCGTCGTCCGCTCCGGCGAGCTCAGCCCTTCTCTCCAGAATCCACTCATCCAATGGCGGTGATGGCTCCTCCAGATCCATCTCCTCTCCTCATCTCTTTAATTCCGAATTTCGAGATCTAATTAGAGGATTTTCTTCCGAGTCCCTTGCTCCAAGCCATGACTTGGGTATGATCTCAGACCTCCCACCTACTGTGGCAGCTCTGAAGAATCCCACTTCGAAAATTGTGTATGATGATCACAACCATGAGCGATTTCCCCCTGGCGACCCCAGCAAGCGTGCATTTGCCTACTTTGTATTGACTGGTGGGAGGTTTATTTATGCCTCATTGATCCGTCTCCTGGTGCTTAAGTTTGTTCTGAGCATGTCTGCTAGCAAAGATGTTCTTGCACTTGCCTCTATCGAGGTTGATCTCTCCAGCATTGAGCCTGGGAGCACTGTTACTGTCAAGTGGCGAGGGAAGCCAGTATTCATTAGGCGTCGGACTGAAGATGACATCAAGTTGGCTAATAGTGTTGATGTTGGGTCCCTTCGTGATCCACAGGAGGATGCAGTCAGGGTCAAGGACCCGGAATGGCTCATTGTTATTGGGGTCTGCACCCACTTGGGCTGCATCCCCTTGCCAAATGCTGGTGATTTTGGTGGTTGGTTTTGTCCATGCCATGGCTCCCACTACGATGTCTCTGGCAGGATCCGCAAAGGGCCAGCACCCTACAATCTTGAGGTACCCACTTACAGCTTCTTGGAGGAGAACAAGTTAATGATTGGCTGAGAATCGATGGAGGAGTAATATTATAGGGGCAGTGCTGCTATAGCAGGACATCTCGTTTGATATTTGTTTCCTTTAAACAAAGGGAAGCCATGAGTTATTTGCAGATTTATTTTATTTTTCTCTGGTCTCGATCACTTACGCTCTACATAAATTGGACAGTGCATCTACTGCCAATTCTGGACAGTGCTCTGCCATCCTGAATAAATACAATTGCCATTTTGTTAAGCACATTTAGTTTAACTTGTACTTGAAACCTATTGTGTTAAAAAGTATTTTGCTGACT
>GSVIVT01001094001
GTCTAAGGGGTGTTTGAATTTTAAACGAAATCCCACCTCTTGTTTCCAGCAATCATGATATCTGCATGCATTTATTCATAGTTGTTAGTTAGTTGACCCAATTTTCTCTCCCTCCCTCTCTCGCTTCAAAACCTTATTTTCTGTGCATAGTTGGAGGTTAGAGAAGAGGACCATCTGGTGGAGGAGAGGAGCTTTGGTTGCAGAGATTTTTTATTTTTTTCTATTCTTTCTATTCTTGGAGATGGAGGTGGAGGCAAATGGGTTGCAAGATAGCTTGGAAAGCAATGAAATAGAGAAAAGAAAAGTGGGTCTCATGAGAGCTCGTGTGGAAAGTGCAGATCCCTCTTCCAAGGACTTGGACGATTTTATGATCCGGCGATTCCTGCGAGCTCGTGATCTAGACATTGATAAGGCTTCTGCCTTATTGCTGAAGTACCTGGGCTGGAGGCGGGCTTTTATGCCTAATGGTTACATATCTGCATCAGAGATTCCAAATGAACTTGCTCAGAACAAGTTGTTTATGCAAGGTCAAGACAAGAAGGGACGCCCCATAACAGTCGTCTATGGTGCCAGACATAAACCCTACAAAGGGAACCTAGAGGAGTTCAAGCGTTTTGTTGTCTACAGTCTTGAAAAAATCTGTGCCAGTATGCCAGGAGGAGAGGAAAAGTTTATCTCCATTGCTGACATTGAAGGATGGGGATACACTAACAGTGACATTCGCGCATACCTTGCAGCTCTATCGATCTTGCAGGATTGTTACCCAGAGAGGCTGGGCAAGCTGTTTCTAGTCCATGTACCTTATGTATTTATGACTGCATGGAAGGTTGTCTACCCATTTATTGACAGTAAAACCAAAAAGAAGATAATCTTTGTCGAGAACAAAAATATCAAGTCGACTCTGCTCGGTGATATTGATGAGAACCAGCTCCCAGATGTATATGGAGGCAAGCTGCCTTTAGTTCCTATCCAAGATAGCTAATTAGCGAATTCAACTACCCTGAGATTTACCTTTCATGTTCTAGAAGGTGTACGCTAAGCTTGAGAATGAGATTTACCTTTCATGTTCTATAAGGTGTACGCTAAGCTTGAGAATTATATATAACAAAGATAAGGAAAATTCGGGTTAATGTATCTGTATTCTTTTGGTGGATAAAGTGAACGATATATGGTTATGGCCCCATGGACCTTGC
>chr1.549.1
ACAGTTCACTACTACTAAAACACCACCCACCACCATCCGAAACGGAAGAAAAAAAACAGAGTTTTCCCTTTCAAAGTCTAAGGGGTGTTTGAATTTTAAACGAAATCCCACCTCTTGTTTCCAGCAATCATGATATCTGCATGCATTTATTCATAGTTGTTAGTTAGTTGACCCAATTTTCTCTCCCTCCCTCTCTCGCTTCAAAACCTTATTTTCTGTGCATAGTTGGAGGTTAGAGAAGAGGACCATCTGGTGGAGGAGAGGAGCTTTGGTTGCAGAGATTTTTTATTTTTTTCTATTCTTTCTATTCTTGGAGATGGAGGTGGAGGCAAATGGGTTGCAAGATAGCTTGGAAAGCAATGAAATAGAGAAAAGAAAAGTGGGTCTCATGAGAGCTCGTGTGGAAAGTGCAGATCCCTCTTCCAAGGACTTGGACGATTTTATGATCCGGCGATTCCTGCGAGCTCGTGATCTAGACATTGATAAGGCTTCTGCCTTATTGCTGAAGTACCTGGGCTGGAGGCGGGCTTTTATGCCTAATGGTTACATATCTGCATCAGAGATTCCAAATGAACTTGCTCAGAACAAGTTGTTTATGCAAGGTCAAGACAAGAAGGGACGCCCCATAACAGTCGTCTATGGTGCCAGACATAAACCCTACAAAGGGAACCTAGAGGAGTTCAAGCGTTTTGTTGTCTACAGTCTTGAAAAAATCTGTGCCAGTATGCCAGGAGGAGAGGAAAAGTTTATCTCCATTGCTGACATTGAAGGATGGGGATACACTAACAGTGACATTCGCGCATACCTTGCAGCTCTATCGATCTTGCAGGATTGTTACCCAGAGAGGCTGGGCAAGCTGTTTCTAGTCCATGTACCTTATGTATTTATGACTGCATGGAAGGTTGTCTACCCATTTATTGACAGT
>chr1.549.3
[truncated: 77,568,810 more chars]
