# Supplementary material for: Candidate genes for grape white rot resistance based on SMRT and Illumina sequencing
Source: BMC Plant Biol. 2019 Nov 15;19:501. doi: 10.1186/s12870-019-2119-x (PMC6858721; doi:10.1186/s12870-019-2119-x)
Supplement: Supplementary file 13 — Additional file 13: Data S10. KEGG enrichment of DEGs between VT2 and ZX2 [file 12870_2019_2119_MOESM13_ESM.xls]

Pathway Hierarchy1	Pathway Hierarchy2	KEGG Pathway	Pathway ID	Gene Number	Background number	P-Value	Q-Value	Gene IDs
Organismal Systems	Environmental adaptation	Plant-pathogen interaction	ko04626	83	345	1.73E-11	4.55E-09	GSVIVG01025696001.Genoscope12X,GSVIVG01023566001.Genoscope12X,GSVIVG01026825001.Genoscope12X,GSVIVG01023578001.Genoscope12X,GSVIVG01027087001.Genoscope12X,GSVIVG01033306001.Genoscope12X,GSVIVG01029816001.Genoscope12X,GSVIVG01037008001.Genoscope12X,GSVIVG01018778001.Genoscope12X,GSVIVG01008077001.Genoscope12X,GSVIVG01008938001.Genoscope12X,GSVIVG01017518001.Genoscope12X,chr14.481,GSVIVG01023037001…
Metabolism	Biosynthesis of other secondary metabolites	Flavonoid biosynthesis	ko00941	32	83	1.45E-10	1.91E-08	GSVIVG01010574001.Genoscope12X,GSVIVG01000521001.Genoscope12X,chr16.538,GSVIVG01010557001.Genoscope12X,GSVIVG01026220001.Genoscope12X,chr16.171,GSVIVG01034631001.Genoscope12X,GSVIVG01009907001.Genoscope12X,GSVIVG01009743001.Genoscope12X,GSVIVG01010584001.Genoscope12X,GSVIVG01010556001.Genoscope12X,GSVIVG01010565001.Genoscope12X,GSVIVG01010572001.Genoscope12X,chr6.375,GSVIVG01010585001.Genoscope12…
Metabolism	Metabolism of terpenoids and polyketides	Carotenoid biosynthesis	ko00906	17	38	2.42E-07	2.12E-05	GSVIVG01036862001.Genoscope12X,GSVIVG01003138001.Genoscope12X,chr6.1055,GSVIVG01031705001.Genoscope12X,GSVIVG01036885001.Genoscope12X,GSVIVG01020828001.Genoscope12X,GSVIVG01001372001.Genoscope12X,GSVIVG01025421001.Genoscope12X,GSVIVG01025883001.Genoscope12X,GSVIVG01028864001.Genoscope12X,GSVIVG01025882001.Genoscope12X,chr2.742,GSVIVG01025881001.Genoscope12X,GSVIVG01038080001.Genoscope12X,GSVIVG01…
Metabolism	Xenobiotics biodegradation and metabolism	Drug metabolism - cytochrome P450	ko00982	30	105	1.28E-06	8.41E-05	GSVIVG01019209001.Genoscope12X,GSVIVG01004898001.Genoscope12X,GSVIVG01028477001.Genoscope12X,GSVIVG01023939001.Genoscope12X,chr7.276,GSVIVG01010942001.Genoscope12X,GSVIVG01014962001.Genoscope12X,GSVIVG01038037001.Genoscope12X,GSVIVG01038047001.Genoscope12X,GSVIVG01019988001.Genoscope12X,GSVIVG01023941001.Genoscope12X,GSVIVG01025559001.Genoscope12X,GSVIVG01029011001.Genoscope12X,GSVIVG01010939001.…
Metabolism	Xenobiotics biodegradation and metabolism	Metabolism of xenobiotics by cytochrome P450	ko00980	31	113	2.23E-06	1.17E-04	GSVIVG01007610001.Genoscope12X,GSVIVG01019209001.Genoscope12X,GSVIVG01004898001.Genoscope12X,GSVIVG01028477001.Genoscope12X,chr7.276,GSVIVG01010942001.Genoscope12X,GSVIVG01014962001.Genoscope12X,GSVIVG01038037001.Genoscope12X,GSVIVG01038047001.Genoscope12X,GSVIVG01019988001.Genoscope12X,GSVIVG01025559001.Genoscope12X,GSVIVG01029011001.Genoscope12X,GSVIVG01010939001.Genoscope12X,GSVIVG01014963001.…
Organismal Systems	Immune system	Toll-like receptor signaling pathway	ko04620	24	77	2.72E-06	1.19E-04	GSVIVG01025091001.Genoscope12X,GSVIVG01030565001.Genoscope12X,chr5.312,GSVIVG01024382001.Genoscope12X,GSVIVG01026124001.Genoscope12X,GSVIVG01027831001.Genoscope12X,GSVIVG01038765001.Genoscope12X,GSVIVG01007793001.Genoscope12X,GSVIVG01038764001.Genoscope12X,GSVIVG01036637001.Genoscope12X,GSVIVG01016933001.Genoscope12X,GSVIVG01011816001.Genoscope12X,GSVIVG01035532001.Genoscope12X,GSVIVG01036639001.…
Environmental Information Processing	Signal transduction	MAPK signaling pathway - plant	ko04016	36	147	6.34E-06	2.08E-04	chr8.725,GSVIVG01013340001.Genoscope12X,GSVIVG01029816001.Genoscope12X,GSVIVG01007190001.Genoscope12X,GSVIVG01026654001.Genoscope12X,GSVIVG01004839001.Genoscope12X,GSVIVG01021407001.Genoscope12X,GSVIVG01037008001.Genoscope12X,GSVIVG01008938001.Genoscope12X,GSVIVG01026655001.Genoscope12X,GSVIVG01007192001.Genoscope12X,GSVIVG01017518001.Genoscope12X,GSVIVG01023037001.Genoscope12X,GSVIVG01029797001.…
Environmental Information Processing	Signal transduction	NF-kappa B signaling pathway	ko04064	23	75	5.94E-06	2.08E-04	GSVIVG01030565001.Genoscope12X,chr5.312,GSVIVG01024382001.Genoscope12X,GSVIVG01026124001.Genoscope12X,GSVIVG01027831001.Genoscope12X,GSVIVG01038765001.Genoscope12X,GSVIVG01007793001.Genoscope12X,GSVIVG01038764001.Genoscope12X,GSVIVG01036637001.Genoscope12X,GSVIVG01016933001.Genoscope12X,GSVIVG01011816001.Genoscope12X,GSVIVG01035532001.Genoscope12X,GSVIVG01036639001.Genoscope12X,chr16.46,GSVIVG010…
Metabolism	Lipid metabolism	alpha-Linolenic acid metabolism	ko00592	26	95	1.51E-05	4.30E-04	GSVIVG01009754001.Genoscope12X,GSVIVG01009752001.Genoscope12X,GSVIVG01018904001.Genoscope12X,GSVIVG01023773001.Genoscope12X,chr17.520,GSVIVG01009753001.Genoscope12X,GSVIVG01018581001.Genoscope12X,GSVIVG01008694001.Genoscope12X,GSVIVG01025926001.Genoscope12X,GSVIVG01010027001.Genoscope12X,chrUn.468,GSVIVG01010913001.Genoscope12X,GSVIVG01026505001.Genoscope12X,GSVIVG01022584001.Genoscope12X,GSVIVG0…
Organismal Systems	Immune system	Toll and Imd signaling pathway	ko04624	22	74	1.64E-05	4.30E-04	GSVIVG01030565001.Genoscope12X,chr5.312,GSVIVG01024382001.Genoscope12X,GSVIVG01026124001.Genoscope12X,GSVIVG01027831001.Genoscope12X,GSVIVG01038765001.Genoscope12X,GSVIVG01007793001.Genoscope12X,GSVIVG01038764001.Genoscope12X,GSVIVG01036637001.Genoscope12X,GSVIVG01016933001.Genoscope12X,GSVIVG01011816001.Genoscope12X,GSVIVG01035532001.Genoscope12X,GSVIVG01036639001.Genoscope12X,chr16.46,GSVIVG010…
Organismal Systems	Environmental adaptation	Circadian rhythm - plant	ko04712	20	71	9.14E-05	2.19E-03	GSVIVG01010574001.Genoscope12X,GSVIVG01000521001.Genoscope12X,chr16.538,GSVIVG01010585001.Genoscope12X,GSVIVG01016905001.Genoscope12X,GSVIVG01010557001.Genoscope12X,GSVIVG01026220001.Genoscope12X,chr16.171,GSVIVG01010582001.Genoscope12X,GSVIVG01010561001.Genoscope12X,GSVIVG01010580001.Genoscope12X,GSVIVG01010584001.Genoscope12X,GSVIVG01010578001.Genoscope12X,GSVIVG01010556001.Genoscope12X,GSVIVG0…
Organismal Systems	Nervous system	Neurotrophin signaling pathway	ko04722	25	111	6.25E-04	1.37E-02	GSVIVG01030565001.Genoscope12X,chr5.312,GSVIVG01025091001.Genoscope12X,GSVIVG01024382001.Genoscope12X,GSVIVG01026124001.Genoscope12X,GSVIVG01003608001.Genoscope12X,GSVIVG01027831001.Genoscope12X,GSVIVG01038765001.Genoscope12X,GSVIVG01007793001.Genoscope12X,GSVIVG01038764001.Genoscope12X,GSVIVG01036637001.Genoscope12X,GSVIVG01016933001.Genoscope12X,GSVIVG01011816001.Genoscope12X,GSVIVG01035532001.…
Metabolism	Metabolism of other amino acids	Glutathione metabolism	ko00480	29	138	8.04E-04	1.63E-02	GSVIVG01019209001.Genoscope12X,GSVIVG01004898001.Genoscope12X,GSVIVG01028477001.Genoscope12X,chr7.276,GSVIVG01028700001.Genoscope12X,GSVIVG01010942001.Genoscope12X,GSVIVG01038037001.Genoscope12X,GSVIVG01014962001.Genoscope12X,GSVIVG01038047001.Genoscope12X,GSVIVG01019988001.Genoscope12X,GSVIVG01025559001.Genoscope12X,GSVIVG01029011001.Genoscope12X,GSVIVG01010939001.Genoscope12X,GSVIVG01014963001.…
Metabolism	Biosynthesis of other secondary metabolites	Phenylpropanoid biosynthesis	ko00940	45	247	9.97E-04	1.87E-02	GSVIVG01009972001.Genoscope12X,GSVIVG01030881001.Genoscope12X,GSVIVG01002106001.Genoscope12X,GSVIVG01008398001.Genoscope12X,GSVIVG01022483001.Genoscope12X,GSVIVG01017214001.Genoscope12X,GSVIVG01033646001.Genoscope12X,GSVIVG01013448001.Genoscope12X,GSVIVG01006303001.Genoscope12X,GSVIVG01012727001.Genoscope12X,GSVIVG01032142001.Genoscope12X,GSVIVG01010268001.Genoscope12X,GSVIVG01004508001.Genoscope…
Genetic Information Processing	Replication and repair	DNA replication	ko03030	16	67	3.04E-03	5.33E-02	GSVIVG01025169001.Genoscope12X,GSVIVG01022113001.Genoscope12X,GSVIVG01037062001.Genoscope12X,GSVIVG01023663001.Genoscope12X,GSVIVG01026043001.Genoscope12X,GSVIVG01000981001.Genoscope12X,GSVIVG01032319001.Genoscope12X,GSVIVG01037063001.Genoscope12X,GSVIVG01034585001.Genoscope12X,GSVIVG01031365001.Genoscope12X,GSVIVG01007849001.Genoscope12X,GSVIVG01026037001.Genoscope12X,GSVIVG01014617001.Genoscope…
Genetic Information Processing	Replication and repair	Mismatch repair	ko03430	14	58	4.87E-03	8.00E-02	GSVIVG01034585001.Genoscope12X,GSVIVG01037063001.Genoscope12X,GSVIVG01007141001.Genoscope12X,GSVIVG01026037001.Genoscope12X,GSVIVG01007849001.Genoscope12X,GSVIVG01014617001.Genoscope12X,GSVIVG01035537001.Genoscope12X,GSVIVG01037062001.Genoscope12X,GSVIVG01023663001.Genoscope12X,GSVIVG01026043001.Genoscope12X,GSVIVG01022784001.Genoscope12X,GSVIVG01008235001.Genoscope12X,GSVIVG01000981001.Genoscope…
Organismal Systems	Endocrine system	Ovarian Steroidogenesis	ko04913	13	53	5.67E-03	8.77E-02	GSVIVG01007610001.Genoscope12X,GSVIVG01032050001.Genoscope12X,GSVIVG01009594001.Genoscope12X,GSVIVG01017588001.Genoscope12X,GSVIVG01031862001.Genoscope12X,GSVIVG01009607001.Genoscope12X,GSVIVG01033366001.Genoscope12X,chr7.311,GSVIVG01009605001.Genoscope12X,GSVIVG01026457001.Genoscope12X,GSVIVG01024278001.Genoscope12X,GSVIVG01009604001.Genoscope12X,GSVIVG01031875001.Genoscope12X
Environmental Information Processing	Signal transduction	Plant hormone signal transduction	ko04075	51	315	6.33E-03	9.24E-02	chr17.430,GSVIVG01011710001.Genoscope12X,GSVIVG01038622001.Genoscope12X,GSVIVG01029158001.Genoscope12X,GSVIVG01013173001.Genoscope12X,chr8.725,chr3.515,GSVIVG01031731001.Genoscope12X,GSVIVG01013340001.Genoscope12X,GSVIVG01014545001.Genoscope12X,chr4.412,GSVIVG01031730001.Genoscope12X,GSVIVG01029816001.Genoscope12X,GSVIVG01004839001.Genoscope12X,GSVIVG01037008001.Genoscope12X,GSVIVG01022018001.Gen…
Metabolism	Biosynthesis of other secondary metabolites	Flavone and flavonol biosynthesis	ko00944	7	21	6.88E-03	9.52E-02	chr6.375,chr6.938,GSVIVG01007877001.Genoscope12X,GSVIVG01008854001.Genoscope12X,GSVIVG01034631001.Genoscope12X,GSVIVG01007878001.Genoscope12X,GSVIVG01033633001.Genoscope12X
Metabolism	Metabolism of cofactors and vitamins	Riboflavin metabolism	ko00740	5	12	7.70E-03	1.01E-01	GSVIVG01015676001.Genoscope12X,GSVIVG01033492001.Genoscope12X,GSVIVG01003195001.Genoscope12X,GSVIVG01011599001.Genoscope12X,GSVIVG01003197001.Genoscope12X
Environmental Information Processing	Signaling molecules and interaction	Neuroactive ligand-receptor interaction	ko04080	2	2	1.31E-02	1.49E-01	GSVIVG01014245001.Genoscope12X,GSVIVG01014244001.Genoscope12X
Metabolism	Biosynthesis of other secondary metabolites	Isoflavonoid biosynthesis	ko00943	2	2	1.31E-02	1.49E-01	GSVIVG01021135001.Genoscope12X,GSVIVG01021134001.Genoscope12X
Organismal Systems	Nervous system	Glutamatergic synapse	ko04724	10	40	1.26E-02	1.49E-01	GSVIVG01008483001.Genoscope12X,GSVIVG01025091001.Genoscope12X,GSVIVG01023350001.Genoscope12X,GSVIVG01003471001.Genoscope12X,GSVIVG01014245001.Genoscope12X,GSVIVG01014244001.Genoscope12X,chr17.466,GSVIVG01019879001.Genoscope12X,GSVIVG01019555001.Genoscope12X,GSVIVG01019554001.Genoscope12X
Metabolism	Lipid metabolism	Steroid hormone biosynthesis	ko00140	13	59	1.43E-02	1.57E-01	GSVIVG01007610001.Genoscope12X,GSVIVG01032050001.Genoscope12X,GSVIVG01009594001.Genoscope12X,GSVIVG01017588001.Genoscope12X,GSVIVG01031862001.Genoscope12X,GSVIVG01009607001.Genoscope12X,GSVIVG01033366001.Genoscope12X,chr7.311,GSVIVG01009605001.Genoscope12X,GSVIVG01026457001.Genoscope12X,GSVIVG01024278001.Genoscope12X,GSVIVG01009604001.Genoscope12X,GSVIVG01031875001.Genoscope12X
Metabolism	Xenobiotics biodegradation and metabolism	Aminobenzoate degradation	ko00627	5	14	1.60E-02	1.69E-01	GSVIVG01034704001.Genoscope12X,GSVIVG01024069001.Genoscope12X,GSVIVG01024068001.Genoscope12X,GSVIVG01024067001.Genoscope12X,GSVIVG01002607001.Genoscope12X
Metabolism	Lipid metabolism	Fatty acid degradation	ko00071	14	67	1.78E-02	1.80E-01	GSVIVG01023773001.Genoscope12X,GSVIVG01026505001.Genoscope12X,chr17.520,GSVIVG01022584001.Genoscope12X,GSVIVG01018581001.Genoscope12X,GSVIVG01037164001.Genoscope12X,GSVIVG01026508001.Genoscope12X,GSVIVG01010027001.Genoscope12X,chr14.914,GSVIVG01032500001.Genoscope12X,GSVIVG01016325001.Genoscope12X,chrUn.468,GSVIVG01026510001.Genoscope12X,GSVIVG01026507001.Genoscope12X
Organismal Systems	Endocrine system	Prolactin signaling pathway	ko04917	11	49	2.03E-02	1.98E-01	GSVIVG01025091001.Genoscope12X,GSVIVG01032050001.Genoscope12X,GSVIVG01009594001.Genoscope12X,GSVIVG01017588001.Genoscope12X,GSVIVG01031862001.Genoscope12X,GSVIVG01009607001.Genoscope12X,GSVIVG01026457001.Genoscope12X,chr7.311,GSVIVG01009605001.Genoscope12X,GSVIVG01009604001.Genoscope12X,GSVIVG01031875001.Genoscope12X
Metabolism	Lipid metabolism	Sphingolipid metabolism	ko00600	8	32	2.45E-02	2.30E-01	GSVIVG01031739001.Genoscope12X,GSVIVG01002020001.Genoscope12X,GSVIVG01034024001.Genoscope12X,GSVIVG01020000001.Genoscope12X,GSVIVG01008700001.Genoscope12X,GSVIVG01003211001.Genoscope12X,GSVIVG01034337001.Genoscope12X,GSVIVG01033008001.Genoscope12X
Metabolism	Carbohydrate metabolism	Pentose and glucuronate interconversions	ko00040	22	126	2.80E-02	2.54E-01	GSVIVG01012639001.Genoscope12X,GSVIVG01033671001.Genoscope12X,GSVIVG01037348001.Genoscope12X,GSVIVG01038023001.Genoscope12X,chr11.437,GSVIVG01037349001.Genoscope12X,GSVIVG01031163001.Genoscope12X,GSVIVG01013827001.Genoscope12X,GSVIVG01031667001.Genoscope12X,GSVIVG01015000001.Genoscope12X,GSVIVG01037344001.Genoscope12X,GSVIVG01016208001.Genoscope12X,GSVIVG01018622001.Genoscope12X,GSVIVG01007582001…
Metabolism	Carbohydrate metabolism	Galactose metabolism	ko00052	15	78	2.94E-02	2.58E-01	GSVIVG01034938001.Genoscope12X,GSVIVG01019547001.Genoscope12X,GSVIVG01015589001.Genoscope12X,GSVIVG01015590001.Genoscope12X,GSVIVG01017634001.Genoscope12X,GSVIVG01034337001.Genoscope12X,GSVIVG01007681001.Genoscope12X,GSVIVG01013938001.Genoscope12X,GSVIVG01026561001.Genoscope12X,GSVIVG01032425001.Genoscope12X,GSVIVG01037959001.Genoscope12X,GSVIVG01015271001.Genoscope12X,GSVIVG01031274001.Genoscope…
Metabolism	Xenobiotics biodegradation and metabolism	Bisphenol degradation	ko00363	2	3	3.62E-02	2.98E-01	GSVIVG01034704001.Genoscope12X,GSVIVG01002607001.Genoscope12X
Metabolism	Xenobiotics biodegradation and metabolism	Polycyclic aromatic hydrocarbon degradation	ko00624	2	3	3.62E-02	2.98E-01	GSVIVG01034704001.Genoscope12X,GSVIVG01002607001.Genoscope12X
Environmental Information Processing	Signal transduction	cAMP signaling pathway	ko04024	12	63	5.12E-02	3.94E-01	GSVIVG01025091001.Genoscope12X,GSVIVG01023350001.Genoscope12X,GSVIVG01023773001.Genoscope12X,GSVIVG01014245001.Genoscope12X,GSVIVG01022584001.Genoscope12X,GSVIVG01018581001.Genoscope12X,GSVIVG01014244001.Genoscope12X,GSVIVG01025831001.Genoscope12X,GSVIVG01019879001.Genoscope12X,GSVIVG01016325001.Genoscope12X,GSVIVG01019425001.Genoscope12X,chrUn.468
Genetic Information Processing	Replication and repair	Fanconi anemia pathway	ko03460	14	79	6.28E-02	3.94E-01	GSVIVG01034585001.Genoscope12X,GSVIVG01037063001.Genoscope12X,GSVIVG01026037001.Genoscope12X,GSVIVG01007849001.Genoscope12X,GSVIVG01014617001.Genoscope12X,GSVIVG01001444001.Genoscope12X,GSVIVG01035537001.Genoscope12X,GSVIVG01037062001.Genoscope12X,GSVIVG01023663001.Genoscope12X,GSVIVG01026043001.Genoscope12X,GSVIVG01000850001.Genoscope12X,GSVIVG01022784001.Genoscope12X,GSVIVG01000981001.Genoscope…
Metabolism	Amino acid metabolism	Tryptophan metabolism	ko00380	13	72	6.30E-02	3.94E-01	GSVIVG01026654001.Genoscope12X,GSVIVG01007610001.Genoscope12X,chr4.438,GSVIVG01024068001.Genoscope12X,GSVIVG01037164001.Genoscope12X,GSVIVG01033366001.Genoscope12X,GSVIVG01026655001.Genoscope12X,GSVIVG01024069001.Genoscope12X,GSVIVG01026457001.Genoscope12X,GSVIVG01032500001.Genoscope12X,GSVIVG01024067001.Genoscope12X,GSVIVG01024278001.Genoscope12X,GSVIVG01025879001.Genoscope12X
Metabolism	Carbohydrate metabolism	Glycolysis / Gluconeogenesis	ko00010	26	165	5.58E-02	3.94E-01	chr17.520,GSVIVG01033605001.Genoscope12X,GSVIVG01037176001.Genoscope12X,GSVIVG01005596001.Genoscope12X,GSVIVG01010027001.Genoscope12X,GSVIVG01006166001.Genoscope12X,GSVIVG01037165001.Genoscope12X,GSVIVG01032500001.Genoscope12X,GSVIVG01033379001.Genoscope12X,GSVIVG01037170001.Genoscope12X,GSVIVG01003710001.Genoscope12X,GSVIVG01001303001.Genoscope12X,GSVIVG01006538001.Genoscope12X,GSVIVG01031216001…
Metabolism	Energy metabolism	Sulfur metabolism	ko00920	9	44	5.80E-02	3.94E-01	GSVIVG01003478001.Genoscope12X,GSVIVG01020841001.Genoscope12X,GSVIVG01014412001.Genoscope12X,GSVIVG01021870001.Genoscope12X,GSVIVG01000481001.Genoscope12X,GSVIVG01021880001.Genoscope12X,GSVIVG01030440001.Genoscope12X,GSVIVG01023218001.Genoscope12X,GSVIVG01015228001.Genoscope12X
Metabolism	Metabolism of cofactors and vitamins	Thiamine metabolism	ko00730	6	25	5.83E-02	3.94E-01	GSVIVG01008511001.Genoscope12X,GSVIVG01027984001.Genoscope12X,GSVIVG01008311001.Genoscope12X,GSVIVG01010446001.Genoscope12X,GSVIVG01003955001.Genoscope12X,GSVIVG01029109001.Genoscope12X
Metabolism	Metabolism of terpenoids and polyketides	Sesquiterpenoid and triterpenoid biosynthesis	ko00909	17	100	6.07E-02	3.94E-01	GSVIVG01006642001.Genoscope12X,GSVIVG01036343001.Genoscope12X,GSVIVG01036312001.Genoscope12X,GSVIVG01021495001.Genoscope12X,GSVIVG01036371001.Genoscope12X,GSVIVG01036373001.Genoscope12X,GSVIVG01036360001.Genoscope12X,GSVIVG01014566001.Genoscope12X,GSVIVG01036973001.Genoscope12X,GSVIVG01036370001.Genoscope12X,GSVIVG01029488001.Genoscope12X,GSVIVG01014569001.Genoscope12X,GSVIVG01029489001.Genoscope…
Metabolism	Xenobiotics biodegradation and metabolism	Styrene degradation	ko00643	5	19	5.76E-02	3.94E-01	GSVIVG01024069001.Genoscope12X,GSVIVG01023120001.Genoscope12X,GSVIVG01024068001.Genoscope12X,GSVIVG01003346001.Genoscope12X,GSVIVG01024067001.Genoscope12X
Organismal Systems	Immune system	Th17 cell differentiation	ko04659	6	25	5.83E-02	3.94E-01	GSVIVG01025091001.Genoscope12X,GSVIVG01006110001.Genoscope12X,GSVIVG01003471001.Genoscope12X,GSVIVG01019555001.Genoscope12X,GSVIVG01019407001.Genoscope12X,GSVIVG01019554001.Genoscope12X
Organismal Systems	Nervous system	GABAergic synapse	ko04727	8	38	6.20E-02	3.94E-01	GSVIVG01008483001.Genoscope12X,GSVIVG01012719001.Genoscope12X,GSVIVG01037496001.Genoscope12X,GSVIVG01019976001.Genoscope12X,GSVIVG01011565001.Genoscope12X,GSVIVG01016234001.Genoscope12X,chr17.466,GSVIVG01033628001.Genoscope12X
Organismal Systems	Environmental adaptation	Circadian entrainment	ko04713	4	14	6.68E-02	4.09E-01	GSVIVG01025091001.Genoscope12X,GSVIVG01025831001.Genoscope12X,GSVIVG01014245001.Genoscope12X,GSVIVG01014244001.Genoscope12X
Metabolism	Metabolism of other amino acids	Cyanoamino acid metabolism	ko00460	17	102	7.06E-02	4.22E-01	GSVIVG01030881001.Genoscope12X,GSVIVG01008398001.Genoscope12X,GSVIVG01022715001.Genoscope12X,GSVIVG01022483001.Genoscope12X,GSVIVG01032007001.Genoscope12X,chr6.937,GSVIVG01022720001.Genoscope12X,GSVIVG01032687001.Genoscope12X,GSVIVG01036572001.Genoscope12X,GSVIVG01022723001.Genoscope12X,GSVIVG01003862001.Genoscope12X,GSVIVG01032015001.Genoscope12X,GSVIVG01032693001.Genoscope12X,GSVIVG01032142001.…
Genetic Information Processing	Replication and repair	Nucleotide excision repair	ko03420	14	81	7.45E-02	4.35E-01	GSVIVG01031365001.Genoscope12X,GSVIVG01034585001.Genoscope12X,GSVIVG01037063001.Genoscope12X,GSVIVG01026037001.Genoscope12X,GSVIVG01007849001.Genoscope12X,GSVIVG01025169001.Genoscope12X,GSVIVG01014617001.Genoscope12X,GSVIVG01035537001.Genoscope12X,GSVIVG01037062001.Genoscope12X,GSVIVG01023663001.Genoscope12X,GSVIVG01026043001.Genoscope12X,GSVIVG01022784001.Genoscope12X,GSVIVG01000981001.Genoscope…
Genetic Information Processing	Replication and repair	Homologous recombination	ko03440	14	82	8.08E-02	4.37E-01	GSVIVG01034585001.Genoscope12X,GSVIVG01037063001.Genoscope12X,GSVIVG01026037001.Genoscope12X,GSVIVG01007849001.Genoscope12X,GSVIVG01014617001.Genoscope12X,GSVIVG01035537001.Genoscope12X,GSVIVG01037062001.Genoscope12X,GSVIVG01023663001.Genoscope12X,GSVIVG01026043001.Genoscope12X,GSVIVG01000850001.Genoscope12X,GSVIVG01022784001.Genoscope12X,GSVIVG01000981001.Genoscope12X,GSVIVG01032319001.Genoscope…
Metabolism	Amino acid metabolism	Tyrosine metabolism	ko00350	15	89	7.94E-02	4.37E-01	GSVIVG01006794001.Genoscope12X,GSVIVG01026505001.Genoscope12X,chr17.520,GSVIVG01037147001.Genoscope12X,GSVIVG01003346001.Genoscope12X,GSVIVG01034586001.Genoscope12X,GSVIVG01026508001.Genoscope12X,GSVIVG01030218001.Genoscope12X,GSVIVG01010027001.Genoscope12X,chr14.914,GSVIVG01023120001.Genoscope12X,GSVIVG01000454001.Genoscope12X,GSVIVG01015367001.Genoscope12X,GSVIVG01026510001.Genoscope12X,GSVIVG0…
Metabolism	Carbohydrate metabolism	Starch and sucrose metabolism	ko00500	29	194	7.91E-02	4.37E-01	GSVIVG01021260001.Genoscope12X,GSVIVG01031857001.Genoscope12X,GSVIVG01005878001.Genoscope12X,GSVIVG01009496001.Genoscope12X,GSVIVG01030881001.Genoscope12X,GSVIVG01008398001.Genoscope12X,GSVIVG01028270001.Genoscope12X,GSVIVG01022483001.Genoscope12X,GSVIVG01032007001.Genoscope12X,GSVIVG01020754001.Genoscope12X,GSVIVG01006152001.Genoscope12X,GSVIVG01033801001.Genoscope12X,GSVIVG01037959001.Genoscope…
Organismal Systems	Immune system	NOD-like receptor signaling pathway	ko04621	13	75	8.20E-02	4.37E-01	GSVIVG01012719001.Genoscope12X,GSVIVG01025091001.Genoscope12X,GSVIVG01024382001.Genoscope12X,GSVIVG01006110001.Genoscope12X,GSVIVG01026124001.Genoscope12X,GSVIVG01000115001.Genoscope12X,GSVIVG01019407001.Genoscope12X,GSVIVG01025676001.Genoscope12X,GSVIVG01008309001.Genoscope12X,GSVIVG01016933001.Genoscope12X,GSVIVG01011816001.Genoscope12X,GSVIVG01020041001.Genoscope12X,GSVIVG01025085001.Genoscope…
Organismal Systems	Immune system	Th1 and Th2 cell differentiation	ko04658	4	15	8.32E-02	4.37E-01	GSVIVG01025091001.Genoscope12X,GSVIVG01003471001.Genoscope12X,GSVIVG01019555001.Genoscope12X,GSVIVG01019554001.Genoscope12X
Environmental Information Processing	Signal transduction	Calcium signaling pathway	ko04020	10	55	9.17E-02	4.47E-01	GSVIVG01024733001.Genoscope12X,GSVIVG01003471001.Genoscope12X,GSVIVG01014245001.Genoscope12X,GSVIVG01000115001.Genoscope12X,GSVIVG01003211001.Genoscope12X,GSVIVG01033957001.Genoscope12X,GSVIVG01014244001.Genoscope12X,GSVIVG01025831001.Genoscope12X,GSVIVG01019555001.Genoscope12X,GSVIVG01019554001.Genoscope12X
Environmental Information Processing	Signal transduction	MAPK signaling pathway - yeast	ko04011	8	41	8.97E-02	4.47E-01	GSVIVG01026654001.Genoscope12X,GSVIVG01025091001.Genoscope12X,chr4.438,GSVIVG01003608001.Genoscope12X,GSVIVG01015176001.Genoscope12X,GSVIVG01026655001.Genoscope12X,GSVIVG01004854001.Genoscope12X,GSVIVG01001463001.Genoscope12X
Metabolism	Amino acid metabolism	Phenylalanine, tyrosine and tryptophan biosynthesis	ko00400	12	69	9.04E-02	4.47E-01	GSVIVG01012716001.Genoscope12X,GSVIVG01037147001.Genoscope12X,GSVIVG01036477001.Genoscope12X,GSVIVG01034586001.Genoscope12X,GSVIVG01021978001.Genoscope12X,GSVIVG01032734001.Genoscope12X,GSVIVG01030218001.Genoscope12X,GSVIVG01011602001.Genoscope12X,GSVIVG01035962001.Genoscope12X,GSVIVG01015367001.Genoscope12X,GSVIVG01013668001.Genoscope12X,GSVIVG01025176001.Genoscope12X
Organismal Systems	Aging	Longevity regulating pathway - mammal	ko04211	11	62	9.14E-02	4.47E-01	GSVIVG01026654001.Genoscope12X,chr4.438,GSVIVG01006778001.Genoscope12X,GSVIVG01021231001.Genoscope12X,GSVIVG01013881001.Genoscope12X,GSVIVG01012821001.Genoscope12X,chr4.193,GSVIVG01033412001.Genoscope12X,GSVIVG01026655001.Genoscope12X,GSVIVG01017690001.Genoscope12X,GSVIVG01009324001.Genoscope12X
Organismal Systems	Environmental adaptation	Circadian rhythm	ko04710	8	42	1.00E-01	4.79E-01	GSVIVG01006778001.Genoscope12X,GSVIVG01021231001.Genoscope12X,GSVIVG01024017001.Genoscope12X,chr14.135,chr4.193,GSVIVG01024014001.Genoscope12X,GSVIVG01017690001.Genoscope12X,GSVIVG01017739001.Genoscope12X
Cellular Processes	Cellular community - prokaryotes	Biofilm formation - Vibrio cholerae	ko05111	2	5	1.03E-01	4.85E-01	GSVIVG01003478001.Genoscope12X,GSVIVG01015228001.Genoscope12X
Metabolism	Metabolism of terpenoids and polyketides	Monoterpenoid biosynthesis	ko00902	7	36	1.10E-01	5.05E-01	GSVIVG01026835001.Genoscope12X,GSVIVG01026833001.Genoscope12X,GSVIVG01026832001.Genoscope12X,GSVIVG01031472001.Genoscope12X,GSVIVG01026829001.Genoscope12X,GSVIVG01037467001.Genoscope12X,GSVIVG01026830001.Genoscope12X
Organismal Systems	Nervous system	Long-term potentiation	ko04720	8	43	1.11E-01	5.05E-01	GSVIVG01025091001.Genoscope12X,GSVIVG01003471001.Genoscope12X,GSVIVG01014245001.Genoscope12X,GSVIVG01014244001.Genoscope12X,GSVIVG01025831001.Genoscope12X,GSVIVG01019555001.Genoscope12X,GSVIVG01019425001.Genoscope12X,GSVIVG01019554001.Genoscope12X
Metabolism	Amino acid metabolism	Cysteine and methionine metabolism	ko00270	20	132	1.15E-01	5.14E-01	GSVIVG01018039001.Genoscope12X,GSVIVG01022201001.Genoscope12X,GSVIVG01037147001.Genoscope12X,GSVIVG01034586001.Genoscope12X,GSVIVG01030218001.Genoscope12X,chr5.131,GSVIVG01028700001.Genoscope12X,GSVIVG01033651001.Genoscope12X,GSVIVG01030227001.Genoscope12X,GSVIVG01021870001.Genoscope12X,GSVIVG01001192001.Genoscope12X,GSVIVG01024609001.Genoscope12X,GSVIVG01003478001.Genoscope12X,GSVIVG01001303001.…
Environmental Information Processing	Signal transduction	Ras signaling pathway	ko04014	10	59	1.31E-01	5.75E-01	GSVIVG01025091001.Genoscope12X,GSVIVG01000656001.Genoscope12X,GSVIVG01023350001.Genoscope12X,GSVIVG01014245001.Genoscope12X,GSVIVG01025965001.Genoscope12X,GSVIVG01014244001.Genoscope12X,GSVIVG01025968001.Genoscope12X,GSVIVG01019879001.Genoscope12X,GSVIVG01025831001.Genoscope12X,GSVIVG01010913001.Genoscope12X
Metabolism	Amino acid metabolism	Alanine, aspartate and glutamate metabolism	ko00250	10	61	1.54E-01	6.63E-01	GSVIVG01008483001.Genoscope12X,GSVIVG01024713001.Genoscope12X,GSVIVG01032470001.Genoscope12X,GSVIVG01011565001.Genoscope12X,GSVIVG01022201001.Genoscope12X,GSVIVG01030218001.Genoscope12X,chr17.466,GSVIVG01030227001.Genoscope12X,GSVIVG01015367001.Genoscope12X,GSVIVG01024609001.Genoscope12X
Cellular Processes	Cellular community - prokaryotes	Quorum sensing	ko02024	10	63	1.78E-01	7.43E-01	GSVIVG01008821001.Genoscope12X,GSVIVG01033671001.Genoscope12X,GSVIVG01011565001.Genoscope12X,GSVIVG01016208001.Genoscope12X,GSVIVG01007582001.Genoscope12X,GSVIVG01011602001.Genoscope12X,GSVIVG01028548001.Genoscope12X,GSVIVG01029048001.Genoscope12X,GSVIVG01025593001.Genoscope12X,GSVIVG01009580001.Genoscope12X
Environmental Information Processing	Signal transduction	Rap1 signaling pathway	ko04015	5	27	1.89E-01	7.43E-01	GSVIVG01025091001.Genoscope12X,GSVIVG01015281001.Genoscope12X,GSVIVG01025831001.Genoscope12X,GSVIVG01014245001.Genoscope12X,GSVIVG01014244001.Genoscope12X
Environmental Information Processing	Signal transduction	VEGF signaling pathway	ko04370	5	27	1.89E-01	7.43E-01	GSVIVG01025091001.Genoscope12X,GSVIVG01003471001.Genoscope12X,GSVIVG01019555001.Genoscope12X,GSVIVG01019554001.Genoscope12X,GSVIVG01003211001.Genoscope12X
Metabolism	Metabolism of terpenoids and polyketides	Limonene and pinene degradation	ko00903	3	13	1.79E-01	7.43E-01	GSVIVG01034704001.Genoscope12X,GSVIVG01032500001.Genoscope12X,GSVIVG01002607001.Genoscope12X
Organismal Systems	Development	Osteoclast differentiation	ko04380	5	27	1.89E-01	7.43E-01	GSVIVG01025091001.Genoscope12X,GSVIVG01003471001.Genoscope12X,GSVIVG01019555001.Genoscope12X,GSVIVG01019554001.Genoscope12X,GSVIVG01011599001.Genoscope12X
Organismal Systems	Digestive system	Fat digestion and absorption	ko04975	2	7	1.86E-01	7.43E-01	GSVIVG01030218001.Genoscope12X,GSVIVG01010913001.Genoscope12X
Metabolism	Amino acid metabolism	Phenylalanine metabolism	ko00360	13	88	2.02E-01	7.82E-01	GSVIVG01024068001.Genoscope12X,GSVIVG01037147001.Genoscope12X,GSVIVG01024315001.Genoscope12X,GSVIVG01006148001.Genoscope12X,GSVIVG01034586001.Genoscope12X,GSVIVG01033646001.Genoscope12X,GSVIVG01030218001.Genoscope12X,GSVIVG01024069001.Genoscope12X,GSVIVG01024295001.Genoscope12X,GSVIVG01015245001.Genoscope12X,GSVIVG01014304001.Genoscope12X,GSVIVG01015367001.Genoscope12X,GSVIVG01024067001.Genoscope…
Environmental Information Processing	Signal transduction	Two-component system	ko02020	5	28	2.10E-01	7.91E-01	GSVIVG01008483001.Genoscope12X,chr17.466,GSVIVG01003874001.Genoscope12X,GSVIVG01023218001.Genoscope12X,GSVIVG01037164001.Genoscope12X
Metabolism	Metabolism of terpenoids and polyketides	Brassinosteroid biosynthesis	ko00905	3	14	2.10E-01	7.91E-01	GSVIVG01032365001.Genoscope12X,GSVIVG01017237001.Genoscope12X,GSVIVG01018977001.Genoscope12X
Environmental Information Processing	Signal transduction	TGF-beta signaling pathway	ko04350	6	36	2.24E-01	8.07E-01	GSVIVG01025091001.Genoscope12X,GSVIVG01024014001.Genoscope12X,GSVIVG01017739001.Genoscope12X,GSVIVG01024017001.Genoscope12X,chr14.135,GSVIVG01032958001.Genoscope12X
Metabolism	Energy metabolism	Carbon fixation in photosynthetic organisms	ko00710	12	82	2.24E-01	8.07E-01	GSVIVG01016997001.Genoscope12X,GSVIVG01037170001.Genoscope12X,GSVIVG01003710001.Genoscope12X,GSVIVG01006538001.Genoscope12X,GSVIVG01037176001.Genoscope12X,GSVIVG01005596001.Genoscope12X,GSVIVG01030218001.Genoscope12X,GSVIVG01034034001.Genoscope12X,GSVIVG01037165001.Genoscope12X,GSVIVG01006166001.Genoscope12X,GSVIVG01022403001.Genoscope12X,GSVIVG01015367001.Genoscope12X
Organismal Systems	Endocrine system	Oxytocin signaling pathway	ko04921	10	66	2.18E-01	8.07E-01	GSVIVG01025091001.Genoscope12X,GSVIVG01003471001.Genoscope12X,GSVIVG01006778001.Genoscope12X,GSVIVG01021231001.Genoscope12X,chr4.193,GSVIVG01025831001.Genoscope12X,GSVIVG01017690001.Genoscope12X,GSVIVG01019555001.Genoscope12X,GSVIVG01019425001.Genoscope12X,GSVIVG01019554001.Genoscope12X
Organismal Systems	Endocrine system	Estrogen signaling pathway	ko04915	7	44	2.33E-01	8.28E-01	GSVIVG01025091001.Genoscope12X,GSVIVG01002527001.Genoscope12X,GSVIVG01006110001.Genoscope12X,GSVIVG01025831001.Genoscope12X,GSVIVG01005149001.Genoscope12X,GSVIVG01002899001.Genoscope12X,GSVIVG01019407001.Genoscope12X
Organismal Systems	Endocrine system	Renin secretion	ko04924	4	22	2.39E-01	8.38E-01	GSVIVG01003471001.Genoscope12X,GSVIVG01025831001.Genoscope12X,GSVIVG01019555001.Genoscope12X,GSVIVG01019554001.Genoscope12X
Metabolism	Biosynthesis of other secondary metabolites	Stilbenoid, diarylheptanoid and gingerol biosynthesis	ko00945	6	37	2.44E-01	8.43E-01	GSVIVG01034704001.Genoscope12X,GSVIVG01010557001.Genoscope12X,GSVIVG01015245001.Genoscope12X,GSVIVG01010554001.Genoscope12X,GSVIVG01010556001.Genoscope12X,GSVIVG01002607001.Genoscope12X
Environmental Information Processing	Signal transduction	Wnt signaling pathway	ko04310	13	92	2.50E-01	8.53E-01	GSVIVG01003471001.Genoscope12X,chr14.135,GSVIVG01024017001.Genoscope12X,GSVIVG01030893001.Genoscope12X,GSVIVG01017717001.Genoscope12X,GSVIVG01028231001.Genoscope12X,GSVIVG01024014001.Genoscope12X,GSVIVG01033473001.Genoscope12X,GSVIVG01025381001.Genoscope12X,GSVIVG01019555001.Genoscope12X,GSVIVG01017739001.Genoscope12X,GSVIVG01019554001.Genoscope12X,GSVIVG01000648001.Genoscope12X
Cellular Processes	Cell growth and death	Apoptosis	ko04210	6	38	2.64E-01	8.63E-01	GSVIVG01025091001.Genoscope12X,GSVIVG01009810001.Genoscope12X,GSVIVG01028029001.Genoscope12X,GSVIVG01011382001.Genoscope12X,GSVIVG01009807001.Genoscope12X,GSVIVG01023218001.Genoscope12X
Environmental Information Processing	Signal transduction	Sphingolipid signaling pathway	ko04071	10	70	2.76E-01	8.63E-01	GSVIVG01025091001.Genoscope12X,GSVIVG01023350001.Genoscope12X,GSVIVG01031739001.Genoscope12X,GSVIVG01034024001.Genoscope12X,GSVIVG01002020001.Genoscope12X,GSVIVG01008700001.Genoscope12X,GSVIVG01003211001.Genoscope12X,GSVIVG01010318001.Genoscope12X,GSVIVG01019879001.Genoscope12X,GSVIVG01033008001.Genoscope12X
Genetic Information Processing	Replication and repair	Base excision repair	ko03410	7	46	2.69E-01	8.63E-01	GSVIVG01031365001.Genoscope12X,GSVIVG01028029001.Genoscope12X,GSVIVG01026354001.Genoscope12X,GSVIVG01025169001.Genoscope12X,GSVIVG01009657001.Genoscope12X,GSVIVG01003641001.Genoscope12X,GSVIVG01031981001.Genoscope12X
Metabolism	Biosynthesis of other secondary metabolites	Tropane, piperidine and pyridine alkaloid biosynthesis	ko00960	9	62	2.75E-01	8.63E-01	GSVIVG01037147001.Genoscope12X,GSVIVG01034586001.Genoscope12X,GSVIVG01024887001.Genoscope12X,GSVIVG01030218001.Genoscope12X,GSVIVG01016491001.Genoscope12X,GSVIVG01015367001.Genoscope12X,GSVIVG01024885001.Genoscope12X,GSVIVG01024893001.Genoscope12X,GSVIVG01024894001.Genoscope12X
Metabolism	Xenobiotics biodegradation and metabolism	Benzoate degradation	ko00362	2	9	2.75E-01	8.63E-01	GSVIVG01014304001.Genoscope12X,GSVIVG01037164001.Genoscope12X
Organismal Systems	Circulatory system	Vascular smooth muscle contraction	ko04270	4	23	2.65E-01	8.63E-01	GSVIVG01025091001.Genoscope12X,GSVIVG01025831001.Genoscope12X,GSVIVG01019425001.Genoscope12X,GSVIVG01010913001.Genoscope12X
Organismal Systems	Digestive system	Mineral absorption	ko04978	3	16	2.74E-01	8.63E-01	GSVIVG01030250001.Genoscope12X,GSVIVG01030293001.Genoscope12X,GSVIVG01030252001.Genoscope12X
Cellular Processes	Cellular community - prokaryotes	Biofilm formation - Pseudomonas aeruginosa	ko02025	1	3	3.05E-01	8.97E-01	GSVIVG01011602001.Genoscope12X
Metabolism	Biosynthesis of other secondary metabolites	Isoquinoline alkaloid biosynthesis	ko00950	7	48	3.07E-01	8.97E-01	GSVIVG01000454001.Genoscope12X,GSVIVG01006794001.Genoscope12X,GSVIVG01035424001.Genoscope12X,GSVIVG01037147001.Genoscope12X,GSVIVG01015367001.Genoscope12X,GSVIVG01034586001.Genoscope12X,GSVIVG01030218001.Genoscope12X
Metabolism	Biosynthesis of other secondary metabolites	Phenazine biosynthesis	ko00405	1	3	3.05E-01	8.97E-01	GSVIVG01011602001.Genoscope12X
Organismal Systems	Endocrine system	Adipocytokine signaling pathway	ko04920	6	40	3.05E-01	8.97E-01	GSVIVG01017690001.Genoscope12X,GSVIVG01006778001.Genoscope12X,GSVIVG01021231001.Genoscope12X,GSVIVG01012821001.Genoscope12X,GSVIVG01009324001.Genoscope12X,chr4.193
Organismal Systems	Endocrine system	Insulin secretion	ko04911	1	3	3.05E-01	8.97E-01	GSVIVG01007921001.Genoscope12X
Organismal Systems	Excretory system	Aldosterone-regulated sodium reabsorption	ko04960	1	3	3.05E-01	8.97E-01	GSVIVG01025091001.Genoscope12X
Metabolism	Lipid metabolism	Glycerophospholipid metabolism	ko00564	16	122	3.19E-01	9.10E-01	GSVIVG01023350001.Genoscope12X,GSVIVG01001426001.Genoscope12X,GSVIVG01019879001.Genoscope12X,GSVIVG01014451001.Genoscope12X,GSVIVG01010913001.Genoscope12X,GSVIVG01025587001.Genoscope12X,GSVIVG01008429001.Genoscope12X,GSVIVG01007623001.Genoscope12X,GSVIVG01025586001.Genoscope12X,GSVIVG01029989001.Genoscope12X,GSVIVG01002096001.Genoscope12X,GSVIVG01015513001.Genoscope12X,GSVIVG01001463001.Genoscope…
Organismal Systems	Aging	Longevity regulating pathway - multiple species	ko04213	10	73	3.22E-01	9.10E-01	GSVIVG01034648001.Genoscope12X,GSVIVG01026654001.Genoscope12X,GSVIVG01021949001.Genoscope12X,chr4.438,GSVIVG01006778001.Genoscope12X,GSVIVG01021231001.Genoscope12X,chr4.193,GSVIVG01026655001.Genoscope12X,GSVIVG01017690001.Genoscope12X,GSVIVG01013142001.Genoscope12X
Organismal Systems	Endocrine system	Glucagon signaling pathway	ko04922	12	89	3.17E-01	9.10E-01	GSVIVG01001303001.Genoscope12X,GSVIVG01003471001.Genoscope12X,GSVIVG01006778001.Genoscope12X,GSVIVG01021231001.Genoscope12X,GSVIVG01033605001.Genoscope12X,chr4.193,GSVIVG01025831001.Genoscope12X,GSVIVG01017690001.Genoscope12X,GSVIVG01019555001.Genoscope12X,GSVIVG01033379001.Genoscope12X,GSVIVG01021512001.Genoscope12X,GSVIVG01019554001.Genoscope12X
Metabolism	Lipid metabolism	Fatty acid elongation	ko00062	6	41	3.26E-01	9.12E-01	GSVIVG01000708001.Genoscope12X,GSVIVG01018086001.Genoscope12X,GSVIVG01013708001.Genoscope12X,GSVIVG01011900001.Genoscope12X,GSVIVG01025052001.Genoscope12X,chr18.1091
Metabolism	Carbohydrate metabolism	Pyruvate metabolism	ko00620	15	116	3.47E-01	9.31E-01	GSVIVG01016997001.Genoscope12X,GSVIVG01003710001.Genoscope12X,GSVIVG01001303001.Genoscope12X,GSVIVG01006538001.Genoscope12X,GSVIVG01031216001.Genoscope12X,GSVIVG01037164001.Genoscope12X,GSVIVG01033605001.Genoscope12X,GSVIVG01005596001.Genoscope12X,GSVIVG01031185001.Genoscope12X,GSVIVG01006166001.Genoscope12X,GSVIVG01032500001.Genoscope12X,GSVIVG01031217001.Genoscope12X,GSVIVG01011513001.Genoscope…
Metabolism	Energy metabolism	Photosynthesis - antenna proteins	ko00196	3	18	3.40E-01	9.31E-01	GSVIVG01021405001.Genoscope12X,GSVIVG01014074001.Genoscope12X,GSVIVG01003201001.Genoscope12X
Organismal Systems	Immune system	Natural killer cell mediated cytotoxicity	ko04650	4	26	3.46E-01	9.31E-01	GSVIVG01025091001.Genoscope12X,GSVIVG01003471001.Genoscope12X,GSVIVG01019555001.Genoscope12X,GSVIVG01019554001.Genoscope12X
Organismal Systems	Immune system	T cell receptor signaling pathway	ko04660	4	26	3.46E-01	9.31E-01	GSVIVG01025091001.Genoscope12X,GSVIVG01003471001.Genoscope12X,GSVIVG01019555001.Genoscope12X,GSVIVG01019554001.Genoscope12X
Environmental Information Processing	Signal transduction	Apelin signaling pathway	ko04371	9	67	3.57E-01	9.49E-01	GSVIVG01012719001.Genoscope12X,GSVIVG01025091001.Genoscope12X,GSVIVG01006778001.Genoscope12X,GSVIVG01021231001.Genoscope12X,GSVIVG01003211001.Genoscope12X,chr4.193,GSVIVG01025831001.Genoscope12X,GSVIVG01017690001.Genoscope12X,GSVIVG01003418001.Genoscope12X
Metabolism	Biosynthesis of other secondary metabolites	Glucosinolate biosynthesis	ko00966	3	19	3.73E-01	9.70E-01	chr6.937,GSVIVG01032687001.Genoscope12X,GSVIVG01032693001.Genoscope12X
Metabolism	Lipid metabolism	Linoleic acid metabolism	ko00591	3	19	3.73E-01	9.70E-01	GSVIVG01025328001.Genoscope12X,GSVIVG01025340001.Genoscope12X,GSVIVG01010913001.Genoscope12X
Cellular Processes	Cell growth and death	Apoptosis - fly	ko04214	3	27	6.11E-01	1.00E+00	GSVIVG01025091001.Genoscope12X,GSVIVG01028029001.Genoscope12X,GSVIVG01023218001.Genoscope12X
Cellular Processes	Cell growth and death	Apoptosis - multiple species	ko04215	1	6	5.18E-01	1.00E+00	GSVIVG01023218001.Genoscope12X
Cellular Processes	Cell growth and death	Cell cycle	ko04110	14	173	9.41E-01	1.00E+00	GSVIVG01032766001.Genoscope12X,GSVIVG01014182001.Genoscope12X,GSVIVG01024325001.Genoscope12X,GSVIVG01003608001.Genoscope12X,GSVIVG01009895001.Genoscope12X,chr14.135,GSVIVG01024017001.Genoscope12X,GSVIVG01024014001.Genoscope12X,GSVIVG01031335001.Genoscope12X,GSVIVG01017739001.Genoscope12X,GSVIVG01032958001.Genoscope12X,GSVIVG01016518001.Genoscope12X,GSVIVG01025457001.Genoscope12X,GSVIVG01028118001…
Cellular Processes	Cell growth and death	Cell cycle - yeast	ko04111	15	137	6.12E-01	1.00E+00	GSVIVG01014028001.Genoscope12X,GSVIVG01032766001.Genoscope12X,GSVIVG01014182001.Genoscope12X,GSVIVG01024325001.Genoscope12X,chr14.135,GSVIVG01024017001.Genoscope12X,GSVIVG01038363001.Genoscope12X,GSVIVG01013112001.Genoscope12X,GSVIVG01024014001.Genoscope12X,GSVIVG01031335001.Genoscope12X,GSVIVG01017739001.Genoscope12X,GSVIVG01016518001.Genoscope12X,GSVIVG01038362001.Genoscope12X,GSVIVG01025457001…
Cellular Processes	Cell growth and death	Ferroptosis	ko04216	4	44	7.57E-01	1.00E+00	GSVIVG01030293001.Genoscope12X,GSVIVG01030250001.Genoscope12X,GSVIVG01030252001.Genoscope12X,GSVIVG01000115001.Genoscope12X
Cellular Processes	Cell growth and death	Meiosis - yeast	ko04113	8	106	9.29E-01	1.00E+00	GSVIVG01014182001.Genoscope12X,GSVIVG01024325001.Genoscope12X,GSVIVG01010318001.Genoscope12X,GSVIVG01013112001.Genoscope12X,GSVIVG01031335001.Genoscope12X,GSVIVG01019425001.Genoscope12X,GSVIVG01025457001.Genoscope12X,GSVIVG01028118001.Genoscope12X
Cellular Processes	Cell growth and death	Necroptosis	ko04217	11	106	6.80E-01	1.00E+00	GSVIVG01030293001.Genoscope12X,GSVIVG01008483001.Genoscope12X,GSVIVG01028029001.Genoscope12X,GSVIVG01006110001.Genoscope12X,GSVIVG01005123001.Genoscope12X,GSVIVG01000115001.Genoscope12X,GSVIVG01019407001.Genoscope12X,GSVIVG01025533001.Genoscope12X,chr17.466,GSVIVG01028365001.Genoscope12X,GSVIVG01002746001.Genoscope12X
Cellular Processes	Cell growth and death	Oocyte meiosis	ko04114	14	129	6.24E-01	1.00E+00	GSVIVG01025091001.Genoscope12X,GSVIVG01014182001.Genoscope12X,GSVIVG01003471001.Genoscope12X,GSVIVG01003608001.Genoscope12X,GSVIVG01024017001.Genoscope12X,chr14.135,GSVIVG01010318001.Genoscope12X,GSVIVG01024014001.Genoscope12X,GSVIVG01031335001.Genoscope12X,GSVIVG01025831001.Genoscope12X,GSVIVG01019555001.Genoscope12X,GSVIVG01017739001.Genoscope12X,GSVIVG01019425001.Genoscope12X,GSVIVG01019554001…
Cellular Processes	Cell growth and death	p53 signaling pathway	ko04115	8	64	4.52E-01	1.00E+00	GSVIVG01030893001.Genoscope12X,GSVIVG01009895001.Genoscope12X,GSVIVG01010990001.Genoscope12X,GSVIVG01033473001.Genoscope12X,GSVIVG01025381001.Genoscope12X,GSVIVG01023218001.Genoscope12X,GSVIVG01033674001.Genoscope12X,GSVIVG01000648001.Genoscope12X
Cellular Processes	Cell motility	Regulation of actin cytoskeleton	ko04810	6	62	7.27E-01	1.00E+00	GSVIVG01007119001.Genoscope12X,GSVIVG01025091001.Genoscope12X,GSVIVG01015281001.Genoscope12X,GSVIVG01007118001.Genoscope12X,GSVIVG01019425001.Genoscope12X,GSVIVG01024043001.Genoscope12X
Cellular Processes	Cellular community - eukaryotes	Adherens junction	ko04520	3	28	6.36E-01	1.00E+00	GSVIVG01025091001.Genoscope12X,GSVIVG01007119001.Genoscope12X,GSVIVG01007118001.Genoscope12X
Cellular Processes	Cellular community - eukaryotes	Focal adhesion	ko04510	2	39	9.47E-01	1.00E+00	GSVIVG01025091001.Genoscope12X,GSVIVG01019425001.Genoscope12X
Cellular Processes	Cellular community - eukaryotes	Gap junction	ko04540	4	37	6.25E-01	1.00E+00	GSVIVG01025091001.Genoscope12X,GSVIVG01009913001.Genoscope12X,GSVIVG01011382001.Genoscope12X,GSVIVG01009914001.Genoscope12X
Cellular Processes	Cellular community - eukaryotes	Signaling pathways regulating pluripotency of stem cells	ko04550	1	15	8.38E-01	1.00E+00	GSVIVG01025091001.Genoscope12X
Cellular Processes	Cellular community - eukaryotes	Tight junction	ko04530	7	73	7.44E-01	1.00E+00	GSVIVG01007119001.Genoscope12X,GSVIVG01011382001.Genoscope12X,GSVIVG01007118001.Genoscope12X,GSVIVG01017690001.Genoscope12X,GSVIVG01006778001.Genoscope12X,GSVIVG01021231001.Genoscope12X,chr4.193
Cellular Processes	Cellular community - prokaryotes	Biofilm formation - Escherichia coli	ko02026	1	14	8.18E-01	1.00E+00	GSVIVG01028270001.Genoscope12X
Cellular Processes	Transport and catabolism	Autophagy - animal	ko04140	7	96	9.33E-01	1.00E+00	GSVIVG01012719001.Genoscope12X,GSVIVG01025091001.Genoscope12X,GSVIVG01017690001.Genoscope12X,GSVIVG01006778001.Genoscope12X,GSVIVG01001529001.Genoscope12X,GSVIVG01021231001.Genoscope12X,chr4.193
Cellular Processes	Transport and catabolism	Autophagy - other eukaryotes	ko04136	2	43	9.65E-01	1.00E+00	GSVIVG01012719001.Genoscope12X,GSVIVG01001529001.Genoscope12X
Cellular Processes	Transport and catabolism	Autophagy - yeast	ko04138	3	98	9.99E-01	1.00E+00	GSVIVG01012719001.Genoscope12X,GSVIVG01001529001.Genoscope12X,GSVIVG01033008001.Genoscope12X
Cellular Processes	Transport and catabolism	Endocytosis	ko04144	11	197	9.98E-01	1.00E+00	GSVIVG01007119001.Genoscope12X,GSVIVG01007118001.Genoscope12X,GSVIVG01023350001.Genoscope12X,GSVIVG01015242001.Genoscope12X,GSVIVG01032054001.Genoscope12X,GSVIVG01024039001.Genoscope12X,GSVIVG01011918001.Genoscope12X,GSVIVG01019879001.Genoscope12X,GSVIVG01028365001.Genoscope12X,GSVIVG01001596001.Genoscope12X,GSVIVG01017099001.Genoscope12X
Cellular Processes	Transport and catabolism	Lysosome	ko04142	8	90	8.22E-01	1.00E+00	GSVIVG01009807001.Genoscope12X,GSVIVG01014559001.Genoscope12X,GSVIVG01004010001.Genoscope12X,GSVIVG01003564001.Genoscope12X,GSVIVG01009810001.Genoscope12X,GSVIVG01030214001.Genoscope12X,GSVIVG01009315001.Genoscope12X,GSVIVG01011599001.Genoscope12X
Cellular Processes	Transport and catabolism	Mitophagy - animal	ko04137	2	42	9.61E-01	1.00E+00	GSVIVG01012719001.Genoscope12X,GSVIVG01033593001.Genoscope12X
Cellular Processes	Transport and catabolism	Mitophagy - yeast	ko04139	4	48	8.15E-01	1.00E+00	GSVIVG01012719001.Genoscope12X,GSVIVG01003322001.Genoscope12X,GSVIVG01004281001.Genoscope12X,GSVIVG01033593001.Genoscope12X
Cellular Processes	Transport and catabolism	Peroxisome	ko04146	10	113	8.46E-01	1.00E+00	GSVIVG01026654001.Genoscope12X,GSVIVG01021949001.Genoscope12X,chr4.438,GSVIVG01023773001.Genoscope12X,GSVIVG01022584001.Genoscope12X,GSVIVG01018581001.Genoscope12X,GSVIVG01026655001.Genoscope12X,chr15.356,GSVIVG01016325001.Genoscope12X,chrUn.468
Cellular Processes	Transport and catabolism	Phagosome	ko04145	7	126	9.92E-01	1.00E+00	GSVIVG01009913001.Genoscope12X,GSVIVG01011382001.Genoscope12X,GSVIVG01014559001.Genoscope12X,GSVIVG01028114001.Genoscope12X,GSVIVG01003343001.Genoscope12X,GSVIVG01009914001.Genoscope12X,GSVIVG01003564001.Genoscope12X
Environmental Information Processing	Membrane transport	ABC transporters	ko02010	3	37	8.12E-01	1.00E+00	GSVIVG01021365001.Genoscope12X,GSVIVG01017696001.Genoscope12X,GSVIVG01015306001.Genoscope12X
Environmental Information Processing	Signal transduction	AMPK signaling pathway	ko04152	10	106	7.85E-01	1.00E+00	GSVIVG01006778001.Genoscope12X,GSVIVG01021231001.Genoscope12X,GSVIVG01012821001.Genoscope12X,GSVIVG01010318001.Genoscope12X,chr4.193,GSVIVG01034034001.Genoscope12X,GSVIVG01017690001.Genoscope12X,GSVIVG01013938001.Genoscope12X,GSVIVG01015271001.Genoscope12X,GSVIVG01009324001.Genoscope12X
Environmental Information Processing	Signal transduction	cGMP - PKG signaling pathway	ko04022	7	71	7.17E-01	1.00E+00	GSVIVG01025091001.Genoscope12X,GSVIVG01025831001.Genoscope12X,GSVIVG01003471001.Genoscope12X,GSVIVG01019555001.Genoscope12X,GSVIVG01000115001.Genoscope12X,GSVIVG01019425001.Genoscope12X,GSVIVG01019554001.Genoscope12X
Environmental Information Processing	Signal transduction	ErbB signaling pathway	ko04012	1	16	8.57E-01	1.00E+00	GSVIVG01025091001.Genoscope12X
Environmental Information Processing	Signal transduction	FoxO signaling pathway	ko04068	10	81	4.49E-01	1.00E+00	GSVIVG01026654001.Genoscope12X,GSVIVG01012719001.Genoscope12X,GSVIVG01025091001.Genoscope12X,chr4.438,GSVIVG01006778001.Genoscope12X,GSVIVG01009895001.Genoscope12X,GSVIVG01021231001.Genoscope12X,chr4.193,GSVIVG01026655001.Genoscope12X,GSVIVG01017690001.Genoscope12X
Environmental Information Processing	Signal transduction	Hedgehog signaling pathway - fly	ko04341	4	41	7.05E-01	1.00E+00	GSVIVG01024014001.Genoscope12X,GSVIVG01017739001.Genoscope12X,GSVIVG01024017001.Genoscope12X,chr14.135
Environmental Information Processing	Signal transduction	Hedgehog signaling pathway	ko04340	2	31	8.84E-01	1.00E+00	GSVIVG01017739001.Genoscope12X,chr14.135
Environmental Information Processing	Signal transduction	HIF-1 signaling pathway	ko04066	7	56	4.62E-01	1.00E+00	GSVIVG01025091001.Genoscope12X,GSVIVG01037170001.Genoscope12X,GSVIVG01037165001.Genoscope12X,GSVIVG01003418001.Genoscope12X,GSVIVG01037176001.Genoscope12X,GSVIVG01021512001.Genoscope12X,GSVIVG01033412001.Genoscope12X
Environmental Information Processing	Signal transduction	Hippo signaling pathway -fly	ko04391	2	37	9.36E-01	1.00E+00	GSVIVG01003608001.Genoscope12X,GSVIVG01025842001.Genoscope12X
Environmental Information Processing	Signal transduction	Hippo signaling pathway	ko04390	2	47	9.77E-01	1.00E+00	GSVIVG01003608001.Genoscope12X,GSVIVG01019425001.Genoscope12X
Environmental Information Processing	Signal transduction	Hippo signaling pathway - multiple species	ko04392	1	9	6.65E-01	1.00E+00	GSVIVG01015176001.Genoscope12X
Environmental Information Processing	Signal transduction	MAPK signaling pathway - fly	ko04013	6	63	7.41E-01	1.00E+00	GSVIVG01025091001.Genoscope12X,GSVIVG01015281001.Genoscope12X,GSVIVG01033473001.Genoscope12X,GSVIVG01025381001.Genoscope12X,GSVIVG01030893001.Genoscope12X,GSVIVG01000648001.Genoscope12X
Environmental Information Processing	Signal transduction	MAPK signaling pathway	ko04010	5	57	7.96E-01	1.00E+00	GSVIVG01025091001.Genoscope12X,chr4.38,GSVIVG01003471001.Genoscope12X,GSVIVG01019555001.Genoscope12X,GSVIVG01019554001.Genoscope12X
Environmental Information Processing	Signal transduction	mTOR signaling pathway	ko04150	7	90	9.02E-01	1.00E+00	GSVIVG01025091001.Genoscope12X,GSVIVG01017690001.Genoscope12X,GSVIVG01006778001.Genoscope12X,GSVIVG01021231001.Genoscope12X,GSVIVG01003418001.Genoscope12X,chr4.193,GSVIVG01033412001.Genoscope12X
Environmental Information Processing	Signal transduction	Phosphatidylinositol signaling system	ko04070	7	75	7.69E-01	1.00E+00	GSVIVG01024733001.Genoscope12X,GSVIVG01025831001.Genoscope12X,GSVIVG01014451001.Genoscope12X,GSVIVG01032598001.Genoscope12X,GSVIVG01022383001.Genoscope12X,GSVIVG01029989001.Genoscope12X,GSVIVG01033957001.Genoscope12X
Environmental Information Processing	Signal transduction	Phospholipase D signaling pathway	ko04072	7	74	7.57E-01	1.00E+00	GSVIVG01025091001.Genoscope12X,GSVIVG01023350001.Genoscope12X,GSVIVG01019879001.Genoscope12X,GSVIVG01014451001.Genoscope12X,GSVIVG01022383001.Genoscope12X,GSVIVG01029989001.Genoscope12X,GSVIVG01003211001.Genoscope12X
Environmental Information Processing	Signal transduction	PI3K-Akt signaling pathway	ko04151	12	113	6.52E-01	1.00E+00	GSVIVG01025091001.Genoscope12X,GSVIVG01006110001.Genoscope12X,GSVIVG01003608001.Genoscope12X,GSVIVG01006778001.Genoscope12X,GSVIVG01021231001.Genoscope12X,GSVIVG01019407001.Genoscope12X,GSVIVG01010318001.Genoscope12X,GSVIVG01033412001.Genoscope12X,chr4.193,GSVIVG01017690001.Genoscope12X,GSVIVG01003418001.Genoscope12X,GSVIVG01027493001.Genoscope12X
Environmental Information Processing	Signal transduction	TNF signaling pathway	ko04668	1	7	5.73E-01	1.00E+00	GSVIVG01025091001.Genoscope12X
Genetic Information Processing	Folding, sorting and degradation	Proteasome	ko03050	2	70	9.98E-01	1.00E+00	chr17.593,chr13.601
Genetic Information Processing	Folding, sorting and degradation	Protein export	ko03060	4	55	8.88E-01	1.00E+00	GSVIVG01008821001.Genoscope12X,GSVIVG01023620001.Genoscope12X,GSVIVG01009580001.Genoscope12X,chr1.467
Genetic Information Processing	Folding, sorting and degradation	Protein processing in endoplasmic reticulum	ko04141	22	273	9.74E-01	1.00E+00	GSVIVG01011678001.Genoscope12X,GSVIVG01019024001.Genoscope12X,GSVIVG01002276001.Genoscope12X,GSVIVG01019407001.Genoscope12X,chr13.176,GSVIVG01012689001.Genoscope12X,GSVIVG01024014001.Genoscope12X,GSVIVG01035148001.Genoscope12X,GSVIVG01016428001.Genoscope12X,GSVIVG01014007001.Genoscope12X,GSVIVG01006110001.Genoscope12X,GSVIVG01019032001.Genoscope12X,GSVIVG01026352001.Genoscope12X,GSVIVG01024017001…
Genetic Information Processing	Folding, sorting and degradation	RNA degradation	ko03018	7	144	9.98E-01	1.00E+00	GSVIVG01016273001.Genoscope12X,GSVIVG01017032001.Genoscope12X,GSVIVG01035933001.Genoscope12X,GSVIVG01013938001.Genoscope12X,GSVIVG01015271001.Genoscope12X,chr8.374,GSVIVG01008243001.Genoscope12X
Genetic Information Processing	Folding, sorting and degradation	SNARE interactions in vesicular transport	ko04130	1	49	9.97E-01	1.00E+00	GSVIVG01025934001.Genoscope12X
Genetic Information Processing	Folding, sorting and degradation	Sulfur relay system	ko04122	2	15	5.25E-01	1.00E+00	GSVIVG01037393001.Genoscope12X,GSVIVG01008311001.Genoscope12X
Genetic Information Processing	Folding, sorting and degradation	Ubiquitin mediated proteolysis	ko04120	20	169	4.71E-01	1.00E+00	GSVIVG01014182001.Genoscope12X,chr7.791,GSVIVG01030893001.Genoscope12X,GSVIVG01002276001.Genoscope12X,GSVIVG01007234001.Genoscope12X,GSVIVG01024014001.Genoscope12X,GSVIVG01031335001.Genoscope12X,GSVIVG01033473001.Genoscope12X,GSVIVG01025381001.Genoscope12X,GSVIVG01016518001.Genoscope12X,GSVIVG01002214001.Genoscope12X,chr14.135,GSVIVG01024017001.Genoscope12X,GSVIVG01005576001.Genoscope12X,GSVIVG01…
Genetic Information Processing	Replication and repair	Non-homologous end-joining	ko03450	1	16	8.57E-01	1.00E+00	GSVIVG01027610001.Genoscope12X
Genetic Information Processing	Transcription	Basal transcription factors	ko03022	4	53	8.70E-01	1.00E+00	chr1.628,GSVIVG01019026001.Genoscope12X,GSVIVG01025729001.Genoscope12X,GSVIVG01012261001.Genoscope12X
Genetic Information Processing	Transcription	RNA polymerase	ko03020	4	71	9.69E-01	1.00E+00	GSVIVG01010613001.Genoscope12X,GSVIVG01033595001.Genoscope12X,GSVIVG01000732001.Genoscope12X,GSVIVG01038101001.Genoscope12X
Genetic Information Processing	Transcription	Spliceosome	ko03040	6	204	1.00E+00	1.00E+00	GSVIVG01027521001.Genoscope12X,GSVIVG01033172001.Genoscope12X,GSVIVG01038734001.Genoscope12X,GSVIVG01027520001.Genoscope12X,GSVIVG01029223001.Genoscope12X,GSVIVG01012061001.Genoscope12X
Genetic Information Processing	Translation	Aminoacyl-tRNA biosynthesis	ko00970	6	94	9.65E-01	1.00E+00	GSVIVG01038361001.Genoscope12X,GSVIVG01020347001.Genoscope12X,GSVIVG01020308001.Genoscope12X,GSVIVG01030776001.Genoscope12X,GSVIVG01030775001.Genoscope12X,GSVIVG01020339001.Genoscope12X
Genetic Information Processing	Translation	mRNA surveillance pathway	ko03015	2	138	1.00E+00	1.00E+00	GSVIVG01019425001.Genoscope12X,GSVIVG01010318001.Genoscope12X
Genetic Information Processing	Translation	Ribosome biogenesis in eukaryotes	ko03008	2	99	1.00E+00	1.00E+00	GSVIVG01027024001.Genoscope12X,GSVIVG01033251001.Genoscope12X
Genetic Information Processing	Translation	Ribosome	ko03010	13	356	1.00E+00	1.00E+00	GSVIVG01008460001.Genoscope12X,chr9.26,GSVIVG01026738001.Genoscope12X,GSVIVG01028108001.Genoscope12X,GSVIVG01036899001.Genoscope12X,GSVIVG01000114001.Genoscope12X,GSVIVG01012561001.Genoscope12X,GSVIVG01003418001.Genoscope12X,GSVIVG01010450001.Genoscope12X,GSVIVG01022501001.Genoscope12X,GSVIVG01012574001.Genoscope12X,GSVIVG01034757001.Genoscope12X,GSVIVG01001906001.Genoscope12X
Genetic Information Processing	Translation	RNA transport	ko03013	7	222	1.00E+00	1.00E+00	GSVIVG01025147001.Genoscope12X,GSVIVG01014452001.Genoscope12X,GSVIVG01031348001.Genoscope12X,GSVIVG01020466001.Genoscope12X,GSVIVG01033251001.Genoscope12X,GSVIVG01033412001.Genoscope12X,GSVIVG01008540001.Genoscope12X
Metabolism	Amino acid metabolism	Arginine and proline metabolism	ko00330	9	70	4.08E-01	1.00E+00	GSVIVG01024068001.Genoscope12X,GSVIVG01036483001.Genoscope12X,GSVIVG01030218001.Genoscope12X,GSVIVG01028700001.Genoscope12X,GSVIVG01024069001.Genoscope12X,GSVIVG01005191001.Genoscope12X,GSVIVG01032500001.Genoscope12X,GSVIVG01015367001.Genoscope12X,GSVIVG01024067001.Genoscope12X
Metabolism	Amino acid metabolism	Arginine biosynthesis	ko00220	5	47	6.37E-01	1.00E+00	GSVIVG01025529001.Genoscope12X,GSVIVG01008483001.Genoscope12X,chr17.466,GSVIVG01015367001.Genoscope12X,GSVIVG01030218001.Genoscope12X
Metabolism	Amino acid metabolism	Glycine, serine and threonine metabolism	ko00260	9	95	7.73E-01	1.00E+00	GSVIVG01036477001.Genoscope12X,GSVIVG01022201001.Genoscope12X,GSVIVG01031216001.Genoscope12X,GSVIVG01012061001.Genoscope12X,chrUn.861,GSVIVG01030227001.Genoscope12X,GSVIVG01031217001.Genoscope12X,GSVIVG01024609001.Genoscope12X,GSVIVG01003862001.Genoscope12X
Metabolism	Amino acid metabolism	Histidine metabolism	ko00340	1	23	9.39E-01	1.00E+00	GSVIVG01032500001.Genoscope12X
Metabolism	Amino acid metabolism	Lysine biosynthesis	ko00300	2	20	6.85E-01	1.00E+00	GSVIVG01034280001.Genoscope12X,GSVIVG01029761001.Genoscope12X
Metabolism	Amino acid metabolism	Lysine degradation	ko00310	3	47	9.17E-01	1.00E+00	GSVIVG01032500001.Genoscope12X,GSVIVG01013881001.Genoscope12X,GSVIVG01037164001.Genoscope12X
Metabolism	Amino acid metabolism	Valine, leucine and isoleucine biosynthesis	ko00290	3	30	6.83E-01	1.00E+00	GSVIVG01004003001.Genoscope12X,GSVIVG01021205001.Genoscope12X,GSVIVG01009276001.Genoscope12X
Metabolism	Amino acid metabolism	Valine, leucine and isoleucine degradation	ko00280	9	75	4.92E-01	1.00E+00	GSVIVG01022201001.Genoscope12X,GSVIVG01031216001.Genoscope12X,GSVIVG01037164001.Genoscope12X,GSVIVG01009978001.Genoscope12X,GSVIVG01030227001.Genoscope12X,GSVIVG01032500001.Genoscope12X,GSVIVG01031217001.Genoscope12X,GSVIVG01024609001.Genoscope12X,GSVIVG01009276001.Genoscope12X
Metabolism	Biosynthesis of other secondary metabolites	Anthocyanin biosynthesis	ko00942	1	15	8.38E-01	1.00E+00	GSVIVG01029129001.Genoscope12X
Metabolism	Biosynthesis of other secondary metabolites	Novobiocin biosynthesis	ko00401	2	14	4.87E-01	1.00E+00	GSVIVG01037147001.Genoscope12X,GSVIVG01034586001.Genoscope12X
Metabolism	Carbohydrate metabolism	Amino sugar and nucleotide sugar metabolism	ko00520	21	187	5.70E-01	1.00E+00	GSVIVG01011500001.Genoscope12X,GSVIVG01038126001.Genoscope12X,GSVIVG01019547001.Genoscope12X,GSVIVG01027027001.Genoscope12X,GSVIVG01028270001.Genoscope12X,GSVIVG01038120001.Genoscope12X,GSVIVG01001068001.Genoscope12X,GSVIVG01028750001.Genoscope12X,GSVIVG01005612001.Genoscope12X,GSVIVG01021026001.Genoscope12X,chr5.498,GSVIVG01007190001.Genoscope12X,GSVIVG01003718001.Genoscope12X,GSVIVG01031418001.…
Metabolism	Carbohydrate metabolism	Ascorbate and aldarate metabolism	ko00053	5	49	6.74E-01	1.00E+00	GSVIVG01011579001.Genoscope12X,GSVIVG01032500001.Genoscope12X,GSVIVG01014619001.Genoscope12X,GSVIVG01015266001.Genoscope12X,GSVIVG01011507001.Genoscope12X
Metabolism	Carbohydrate metabolism	Butanoate metabolism	ko00650	4	47	8.01E-01	1.00E+00	GSVIVG01004003001.Genoscope12X,GSVIVG01011565001.Genoscope12X,GSVIVG01014304001.Genoscope12X,GSVIVG01037164001.Genoscope12X
Metabolism	Carbohydrate metabolism	C5-Branched dibasic acid metabolism	ko00660	1	18	8.88E-01	1.00E+00	GSVIVG01004003001.Genoscope12X
Metabolism	Carbohydrate metabolism	Citrate cycle (TCA cycle)	ko00020	8	66	4.87E-01	1.00E+00	GSVIVG01003710001.Genoscope12X,GSVIVG01006538001.Genoscope12X,GSVIVG01031216001.Genoscope12X,GSVIVG01005596001.Genoscope12X,GSVIVG01031185001.Genoscope12X,GSVIVG01006166001.Genoscope12X,GSVIVG01031217001.Genoscope12X,GSVIVG01021512001.Genoscope12X
Metabolism	Carbohydrate metabolism	Fructose and mannose metabolism	ko00051	6	76	8.80E-01	1.00E+00	GSVIVG01034034001.Genoscope12X,GSVIVG01019903001.Genoscope12X,GSVIVG01018923001.Genoscope12X,GSVIVG01003349001.Genoscope12X,GSVIVG01013938001.Genoscope12X,GSVIVG01015271001.Genoscope12X
Metabolism	Carbohydrate metabolism	Glyoxylate and dicarboxylate metabolism	ko00630	12	107	5.74E-01	1.00E+00	GSVIVG01008483001.Genoscope12X,GSVIVG01026654001.Genoscope12X,chr4.438,GSVIVG01031216001.Genoscope12X,GSVIVG01037164001.Genoscope12X,GSVIVG01012061001.Genoscope12X,GSVIVG01026655001.Genoscope12X,chr15.356,chr17.466,GSVIVG01022403001.Genoscope12X,GSVIVG01031217001.Genoscope12X,GSVIVG01003862001.Genoscope12X
Metabolism	Carbohydrate metabolism	Inositol phosphate metabolism	ko00562	5	58	8.08E-01	1.00E+00	GSVIVG01024733001.Genoscope12X,GSVIVG01015266001.Genoscope12X,GSVIVG01032757001.Genoscope12X,GSVIVG01024740001.Genoscope12X,GSVIVG01033957001.Genoscope12X
Metabolism	Carbohydrate metabolism	Pentose phosphate pathway	ko00030	5	61	8.42E-01	1.00E+00	GSVIVG01034034001.Genoscope12X,GSVIVG01004774001.Genoscope12X,GSVIVG01013938001.Genoscope12X,GSVIVG01015271001.Genoscope12X,GSVIVG01012236001.Genoscope12X
Metabolism	Carbohydrate metabolism	Propanoate metabolism	ko00640	6	55	6.12E-01	1.00E+00	GSVIVG01001303001.Genoscope12X,GSVIVG01031216001.Genoscope12X,GSVIVG01011513001.Genoscope12X,GSVIVG01031217001.Genoscope12X,GSVIVG01037164001.Genoscope12X,GSVIVG01009978001.Genoscope12X
Metabolism	Energy metabolism	Carbon fixation pathways in prokaryotes	ko00720	3	41	8.63E-01	1.00E+00	GSVIVG01031185001.Genoscope12X,GSVIVG01011513001.Genoscope12X,GSVIVG01037164001.Genoscope12X
Metabolism	Energy metabolism	Methane metabolism	ko00680	4	69	9.63E-01	1.00E+00	GSVIVG01034034001.Genoscope12X,GSVIVG01013938001.Genoscope12X,GSVIVG01015271001.Genoscope12X,GSVIVG01003862001.Genoscope12X
Metabolism	Energy metabolism	Nitrogen metabolism	ko00910	4	56	8.96E-01	1.00E+00	GSVIVG01008483001.Genoscope12X,GSVIVG01032466001.Genoscope12X,chr17.466,GSVIVG01032430001.Genoscope12X
Metabolism	Energy metabolism	Oxidative phosphorylation	ko00190	10	196	9.99E-01	1.00E+00	GSVIVG01017424001.Genoscope12X,GSVIVG01014559001.Genoscope12X,GSVIVG01005137001.Genoscope12X,GSVIVG01017430001.Genoscope12X,GSVIVG01002443001.Genoscope12X,chr12.744,GSVIVG01003564001.Genoscope12X,GSVIVG01018930001.Genoscope12X,GSVIVG01017433001.Genoscope12X,GSVIVG01003343001.Genoscope12X
Metabolism	Energy metabolism	Photosynthesis	ko00195	7	81	8.33E-01	1.00E+00	GSVIVG01000453001.Genoscope12X,GSVIVG01016441001.Genoscope12X,GSVIVG01028481001.Genoscope12X,chr1.261,GSVIVG01012076001.Genoscope12X,GSVIVG01001159001.Genoscope12X,GSVIVG01030552001.Genoscope12X
Metabolism	Glycan biosynthesis and metabolism	Glycosaminoglycan degradation	ko00531	2	17	5.95E-01	1.00E+00	GSVIVG01012851001.Genoscope12X,GSVIVG01004010001.Genoscope12X
Metabolism	Glycan biosynthesis and metabolism	Glycosphingolipid biosynthesis - ganglio series	ko00604	1	8	6.22E-01	1.00E+00	GSVIVG01004010001.Genoscope12X
Metabolism	Glycan biosynthesis and metabolism	Glycosphingolipid biosynthesis - globo and isoglobo series	ko00603	2	13	4.48E-01	1.00E+00	GSVIVG01034337001.Genoscope12X,GSVIVG01004010001.Genoscope12X
Metabolism	Glycan biosynthesis and metabolism	N-Glycan biosynthesis	ko00510	5	56	7.83E-01	1.00E+00	GSVIVG01019024001.Genoscope12X,GSVIVG01032386001.Genoscope12X,GSVIVG01000019001.Genoscope12X,chr8.250,GSVIVG01031509001.Genoscope12X
Metabolism	Glycan biosynthesis and metabolism	Other glycan degradation	ko00511	2	30	8.73E-01	1.00E+00	GSVIVG01018752001.Genoscope12X,GSVIVG01004010001.Genoscope12X
Metabolism	Glycan biosynthesis and metabolism	Various types of N-glycan biosynthesis	ko00513	4	50	8.39E-01	1.00E+00	GSVIVG01011424001.Genoscope12X,GSVIVG01019024001.Genoscope12X,GSVIVG01000019001.Genoscope12X,GSVIVG01004010001.Genoscope12X
Metabolism	Lipid metabolism	Arachidonic acid metabolism	ko00590	2	16	5.61E-01	1.00E+00	GSVIVG01019765001.Genoscope12X,GSVIVG01010913001.Genoscope12X
Metabolism	Lipid metabolism	Biosynthesis of unsaturated fatty acids	ko01040	5	45	5.97E-01	1.00E+00	GSVIVG01023773001.Genoscope12X,GSVIVG01022584001.Genoscope12X,GSVIVG01018581001.Genoscope12X,GSVIVG01016325001.Genoscope12X,chrUn.468
Metabolism	Lipid metabolism	Cutin, suberine and wax biosynthesis	ko00073	3	42	8.74E-01	1.00E+00	GSVIVG01018422001.Genoscope12X,GSVIVG01000764001.Genoscope12X,GSVIVG01027904001.Genoscope12X
Metabolism	Lipid metabolism	Ether lipid metabolism	ko00565	3	30	6.83E-01	1.00E+00	GSVIVG01023350001.Genoscope12X,GSVIVG01019879001.Genoscope12X,GSVIVG01010913001.Genoscope12X
Metabolism	Lipid metabolism	Fatty acid biosynthesis	ko00061	5	57	7.96E-01	1.00E+00	GSVIVG01004779001.Genoscope12X,GSVIVG01001278001.Genoscope12X,GSVIVG01015448001.Genoscope12X,GSVIVG01011513001.Genoscope12X,GSVIVG01025358001.Genoscope12X
Metabolism	Lipid metabolism	Glycerolipid metabolism	ko00561	10	93	6.31E-01	1.00E+00	GSVIVG01025587001.Genoscope12X,GSVIVG01035995001.Genoscope12X,chr10.192,GSVIVG01025586001.Genoscope12X,GSVIVG01029989001.Genoscope12X,GSVIVG01034337001.Genoscope12X,GSVIVG01017394001.Genoscope12X,GSVIVG01032500001.Genoscope12X,GSVIVG01014451001.Genoscope12X,GSVIVG01022383001.Genoscope12X
Metabolism	Lipid metabolism	Steroid biosynthesis	ko00100	5	61	8.42E-01	1.00E+00	GSVIVG01001101001.Genoscope12X,GSVIVG01036973001.Genoscope12X,GSVIVG01032155001.Genoscope12X,GSVIVG01029524001.Genoscope12X,GSVIVG01011855001.Genoscope12X
Metabolism	Lipid metabolism	Synthesis and degradation of ketone bodies	ko00072	1	19	9.01E-01	1.00E+00	GSVIVG01037164001.Genoscope12X
Metabolism	Metabolism of cofactors and vitamins	Biotin metabolism	ko00780	1	19	9.01E-01	1.00E+00	GSVIVG01025358001.Genoscope12X
Metabolism	Metabolism of cofactors and vitamins	Folate biosynthesis	ko00790	2	27	8.31E-01	1.00E+00	GSVIVG01037393001.Genoscope12X,GSVIVG01020355001.Genoscope12X
Metabolism	Metabolism of cofactors and vitamins	Nicotinate and nicotinamide metabolism	ko00760	3	21	4.37E-01	1.00E+00	GSVIVG01016798001.Genoscope12X,GSVIVG01032470001.Genoscope12X,GSVIVG01014095001.Genoscope12X
Metabolism	Metabolism of cofactors and vitamins	One carbon pool by folate	ko00670	2	31	8.84E-01	1.00E+00	GSVIVG01020126001.Genoscope12X,GSVIVG01003862001.Genoscope12X
Metabolism	Metabolism of cofactors and vitamins	Pantothenate and CoA biosynthesis	ko00770	5	40	4.89E-01	1.00E+00	GSVIVG01004003001.Genoscope12X,GSVIVG01018936001.Genoscope12X,GSVIVG01021205001.Genoscope12X,GSVIVG01015663001.Genoscope12X,GSVIVG01009276001.Genoscope12X
Metabolism	Metabolism of cofactors and vitamins	Porphyrin and chlorophyll metabolism	ko00860	5	51	7.08E-01	1.00E+00	GSVIVG01007996001.Genoscope12X,GSVIVG01035351001.Genoscope12X,GSVIVG01025841001.Genoscope12X,GSVIVG01022135001.Genoscope12X,GSVIVG01014388001.Genoscope12X
Metabolism	Metabolism of cofactors and vitamins	Retinol metabolism	ko00830	5	48	6.56E-01	1.00E+00	GSVIVG01007610001.Genoscope12X,GSVIVG01026457001.Genoscope12X,GSVIVG01009750001.Genoscope12X,GSVIVG01024278001.Genoscope12X,GSVIVG01033366001.Genoscope12X
Metabolism	Metabolism of cofactors and vitamins	Ubiquinone and other terpenoid-quinone biosynthesis	ko00130	5	62	8.52E-01	1.00E+00	GSVIVG01003298001.Genoscope12X,GSVIVG01031920001.Genoscope12X,GSVIVG01037147001.Genoscope12X,GSVIVG01034586001.Genoscope12X,GSVIVG01033646001.Genoscope12X
Metabolism	Metabolism of cofactors and vitamins	Vitamin B6 metabolism	ko00750	2	18	6.27E-01	1.00E+00	GSVIVG01016881001.Genoscope12X,chrUn.861
Metabolism	Metabolism of other amino acids	beta-Alanine metabolism	ko00410	4	65	9.49E-01	1.00E+00	GSVIVG01032500001.Genoscope12X,GSVIVG01011565001.Genoscope12X,GSVIVG01015663001.Genoscope12X,GSVIVG01028700001.Genoscope12X
Metabolism	Metabolism of other amino acids	Selenocompound metabolism	ko00450	1	26	9.58E-01	1.00E+00	GSVIVG01038361001.Genoscope12X
Metabolism	Metabolism of other amino acids	Taurine and hypotaurine metabolism	ko00430	1	13	7.94E-01	1.00E+00	GSVIVG01011565001.Genoscope12X
Metabolism	Metabolism of terpenoids and polyketides	Insect hormone biosynthesis	ko00981	1	10	7.03E-01	1.00E+00	GSVIVG01032500001.Genoscope12X
Metabolism	Metabolism of terpenoids and polyketides	Terpenoid backbone biosynthesis	ko00900	8	75	6.37E-01	1.00E+00	GSVIVG01012000001.Genoscope12X,GSVIVG01009654001.Genoscope12X,GSVIVG01037164001.Genoscope12X,GSVIVG01007996001.Genoscope12X,GSVIVG01038778001.Genoscope12X,GSVIVG01029109001.Genoscope12X,GSVIVG01003955001.Genoscope12X,GSVIVG01024688001.Genoscope12X
Metabolism	Metabolism of terpenoids and polyketides	Zeatin biosynthesis	ko00908	2	25	7.97E-01	1.00E+00	GSVIVG01011886001.Genoscope12X,GSVIVG01037177001.Genoscope12X
Metabolism	Nucleotide metabolism	Purine metabolism	ko00230	14	194	9.81E-01	1.00E+00	GSVIVG01031365001.Genoscope12X,GSVIVG01016798001.Genoscope12X,GSVIVG01007623001.Genoscope12X,GSVIVG01025169001.Genoscope12X,GSVIVG01022113001.Genoscope12X,GSVIVG01033595001.Genoscope12X,GSVIVG01033492001.Genoscope12X,GSVIVG01000732001.Genoscope12X,GSVIVG01033605001.Genoscope12X,GSVIVG01019903001.Genoscope12X,GSVIVG01008511001.Genoscope12X,GSVIVG01010613001.Genoscope12X,GSVIVG01033379001.Genoscope…
Metabolism	Nucleotide metabolism	Pyrimidine metabolism	ko00240	13	155	9.13E-01	1.00E+00	GSVIVG01016798001.Genoscope12X,GSVIVG01031365001.Genoscope12X,GSVIVG01025169001.Genoscope12X,GSVIVG01022113001.Genoscope12X,GSVIVG01033595001.Genoscope12X,GSVIVG01000732001.Genoscope12X,GSVIVG01030042001.Genoscope12X,GSVIVG01010068001.Genoscope12X,GSVIVG01010613001.Genoscope12X,GSVIVG01015663001.Genoscope12X,GSVIVG01001804001.Genoscope12X,GSVIVG01007940001.Genoscope12X,GSVIVG01038101001.Genoscope…
Metabolism	Overview	2-Oxocarboxylic acid metabolism	ko01210	9	86	6.62E-01	1.00E+00	GSVIVG01004003001.Genoscope12X,GSVIVG01032693001.Genoscope12X,GSVIVG01030218001.Genoscope12X,GSVIVG01025529001.Genoscope12X,chr6.937,GSVIVG01021205001.Genoscope12X,GSVIVG01015367001.Genoscope12X,GSVIVG01032687001.Genoscope12X,GSVIVG01009276001.Genoscope12X
Metabolism	Overview	Biosynthesis of amino acids	ko01230	35	310	5.60E-01	1.00E+00	GSVIVG01034280001.Genoscope12X,GSVIVG01004003001.Genoscope12X,GSVIVG01034586001.Genoscope12X,GSVIVG01037176001.Genoscope12X,GSVIVG01011602001.Genoscope12X,GSVIVG01029761001.Genoscope12X,GSVIVG01037165001.Genoscope12X,GSVIVG01033379001.Genoscope12X,GSVIVG01025176001.Genoscope12X,GSVIVG01013668001.Genoscope12X,GSVIVG01003862001.Genoscope12X,GSVIVG01021978001.Genoscope12X,GSVIVG01035962001.Genoscope…
Metabolism	Overview	Carbon metabolism	ko01200	33	349	9.00E-01	1.00E+00	GSVIVG01037176001.Genoscope12X,GSVIVG01037165001.Genoscope12X,GSVIVG01022403001.Genoscope12X,GSVIVG01033379001.Genoscope12X,GSVIVG01003862001.Genoscope12X,GSVIVG01026654001.Genoscope12X,GSVIVG01006538001.Genoscope12X,GSVIVG01012236001.Genoscope12X,GSVIVG01034034001.Genoscope12X,GSVIVG01026655001.Genoscope12X,GSVIVG01015271001.Genoscope12X,GSVIVG01021512001.Genoscope12X,GSVIVG01016997001.Genoscope…
Metabolism	Overview	Fatty acid metabolism	ko01212	11	97	5.60E-01	1.00E+00	GSVIVG01023773001.Genoscope12X,GSVIVG01022584001.Genoscope12X,GSVIVG01018581001.Genoscope12X,GSVIVG01015448001.Genoscope12X,GSVIVG01037164001.Genoscope12X,GSVIVG01004779001.Genoscope12X,GSVIVG01001278001.Genoscope12X,GSVIVG01016325001.Genoscope12X,GSVIVG01011513001.Genoscope12X,chrUn.468,GSVIVG01025358001.Genoscope12X
Metabolism	Xenobiotics biodegradation and metabolism	Chloroalkane and chloroalkene degradation	ko00625	1	22	9.31E-01	1.00E+00	GSVIVG01032500001.Genoscope12X
Metabolism	Xenobiotics biodegradation and metabolism	Drug metabolism - other enzymes	ko00983	3	21	4.37E-01	1.00E+00	GSVIVG01001804001.Genoscope12X,GSVIVG01015663001.Genoscope12X,GSVIVG01030042001.Genoscope12X
Organismal Systems	Aging	Longevity regulating pathway - worm	ko04212	7	71	7.17E-01	1.00E+00	GSVIVG01012719001.Genoscope12X,GSVIVG01026654001.Genoscope12X,GSVIVG01026655001.Genoscope12X,GSVIVG01017032001.Genoscope12X,GSVIVG01028029001.Genoscope12X,chr4.438,GSVIVG01016813001.Genoscope12X
Organismal Systems	Circulatory system	Adrenergic signaling in cardiomyocytes	ko04261	4	47	8.01E-01	1.00E+00	GSVIVG01025091001.Genoscope12X,GSVIVG01025831001.Genoscope12X,GSVIVG01019425001.Genoscope12X,GSVIVG01010318001.Genoscope12X
Organismal Systems	Development	Axon guidance	ko04360	5	47	6.37E-01	1.00E+00	GSVIVG01025091001.Genoscope12X,GSVIVG01003471001.Genoscope12X,GSVIVG01019555001.Genoscope12X,GSVIVG01019554001.Genoscope12X,GSVIVG01024043001.Genoscope12X
Organismal Systems	Development	Dorso-ventral axis formation	ko04320	1	6	5.18E-01	1.00E+00	GSVIVG01025091001.Genoscope12X
Organismal Systems	Digestive system	Bile secretion	ko04976	3	33	7.45E-01	1.00E+00	GSVIVG01021365001.Genoscope12X,GSVIVG01017696001.Genoscope12X,GSVIVG01015306001.Genoscope12X
Organismal Systems	Digestive system	Carbohydrate digestion and absorption	ko04973	1	20	9.12E-01	1.00E+00	GSVIVG01009496001.Genoscope12X
Organismal Systems	Digestive system	Gastric acid secretion	ko04971	1	9	6.65E-01	1.00E+00	GSVIVG01025831001.Genoscope12X
Organismal Systems	Digestive system	Pancreatic secretion	ko04972	2	31	8.84E-01	1.00E+00	GSVIVG01032054001.Genoscope12X,GSVIVG01010913001.Genoscope12X
Organismal Systems	Digestive system	Protein digestion and absorption	ko04974	1	13	7.94E-01	1.00E+00	GSVIVG01031440001.Genoscope12X
Organismal Systems	Digestive system	Salivary secretion	ko04970	1	9	6.65E-01	1.00E+00	GSVIVG01025831001.Genoscope12X
Organismal Systems	Endocrine system	Aldosterone synthesis and secretion	ko04925	1	9	6.65E-01	1.00E+00	GSVIVG01025831001.Genoscope12X
Organismal Systems	Endocrine system	GnRH signaling pathway	ko04912	4	28	4.01E-01	1.00E+00	GSVIVG01025091001.Genoscope12X,GSVIVG01023350001.Genoscope12X,GSVIVG01019879001.Genoscope12X,GSVIVG01025831001.Genoscope12X
Organismal Systems	Endocrine system	Insulin signaling pathway	ko04910	10	105	7.75E-01	1.00E+00	GSVIVG01025091001.Genoscope12X,GSVIVG01006778001.Genoscope12X,GSVIVG01021231001.Genoscope12X,GSVIVG01033412001.Genoscope12X,chr4.193,GSVIVG01034034001.Genoscope12X,GSVIVG01025831001.Genoscope12X,GSVIVG01017690001.Genoscope12X,GSVIVG01019425001.Genoscope12X,GSVIVG01003418001.Genoscope12X
Organismal Systems	Endocrine system	Melanogenesis	ko04916	2	26	8.15E-01	1.00E+00	GSVIVG01025091001.Genoscope12X,GSVIVG01025831001.Genoscope12X
Organismal Systems	Endocrine system	PPAR signaling pathway	ko03320	6	45	4.11E-01	1.00E+00	GSVIVG01017394001.Genoscope12X,GSVIVG01023773001.Genoscope12X,GSVIVG01022584001.Genoscope12X,GSVIVG01018581001.Genoscope12X,GSVIVG01016325001.Genoscope12X,chrUn.468
Organismal Systems	Endocrine system	Progesterone-mediated oocyte maturation	ko04914	7	72	7.31E-01	1.00E+00	GSVIVG01025091001.Genoscope12X,GSVIVG01031335001.Genoscope12X,GSVIVG01014182001.Genoscope12X,GSVIVG01006110001.Genoscope12X,GSVIVG01009895001.Genoscope12X,GSVIVG01016518001.Genoscope12X,GSVIVG01019407001.Genoscope12X
Organismal Systems	Endocrine system	Regulation of lipolysis in adipocyte	ko04923	1	9	6.65E-01	1.00E+00	chr10.192
Organismal Systems	Endocrine system	Renin-angiotensin system	ko04614	1	13	7.94E-01	1.00E+00	GSVIVG01031440001.Genoscope12X
Organismal Systems	Endocrine system	Thyroid hormone signaling pathway	ko04919	4	53	8.70E-01	1.00E+00	GSVIVG01025091001.Genoscope12X,GSVIVG01024733001.Genoscope12X,GSVIVG01003322001.Genoscope12X,GSVIVG01033957001.Genoscope12X
Organismal Systems	Endocrine system	Thyroid hormone synthesis	ko04918	1	18	8.88E-01	1.00E+00	GSVIVG01019765001.Genoscope12X
Organismal Systems	Excretory system	Collecting duct acid secretion	ko04966	1	35	9.86E-01	1.00E+00	GSVIVG01003343001.Genoscope12X
Organismal Systems	Excretory system	Endocrine and other factor-regulated calcium reabsorption	ko04961	1	40	9.92E-01	1.00E+00	GSVIVG01032054001.Genoscope12X
Organismal Systems	Excretory system	Vasopressin-regulated water reabsorption	ko04962	3	36	7.97E-01	1.00E+00	GSVIVG01017066001.Genoscope12X,GSVIVG01032054001.Genoscope12X,GSVIVG01014353001.Genoscope12X
Organismal Systems	Immune system	Antigen processing and presentation	ko04612	5	56	7.83E-01	1.00E+00	GSVIVG01006110001.Genoscope12X,chr6.72,GSVIVG01032101001.Genoscope12X,GSVIVG01028114001.Genoscope12X,GSVIVG01019407001.Genoscope12X
Organismal Systems	Immune system	B cell receptor signaling pathway	ko04662	4	34	5.56E-01	1.00E+00	GSVIVG01025091001.Genoscope12X,GSVIVG01003471001.Genoscope12X,GSVIVG01019555001.Genoscope12X,GSVIVG01019554001.Genoscope12X
Organismal Systems	Immune system	Chemokine signaling pathway	ko04062	3	26	5.84E-01	1.00E+00	GSVIVG01007119001.Genoscope12X,GSVIVG01025091001.Genoscope12X,GSVIVG01007118001.Genoscope12X
Organismal Systems	Immune system	Cytosolic DNA-sensing pathway	ko04623	4	39	6.67E-01	1.00E+00	GSVIVG01010613001.Genoscope12X,GSVIVG01033595001.Genoscope12X,GSVIVG01000732001.Genoscope12X,GSVIVG01038101001.Genoscope12X
Organismal Systems	Immune system	Fc epsilon RI signaling pathway	ko04664	1	14	8.18E-01	1.00E+00	GSVIVG01025091001.Genoscope12X
Organismal Systems	Immune system	Fc gamma R-mediated phagocytosis	ko04666	7	57	4.81E-01	1.00E+00	GSVIVG01007119001.Genoscope12X,GSVIVG01025091001.Genoscope12X,GSVIVG01007118001.Genoscope12X,GSVIVG01023350001.Genoscope12X,GSVIVG01019879001.Genoscope12X,GSVIVG01024043001.Genoscope12X,GSVIVG01003211001.Genoscope12X
Organismal Systems	Immune system	IL-17 signaling pathway	ko04657	3	32	7.25E-01	1.00E+00	GSVIVG01025091001.Genoscope12X,GSVIVG01006110001.Genoscope12X,GSVIVG01019407001.Genoscope12X
Organismal Systems	Immune system	Platelet activation	ko04611	2	12	4.06E-01	1.00E+00	GSVIVG01025091001.Genoscope12X,GSVIVG01019425001.Genoscope12X
Organismal Systems	Nervous system	Cholinergic synapse	ko04725	1	6	5.18E-01	1.00E+00	GSVIVG01025091001.Genoscope12X
Organismal Systems	Nervous system	Dopaminergic synapse	ko04728	3	57	9.66E-01	1.00E+00	GSVIVG01025831001.Genoscope12X,GSVIVG01019425001.Genoscope12X,GSVIVG01010318001.Genoscope12X
Organismal Systems	Nervous system	Long-term depression	ko04730	1	12	7.67E-01	1.00E+00	GSVIVG01025091001.Genoscope12X
Organismal Systems	Nervous system	Retrograde endocannabinoid signaling	ko04723	8	66	4.87E-01	1.00E+00	GSVIVG01037496001.Genoscope12X,GSVIVG01025091001.Genoscope12X,GSVIVG01019976001.Genoscope12X,GSVIVG01005137001.Genoscope12X,chr10.192,GSVIVG01016234001.Genoscope12X,GSVIVG01002443001.Genoscope12X,GSVIVG01033628001.Genoscope12X
Organismal Systems	Nervous system	Serotonergic synapse	ko04726	1	5	4.55E-01	1.00E+00	GSVIVG01025091001.Genoscope12X
Organismal Systems	Nervous system	Synaptic vesicle cycle	ko04721	9	101	8.31E-01	1.00E+00	GSVIVG01037496001.Genoscope12X,GSVIVG01026673001.Genoscope12X,GSVIVG01014559001.Genoscope12X,GSVIVG01019976001.Genoscope12X,GSVIVG01016234001.Genoscope12X,GSVIVG01003564001.Genoscope12X,GSVIVG01033628001.Genoscope12X,GSVIVG01007921001.Genoscope12X,GSVIVG01003343001.Genoscope12X
Organismal Systems	Sensory system	Inflammatory mediator regulation of TRP channels	ko04750	2	19	6.57E-01	1.00E+00	GSVIVG01025831001.Genoscope12X,GSVIVG01019425001.Genoscope12X
Organismal Systems	Sensory system	Olfactory transduction	ko04740	1	10	7.03E-01	1.00E+00	GSVIVG01025831001.Genoscope12X
Organismal Systems	Sensory system	Phototransduction - fly	ko04745	1	9	6.65E-01	1.00E+00	GSVIVG01025831001.Genoscope12X
Organismal Systems	Sensory system	Phototransduction	ko04744	1	9	6.65E-01	1.00E+00	GSVIVG01025831001.Genoscope12X
